# Supplementary material for: Post-transcriptional regulation of photosynthetic genes is a key driver of C4 leaf ontogeny
Source: J Exp Bot. 2016 Oct 18;68(2):137–46. doi: 10.1093/jxb/erw386 (PMC5853474; doi:10.1093/jxb/erw386)
Supplement: Supplementary_Table_S1 [file erw386_suppl_supplementary_table_s1.xlsx]

## Sheet: ago_data
	Ex.wildtype_a	Ex.wildtype_b	Ex.wildtype_c	Ex.mutant_a	Ex.mutant_b	Ex.mutant_c	In.wildtype_a	In.wildtype_b	In.wildtype_c	In.mutant_a	In.mutant_b	In.mutant_c	deltaEx	deltaIn	color
AT1G01100.3	568	726	862	1051	1050	1027	13	25	36	40	42	33	-0.536883	-0.636037	black
AT1G01490.2	397	421	520	590	595	583	19	24	25	24	22	33	-0.40204	-0.216318	black
AT1G01910.5	257	268	372	327	376	330	34	42	54	61	30	35	-0.20366	0.0450879	black
AT1G02080.1	1547	1532	1799	1887	1968	1756	29	22	33	32	39	37	-0.201968	-0.36257	black
AT1G02120.1	467	445	585	768	797	723	29	22	31	31	46	38	-0.612013	-0.487938	black
AT1G02145.2	59	63	80	75	65	51	26	28	43	33	38	40	0.0807827	-0.194503	black
AT1G02840.1	450	426	592	689	785	754	46	53	77	99	125	112	-0.601897	-0.932886	black
AT1G02840.3	450	426	592	689	785	754	46	53	77	99	125	112	-0.601897	-0.932886	black
AT1G03520.2	97	91	125	77	84	68	55	45	63	25	38	33	0.450815	0.763766	black
AT1G04030.1	106	129	158	179	217	179	46	39	76	96	104	86	-0.549033	-0.828954	black
AT1G04080.3	1124	1191	1343	1391	1475	1327	21	28	28	39	28	44	-0.196928	-0.527629	black
AT1G04080.1	1108	1177	1327	1365	1443	1302	33	42	42	64	58	64	-0.186341	-0.668794	red
AT1G04080.2	721	787	862	871	920	831	24	28	29	38	46	46	-0.145781	-0.682518	red
AT1G04750.2	305	318	423	497	491	474	70	76	97	136	127	116	-0.48306	-0.641242	black
AT1G04945.3	509	539	662	588	611	578	27	39	66	39	52	47	-0.0554474	-0.0641303	black
AT1G05890.1	536	581	624	873	859	863	10	21	30	28	33	30	-0.575818	-0.577057	black
AT1G06190.2	995	1077	1280	1232	1216	1192	166	170	210	227	187	189	-0.118916	-0.143257	black
AT1G06230.3	898	945	1082	1188	1111	1092	38	29	29	33	37	45	-0.213274	-0.260528	black
AT1G06390.2	580	568	703	779	863	769	29	27	29	30	39	27	-0.381327	-0.175572	black
AT1G06470.1	125	136	205	184	209	173	23	19	25	33	30	28	-0.280472	-0.441705	black
AT1G06630.1	143	135	176	203	185	167	29	36	49	52	49	46	-0.289795	-0.366782	black
AT1G07110.1	1330	1413	1621	1111	1102	1096	22	33	30	23	23	22	0.399256	0.321928	black
AT1G07820.2	234	268	316	309	329	315	22	25	38	40	40	29	-0.220375	-0.358793	black
AT1G07930.2	786	894	1097	995	1036	951	170	174	236	205	191	184	-0.102753	0	black
AT1G08110.3	540	513	708	696	759	631	52	40	55	47	44	56	-0.244344	0	black
AT1G08110.1	556	523	726	709	775	653	36	30	37	34	28	34	-0.243588	0.101538	black
AT1G08230.2	152	149	230	131	137	110	38	22	31	34	19	35	0.490326	0.048363	black
AT1G08450.3	474	488	612	1339	1288	1190	15	11	24	54	40	50	-1.278	-1.52607	black
AT1G08450.2	398	414	535	1133	1081	1010	91	85	101	259	247	230	-1.2591	-1.40982	black
AT1G08460.1	200	223	319	348	378	329	26	19	34	42	40	33	-0.507752	-0.541709	black
AT1G08570.3	1020	1174	1439	998	1002	885	48	35	55	32	30	22	0.33259	0.716207	black
AT1G08570.2	978	1099	1364	931	949	831	90	110	130	99	83	76	0.344003	0.355095	black
AT1G08570.4	1004	1155	1417	977	984	873	59	45	70	43	41	27	0.335507	0.648528	black
AT1G08650.2	439	447	543	222	210	199	113	106	136	51	53	55	1.17929	1.15879	black
AT1G08680.3	346	431	498	441	418	393	47	48	70	58	69	54	0.0262627	-0.133524	black
AT1G09140.1	259	255	325	325	299	280	97	105	120	139	133	116	-0.107652	-0.268996	black
AT1G09195.1	51	72	78	108	112	118	21	15	24	35	36	43	-0.749828	-0.925999	black
AT1G09340.1	11705	12370	15750	9746	9988	9227	26	20	39	20	33	33	0.459563	-0.0168738	black
AT1G09640.2	838	921	1179	1286	1305	1223	430	469	586	627	711	662	-0.37647	-0.429537	black
AT1G10890.1	480	444	524	663	648	558	128	150	174	191	229	181	-0.368205	-0.411042	black
AT1G11650.2	2686	2770	3450	3193	3266	3051	20	24	26	42	33	28	-0.0946677	-0.557218	black
AT1G11650.1	2686	2770	3450	3193	3266	3051	20	24	26	42	33	28	-0.0946677	-0.557218	black
AT1G11820.1	265	271	319	393	353	326	46	48	65	55	78	54	-0.326309	-0.234012	black
AT1G11840.5	1516	1698	2160	2132	2242	2004	32	20	51	34	34	29	-0.247108	0.0865877	black
AT1G12900.3	11291	12503	16148	8478	8881	8228	160	204	239	124	122	127	0.642496	0.692982	black
AT1G13350.2	487	530	577	553	546	562	31	35	32	29	36	34	-0.0594004	-0.0146468	black
AT1G13350.1	481	525	571	546	539	554	37	40	38	36	43	42	-0.0556332	-0.0733732	black
AT1G13360.2	182	175	243	441	433	412	21	20	31	46	63	53	-1.09986	-1.16993	black
AT1G13360.3	183	175	243	441	433	414	20	20	31	46	63	51	-1.0997	-1.17218	black
AT1G13440.2	6417	7344	9327	5171	5406	5122	185	188	275	157	128	138	0.556471	0.615336	black
AT1G13609.2	20	29	60	34	32	33	26	27	34	34	24	27	0.138828	0.0335526	black
AT1G14320.2	1759	1893	2527	2374	2418	2409	293	365	424	413	437	419	-0.220824	-0.229992	black
AT1G14380.2	277	327	414	396	384	371	45	45	62	54	63	51	-0.17715	-0.14439	black
AT1G14570.3	358	379	466	471	467	430	27	34	35	37	30	39	-0.185432	-0.142958	black
AT1G14570.4	354	373	462	466	454	428	31	40	39	42	43	41	-0.181072	-0.19592	black
AT1G14685.1	407	420	514	599	651	585	14	24	25	33	29	32	-0.452471	-0.577309	black
AT1G15200.4	545	506	624	741	709	713	44	36	46	67	67	71	-0.368873	-0.7022	black
AT1G15200.2	542	508	628	742	716	720	47	34	42	66	60	64	-0.376261	-0.627341	black
AT1G15200.1	542	508	628	742	715	720	47	34	42	66	61	64	-0.375599	-0.634914	black
AT1G15280.1	662	720	833	895	915	824	32	27	30	48	51	59	-0.249949	-0.828047	red
AT1G15280.2	662	720	833	895	915	824	32	27	30	48	51	59	-0.249949	-0.828047	red
AT1G15340.2	1683	1721	2156	2031	1918	1820	194	229	301	235	251	244	-0.0532364	-0.0119068	black
AT1G15690.2	9087	10014	11955	8120	8381	7761	1457	1554	1960	1448	1398	1290	0.356174	0.2653	black
AT1G15950.2	657	637	819	605	640	588	30	40	41	44	47	36	0.205086	-0.194269	black
AT1G16710.2	408	389	515	552	537	527	27	26	31	28	33	43	-0.300659	-0.308122	black
AT1G16880.1	4062	4530	5615	3868	3862	3693	89	84	98	89	102	101	0.31466	-0.107676	red
AT1G18210.2	475	496	663	954	1053	924	23	22	32	43	49	26	-0.842985	-0.615857	black
AT1G18650.1	259	280	349	450	448	460	15	21	29	35	30	27	-0.612852	-0.501194	black
AT1G18720.1	543	599	759	567	555	547	31	31	29	22	26	18	0.187775	0.463401	black
AT1G18730.1	614	669	845	577	661	617	31	37	44	37	30	33	0.198079	0.163499	black
AT1G18730.3	614	669	845	577	661	617	31	37	44	37	30	33	0.198079	0.163499	black
AT1G18730.2	615	671	851	586	666	619	30	35	38	28	25	31	0.191777	0.294183	black
AT1G19000.1	2355	2585	3187	1871	1898	1823	54	108	128	70	73	70	0.539359	0.445199	black
AT1G19350.4	3436	3615	4143	1539	1529	1519	92	63	105	63	44	50	1.2871	0.727747	red
AT1G19350.3	3396	3545	4066	1525	1497	1492	132	133	182	77	76	77	1.28594	0.958641	red
AT1G19350.5	3417	3564	4102	1542	1513	1506	111	114	146	60	60	63	1.28093	1.01958	black
AT1G19350.6	3303	3468	3994	1519	1494	1487	111	113	145	59	59	63	1.25835	1.02763	black
AT1G19396.3	23	26	22	40	52	56	31	35	28	65	73	68	-1.05971	-1.13191	black
AT1G19396.1	23	26	21	38	52	56	31	35	29	67	73	68	-1.06054	-1.13058	black
AT1G19400.1	481	518	644	560	578	555	35	24	32	22	23	19	-0.0432495	0.507795	black
AT1G19400.2	472	504	618	540	566	542	44	38	58	42	35	33	-0.0480646	0.347923	black
AT1G20020.3	9316	10354	12747	9117	9013	8658	149	152	215	133	124	101	0.275164	0.527411	black
AT1G20020.1	9316	10354	12747	9117	9013	8658	149	152	215	133	124	101	0.275164	0.527411	black
AT1G20020.2	8968	9978	12270	8770	8692	8293	497	528	692	480	445	466	0.277433	0.303768	black
AT1G20100.1	540	611	740	553	574	553	51	71	70	43	47	51	0.170688	0.445411	black
AT1G20100.2	492	556	657	483	508	477	99	126	153	113	113	127	0.21592	0.0987181	black
AT1G20620.5	7119	7615	9697	12254	12523	11495	25	24	45	47	41	32	-0.570143	-0.352302	black
AT1G20920.2	639	664	802	1012	1026	888	25	18	23	42	36	21	-0.47511	-0.584963	black
AT1G21500.1	696	736	870	559	551	499	39	35	51	23	16	12	0.516724	1.29336	green
AT1G21560.1	170	178	204	217	236	196	34	28	42	40	33	38	-0.23355	-0.0939761	black
AT1G21600.2	1009	1084	1346	1165	1175	1089	131	133	140	140	167	124	0.00420121	-0.0933326	black
AT1G21650.3	262	301	368	440	449	484	40	37	42	53	48	56	-0.560479	-0.399803	black
AT1G21750.2	777	847	1109	1459	1435	1352	95	135	167	207	213	194	-0.635619	-0.6291	black
AT1G22330.1	275	275	330	209	161	155	38	41	36	18	22	24	0.745186	0.84549	black
AT1G23310.2	18505	20581	25399	20104	20779	18924	133	155	179	149	138	133	0.108649	0.153033	black
AT1G23310.1	18576	20670	25492	20188	20856	19009	62	66	86	65	61	48	0.108376	0.298523	black
AT1G24020.2	390	490	611	953	974	933	44	46	67	105	89	95	-0.939735	-0.880305	black
AT1G24350.3	124	113	176	181	227	192	23	25	31	26	28	27	-0.538821	-0.0360693	black
AT1G24460.1	860	925	1108	961	989	1065	147	169	168	177	159	177	-0.0595917	-0.0839518	black
AT1G26110.2	1835	2000	2418	2437	2553	2294	23	25	36	31	47	25	-0.220182	-0.294183	black
AT1G26230.2	390	410	504	275	317	268	45	49	66	36	38	44	0.600535	0.439285	black
AT1G26850.3	1799	1971	2352	2351	2402	2341	80	90	114	101	115	108	-0.212596	-0.190103	black
AT1G26850.2	1858	2033	2443	2425	2491	2423	26	30	30	29	30	32	-0.212467	-0.0815299	black
AT1G27100.1	1572	1723	2145	945	975	852	48	41	67	27	24	35	0.972679	0.859137	black
AT1G27370.4	109	112	118	381	353	345	23	25	19	38	50	39	-1.67034	-0.922595	green
AT1G27370.2	107	112	118	379	351	345	25	25	21	41	52	40	-1.67352	-0.905535	green
AT1G27385.4	206	198	290	258	243	236	40	45	57	53	55	80	-0.086729	-0.404842	black
AT1G27385.3	207	198	290	258	243	236	39	45	57	53	55	80	-0.0846516	-0.415037	black
AT1G27450.1	695	704	922	1083	1141	1067	63	62	93	99	111	106	-0.50378	-0.535596	black
AT1G27630.1	166	209	250	217	238	236	42	51	55	76	68	63	-0.14483	-0.484034	black
AT1G27650.2	491	564	666	1002	994	899	55	39	73	116	107	87	-0.750316	-0.89242	black
AT1G27770.2	1969	2164	2427	780	788	706	171	175	213	56	64	70	1.52846	1.55685	black
AT1G27920.1	109	113	122	187	229	213	25	17	29	37	55	41	-0.870651	-0.905535	black
AT1G27970.2	355	372	480	566	566	538	31	43	52	46	59	52	-0.468422	-0.317341	black
AT1G28290.2	1561	1782	2099	3067	3039	2843	190	187	215	349	325	285	-0.71759	-0.695934	black
AT1G28330.1	1458	1503	2027	2046	2019	1867	235	275	316	221	248	234	-0.250057	0.232617	green
AT1G28330.3	1668	1747	2303	2248	2245	2079	25	31	40	18	22	22	-0.200822	0.630766	green
AT1G28330.2	1600	1677	2232	2213	2199	2041	93	101	111	53	68	60	-0.22818	0.75282	green
AT1G28330.5	1607	1670	2208	2211	2204	2035	86	108	135	56	63	66	-0.233808	0.830562	green
AT1G28330.4	1197	1215	1671	1679	1615	1539	418	461	564	479	523	464	-0.243289	-0.0228138	green
AT1G29970.2	231	270	322	400	342	391	22	24	32	48	34	32	-0.461184	-0.547488	black
AT1G30970.2	256	243	319	411	430	386	48	33	31	75	91	55	-0.584963	-0.980548	black
AT1G30970.1	256	244	319	412	432	386	48	33	31	75	91	55	-0.586723	-0.980548	black
AT1G31600.2	183	194	254	283	243	264	33	34	50	41	39	41	-0.324213	-0.0484985	black
AT1G32120.1	183	244	241	215	226	182	31	29	35	24	21	23	0.100616	0.482393	black
AT1G32230.1	1637	1723	2129	2420	2364	2192	55	54	68	113	105	96	-0.345857	-0.827015	red
AT1G32230.2	1637	1723	2129	2420	2364	2192	55	54	68	113	105	96	-0.345857	-0.827015	red
AT1G32230.3	1637	1723	2129	2422	2366	2192	55	54	68	111	103	96	-0.346684	-0.808519	red
AT1G33050.3	512	502	656	717	759	755	23	26	33	20	26	23	-0.417842	0.249028	green
AT1G33050.2	509	493	649	709	754	752	26	35	40	27	31	25	-0.423967	0.283172	green
AT1G33290.2	177	222	309	232	307	226	35	42	62	59	72	58	-0.11171	-0.443301	black
AT1G33680.1	807	870	1045	1245	1291	1229	23	24	35	32	24	50	-0.467983	-0.370368	black
AT1G33790.1	41	38	53	122	152	119	22	23	38	61	59	54	-1.57399	-1.0679	black
AT1G34550.1	418	378	541	555	549	471	61	55	55	78	58	66	-0.236352	-0.240359	black
AT1G35340.3	595	583	791	763	745	701	21	45	27	27	16	25	-0.16593	0.451696	black
AT1G35516.1	164	172	226	322	321	335	57	48	89	102	141	111	-0.799264	-0.867693	black
AT1G43170.5	2875	3324	4184	3932	4175	3770	30	30	31	37	33	34	-0.193947	-0.192645	black
AT1G43170.6	2880	3332	4191	3936	4180	3777	25	22	24	33	28	27	-0.193113	-0.309684	black
AT1G43170.4	2522	2908	3671	3475	3672	3301	383	446	544	494	536	503	-0.19913	-0.159026	black
AT1G45000.2	583	545	705	712	713	586	88	102	135	113	114	130	-0.133706	-0.135484	black
AT1G45170.2	78	85	86	126	104	106	17	26	35	41	33	26	-0.432315	-0.358454	black
AT1G48450.2	1375	1494	1945	1504	1587	1458	62	78	104	79	67	69	0.0816867	0.182544	black
AT1G48450.3	1109	1174	1551	1184	1251	1153	328	398	498	399	403	374	0.0956704	0.0577155	black
AT1G48650.2	951	1056	1228	876	844	797	48	50	77	45	47	34	0.36206	0.473931	black
AT1G48900.2	320	340	399	386	422	377	40	38	54	61	39	67	-0.162184	-0.33931	black
AT1G49730.4	283	332	422	481	518	492	41	40	49	65	63	70	-0.523864	-0.606989	black
AT1G51270.3	116	168	168	249	234	238	34	37	43	44	39	41	-0.673676	-0.121306	black
AT1G51270.4	96	134	135	208	191	197	54	71	76	85	82	82	-0.707416	-0.30895	black
AT1G51402.1	2603	2891	3941	2604	2625	2403	683	677	951	655	601	588	0.305961	0.325679	black
AT1G51690.3	521	578	670	553	589	481	48	65	69	42	56	41	0.124271	0.388854	black
AT1G52220.3	748	846	1115	736	762	685	136	154	172	114	121	104	0.311448	0.446608	black
AT1G52500.1	184	184	190	250	239	265	29	53	60	44	50	43	-0.434299	0.051715	black
AT1G52500.2	176	176	183	233	223	253	38	62	68	61	66	56	-0.406247	-0.123382	black
AT1G52510.2	832	921	1087	846	845	772	87	97	94	139	150	164	0.205474	-0.704426	red
AT1G52510.1	828	916	1085	846	841	768	91	102	96	139	154	168	0.204569	-0.673697	red
AT1G53510.1	942	1013	1199	1300	1328	1250	14	22	30	44	30	41	-0.29813	-0.801096	black
AT1G53780.2	367	390	447	556	583	477	35	47	40	53	60	67	-0.424592	-0.561116	black
AT1G53780.3	431	461	513	651	699	581	27	27	25	31	30	29	-0.458778	-0.188072	black
AT1G53910.2	705	770	1000	1318	1278	1225	54	50	80	100	107	95	-0.626522	-0.714843	black
AT1G54260.1	71	56	62	117	105	101	15	26	25	38	32	35	-0.773148	-0.669851	black
AT1G54730.3	167	163	209	281	277	246	24	19	25	34	32	21	-0.57691	-0.355481	black
AT1G54730.2	143	151	173	236	235	203	30	25	45	46	55	37	-0.529326	-0.464668	black
AT1G55310.2	223	275	341	366	341	307	69	57	77	96	98	94	-0.273315	-0.504589	black
AT1G55310.1	251	304	387	409	389	352	41	28	31	53	50	49	-0.287835	-0.604071	black
AT1G55310.3	252	307	388	414	391	356	40	25	31	48	48	45	-0.293932	-0.554589	black
AT1G55860.1	1810	1867	2181	1880	1966	1818	49	41	55	48	50	39	0.0485869	0.081877	black
AT1G56190.2	3514	3638	4655	3738	3941	3477	188	171	210	193	176	171	0.0818226	0.0754692	black
AT1G56220.1	2322	2573	3285	3943	3936	3687	229	248	338	258	239	232	-0.499717	0.160881	green
AT1G56220.2	2352	2597	3328	3986	3968	3720	199	224	295	215	207	199	-0.496119	0.209391	green
AT1G56220.3	2351	2597	3328	3985	3967	3717	200	224	295	216	208	202	-0.495675	0.199829	green
AT1G56220.4	2323	2573	3285	3944	3937	3690	228	248	338	257	238	229	-0.500164	0.169039	green
AT1G58080.1	1220	1327	1607	1190	1195	1130	32	28	42	12	29	18	0.240977	0.789782	black
AT1G58180.1	216	234	284	395	382	351	28	22	32	24	29	24	-0.619915	0.0907655	green
AT1G58350.3	229	217	274	407	392	387	20	33	32	56	68	47	-0.720035	-1.00846	black
AT1G58602.2	3339	3535	4421	4956	5077	4721	592	582	721	1292	1208	1115	-0.385422	-0.931798	red
AT1G58602.1	3130	3273	4088	4635	4750	4433	576	565	701	1264	1176	1097	-0.397397	-0.941253	red
AT1G59750.3	602	648	782	963	987	949	26	28	33	34	37	43	-0.512655	-0.389947	black
AT1G60000.2	436	409	593	490	466	456	405	508	598	478	517	475	0.0263236	0.0396875	black
AT1G60200.1	1267	1233	1555	1640	1626	1467	91	91	111	147	125	111	-0.223053	-0.386444	black
AT1G60260.1	437	435	540	521	504	475	57	60	90	67	67	61	-0.0872224	0.0861566	black
AT1G60640.5	95	104	112	118	93	102	24	23	44	32	33	35	-0.00924808	-0.136062	black
AT1G60900.1	540	589	733	705	714	687	38	37	49	53	57	43	-0.177652	-0.303192	black
AT1G60940.2	332	337	447	367	382	359	34	19	29	27	22	17	0.0103791	0.313158	black
AT1G60990.2	367	403	457	377	385	368	40	46	61	51	45	52	0.118812	-0.00978102	black
AT1G60990.3	367	403	457	377	384	368	40	46	61	51	46	52	0.12009	-0.0194962	black
AT1G61250.2	221	237	302	525	543	513	26	28	37	67	68	56	-1.05677	-1.06963	black
AT1G61520.3	6977	7762	10161	5039	5144	4862	501	516	623	346	346	324	0.726862	0.690795	black
AT1G62040.2	30	46	63	45	72	73	38	42	38	63	73	49	-0.450915	-0.648738	black
AT1G63260.2	90	104	115	204	250	201	28	34	30	39	33	30	-1.08389	-0.148863	green
AT1G63770.5	2668	2784	3260	2810	2720	2600	36	42	40	25	30	32	0.0997486	0.4397	black
AT1G63770.4	2610	2741	3189	2760	2680	2556	94	85	111	75	70	76	0.0949576	0.392007	black
AT1G63860.1	416	392	512	320	296	302	87	50	87	41	40	41	0.523972	0.876618	black
AT1G63860.2	416	391	512	319	295	301	87	51	87	42	41	42	0.527601	0.847997	black
AT1G63940.2	996	1142	1254	954	1023	900	34	42	54	37	37	29	0.237571	0.335867	black
AT1G64430.1	734	753	876	747	773	691	39	43	47	27	33	28	0.0959206	0.551796	black
AT1G65260.1	1931	1947	2624	2071	2148	1986	31	33	29	31	34	33	0.0674523	-0.075551	black
AT1G65440.3	1252	1303	1472	1628	1653	1486	159	154	208	214	229	207	-0.243376	-0.319156	black
AT1G65960.2	3600	4084	5081	3666	3717	3477	65	80	80	61	56	54	0.233169	0.395929	black
AT1G65980.2	881	908	1148	1398	1379	1302	66	69	99	119	124	119	-0.473872	-0.629481	black
AT1G66200.2	2759	2900	3924	2364	2319	2149	881	970	1175	727	734	735	0.488169	0.462534	black
AT1G66240.3	432	466	586	510	586	485	60	45	78	88	97	84	-0.0913463	-0.555763	red
AT1G66260.1	846	918	1082	923	956	901	495	497	632	570	567	508	0.0338508	-0.018536	black
AT1G66260.2	830	892	1065	904	919	883	511	523	650	589	604	526	0.0425512	-0.0296774	black
AT1G66880.1	284	305	389	481	507	455	32	32	51	40	40	32	-0.561165	0.0381351	green
AT1G67090.1	279629	285160	347465	275433	266762	248043	47	81	89	78	79	74	0.207148	-0.0901978	black
AT1G67090.2	279628	285158	347463	275431	266761	248039	48	83	91	80	80	78	0.207153	-0.100402	black
AT1G67280.2	2510	2515	3171	2941	3075	2881	310	294	398	344	306	332	-0.118399	0.0290876	black
AT1G67430.2	1135	1130	1474	1675	1717	1533	459	470	616	682	687	635	-0.397471	-0.375276	black
AT1G67490.2	158	146	194	231	240	222	34	32	31	50	51	48	-0.47671	-0.619256	black
AT1G67700.2	2810	2862	3744	3344	3337	3055	61	64	89	65	63	53	-0.0482148	0.241621	black
AT1G67790.1	61	56	67	99	107	74	25	21	22	27	30	32	-0.605721	-0.388271	black
AT1G68140.2	364	366	444	613	572	575	16	14	22	33	29	37	-0.584143	-0.928917	black
AT1G68660.2	473	523	719	556	552	491	101	123	173	124	128	111	0.101039	0.129169	black
AT1G68940.2	142	158	200	239	229	194	29	19	30	26	26	27	-0.404903	-0.0183785	black
AT1G69220.2	331	366	422	761	702	648	20	23	28	32	23	30	-0.915717	-0.259644	green
AT1G69420.2	520	609	697	942	1028	871	87	81	110	138	121	114	-0.637712	-0.424091	black
AT1G69530.3	760	909	1153	1368	1481	1359	17	21	28	34	25	36	-0.576417	-0.525461	black
AT1G69530.4	759	909	1148	1368	1480	1357	18	21	33	34	26	38	-0.578458	-0.444785	black
AT1G69530.5	672	828	1024	1238	1322	1230	105	102	157	164	184	165	-0.586486	-0.49502	black
AT1G70090.2	1297	1626	2000	1271	1352	1199	30	38	55	22	28	30	0.36521	0.620586	black
AT1G70410.2	1880	2001	2623	1807	1875	1666	36	30	50	28	40	32	0.282328	0.214125	black
AT1G70620.3	1237	1250	1408	2027	1944	1883	69	62	72	133	125	99	-0.587799	-0.814444	black
AT1G70620.1	1211	1220	1386	1988	1907	1831	95	91	94	172	162	151	-0.585088	-0.792558	black
AT1G70620.2	1241	1242	1414	2049	1959	1881	37	25	35	64	60	42	-0.595659	-0.775127	black
AT1G70650.2	216	255	324	324	352	294	123	125	148	146	159	143	-0.28703	-0.177998	black
AT1G70700.2	895	964	1227	652	676	597	63	71	80	53	53	52	0.68088	0.437686	black
AT1G70730.2	1327	1362	1657	1066	1092	1032	47	36	49	35	41	39	0.446132	0.198904	black
AT1G70770.2	1681	1876	2395	2374	2333	2163	69	120	144	111	118	113	-0.206936	-0.0384741	black
AT1G70790.2	89	90	124	114	112	99	18	30	28	21	35	25	-0.101122	-0.0919225	black
AT1G70790.1	90	85	119	106	107	96	16	28	25	20	34	24	-0.0717907	-0.176878	black
AT1G70830.3	1140	1209	1646	1707	1533	1595	406	434	598	552	587	545	-0.27532	-0.227828	black
AT1G70830.5	1007	1069	1474	1541	1367	1439	539	574	770	718	753	701	-0.292201	-0.205991	black
AT1G72416.5	203	218	254	719	757	690	27	39	51	126	152	113	-1.68207	-1.74066	black
AT1G72600.2	18397	19103	23935	32111	31393	28845	23	18	26	40	41	30	-0.588036	-0.728327	black
AT1G72970.2	1033	1076	1424	1275	1331	1206	31	24	33	46	39	37	-0.109654	-0.471306	black
AT1G73885.1	2379	2364	3122	2568	2674	2491	847	733	1010	929	995	853	0.0244186	-0.100575	black
AT1G73930.2	218	226	290	335	347	291	31	26	19	36	27	21	-0.40666	-0.14439	black
AT1G74340.1	81	95	104	111	105	103	37	26	36	50	47	52	-0.18813	-0.589812	black
AT1G74840.2	675	681	946	627	657	589	48	94	117	88	90	61	0.297537	0.115941	black
AT1G74910.2	693	757	1006	993	1023	1009	34	38	43	42	49	42	-0.300625	-0.209792	black
AT1G74960.3	1120	1120	1363	1107	1099	1006	33	43	50	31	35	28	0.165727	0.422691	black
AT1G75180.1	194	219	291	271	269	259	22	20	28	24	33	23	-0.18262	-0.192645	black
AT1G75180.3	209	223	310	279	291	279	32	27	34	32	35	26	-0.194345	0	black
AT1G75180.2	213	224	310	280	291	280	28	26	34	31	35	25	-0.188051	-0.048363	black
AT1G75190.2	158	165	214	230	237	231	54	56	70	68	69	79	-0.378305	-0.263034	black
AT1G75340.2	210	263	295	291	303	281	33	34	37	38	38	43	-0.188177	-0.194378	black
AT1G75380.3	2194	2349	2891	3098	3152	3087	21	16	20	45	35	42	-0.32882	-1.09785	red
AT1G75380.1	2194	2350	2893	3098	3153	3088	21	16	19	45	34	41	-0.328547	-1.09954	red
AT1G75380.2	2194	2350	2892	3098	3152	3087	21	16	20	45	35	42	-0.328432	-1.09785	red
AT1G75500.2	1355	1527	1788	1946	1918	1718	129	145	148	158	162	124	-0.25736	-0.0733167	black
AT1G75860.1	138	144	155	194	213	162	26	19	35	25	27	27	-0.380795	0.0181473	black
AT1G76520.1	376	400	501	797	812	781	15	20	21	31	34	28	-0.904252	-0.731804	black
AT1G76930.1	1065	1110	1295	2479	2385	2153	588	615	678	1232	1146	1044	-1.01592	-0.86334	black
AT1G76930.2	1096	1145	1344	2563	2485	2243	557	580	629	1148	1046	954	-1.02414	-0.83395	black
AT1G76990.1	732	873	1086	1772	1821	1699	14	16	25	30	39	32	-0.975671	-0.876852	black
AT1G76990.4	687	814	1011	1649	1699	1605	59	75	100	153	161	126	-0.979466	-0.910995	black
AT1G76990.5	623	768	959	1557	1613	1523	46	64	78	134	130	102	-0.99785	-0.961111	black
AT1G77080.4	114	117	147	174	192	150	32	37	47	52	57	51	-0.448985	-0.463947	black
AT1G77080.2	112	112	132	163	191	144	34	42	62	63	58	57	-0.484269	-0.367209	black
AT1G77080.5	108	108	132	164	177	147	30	34	42	42	50	40	-0.487794	-0.316474	black
AT1G77180.3	1068	1177	1408	1719	1751	1573	190	213	269	304	299	287	-0.4652	-0.405344	black
AT1G77740.1	683	654	797	739	746	665	354	330	381	364	382	348	-0.0107765	-0.0387593	black
AT1G77800.1	946	996	1259	1070	1057	1075	51	42	57	58	49	56	-0.000450631	-0.119909	black
AT1G77800.2	945	995	1258	1070	1057	1075	52	43	58	58	49	56	-0.00180337	-0.0913403	black
AT1G78000.1	139	158	217	126	107	87	43	35	57	16	14	15	0.683696	1.58496	green
AT1G78000.2	139	160	217	127	109	87	41	31	53	15	12	14	0.675837	1.60823	green
AT1G78040.2	1904	2161	2755	3081	3242	3003	283	297	377	434	460	399	-0.451487	-0.434131	black
AT1G78150.2	504	573	724	904	912	813	14	19	32	35	42	16	-0.545716	-0.516791	black
AT1G78476.1	29	28	37	24	24	28	36	48	55	37	26	31	0.306661	0.564352	black
AT1G79000.2	1059	1076	1371	1303	1261	1194	30	40	43	37	35	26	-0.100139	0.205469	black
AT1G79050.2	278	280	331	308	293	293	24	29	29	34	27	29	-0.00809141	-0.134301	black
AT1G79500.5	729	796	968	644	660	613	222	237	246	206	184	170	0.379033	0.332196	black
AT1G79510.2	779	820	1003	647	659	590	82	99	101	60	59	60	0.456662	0.655736	black
AT1G79630.3	98	90	132	149	149	151	30	42	39	39	45	35	-0.488644	-0.100402	black
AT1G79700.2	190	207	269	212	224	219	86	64	92	34	42	48	0.0240273	0.964667	green
AT1G79700.1	187	204	265	206	221	219	89	67	96	40	45	48	0.0221616	0.921997	green
AT1G79940.4	386	402	487	680	667	641	119	134	170	219	224	202	-0.640821	-0.608641	black
AT1G79990.1	754	834	992	1304	1252	1208	41	28	39	43	56	46	-0.544896	-0.425022	black
AT1G80380.1	2257	2468	2900	2043	1916	1788	357	374	474	319	334	260	0.407928	0.400346	black
AT1G80410.2	800	840	1052	1016	1044	885	119	112	136	124	143	108	-0.129589	-0.0311105	black
AT1G80420.4	157	166	189	348	330	314	16	28	23	29	43	39	-0.954196	-0.728327	black
AT1G80460.2	453	456	654	686	644	631	22	27	39	37	37	33	-0.327272	-0.282035	black
AT1G80770.2	419	439	543	509	533	470	92	110	141	129	130	108	-0.110001	-0.0975715	black
AT2G01090.2	47	52	72	91	79	80	17	17	19	38	42	38	-0.547932	-1.15472	black
AT2G01250.2	1068	1328	1679	1650	1726	1514	157	169	229	215	259	208	-0.263034	-0.297284	black
AT2G01420.2	1206	1194	1522	1543	1539	1488	32	27	29	20	22	20	-0.220605	0.505235	green
AT2G01420.1	1206	1190	1522	1543	1539	1485	32	31	29	20	22	23	-0.221129	0.501194	green
AT2G01450.2	1321	1478	1595	1650	1611	1568	114	124	150	104	114	110	-0.13619	0.242361	green
AT2G01450.3	1331	1498	1606	1670	1625	1583	114	120	150	104	112	113	-0.137356	0.223019	green
AT2G01450.4	1313	1469	1584	1648	1608	1562	132	149	172	127	129	134	-0.142122	0.216037	green
AT2G01450.1	1323	1485	1595	1668	1620	1580	122	133	161	106	117	116	-0.144842	0.295298	green
AT2G01630.2	312	280	320	411	401	388	53	47	46	61	62	61	-0.395929	-0.333737	black
AT2G01850.1	2098	2137	2768	1541	1480	1379	58	56	73	33	28	39	0.67047	0.903038	black
AT2G02080.1	311	346	407	784	716	719	19	17	19	39	42	43	-1.06041	-1.17284	black
AT2G02080.2	311	346	407	784	717	719	19	17	19	39	41	43	-1.06106	-1.16115	black
AT2G02570.1	348	366	476	525	542	516	42	37	38	71	49	66	-0.4117	-0.668794	black
AT2G02570.3	344	356	462	512	533	511	46	47	52	84	58	71	-0.421232	-0.554801	black
AT2G02570.4	339	359	470	521	534	508	42	39	40	71	51	66	-0.420278	-0.635726	black
AT2G02570.2	340	367	476	525	534	508	37	30	29	64	48	56	-0.405555	-0.807355	black
AT2G03140.2	641	686	831	574	611	581	27	32	31	32	30	17	0.28921	0.188072	black
AT2G03390.2	687	681	900	776	814	699	55	57	85	78	61	67	-0.0132968	-0.0644487	black
AT2G03890.2	1029	1095	1393	1267	1325	1180	196	183	241	192	208	218	-0.100984	0.00466138	black
AT2G04378.2	371	473	554	578	559	513	53	55	77	73	54	59	-0.239102	-0.00777735	black
AT2G04380.1	519	552	634	747	682	651	181	258	290	297	324	273	-0.286812	-0.294356	black
AT2G05310.1	669	631	871	698	711	738	35	36	45	41	33	34	0.0160375	0.103093	black
AT2G05380.1	2307	2196	3020	2500	2445	2431	25	31	38	23	25	22	0.0284694	0.425306	black
AT2G05380.2	2045	1949	2712	2208	2143	2127	287	278	346	315	327	326	0.049904	-0.087556	black
AT2G05520.1	6023	5872	7795	12029	12269	11135	41	34	37	56	66	67	-0.847631	-0.754888	black
AT2G05520.2	6023	5868	7788	12026	12266	11131	41	38	44	59	69	71	-0.848029	-0.69411	black
AT2G05520.3	5342	5121	6831	10550	10784	9717	722	785	1001	1535	1551	1485	-0.844368	-0.865972	black
AT2G05520.4	5969	5805	7726	11921	12190	11047	95	101	106	164	145	155	-0.850379	-0.619576	black
AT2G05520.6	5897	5733	7630	11803	12048	10930	167	173	202	282	287	272	-0.852692	-0.633813	black
AT2G05520.5	5288	5054	6763	10443	10707	9630	776	852	1069	1642	1628	1572	-0.847575	-0.844248	black
AT2G06850.1	3864	4013	5186	7443	7607	7086	187	186	242	78	69	55	-0.760908	1.60623	green
AT2G07180.2	451	501	636	1193	1289	1136	24	23	25	57	60	62	-1.18798	-1.31389	black
AT2G11890.2	669	694	821	760	723	718	64	76	68	69	81	75	-0.0111863	-0.113341	black
AT2G11910.2	584	620	700	888	904	864	30	23	29	43	39	43	-0.480222	-0.608232	black
AT2G13100.2	119	105	149	129	146	152	45	56	66	69	64	75	-0.19506	-0.316735	black
AT2G13100.3	106	94	129	116	133	141	53	60	80	74	67	81	-0.245387	-0.201959	black
AT2G13360.2	19695	21782	27484	19083	19117	18159	101	119	160	129	108	101	0.291135	0.168976	black
AT2G13360.1	19719	21822	27541	19125	19140	18178	77	79	103	87	86	82	0.291515	0.0224549	black
AT2G13790.1	214	264	332	726	781	706	97	101	124	152	167	187	-1.45001	-0.652077	green
AT2G14045.1	168	203	253	241	245	217	33	20	24	28	23	21	-0.171979	0.0968615	black
AT2G14045.2	167	202	252	241	243	217	34	21	25	28	25	21	-0.174821	0.112475	black
AT2G14045.3	101	126	165	150	160	149	100	97	112	119	108	89	-0.22764	-0.0323177	black
AT2G15050.2	290	299	408	539	510	492	25	23	27	42	45	36	-0.628201	-0.713696	black
AT2G15050.3	217	230	303	375	361	355	19	20	21	34	31	31	-0.540689	-0.678072	black
AT2G15480.2	42	47	61	98	85	80	25	24	49	22	28	25	-0.8101	0.385891	green
AT2G15580.2	507	433	618	452	402	380	51	60	68	55	48	48	0.336353	0.245411	black
AT2G15580.1	507	430	613	450	401	380	51	63	71	57	49	48	0.332437	0.264595	black
AT2G15890.2	1513	1737	2157	1335	1391	1363	418	468	575	364	356	326	0.40308	0.482073	black
AT2G15910.1	78	86	110	148	115	111	41	60	74	76	83	72	-0.448862	-0.400538	black
AT2G15970.2	575	577	693	396	421	333	82	104	104	59	57	64	0.681987	0.688056	black
AT2G16600.2	2909	2907	4093	5554	5745	5307	182	182	246	302	346	311	-0.744893	-0.652722	black
AT2G16940.2	880	869	1076	1223	1251	1189	19	24	31	28	27	36	-0.374775	-0.298341	black
AT2G16940.3	876	865	1075	1218	1251	1186	23	28	32	33	27	39	-0.376224	-0.254317	black
AT2G16940.1	873	863	1073	1212	1250	1181	26	30	34	39	28	44	-0.37507	-0.302563	black
AT2G17360.2	827	1031	1290	1329	1298	1316	367	416	532	531	531	529	-0.324858	-0.274871	black
AT2G17695.2	382	411	557	318	321	288	37	26	36	16	23	13	0.542318	0.928917	black
AT2G17695.3	363	397	530	305	306	277	56	40	63	29	38	24	0.538739	0.805088	black
AT2G18300.3	667	618	859	505	552	501	62	74	105	45	32	43	0.46061	1.006	green
AT2G20630.2	726	835	1086	950	920	945	78	96	125	122	117	93	-0.0887767	-0.151038	black
AT2G20740.2	137	181	215	181	193	197	31	27	46	29	26	43	-0.0993552	0.0857299	black
AT2G20830.3	268	276	361	298	294	309	56	76	97	84	103	92	0.00639069	-0.284918	black
AT2G20900.4	226	286	319	269	300	232	21	29	32	17	24	30	0.0530462	0.207805	black
AT2G20900.1	224	283	317	270	300	231	25	32	36	19	24	31	0.0408421	0.329705	black
AT2G21160.2	337	367	446	556	574	514	171	189	246	281	251	277	-0.515576	-0.416822	black
AT2G21330.3	15976	16155	21110	12600	12435	11969	38	42	46	50	47	49	0.524856	-0.212545	red
AT2G21385.2	860	955	1115	1014	1052	946	39	38	37	40	42	35	-0.0398211	-0.0374747	black
AT2G21660.1	2107	2195	2889	3715	3649	3488	134	145	196	377	419	387	-0.593697	-1.31645	red
AT2G21660.2	2050	2131	2807	3587	3561	3389	191	209	278	505	507	486	-0.592513	-1.14368	red
AT2G22980.2	152	136	201	192	181	150	20	34	29	26	22	17	-0.0969765	0.352672	black
AT2G22980.4	151	137	202	194	179	150	22	34	30	26	24	17	-0.0940292	0.360176	black
AT2G22980.3	151	137	202	194	179	150	22	34	30	26	24	17	-0.0940292	0.360176	black
AT2G22980.1	151	137	202	194	179	150	22	34	30	26	24	17	-0.0940292	0.360176	black
AT2G22990.3	1669	1756	2142	2020	2077	1905	57	68	71	43	43	20	-0.108543	0.886789	green
AT2G22990.1	1669	1756	2142	2020	2077	1905	57	68	71	43	43	20	-0.108543	0.886789	green
AT2G22990.5	1643	1724	2099	1987	2051	1859	83	100	114	76	69	66	-0.109496	0.49322	green
AT2G22990.4	1669	1756	2142	2020	2077	1905	57	68	71	43	43	20	-0.108543	0.886789	green
AT2G22990.2	1596	1701	2065	1935	1994	1817	53	64	65	33	36	17	-0.0997868	1.08153	green
AT2G22990.6	1603	1709	2070	1945	1997	1822	53	64	65	33	36	17	-0.0989279	1.08153	green
AT2G23600.1	801	853	1053	1866	1905	1784	43	36	49	101	106	95	-1.03709	-1.2384	black
AT2G23790.1	154	168	237	196	256	214	31	45	53	63	53	52	-0.252674	-0.38109	black
AT2G24200.3	1211	1260	1603	1502	1530	1398	66	92	83	87	98	83	-0.120861	-0.1532	black
AT2G24270.4	3935	4217	5029	4070	4061	3774	161	169	219	175	194	130	0.146892	0.137766	black
AT2G24270.3	3969	4239	5091	4110	4105	3805	127	147	157	135	150	99	0.145881	0.166582	black
AT2G24270.2	3984	4263	5104	4123	4127	3819	112	123	144	122	128	85	0.145642	0.178037	black
AT2G24600.1	524	583	750	636	658	614	39	46	50	48	43	25	-0.0390874	0.218835	black
AT2G24600.2	529	591	758	643	665	617	34	38	42	41	36	22	-0.0356614	0.203533	black
AT2G24690.1	201	215	238	195	208	193	34	23	23	30	29	28	0.133978	-0.121015	black
AT2G25510.2	6971	7491	8896	20787	20921	19152	44	34	48	81	72	76	-1.38158	-0.861924	green
AT2G25510.1	7623	8181	9825	23089	23333	21257	37	32	42	78	67	68	-1.40093	-0.940294	black
AT2G25590.1	67	78	96	132	164	133	33	31	37	74	71	50	-0.831945	-0.949119	black
AT2G25930.1	1430	1401	1777	1386	1448	1351	66	62	81	96	96	82	0.138913	-0.390673	red
AT2G25970.1	1089	1153	1378	1601	1439	1474	80	76	117	116	122	112	-0.318417	-0.358454	black
AT2G26210.2	144	166	202	301	288	275	10	18	25	28	45	31	-0.754888	-0.972519	black
AT2G26280.1	1017	1106	1410	1090	1021	1008	47	62	61	60	63	71	0.17981	-0.190522	black
AT2G26340.2	446	462	575	456	473	468	52	62	83	71	85	66	0.0861866	-0.172364	black
AT2G26500.3	4736	4805	6622	4826	4930	4615	807	932	1216	844	868	843	0.169535	0.209835	black
AT2G26670.2	909	970	1248	981	971	913	60	50	96	72	63	67	0.126244	0.028289	black
AT2G26980.5	909	1039	1263	1366	1472	1364	42	59	52	66	64	61	-0.388053	-0.320041	black
AT2G26980.1	913	1037	1259	1361	1471	1359	38	61	56	71	65	66	-0.385171	-0.382087	black
AT2G26980.2	912	1032	1257	1359	1469	1358	39	66	58	73	67	67	-0.38705	-0.344759	black
AT2G26980.4	859	982	1216	1313	1393	1312	92	117	102	121	147	114	-0.394361	-0.296658	black
AT2G26980.3	908	1033	1256	1359	1466	1358	44	66	62	77	75	68	-0.387819	-0.355095	black
AT2G27080.2	297	306	355	94	86	62	34	37	51	10	20	20	1.98502	1.28688	red
AT2G27110.3	240	250	309	341	331	352	26	24	25	24	31	29	-0.357948	-0.163499	black
AT2G27350.1	302	332	384	429	458	404	22	29	38	29	31	23	-0.342751	0.100694	black
AT2G27350.6	298	330	383	426	453	397	22	28	37	28	30	23	-0.335845	0.103093	black
AT2G27710.4	517	516	720	799	802	709	28	39	67	50	55	53	-0.398067	-0.237692	black
AT2G27810.2	426	475	586	677	699	627	28	27	35	53	65	63	-0.429758	-1.00799	red
AT2G28305.1	649	666	856	483	533	490	58	66	86	31	29	30	0.527638	1.22239	green
AT2G28470.2	839	928	1163	823	787	736	41	39	51	43	33	31	0.320698	0.291956	black
AT2G28800.4	3264	3712	4624	3479	3510	3405	299	328	384	301	324	291	0.158374	0.142363	black
AT2G29290.2	728	700	952	511	504	461	83	93	92	23	27	33	0.689269	1.69105	green
AT2G29290.1	728	696	949	508	502	460	83	97	95	26	29	34	0.690896	1.62755	green
AT2G29630.3	9141	9762	12675	10965	11036	10428	22	33	44	44	40	43	-0.0383647	-0.359328	black
AT2G29630.2	9070	9695	12589	10900	10940	10351	24	31	40	44	40	49	-0.0380079	-0.485427	black
AT2G30010.1	398	400	528	701	711	662	11	15	30	35	38	34	-0.645335	-0.934112	black
AT2G30600.4	632	745	860	275	286	310	50	48	69	6	19	11	1.36082	2.21378	green
AT2G30620.2	1134	1232	1467	1535	1640	1542	287	335	430	453	457	425	-0.299396	-0.343705	black
AT2G30760.1	130	143	143	191	157	183	79	73	96	138	124	164	-0.352128	-0.780513	red
AT2G30766.2	207	217	232	326	278	348	24	28	37	41	36	33	-0.537266	-0.305626	black
AT2G30860.2	4304	4606	5951	3545	3583	3420	648	730	962	539	540	492	0.494562	0.574825	black
AT2G31280.2	195	221	272	304	313	251	22	28	25	26	40	29	-0.335286	-0.341037	black
AT2G31810.3	991	1089	1361	1485	1422	1364	39	57	69	44	30	21	-0.311746	0.796467	green
AT2G31810.2	989	1095	1361	1484	1409	1353	41	51	69	45	43	32	-0.3016	0.424026	green
AT2G32480.2	1606	1570	1990	1310	1203	1219	200	182	206	149	152	148	0.469099	0.389101	black
AT2G32700.7	1004	1116	1318	1747	1646	1624	26	23	31	31	28	35	-0.545255	-0.232661	black
AT2G32700.1	1004	1116	1318	1747	1646	1624	26	23	31	31	28	35	-0.545255	-0.232661	black
AT2G32700.6	1004	1116	1318	1747	1646	1624	26	23	31	31	28	35	-0.545255	-0.232661	black
AT2G32700.3	1003	1114	1317	1743	1644	1623	26	23	31	31	28	34	-0.544921	-0.217231	black
AT2G32700.4	1002	1114	1317	1743	1644	1622	26	23	31	31	28	35	-0.545053	-0.232661	black
AT2G32700.2	1000	1112	1316	1736	1642	1622	26	23	31	31	28	35	-0.544561	-0.232661	black
AT2G32700.5	991	1103	1302	1726	1634	1614	26	23	31	31	28	35	-0.55057	-0.232661	black
AT2G33120.3	291	362	404	470	521	484	34	42	40	50	61	50	-0.48074	-0.472936	black
AT2G33340.2	572	659	800	1065	1178	982	17	30	36	45	62	32	-0.667109	-0.743902	black
AT2G33360.2	112	108	133	125	144	139	39	38	58	48	32	48	-0.208901	0.0768156	black
AT2G33620.4	210	242	284	474	461	440	28	30	25	35	38	37	-0.901654	-0.40632	black
AT2G33830.1	1702	2013	2384	2842	2960	2720	30	38	53	42	40	38	-0.482619	0.0119726	black
AT2G34510.1	1863	1913	2324	2094	2021	1865	182	192	259	62	64	45	0.0286638	1.88821	green
AT2G35060.2	355	402	438	411	416	422	32	33	38	14	27	32	-0.0637629	0.496676	black
AT2G35060.1	355	402	438	411	416	422	32	33	38	14	27	32	-0.0637629	0.496676	black
AT2G35230.2	291	308	307	222	226	189	30	38	35	26	35	19	0.508218	0.364572	black
AT2G35390.3	873	842	1046	1022	965	958	34	31	37	45	47	44	-0.0930767	-0.415037	black
AT2G35390.2	873	841	1046	1022	964	957	34	32	37	45	48	45	-0.0926193	-0.422024	black
AT2G35840.3	1073	1079	1418	1003	1011	876	40	43	66	30	27	21	0.304855	0.933766	green
AT2G36000.2	987	1101	1251	1207	1208	1090	33	35	41	36	33	22	-0.0699984	0.26039	black
AT2G37150.1	80	84	104	118	86	99	16	16	28	27	35	33	-0.177085	-0.662965	black
AT2G37340.1	463	488	618	770	707	698	32	38	53	51	31	55	-0.47117	-0.155518	black
AT2G37340.2	466	498	628	779	711	702	29	28	43	42	27	51	-0.461407	-0.263034	black
AT2G37450.2	310	381	442	278	329	240	60	71	85	47	51	45	0.419714	0.595016	black
AT2G37450.1	289	353	414	267	307	218	81	99	114	58	73	67	0.415037	0.570316	black
AT2G37570.2	230	320	353	343	353	332	71	91	126	118	118	113	-0.187042	-0.277158	black
AT2G38170.2	3866	4211	5238	2981	3083	2856	68	74	78	37	40	42	0.577937	0.886542	black
AT2G38170.1	3866	4211	5238	2981	3082	2856	68	74	78	37	41	42	0.578099	0.874469	black
AT2G38650.2	408	429	522	590	558	526	21	35	36	32	40	31	-0.300754	-0.162939	black
AT2G38860.3	147	123	185	270	283	307	95	114	152	193	222	203	-0.91847	-0.775608	black
AT2G39010.1	1584	1634	2152	1859	1983	1793	22	22	28	45	39	31	-0.0694935	-0.675565	red
AT2G39280.2	292	274	371	415	397	365	20	23	29	35	43	19	-0.328993	-0.429988	black
AT2G39310.2	541	624	834	372	369	362	40	31	47	20	29	24	0.857846	0.692818	black
AT2G39470.2	1531	1677	2099	1685	1722	1600	30	35	37	27	29	27	0.0839501	0.297386	black
AT2G39470.3	1531	1677	2099	1685	1720	1600	30	35	37	27	31	27	0.0845265	0.263034	black
AT2G39580.1	1218	1265	1425	1935	1902	1815	34	25	38	42	37	46	-0.532331	-0.365871	black
AT2G39730.1	86555	94460	115031	64052	66012	59978	606	602	699	503	497	439	0.639503	0.406238	red
AT2G39730.2	87124	95028	115671	64490	66447	60359	37	34	59	65	62	58	0.638648	-0.509014	red
AT2G39780.2	313	338	379	444	483	428	45	60	74	61	63	55	-0.395649	0	black
AT2G39800.2	1652	1795	2183	1392	1411	1300	74	78	99	45	64	57	0.456456	0.596504	black
AT2G40070.2	473	509	577	697	675	643	26	35	33	43	53	43	-0.370159	-0.564352	black
AT2G40400.2	729	880	989	658	634	629	31	21	37	16	25	20	0.435544	0.544996	black
AT2G41060.1	260	317	388	516	488	474	23	19	20	26	31	32	-0.615045	-0.521537	black
AT2G41090.1	2493	2777	3507	6784	7172	6536	11	9	12	45	47	51	-1.22326	-2.15987	red
AT2G41100.4	6012	6532	7835	4395	4398	4362	127	127	150	76	83	68	0.631472	0.831663	black
AT2G41100.2	4441	4799	5788	3207	3204	3201	1431	1582	1834	1058	1056	1009	0.644744	0.63416	black
AT2G41430.3	11014	11721	14561	12092	12050	11460	50	55	43	30	24	25	0.0670626	0.905673	green
AT2G41430.1	10994	11701	14540	12080	12041	11457	70	75	64	42	33	28	0.0656739	1.02086	green
AT2G41430.2	10986	11691	14527	12071	12036	11450	78	85	77	51	38	35	0.0653241	0.952694	green
AT2G41430.5	10995	11702	14540	12081	12043	11458	69	74	64	41	31	27	0.0655892	1.06413	green
AT2G41560.1	2689	2828	3383	4374	4288	4070	46	46	51	38	32	20	-0.516582	0.668018	green
AT2G41700.2	373	413	469	560	604	493	27	19	25	39	22	24	-0.400886	-0.259644	black
AT2G42500.2	621	636	788	937	936	818	27	25	35	32	23	15	-0.396042	0.31366	green
AT2G42540.1	384	463	568	650	651	623	44	38	56	56	66	60	-0.443307	-0.39927	black
AT2G42540.3	349	404	490	566	568	554	79	97	134	140	149	129	-0.441489	-0.431235	black
AT2G42600.2	9889	10618	13097	7953	8076	7227	246	269	294	186	173	172	0.53103	0.607428	black
AT2G43090.2	932	970	1244	1284	1236	1173	58	48	76	63	68	65	-0.231275	-0.106915	black
AT2G43160.4	2176	2312	2612	3688	3646	3426	490	482	585	814	836	807	-0.599787	-0.658129	black
AT2G43780.2	51	37	54	75	98	77	18	22	45	30	28	30	-0.816037	-0.0500407	green
AT2G43910.1	1218	1457	1638	1269	1185	1172	29	31	42	65	69	43	0.250313	-0.79518	red
AT2G43910.3	588	679	783	668	611	585	26	23	35	52	61	35	0.137222	-0.817136	red
AT2G43910.2	1218	1457	1638	1269	1185	1172	29	31	42	65	69	43	0.250313	-0.79518	red
AT2G43950.3	527	557	724	498	493	415	33	43	46	27	47	27	0.362798	0.272526	black
AT2G43970.2	6591	6657	8024	13293	12769	11879	29	24	21	44	41	47	-0.834802	-0.834941	black
AT2G46370.3	420	449	593	441	457	448	42	60	62	47	44	40	0.119265	0.324129	black
AT2G46550.2	523	576	713	850	829	805	41	54	49	66	57	58	-0.455082	-0.329921	black
AT2G46800.1	522	605	703	550	538	463	34	33	43	31	26	34	0.238645	0.273565	black
AT2G46810.1	148	132	185	188	191	200	29	28	34	34	43	28	-0.316333	-0.206451	black
AT2G46820.2	6155	6561	8565	6709	6850	6231	710	654	739	719	693	643	0.104794	0.0333105	black
AT2G47470.4	912	1001	1288	1379	1482	1313	32	37	53	59	47	47	-0.382908	-0.326651	black
AT2G47850.3	300	347	387	438	418	372	23	28	21	24	28	23	-0.248074	-0.0588937	black
AT2G47900.2	421	459	509	553	576	487	49	66	59	63	77	74	-0.218381	-0.298523	black
AT2G48070.2	835	776	1006	856	835	735	48	46	53	33	42	34	0.109334	0.431488	black
AT2G48110.1	372	385	462	502	450	488	21	28	23	31	28	20	-0.240371	-0.133856	black
AT3G01480.1	3319	3544	4479	2922	3042	2796	17	30	31	25	22	22	0.372672	0.176878	black
AT3G01500.1	74720	77394	93703	66000	65184	63500	6898	7375	8761	5725	5524	5120	0.33645	0.492799	green
AT3G01500.2	74743	77422	93739	66012	65200	63516	6898	7375	8761	5725	5524	5120	0.336635	0.492799	green
AT3G01500.3	81132	84237	101807	71314	70286	68242	134	158	196	160	147	157	0.348487	0.0727563	red
AT3G01540.4	2124	2371	2877	3347	3414	3058	134	153	149	184	169	145	-0.41352	-0.191818	black
AT3G01540.3	2127	2378	2880	3356	3420	3064	131	146	146	174	161	139	-0.41406	-0.164229	black
AT3G01540.2	2127	2378	2880	3357	3422	3064	131	146	146	174	161	139	-0.4145	-0.164229	black
AT3G01540.1	2127	2378	2880	3357	3422	3064	131	146	146	174	161	139	-0.4145	-0.164229	black
AT3G01910.3	825	807	969	982	1015	925	209	178	250	263	233	209	-0.16789	-0.14633	black
AT3G01930.2	175	186	228	222	202	183	20	30	28	30	21	25	-0.0434289	0.0374747	black
AT3G02070.1	145	132	149	207	183	174	37	30	47	21	16	18	-0.404842	1.05153	green
AT3G02470.4	10630	11545	14747	10183	10417	9461	403	432	612	408	488	399	0.296588	0.160113	black
AT3G02600.5	276	245	304	322	310	304	73	65	80	80	112	90	-0.182114	-0.371367	black
AT3G02600.1	305	266	325	348	350	344	41	42	52	50	68	48	-0.217785	-0.298224	black
AT3G02600.2	291	258	318	338	338	335	55	50	59	60	80	57	-0.221679	-0.2645	black
AT3G02600.3	276	247	302	323	316	309	52	46	55	55	71	50	-0.200493	-0.202044	black
AT3G02600.4	291	259	313	335	334	324	37	34	44	43	53	35	-0.202433	-0.187933	black
AT3G02730.1	1694	1853	2286	1473	1413	1371	21	28	32	25	30	29	0.454401	-0.0524674	black
AT3G03150.1	1055	1060	1433	1316	1263	1124	69	56	80	20	27	23	-0.0616885	1.5502	green
AT3G04590.1	375	393	464	430	414	409	142	140	180	158	159	132	-0.0243842	0.0411774	black
AT3G04610.1	540	561	690	791	805	814	37	40	49	44	34	50	-0.428268	-0.0227201	black
AT3G04930.2	529	523	571	726	753	721	108	112	120	144	137	142	-0.438841	-0.315123	black
AT3G05165.5	222	239	232	213	240	237	90	100	103	77	86	62	0.00625899	0.380976	black
AT3G05165.4	228	256	242	220	251	247	84	83	93	70	75	52	0.0159857	0.400316	black
AT3G05350.1	709	760	925	781	785	782	51	53	51	59	59	54	0.0279907	-0.15014	black
AT3G05410.2	142	154	184	160	146	140	28	24	46	31	30	28	0.105991	0.138976	black
AT3G05760.2	56	77	85	116	137	139	31	33	38	50	71	49	-0.846526	-0.736966	black
AT3G05910.2	223	280	318	389	429	373	60	71	99	126	111	99	-0.536719	-0.546827	black
AT3G06040.3	225	230	278	368	411	355	22	15	32	26	30	22	-0.629536	-0.176878	black
AT3G06130.2	314	359	451	660	591	585	83	80	80	148	138	166	-0.707924	-0.895366	black
AT3G06190.2	439	487	553	653	630	611	67	89	99	111	114	108	-0.356814	-0.385025	black
AT3G06500.1	503	546	660	471	528	411	29	26	40	18	24	15	0.277457	0.736966	black
AT3G06870.1	199	229	260	229	210	191	40	38	53	44	41	36	0.127057	0.11456	black
AT3G07180.2	233	271	299	347	374	343	43	56	46	46	65	60	-0.406026	-0.237943	black
AT3G07270.2	597	719	926	640	619	658	135	137	167	148	160	145	0.225936	-0.0452901	black
AT3G07650.2	1380	1524	1867	1608	1599	1450	41	60	81	44	51	56	0.0348908	0.26939	black
AT3G07650.3	1380	1524	1867	1608	1599	1450	41	60	81	44	51	56	0.0348908	0.26939	black
AT3G08510.3	1423	1506	1877	1472	1501	1401	45	41	55	43	38	43	0.135883	0.185355	black
AT3G08680.1	815	832	1106	1023	1014	942	21	16	19	28	33	33	-0.113824	-0.747234	red
AT3G09200.2	2832	3086	4096	4428	4565	3966	410	399	537	547	602	537	-0.371936	-0.324926	black
AT3G09250.2	222	205	266	215	226	229	32	39	31	30	43	38	0.0486943	-0.121991	black
AT3G10020.2	846	783	1069	991	958	919	159	146	169	162	141	137	-0.0881547	0.107384	black
AT3G10230.2	923	896	1198	632	662	609	76	83	110	53	61	51	0.664839	0.70514	black
AT3G10915.6	123	141	152	199	204	190	21	25	31	29	34	33	-0.511449	-0.318176	black
AT3G11280.1	205	192	277	545	488	446	13	11	26	44	41	28	-1.1338	-1.17632	black
AT3G11402.2	204	233	307	337	375	299	16	21	35	28	35	32	-0.442408	-0.399931	black
AT3G11540.2	294	347	387	577	558	488	49	58	63	109	105	94	-0.658823	-0.857396	black
AT3G11570.1	121	123	160	135	148	127	63	74	100	73	75	73	-0.0212686	0.100841	black
AT3G11820.2	588	652	795	716	690	662	21	38	45	30	28	30	-0.0232074	0.241008	black
AT3G11945.2	667	738	821	771	735	707	62	42	64	48	61	44	0.00845014	0.13493	black
AT3G12050.2	479	555	710	530	562	426	59	57	91	53	58	62	0.200228	0.258859	black
AT3G12490.1	466	485	583	739	755	694	20	22	32	44	38	43	-0.512314	-0.756331	black
AT3G12570.4	395	417	504	660	671	623	27	23	15	43	23	36	-0.570271	-0.650058	black
AT3G12570.1	379	403	489	638	644	591	43	36	30	65	49	67	-0.559387	-0.731662	black
AT3G12600.2	117	117	113	231	228	202	27	30	30	56	44	62	-0.929715	-0.896907	black
AT3G13040.2	586	684	799	734	768	676	42	31	47	36	48	39	-0.0740703	-0.0356239	black
AT3G13062.2	364	399	504	354	356	364	40	40	45	25	45	26	0.238423	0.380822	black
AT3G13080.2	1608	1687	1943	1129	1113	1030	42	34	38	21	32	28	0.678843	0.49304	black
AT3G13225.2	248	271	335	360	375	331	21	21	36	44	41	35	-0.319899	-0.621488	black
AT3G13300.2	1442	1533	1764	2147	2104	1854	36	38	48	55	71	75	-0.365409	-0.720314	black
AT3G13340.2	367	417	454	537	571	506	27	23	27	30	36	18	-0.382629	-0.125531	black
AT3G13570.1	397	453	503	474	459	418	22	23	31	43	43	42	0.00213416	-0.752072	red
AT3G13810.2	224	259	272	457	470	447	16	15	26	34	45	32	-0.863833	-0.961526	black
AT3G13810.3	224	255	269	454	466	443	16	19	29	37	49	36	-0.865675	-0.930737	black
AT3G13920.2	3240	3610	4580	4570	4741	4514	19	31	47	50	39	40	-0.274454	-0.411314	black
AT3G14350.3	1001	1083	1244	1613	1637	1549	66	69	85	126	108	95	-0.528078	-0.580584	black
AT3G14415.1	8621	9259	11818	8655	8429	7851	20	21	31	26	32	17	0.252194	-0.0588937	black
AT3G14420.3	13043	14720	17949	12621	12637	11736	23	33	48	86	68	55	0.305282	-1.00692	red
AT3G14420.1	13049	14725	17951	12625	12641	11738	23	33	48	84	67	55	0.305302	-0.986061	red
AT3G14420.6	13035	14710	17932	12617	12631	11734	16	27	41	72	59	45	0.304645	-1.06711	red
AT3G14420.5	13029	14704	17926	12606	12623	11724	22	33	47	83	67	55	0.305208	-1.00705	red
AT3G14420.4	12572	14119	17372	12109	12100	11205	485	623	603	582	593	576	0.315248	-0.0333393	red
AT3G14420.2	13031	14707	17929	12607	12628	11729	20	29	39	78	60	50	0.305031	-1.09516	red
AT3G15010.1	249	255	339	397	377	389	29	30	51	42	59	55	-0.464247	-0.504043	black
AT3G15095.2	711	761	939	941	987	940	79	83	121	106	106	100	-0.250413	-0.140744	black
AT3G15095.3	669	726	904	890	935	881	121	119	158	157	161	163	-0.235155	-0.273268	black
AT3G15260.2	199	260	325	352	375	304	29	28	52	153	144	146	-0.395119	-2.02298	red
AT3G15450.3	4629	4832	6221	3680	3765	3585	238	264	313	183	219	177	0.507677	0.493237	black
AT3G15450.1	4818	5059	6476	3846	3950	3736	49	37	58	17	34	26	0.503913	0.903138	black
AT3G15850.1	2048	2180	2759	1650	1661	1582	31	44	53	58	51	56	0.513954	-0.366322	red
AT3G15880.2	960	1019	1255	1191	1240	1060	25	35	48	32	32	33	-0.110321	0.154975	black
AT3G15980.4	618	686	796	1020	1046	960	25	21	31	49	54	38	-0.527023	-0.872765	black
AT3G15980.1	604	669	784	1000	1024	939	39	38	43	69	77	59	-0.526517	-0.77259	black
AT3G16240.1	4219	4557	5836	3295	3365	3158	77	125	143	24	13	17	0.573653	2.67557	green
AT3G16470.3	610	672	813	740	705	642	229	281	360	312	288	270	0.00551964	0	black
AT3G16520.2	1877	2027	2424	1813	1775	1675	29	53	67	50	48	29	0.265864	0.230484	black
AT3G16520.1	1867	2021	2421	1809	1767	1672	29	53	67	50	48	29	0.265644	0.230484	black
AT3G17040.2	913	1008	1227	675	729	637	59	51	80	43	44	38	0.625159	0.604071	black
AT3G19010.3	413	407	570	454	466	440	29	28	34	31	25	21	0.0314782	0.241008	black
AT3G19170.2	3969	4300	5348	3427	3424	3188	29	37	26	35	34	26	0.439793	-0.0462937	black
AT3G19720.3	676	703	861	741	747	684	35	28	48	42	31	37	0.0444746	0.0130562	black
AT3G19720.2	676	703	861	741	747	684	35	28	48	42	31	37	0.0444746	0.0130562	black
AT3G19820.3	2908	3259	4069	4000	4014	3650	34	49	52	65	61	36	-0.188411	-0.263034	black
AT3G19820.2	2908	3260	4067	3996	4012	3648	40	55	56	75	66	44	-0.187562	-0.292977	black
AT3G19860.2	567	587	734	1015	997	971	27	22	41	43	57	37	-0.659905	-0.606179	black
AT3G20810.2	702	751	885	970	983	911	39	34	46	50	53	52	-0.292757	-0.381307	black
AT3G20810.3	678	724	845	935	944	875	51	54	78	67	80	76	-0.293528	-0.2852	black
AT3G20810.1	690	744	877	952	971	899	39	34	46	50	53	52	-0.288201	-0.381307	black
AT3G21810.1	103	106	110	287	282	267	20	26	33	95	74	80	-1.38995	-1.65622	black
AT3G22380.2	4188	4378	5281	6353	6266	5682	43	35	61	64	55	50	-0.402349	-0.281938	black
AT3G23050.1	809	898	1199	1095	1117	988	29	23	28	30	27	24	-0.139037	-0.0179219	black
AT3G23100.2	39	31	51	71	85	89	59	73	77	320	301	279	-1.01777	-2.10642	red
AT3G23280.2	807	877	1141	1042	1100	1043	24	27	28	38	42	24	-0.173043	-0.396659	black
AT3G23670.2	118	137	182	180	209	183	50	48	52	60	53	67	-0.388382	-0.263034	black
AT3G24170.3	987	1076	1347	915	821	825	57	38	69	33	48	43	0.413064	0.403356	black
AT3G25520.2	2443	2578	3456	3587	3659	3331	788	857	1049	1218	1214	1176	-0.319305	-0.421449	black
AT3G25690.2	6500	7050	8343	7405	7378	7180	173	155	184	197	190	188	-0.00460547	-0.167418	black
AT3G25690.3	5926	6418	7607	6783	6747	6554	747	787	920	819	821	814	-0.00958557	0	black
AT3G26180.2	440	472	629	429	404	364	104	84	137	67	79	63	0.364444	0.636937	black
AT3G26450.1	784	823	1052	618	642	623	29	38	46	44	47	36	0.497851	-0.168506	red
AT3G26510.3	1200	1326	1523	728	671	606	102	92	115	37	35	25	1.01396	1.67155	green
AT3G26570.1	3979	4145	4998	2377	2544	2294	51	59	78	37	31	31	0.862916	0.925232	black
AT3G26720.2	486	494	572	668	631	633	32	54	58	67	63	60	-0.315967	-0.399931	black
AT3G26890.5	810	851	1053	1030	1082	1027	34	39	38	29	26	27	-0.209884	0.436864	green
AT3G26890.4	810	849	1049	1026	1078	1025	35	41	42	34	30	31	-0.208474	0.312787	black
AT3G27120.1	56	59	74	57	65	54	43	45	50	39	46	45	0.102811	0.0861566	black
AT3G27260.2	770	833	1010	1080	1031	962	23	35	30	39	49	41	-0.233941	-0.551796	black
AT3G27260.1	768	832	1007	1079	1033	963	18	30	25	34	37	30	-0.238196	-0.468387	black
AT3G27350.2	169	178	234	131	119	103	57	58	73	46	34	28	0.71887	0.799701	black
AT3G27350.3	158	172	219	126	116	100	68	64	88	51	37	31	0.68281	0.886542	black
AT3G27740.2	387	442	569	546	468	462	40	42	70	59	46	47	-0.0783284	0	black
AT3G27770.2	347	425	517	672	652	642	28	41	42	64	64	57	-0.609011	-0.736966	black
AT3G28080.3	234	226	299	206	193	184	57	61	62	52	64	54	0.380604	0.0824622	black
AT3G28080.2	267	258	333	240	234	217	27	30	30	23	26	22	0.312292	0.293196	black
AT3G29240.1	2485	2648	3543	3081	3170	2972	59	61	57	63	92	100	-0.088206	-0.526748	red
AT3G29375.1	135	118	165	133	162	138	27	31	29	23	22	39	-0.0508641	0.0506261	black
AT3G29390.1	456	494	597	624	659	566	99	105	147	117	142	121	-0.257272	-0.114528	black
AT3G43220.2	434	463	549	480	546	484	30	44	56	59	57	50	-0.062481	-0.352672	black
AT3G43440.2	52	69	89	85	75	59	19	25	33	28	29	28	-0.0605415	-0.142604	black
AT3G44110.2	2947	3065	3909	3100	3126	2945	492	534	714	494	502	527	0.113406	0.192171	black
AT3G44310.3	5085	5268	6995	6375	6472	6105	31	36	43	41	50	48	-0.127581	-0.337581	black
AT3G46130.3	138	135	159	109	89	101	32	27	30	26	12	23	0.530886	0.544996	black
AT3G46600.2	2468	2696	3344	675	691	630	51	50	50	7	10	19	2.09171	2.06848	black
AT3G46640.3	185	194	240	168	175	167	40	23	33	25	30	28	0.279442	0.209923	black
AT3G46650.1	70	70	74	71	51	66	70	74	95	53	68	53	0.186878	0.457923	black
AT3G47350.2	207	206	255	248	252	248	87	81	100	99	125	91	-0.16319	-0.233119	black
AT3G47680.1	251	256	333	385	388	334	26	30	38	28	35	34	-0.398194	-0.045324	black
AT3G48030.1	72	65	96	93	116	96	39	53	62	71	73	57	-0.388479	-0.384265	black
AT3G48360.1	7289	7971	10090	4422	4606	4374	447	513	612	414	390	395	0.919537	0.39077	red
AT3G48870.2	2096	2244	2645	2362	2372	2213	30	22	34	28	27	20	0.00787002	0.197446	black
AT3G49010.5	1397	1464	2003	1988	2013	1749	498	596	748	760	779	663	-0.241419	-0.257541	black
AT3G49430.2	286	328	426	385	376	341	33	41	45	52	65	59	-0.0835407	-0.564614	red
AT3G49430.1	286	328	425	385	376	341	33	41	46	52	65	59	-0.0849286	-0.552541	red
AT3G50380.1	661	751	859	737	732	699	33	37	32	41	47	40	0.0669629	-0.327575	black
AT3G50670.1	783	742	959	1151	1125	1160	100	78	128	166	154	143	-0.468065	-0.597481	black
AT3G51370.2	817	879	1203	1460	1457	1398	34	60	59	78	83	86	-0.573805	-0.690979	black
AT3G51630.2	539	576	635	653	631	633	41	54	55	36	66	43	-0.131495	0.0489096	black
AT3G51640.2	56	48	53	68	68	54	69	92	99	157	132	119	-0.275235	-0.650058	black
AT3G51880.4	347	403	476	460	456	408	84	69	87	85	86	81	-0.110944	-0.0703893	black
AT3G51880.3	370	420	493	482	476	424	61	52	70	63	66	65	-0.107236	-0.084213	black
AT3G52120.1	417	437	616	589	624	564	52	36	77	42	51	39	-0.273628	0.321928	green
AT3G52120.2	418	443	632	596	631	571	51	30	61	35	44	32	-0.268179	0.355331	green
AT3G52660.1	204	206	245	256	247	230	28	23	23	33	27	20	-0.162318	-0.112475	black
AT3G52720.1	722	820	1075	318	348	316	49	52	51	15	12	23	1.41412	1.60407	black
AT3G52720.2	562	608	832	244	261	251	45	48	45	9	8	20	1.40498	1.89907	black
AT3G53090.2	184	214	256	272	302	266	38	28	45	42	37	40	-0.361099	-0.100402	black
AT3G53460.3	13561	13844	16754	18112	18319	16109	22	21	35	30	30	31	-0.250709	-0.222392	black
AT3G53500.1	414	464	585	515	581	542	23	15	21	38	53	24	-0.163006	-0.962847	red
AT3G53500.2	395	437	553	487	547	514	42	42	53	66	87	52	-0.160519	-0.581448	red
AT3G54050.2	8562	9436	11629	7557	7715	7228	34	42	59	36	45	27	0.396988	0.321928	black
AT3G54620.3	346	398	482	655	658	603	16	22	24	42	36	27	-0.644139	-0.760049	black
AT3G54890.2	3716	3778	4993	3940	3965	3662	677	726	977	747	710	653	0.110412	0.173719	black
AT3G54890.3	4055	4134	5476	4339	4282	3968	338	370	494	348	393	347	0.118322	0.143758	black
AT3G55280.3	358	409	548	478	435	425	265	314	395	366	322	308	-0.0250153	-0.032224	black
AT3G56050.2	1179	1231	1540	1210	1220	1178	26	24	33	31	25	29	0.130653	-0.0343515	black
AT3G56160.1	544	603	746	513	527	504	58	49	77	60	51	41	0.294002	0.275634	black
AT3G56860.1	1158	1222	1532	1802	1753	1631	48	54	70	73	61	63	-0.406716	-0.195787	black
AT3G56860.3	1171	1235	1554	1829	1780	1653	35	41	48	46	34	41	-0.410111	0.0353331	black
AT3G56860.4	1159	1224	1534	1804	1753	1636	47	52	68	71	61	58	-0.406819	-0.186151	black
AT3G56860.5	1144	1201	1501	1774	1722	1616	62	75	101	101	92	78	-0.410529	-0.187331	black
AT3G56940.2	11857	12441	15218	8314	8410	7717	763	770	942	515	527	440	0.693134	0.739883	black
AT3G57050.2	495	587	687	674	638	635	23	37	40	33	34	34	-0.138319	-0.0143553	black
AT3G57230.2	133	158	156	317	335	301	30	41	39	94	71	71	-1.0922	-1.10128	black
AT3G57410.1	1079	1155	1417	1333	1294	1209	33	47	43	41	36	42	-0.0713111	0.0476967	black
AT3G57520.2	5411	5579	6975	3198	3187	3115	53	82	87	34	24	27	0.91919	1.38502	black
AT3G57520.3	5376	5555	6936	3193	3168	3100	88	106	126	39	43	42	0.917233	1.36773	green
AT3G57800.2	572	582	758	733	719	738	29	25	26	29	18	21	-0.195848	0.234465	black
AT3G57970.1	45	49	74	97	93	87	31	42	35	66	85	68	-0.721425	-1.0199	black
AT3G58030.4	363	417	492	550	578	515	88	122	142	165	149	158	-0.369234	-0.423211	black
AT3G58030.3	425	504	597	677	685	635	18	29	31	32	39	31	-0.388079	-0.387023	black
AT3G58030.2	424	502	597	676	684	633	18	29	31	32	39	31	-0.388026	-0.387023	black
AT3G58110.2	577	638	709	992	1077	914	18	23	26	32	27	38	-0.632655	-0.533824	black
AT3G58610.2	4652	5059	6365	4917	5061	4655	64	59	77	91	79	78	0.135683	-0.31034	red
AT3G59090.2	214	202	276	404	432	364	20	23	23	35	31	30	-0.79419	-0.540568	black
AT3G59310.1	355	323	466	516	593	559	35	33	43	22	24	11	-0.544032	0.961526	green
AT3G59350.2	745	792	950	1152	1161	1099	20	24	44	41	50	56	-0.456211	-0.740241	black
AT3G59970.2	2359	2446	3201	2292	2320	2219	712	836	991	737	676	672	0.228985	0.284213	black
AT3G59990.4	458	452	623	601	598	579	24	18	22	35	35	33	-0.213898	-0.686501	black
AT3G59990.3	458	452	621	600	598	577	24	18	23	36	35	35	-0.213345	-0.705553	black
AT3G59990.1	458	452	622	601	598	579	24	18	22	35	35	33	-0.214839	-0.686501	black
AT3G60420.2	221	244	284	598	633	582	74	90	96	176	176	149	-1.27534	-0.946299	black
AT3G60820.3	563	595	675	722	762	644	23	39	34	29	37	37	-0.215291	-0.101538	black
AT3G61010.2	328	334	406	717	742	705	118	125	152	236	232	214	-1.01879	-0.787919	black
AT3G61010.1	380	360	457	788	823	783	93	112	129	208	198	185	-1	-0.82331	black
AT3G61440.3	5013	5392	6800	5151	4987	4824	151	183	197	156	144	152	0.201525	0.232389	black
AT3G61440.1	5133	5544	6965	5285	5106	4950	30	31	32	22	23	25	0.201622	0.409876	black
AT3G61440.2	3196	3566	4408	3342	3210	3084	26	29	31	20	22	23	0.213123	0.403897	black
AT3G61560.1	43	32	50	65	63	52	22	24	26	40	39	37	-0.526069	-0.688056	black
AT3G61860.1	286	305	376	555	609	546	60	48	73	138	162	150	-0.822409	-1.31394	red
AT3G62030.2	4348	5032	6170	4599	4902	4495	37	34	48	50	50	38	0.1519	-0.213707	black
AT3G62190.1	99	80	120	145	165	109	21	28	31	40	46	37	-0.486805	-0.620586	black
AT3G62290.2	1523	1684	2253	3121	3082	2879	35	46	73	71	88	76	-0.734109	-0.60973	black
AT3G62290.3	1523	1685	2254	3123	3082	2879	35	45	72	69	88	76	-0.733898	-0.616259	black
AT3G62650.2	389	367	482	516	538	477	33	34	50	62	60	54	-0.306463	-0.589067	black
AT3G62900.1	502	519	623	749	780	704	15	16	25	24	38	37	-0.441773	-0.822002	black
AT3G63370.1	173	185	228	175	162	168	39	47	51	37	47	40	0.214617	0.143836	black
AT3G63400.2	337	349	430	551	601	544	94	108	155	186	174	172	-0.603799	-0.575502	black
AT3G63420.2	63	50	83	143	141	126	47	42	43	115	110	78	-1.06477	-1.19878	black
AT3G63490.2	6436	6518	8169	7132	7181	6613	31	38	46	25	48	43	0.0135182	-0.0124909	black
AT3G63500.1	1105	1059	1412	1712	1830	1631	184	187	241	289	291	250	-0.532654	-0.43958	black
AT3G63520.1	3115	3263	4036	2730	2807	2664	30	32	52	12	23	21	0.344653	1.02554	green
AT4G00180.1	386	463	535	657	599	546	29	22	32	64	65	48	-0.380755	-1.09257	red
AT4G00180.2	389	464	536	667	603	560	26	21	31	54	61	34	-0.397797	-0.933766	red
AT4G00300.1	575	681	825	785	859	857	185	166	231	238	280	237	-0.265228	-0.375457	black
AT4G00420.3	80	86	128	115	101	133	22	20	17	39	28	29	-0.247411	-0.702319	black
AT4G00830.3	544	587	668	745	785	777	28	15	28	36	32	22	-0.358823	-0.342106	black
AT4G01070.2	542	556	750	511	460	496	185	239	285	183	194	177	0.333096	0.3559	black
AT4G01590.3	128	139	172	186	174	151	30	35	33	38	46	35	-0.219102	-0.280108	black
AT4G01595.1	40	45	55	60	51	48	35	37	40	63	71	60	-0.1836	-0.792558	red
AT4G01690.2	1358	1398	1760	1421	1452	1327	56	62	77	72	61	71	0.104656	-0.065095	black
AT4G02590.3	288	308	393	299	368	334	130	118	145	128	136	123	-0.0173995	0.0221957	black
AT4G02590.2	383	394	491	405	465	426	35	32	47	22	39	31	-0.031511	0.309328	black
AT4G02760.2	76	71	93	150	143	143	24	20	26	40	26	29	-0.861294	-0.440573	black
AT4G02760.1	75	70	92	150	142	142	25	21	27	40	27	30	-0.872808	-0.410088	black
AT4G02890.2	663	783	1074	785	794	708	104	106	153	85	107	103	0.139967	0.299255	black
AT4G02890.1	659	787	1102	783	811	712	107	102	124	86	90	99	0.143973	0.276091	black
AT4G02970.1	184	173	253	430	428	422	172	153	264	424	437	415	-1.06926	-1.11529	black
AT4G04570.1	785	830	1037	939	968	875	29	30	39	35	41	37	-0.0690416	-0.205469	black
AT4G04740.2	265	270	302	403	371	366	77	72	73	109	110	111	-0.445734	-0.571906	black
AT4G05050.4	926	1011	1385	746	778	744	984	1087	1341	890	866	785	0.550631	0.425221	black
AT4G05320.1	5951	6651	8533	6799	7186	6480	1560	1675	2116	1783	1694	1615	0.0464754	0.0715761	black
AT4G05320.5	4393	4816	6335	4995	5350	4811	3118	3510	4314	3587	3530	3284	0.0364688	0.0731542	black
AT4G05320.6	6427	7105	9121	7298	7522	6889	890	1015	1249	1019	1067	943	0.0614089	0.0583411	black
AT4G05631.1	38	27	35	25	39	25	24	46	36	46	49	45	0.168123	-0.401363	black
AT4G08390.4	546	543	681	397	361	359	22	28	39	27	31	15	0.66412	0.285909	black
AT4G08470.1	227	237	305	1087	1065	1047	16	20	24	39	26	33	-2.05657	-0.707819	green
AT4G09620.1	334	325	462	396	404	375	22	29	35	24	34	16	-0.0678745	0.216811	black
AT4G10070.1	194	184	234	297	299	231	25	27	26	25	36	38	-0.434356	-0.343954	black
AT4G10970.3	140	145	178	324	324	320	60	52	75	79	92	78	-1.06399	-0.413107	green
AT4G10970.4	146	148	184	333	337	327	54	49	69	70	79	71	-1.06058	-0.355095	green
AT4G10970.1	140	148	182	329	331	327	60	49	71	74	85	71	-1.07039	-0.353637	green
AT4G10970.2	146	151	188	338	344	334	54	46	65	65	72	64	-1.06684	-0.284729	green
AT4G10970.6	125	131	161	270	277	265	37	31	47	48	47	41	-0.961432	-0.241973	green
AT4G10970.5	111	120	145	258	258	248	51	42	63	60	66	58	-1.02284	-0.23816	green
AT4G11570.1	914	1058	1292	824	788	797	123	160	184	145	131	119	0.438207	0.24157	black
AT4G11820.1	221	285	348	246	297	236	32	20	41	21	35	19	0.132613	0.31034	black
AT4G12420.2	1318	1702	1955	1719	1790	1559	77	109	140	91	105	102	-0.02672	0.12956	black
AT4G12560.1	374	411	508	483	496	480	36	43	34	52	45	47	-0.174258	-0.349746	black
AT4G13850.4	208	225	339	324	347	342	35	48	52	52	62	47	-0.391961	-0.254101	black
AT4G13940.3	7747	8851	11534	11705	11715	10833	322	382	470	426	444	400	-0.284018	-0.113396	black
AT4G13940.4	4894	5640	7222	7435	7475	6952	3175	3593	4782	4696	4684	4281	-0.300119	-0.24217	black
AT4G13940.2	7418	8533	11130	11093	11177	10282	651	700	873	1038	982	951	-0.265465	-0.417792	red
AT4G14160.3	662	674	892	908	935	851	47	34	57	61	63	63	-0.274001	-0.43837	black
AT4G14320.2	513	580	705	751	774	724	77	77	112	114	142	126	-0.322891	-0.522146	black
AT4G14350.3	440	435	580	359	363	342	35	48	53	37	40	35	0.451521	0.280108	black
AT4G14400.1	1558	1723	2006	9895	9847	9570	4	7	10	89	82	76	-2.47097	-3.55605	red
AT4G14400.2	1534	1697	1980	9763	9699	9450	28	33	36	221	230	196	-2.47204	-2.73771	black
AT4G14400.3	1557	1719	1996	9855	9805	9527	5	11	20	129	124	118	-2.4689	-3.36535	red
AT4G14960.1	2828	3235	4070	3863	3863	3608	80	76	94	81	93	95	-0.161596	-0.105678	black
AT4G15000.2	1186	1256	1706	1644	1692	1619	27	40	61	59	44	46	-0.256469	-0.219169	black
AT4G15530.5	1173	1420	1707	896	959	887	46	43	45	18	11	19	0.649108	1.48113	green
AT4G15530.6	1170	1417	1705	894	958	886	51	46	50	20	12	20	0.648528	1.49923	green
AT4G15530.3	1178	1425	1719	895	959	893	45	39	41	21	13	16	0.653842	1.32193	green
AT4G15530.4	1171	1418	1711	896	959	890	52	47	52	21	13	21	0.647531	1.45705	green
AT4G15530.1	1172	1418	1712	897	961	892	52	47	52	21	13	21	0.645576	1.45705	green
AT4G16280.2	272	260	323	401	390	361	30	43	24	65	58	55	-0.430144	-0.875821	black
AT4G16280.4	255	240	302	362	363	329	47	63	45	104	85	87	-0.403223	-0.8324	red
AT4G16280.3	192	185	215	264	248	258	42	50	35	79	67	63	-0.379261	-0.718674	black
AT4G16400.1	640	759	1089	683	745	708	20	29	34	20	34	26	0.220075	0.0531113	black
AT4G16520.1	478	497	631	750	767	710	44	44	44	32	33	29	-0.47163	0.489805	green
AT4G16520.2	478	495	631	747	766	705	44	44	44	32	32	29	-0.467585	0.505235	green
AT4G16660.1	817	947	999	1648	1590	1543	22	29	25	45	27	24	-0.791077	-0.337035	black
AT4G16830.2	744	790	1068	970	910	919	37	39	39	46	40	46	-0.105291	-0.198904	black
AT4G16860.1	937	908	1121	914	881	774	67	88	88	60	72	54	0.207312	0.385654	black
AT4G16890.1	2086	2247	2632	2174	2133	2017	272	299	343	251	274	255	0.139286	0.22872	black
AT4G16950.2	1328	1450	1703	1264	1427	1331	77	98	92	62	80	65	0.155908	0.367209	black
AT4G16960.1	49	50	60	70	99	86	42	37	41	49	63	55	-0.68147	-0.476814	black
AT4G16990.1	3298	3441	4311	6383	6064	5821	132	137	138	156	144	139	-0.725272	-0.109192	green
AT4G16990.2	3256	3391	4255	6314	5982	5756	174	187	194	225	226	204	-0.727566	-0.239007	green
AT4G16990.4	3306	3437	4305	6404	6066	5830	125	141	145	135	142	130	-0.728058	0.0141096	green
AT4G16990.3	3289	3418	4288	6382	6041	5804	142	160	162	157	167	156	-0.72923	-0.0489096	green
AT4G16990.5	3288	3418	4288	6382	6040	5804	143	160	162	157	168	156	-0.729282	-0.0488062	green
AT4G17100.1	437	433	588	438	414	416	35	39	54	14	15	12	0.201436	1.64245	green
AT4G17100.2	426	423	571	434	407	412	35	39	54	14	15	12	0.180505	1.64245	green
AT4G17250.2	288	384	403	263	312	249	26	30	54	28	25	28	0.38362	0.44151	black
AT4G18010.2	821	912	1169	667	731	618	41	33	39	27	20	16	0.525552	0.842899	black
AT4G18140.1	69	96	120	158	173	163	14	15	21	61	50	34	-0.793549	-1.53605	red
AT4G18140.2	69	92	119	156	173	163	14	19	22	63	50	34	-0.813231	-1.41831	black
AT4G18710.2	519	582	709	658	650	552	684	737	902	829	840	763	-0.0393129	-0.0661541	black
AT4G18810.2	1710	1929	2173	1420	1418	1339	26	35	38	21	23	16	0.476568	0.722466	black
AT4G18970.2	670	730	994	511	516	457	48	69	80	42	35	29	0.689932	0.894131	black
AT4G19160.3	1050	1072	1392	676	683	622	183	208	229	93	123	101	0.826885	0.967785	black
AT4G19410.2	970	1020	1287	2194	2139	2000	128	164	169	268	278	255	-0.950513	-0.797035	black
AT4G19410.1	1053	1133	1391	2379	2360	2195	25	32	35	53	35	33	-0.954938	-0.395301	green
AT4G19500.2	847	992	1203	987	995	973	119	132	129	100	110	113	0.041862	0.234465	black
AT4G19510.1	809	919	1093	915	914	888	47	50	64	39	68	52	0.0541921	0.0180339	black
AT4G19510.2	726	823	966	830	837	810	110	126	162	111	121	120	0.0219645	0.177193	black
AT4G19520.1	2495	2822	3281	1557	1545	1384	53	55	53	23	14	25	0.938571	1.37672	black
AT4G20260.1	1942	2218	2753	2850	2978	2655	39	35	54	40	32	24	-0.295263	0.415037	green
AT4G20260.5	1730	1977	2427	2559	2657	2368	251	276	380	331	353	311	-0.306131	-0.133594	black
AT4G20260.6	1169	1331	1622	1783	1786	1617	812	922	1185	1107	1224	1062	-0.331278	-0.217087	black
AT4G20300.2	489	472	616	633	625	597	14	18	30	34	29	24	-0.234237	-0.488747	black
AT4G21105.2	210	239	316	297	315	255	79	92	123	114	136	103	-0.180572	-0.263852	black
AT4G21210.2	2018	2118	2665	2387	2414	2224	57	72	80	78	83	73	-0.0467513	-0.163006	black
AT4G21280.2	10004	11128	13795	8522	8832	8182	29	41	49	30	20	27	0.45181	0.628031	black
AT4G21280.1	10004	11128	13795	8522	8832	8182	29	41	49	30	20	27	0.45181	0.628031	black
AT4G21620.2	199	197	239	386	363	342	65	57	82	83	113	87	-0.780823	-0.472233	black
AT4G21910.1	438	462	565	444	398	387	78	80	84	100	97	86	0.253416	-0.225795	red
AT4G21910.3	437	460	562	445	396	384	78	80	84	99	97	86	0.252198	-0.220688	red
AT4G21960.1	15622	17036	21427	19432	19721	17634	9	21	33	55	52	46	-0.0703322	-1.28011	red
AT4G21990.2	4232	4590	5561	601	637	544	512	553	693	95	96	89	3.0128	2.65044	red
AT4G22510.1	132	134	210	67	80	58	59	53	85	24	32	24	1.21534	1.30012	black
AT4G22753.2	266	300	387	397	440	374	32	52	53	59	56	53	-0.345651	-0.294285	black
AT4G23100.3	2011	2181	2766	1959	2100	1826	32	32	47	32	27	30	0.24163	0.318682	black
AT4G23260.2	476	507	644	823	854	791	21	33	41	58	56	53	-0.601128	-0.813849	black
AT4G23470.3	594	646	775	1746	1639	1562	82	85	102	185	186	171	-1.29577	-1.01069	black
AT4G23570.1	600	644	801	520	519	449	38	26	44	29	21	14	0.458726	0.754888	black
AT4G23670.1	6991	7334	9055	7356	7202	6862	18	21	27	41	35	28	0.126316	-0.656046	red
AT4G23910.1	50	69	69	99	97	73	43	33	42	56	47	51	-0.516874	-0.384143	black
AT4G23910.2	47	69	69	98	95	73	43	33	42	56	47	51	-0.523901	-0.384143	black
AT4G24740.2	322	311	436	374	365	342	69	52	73	55	45	62	-0.0161047	0.260063	black
AT4G24780.2	628	615	880	1202	1165	1099	22	34	39	60	51	36	-0.707167	-0.629817	black
AT4G24820.2	731	767	990	1084	1113	1038	56	52	76	58	58	58	-0.378779	0.0806185	green
AT4G24830.2	499	529	620	450	504	471	41	38	66	48	45	47	0.209754	0.0506261	black
AT4G24930.1	1424	1421	1705	1367	1294	1216	54	53	71	70	52	49	0.230926	0.0578809	black
AT4G25080.5	3216	3308	4238	3394	3354	3239	40	53	61	41	35	29	0.107823	0.552541	black
AT4G25080.1	3208	3313	4235	3390	3352	3236	35	41	53	35	28	24	0.108319	0.568284	black
AT4G25080.4	2997	3092	3911	3204	3152	3038	246	262	377	221	228	222	0.0901885	0.399365	green
AT4G25100.2	3109	3328	4454	1873	2005	1827	25	27	39	20	17	20	0.932838	0.674905	black
AT4G25100.5	2916	3100	4182	1749	1868	1700	212	248	298	142	150	141	0.939602	0.807831	black
AT4G25390.2	78	99	95	60	97	73	28	27	43	25	16	30	0.241973	0.464963	black
AT4G25500.1	404	475	577	720	730	646	40	44	52	88	99	72	-0.525628	-0.929345	red
AT4G25500.3	430	499	602	778	780	688	14	20	27	30	49	30	-0.552884	-0.837447	black
AT4G25500.4	407	475	577	723	733	642	38	44	52	87	96	72	-0.524035	-0.928264	red
AT4G25740.2	294	355	449	460	518	448	19	23	34	33	38	35	-0.377096	-0.479993	black
AT4G26070.3	156	164	231	599	655	573	13	13	14	50	56	37	-1.72935	-1.83794	black
AT4G26300.1	443	467	563	477	465	449	40	41	51	42	39	58	0.082635	-0.074547	black
AT4G26520.1	473	482	687	502	513	498	34	45	53	50	35	39	0.118042	0.0901978	black
AT4G27440.2	5687	5943	7400	5466	5747	5022	322	319	377	267	321	267	0.229168	0.251741	black
AT4G28080.1	16186	17237	19884	12306	12733	11461	30	39	42	16	24	18	0.546429	0.936435	black
AT4G28260.2	803	879	1095	999	1011	963	32	30	37	44	33	32	-0.0983923	-0.138828	black
AT4G28480.2	265	261	344	292	306	308	33	25	40	31	58	43	-0.0584956	-0.429684	black
AT4G28706.4	386	421	538	478	483	432	20	25	36	45	43	47	-0.0505891	-0.736966	red
AT4G29020.2	540	564	654	623	688	595	129	144	145	143	169	178	-0.116613	-0.229279	black
AT4G29060.2	8375	9221	10987	8167	8329	8086	2603	2780	3324	2549	2669	2502	0.217555	0.173575	black
AT4G30200.4	647	732	910	807	857	752	30	15	24	19	32	32	-0.077903	-0.266515	black
AT4G30690.2	400	394	499	437	442	404	48	45	49	48	53	46	0.0112011	-0.0499252	black
AT4G30690.1	423	416	526	461	466	429	25	23	22	24	29	21	0.00954377	-0.0801703	black
AT4G30890.1	389	459	472	642	622	689	25	30	30	44	42	54	-0.565154	-0.719892	black
AT4G31000.2	210	242	306	397	393	395	28	31	21	46	30	25	-0.644617	-0.336283	black
AT4G31170.4	454	567	605	1126	1063	1055	138	158	192	301	326	285	-0.996447	-0.902153	black
AT4G31300.3	360	384	430	491	546	491	86	84	83	111	105	101	-0.380212	-0.325345	black
AT4G31390.2	1172	1304	1555	968	1004	905	50	53	54	30	45	27	0.486573	0.622195	black
AT4G31700.2	1628	1672	2255	2147	2071	2085	197	172	230	298	265	303	-0.182252	-0.531811	red
AT4G31990.3	1712	1881	2157	2111	2126	1992	47	61	77	74	72	76	-0.115439	-0.263034	black
AT4G32060.1	2292	2528	2914	2268	2214	2143	93	74	84	99	103	107	0.223294	-0.299919	red
AT4G32060.2	2154	2380	2726	2127	2082	2005	231	222	272	240	235	245	0.224447	0.00998409	red
AT4G32460.2	144	143	176	122	131	153	15	24	37	32	21	39	0.189532	-0.275634	black
AT4G32570.1	584	641	844	474	517	468	60	56	80	35	36	24	0.503954	1.04485	green
AT4G32660.3	214	258	308	310	315	275	30	34	32	41	48	29	-0.206451	-0.297681	black
AT4G33000.1	137	143	195	197	200	167	24	22	42	39	37	40	-0.247768	-0.398549	black
AT4G33520.3	735	775	931	785	735	797	64	62	100	73	72	91	0.0752143	-0.0624641	black
AT4G33520.2	735	775	931	785	735	797	64	62	100	73	72	91	0.0752143	-0.0624641	black
AT4G34050.2	868	1049	1341	531	481	529	697	765	913	430	362	414	1.08012	0.977698	black
AT4G34660.3	168	181	226	213	223	204	22	23	29	29	40	27	-0.15451	-0.375509	black
AT4G34710.2	2902	3135	3830	5360	5433	4749	75	88	96	140	117	135	-0.655489	-0.597902	black
AT4G35100.2	4658	5417	6752	4756	5023	4597	70	85	105	67	73	66	0.227116	0.335867	black
AT4G35300.5	607	598	751	541	584	567	48	45	46	40	44	33	0.209177	0.248576	black
AT4G35785.2	195	176	233	312	302	289	57	64	61	124	101	109	-0.580177	-0.87591	black
AT4G35785.1	195	176	233	312	302	289	57	64	61	124	101	109	-0.580177	-0.87591	black
AT4G35785.5	228	218	272	386	366	358	24	22	22	50	37	40	-0.628504	-0.901222	black
AT4G35785.4	201	183	239	332	306	305	51	57	55	104	97	93	-0.598026	-0.850944	black
AT4G36210.2	529	559	685	1293	1272	1252	21	21	31	45	62	49	-1.10625	-1.09558	black
AT4G36530.1	642	776	948	528	539	566	47	50	75	55	55	54	0.534925	0.0687128	red
AT4G36690.4	877	937	1181	1323	1308	1255	68	63	71	100	96	97	-0.37573	-0.536545	black
AT4G36690.1	895	958	1204	1339	1330	1277	50	42	48	83	74	75	-0.368274	-0.728698	black
AT4G36800.2	595	676	759	805	874	772	23	32	34	34	34	34	-0.271891	-0.196692	black
AT4G36980.4	1008	1023	1236	1486	1459	1332	122	132	154	198	182	175	-0.388633	-0.443919	black
AT4G36980.3	1008	1023	1236	1486	1458	1332	122	132	154	198	183	175	-0.388295	-0.446516	black
AT4G36980.1	1008	1023	1236	1486	1458	1332	122	132	154	198	183	175	-0.388295	-0.446516	black
AT4G36980.2	1039	1054	1273	1540	1509	1377	91	101	117	144	132	130	-0.394968	-0.393873	black
AT4G37300.1	3171	3492	4239	4952	4900	4541	26	27	38	28	30	26	-0.400775	0.115477	black
AT4G37409.1	228	295	329	266	267	241	34	33	29	30	29	29	0.13852	0.125531	black
AT4G37550.3	556	678	812	832	855	774	30	28	30	49	34	35	-0.266439	-0.423211	black
AT4G38510.2	989	1086	1331	1329	1287	1206	18	20	34	33	37	22	-0.166249	-0.353637	black
AT4G38600.2	2374	2308	2615	2611	2593	2412	23	25	32	38	32	23	-0.06173	-0.217231	black
AT4G38950.2	622	650	855	1171	1213	1164	31	32	50	84	50	55	-0.738186	-0.742063	black
AT4G39260.3	302	308	416	337	354	334	141	140	174	209	199	187	0.00140682	-0.387023	red
AT4G39260.1	406	392	523	460	478	446	38	56	67	87	76	75	-0.0672135	-0.563901	red
AT4G39260.2	389	378	507	446	456	428	55	70	83	101	98	93	-0.062061	-0.489385	red
AT4G39260.4	275	257	345	285	319	303	167	185	244	260	234	216	-0.0485257	-0.252507	black
AT4G39330.2	1277	1339	1805	1495	1573	1409	144	194	268	173	201	171	-0.0181596	0.153062	black
AT4G39420.1	668	675	833	687	716	642	91	99	115	116	103	99	0.0895777	-0.0602175	black
AT5G01270.2	246	282	302	282	291	259	25	25	41	28	30	38	-0.00347219	-0.0771679	black
AT5G01650.1	336	396	523	554	570	494	18	23	35	30	26	22	-0.366524	-0.0374747	black
AT5G01810.3	1240	1349	1590	870	914	824	155	160	217	136	122	128	0.680214	0.462825	black
AT5G01930.1	292	306	387	359	360	383	40	29	43	45	49	34	-0.161929	-0.192645	black
AT5G02370.1	2302	2587	3311	1809	1911	1626	1278	1470	2086	1060	1040	966	0.617164	0.65686	black
AT5G02500.2	21240	23254	29198	27908	28118	25842	5847	6590	8333	8021	8239	7419	-0.151792	-0.189107	black
AT5G02670.1	36	42	60	72	61	67	24	30	28	28	35	29	-0.535332	-0.16601	black
AT5G02680.1	54	64	82	112	93	78	73	70	74	100	115	113	-0.500802	-0.596001	black
AT5G03560.1	97	113	107	130	125	109	36	44	32	46	42	52	-0.199456	-0.321928	black
AT5G03660.2	282	296	397	369	420	385	39	40	56	37	57	46	-0.267958	-0.0524674	black
AT5G04280.1	172	162	250	164	198	184	80	87	111	106	111	110	0.0970674	-0.234206	black
AT5G04430.2	1383	1539	1919	1662	1731	1581	48	67	77	72	88	66	-0.0391014	-0.235216	black
AT5G04430.1	1358	1519	1897	1627	1691	1556	73	87	99	107	128	91	-0.0299077	-0.33192	black
AT5G04460.2	252	279	361	375	316	339	17	16	19	45	38	27	-0.207529	-1.08092	red
AT5G04740.2	185	189	241	207	228	181	119	118	180	124	161	159	-0.00234394	-0.0905123	black
AT5G05690.3	796	908	1106	1043	1063	989	111	105	135	134	144	142	-0.139369	-0.258918	black
AT5G06220.1	725	784	841	466	491	460	65	98	87	53	52	48	0.729821	0.708396	black
AT5G06440.1	215	249	340	331	299	295	30	23	45	21	27	18	-0.202258	0.570316	green
AT5G06690.1	692	689	917	892	871	859	48	57	76	27	23	20	-0.190289	1.37056	green
AT5G06690.2	697	698	936	898	877	862	43	48	57	21	17	17	-0.177949	1.42809	green
AT5G06750.2	49	66	74	125	148	95	17	27	26	56	35	41	-0.96132	-0.915111	black
AT5G07150.1	85	87	116	147	154	164	20	20	16	36	38	34	-0.691162	-0.947533	black
AT5G07350.2	990	1031	1314	1511	1541	1498	15	21	27	20	31	40	-0.44818	-0.530515	black
AT5G07370.2	444	485	596	538	549	525	27	24	32	56	45	19	-0.0800425	-0.531851	black
AT5G07370.3	423	465	572	522	531	506	21	21	25	47	37	19	-0.0946526	-0.620411	black
AT5G08230.1	295	304	341	389	385	332	20	14	34	25	28	36	-0.234619	-0.388271	black
AT5G09330.3	459	549	653	775	781	689	66	60	89	97	71	87	-0.434663	-0.246161	black
AT5G09880.1	477	465	583	649	707	672	88	81	68	115	135	96	-0.411248	-0.545885	black
AT5G10030.2	162	191	214	246	251	224	20	22	18	36	28	27	-0.346651	-0.600904	black
AT5G10350.1	226	249	257	302	287	276	30	29	52	54	57	61	-0.240856	-0.631849	black
AT5G10350.2	221	244	249	288	274	262	30	29	52	54	57	61	-0.20672	-0.631849	black
AT5G10360.2	1101	1329	1661	1950	2017	1846	389	441	534	620	607	582	-0.506829	-0.407349	black
AT5G10450.4	1966	2178	2971	2422	2603	2332	43	71	60	50	43	37	-0.0482538	0.420576	black
AT5G10450.3	1966	2179	2973	2423	2604	2332	43	70	58	49	42	37	-0.0480378	0.417853	black
AT5G10450.1	1963	2177	2971	2422	2601	2330	46	72	60	50	45	39	-0.0482805	0.409644	black
AT5G10450.2	1963	2177	2971	2422	2600	2330	46	72	60	50	46	39	-0.0480843	0.398918	black
AT5G10540.1	899	960	1199	971	1048	866	1470	1623	1935	1231	1248	1113	0.0840171	0.485197	green
AT5G10550.1	1731	1926	2283	1447	1492	1304	128	109	128	92	100	75	0.485378	0.451057	black
AT5G11170.1	404	464	572	598	623	583	139	136	161	195	191	206	-0.325131	-0.441269	black
AT5G11170.2	350	407	478	507	537	499	113	120	134	170	167	175	-0.321227	-0.480364	black
AT5G11200.1	305	283	389	393	399	394	28	22	34	41	32	41	-0.279674	-0.440573	black
AT5G11200.2	307	286	397	399	410	396	26	19	26	35	21	39	-0.283533	-0.420108	black
AT5G11200.3	306	284	392	399	404	398	27	21	31	35	27	37	-0.290441	-0.325576	black
AT5G11420.1	642	675	884	798	780	744	41	46	43	23	17	21	-0.0772088	1.09163	green
AT5G11700.1	1022	1028	1240	1694	1653	1598	22	44	44	36	59	59	-0.587883	-0.485427	black
AT5G11950.2	161	213	278	345	315	293	31	26	38	68	56	49	-0.547604	-0.864773	black
AT5G12480.2	260	286	338	511	488	521	67	81	86	178	146	148	-0.781953	-1.01228	black
AT5G12860.2	5149	5490	6485	3517	3625	3254	38	58	55	24	26	22	0.719991	1.06848	black
AT5G13000.2	1853	1887	2261	1948	1918	1833	37	42	39	38	34	33	0.0744941	0.168398	black
AT5G13450.2	1234	1344	1646	1585	1638	1568	186	217	267	226	260	263	-0.181717	-0.160805	black
AT5G13840.2	151	135	207	251	263	234	88	94	113	146	126	138	-0.601451	-0.474909	black
AT5G14030.2	564	538	729	819	887	806	53	64	72	109	102	100	-0.456205	-0.718528	black
AT5G14030.3	574	547	736	843	909	820	43	55	65	85	80	86	-0.469917	-0.622815	black
AT5G14030.4	564	538	729	819	887	806	53	64	72	109	102	100	-0.456205	-0.718528	black
AT5G14350.1	35	28	31	43	39	35	37	41	46	42	53	61	-0.315776	-0.331206	black
AT5G14740.1	20796	22591	27231	20051	20150	18964	175	204	295	126	111	109	0.255292	0.961977	green
AT5G14740.3	20795	22588	27230	20050	20150	18961	176	207	296	127	111	112	0.255287	0.956057	green
AT5G14740.4	20796	22591	27231	20051	20150	18964	175	204	295	126	111	109	0.255292	0.961977	green
AT5G14740.5	20796	22591	27231	20051	20151	18964	175	204	295	126	110	109	0.255268	0.966152	green
AT5G14740.2	20796	22591	27231	20051	20150	18964	175	204	295	126	111	109	0.255292	0.961977	green
AT5G14930.3	150	153	171	162	188	124	38	51	38	38	29	39	0	0.260764	black
AT5G16300.4	470	511	608	710	758	675	25	23	22	40	38	31	-0.431513	-0.638901	black
AT5G16880.3	652	726	845	1283	1330	1173	35	33	52	64	77	55	-0.768166	-0.707819	black
AT5G18290.2	56	67	97	56	48	73	20	35	30	25	27	19	0.313754	0.259644	black
AT5G18310.1	117	139	177	216	208	196	24	25	27	33	31	45	-0.517901	-0.520257	black
AT5G18380.2	830	996	1369	1377	1513	1360	58	68	102	112	104	107	-0.411647	-0.5025	black
AT5G18830.3	337	356	493	325	309	296	32	28	34	23	28	16	0.350801	0.4885	black
AT5G19090.2	737	777	988	897	871	865	94	65	116	73	75	110	-0.0736257	0.0920606	black
AT5G19090.3	743	778	988	900	873	878	88	64	116	70	73	97	-0.0794242	0.159199	black
AT5G19140.2	1845	1921	2364	2253	2351	2069	60	65	72	32	19	34	-0.122448	1.21266	green
AT5G19140.1	1853	1933	2371	2267	2355	2076	52	52	65	16	14	26	-0.121503	1.59352	green
AT5G19150.2	218	206	259	303	272	251	1728	1837	2222	2060	2125	1910	-0.274256	-0.0748106	black
AT5G19220.1	2678	2930	3441	2625	2622	2405	44	49	58	21	23	25	0.241921	1.12988	green
AT5G19330.2	394	454	538	735	753	665	47	63	72	90	76	79	-0.635421	-0.428843	black
AT5G19530.2	238	312	351	379	430	380	61	41	49	77	63	78	-0.40015	-0.52978	black
AT5G19940.2	985	1020	1326	923	895	800	46	54	66	43	26	40	0.34749	0.606855	black
AT5G20250.4	6945	7170	9014	7013	7026	6675	39	39	46	21	16	16	0.159097	1.22628	green
AT5G20250.1	6955	7173	9025	7015	7016	6672	29	36	35	19	26	19	0.161359	0.643856	black
AT5G20250.2	6927	7149	8990	7001	7005	6662	57	60	70	33	37	29	0.158369	0.917538	green
AT5G20540.1	97	111	140	180	196	176	21	21	30	43	33	38	-0.665581	-0.662965	black
AT5G20980.2	194	174	226	147	156	155	70	52	86	47	53	53	0.375115	0.443052	black
AT5G21105.3	405	403	532	648	607	629	62	78	87	87	85	83	-0.491566	-0.167805	black
AT5G21160.3	875	956	1066	1271	1251	1203	60	57	63	69	99	76	-0.362681	-0.438884	black
AT5G21160.2	875	956	1066	1271	1251	1203	60	57	63	69	99	76	-0.362681	-0.438884	black
AT5G21170.1	513	596	665	896	906	846	15	35	40	27	33	19	-0.577897	0.188072	green
AT5G21920.2	986	1085	1299	1108	1188	1003	42	60	52	44	60	32	0.0307198	0.179324	black
AT5G21930.3	1194	1301	1591	1368	1394	1370	65	69	91	36	35	41	-0.0161511	1.00643	green
AT5G21930.2	1200	1303	1588	1367	1393	1378	60	68	93	39	36	32	-0.0164801	1.04644	green
AT5G21930.1	1173	1284	1565	1336	1366	1351	59	61	83	32	32	31	-0.0110771	1.09548	green
AT5G22090.2	1080	1200	1558	1134	1136	1113	34	35	45	38	42	32	0.182052	0.0255351	black
AT5G22280.2	106	97	133	149	150	174	19	15	16	36	43	28	-0.493379	-1.09761	black
AT5G22620.3	575	610	795	618	572	551	32	28	48	29	20	27	0.185584	0.50696	black
AT5G22640.1	3150	3479	3977	3360	3406	3266	28	44	38	41	43	37	0.0802714	-0.137504	black
AT5G22640.2	2653	2969	3406	2877	2900	2769	525	554	609	524	549	534	0.0791571	0.070945	black
AT5G22770.2	267	283	301	372	378	385	35	36	53	52	68	62	-0.415461	-0.553598	black
AT5G23420.2	98	95	138	105	113	100	48	59	57	63	61	56	0.0578045	-0.134301	black
AT5G23450.1	864	988	1120	1179	1161	1106	20	21	28	32	28	23	-0.213489	-0.266515	black
AT5G24620.2	746	768	901	908	853	764	34	42	44	31	37	50	-0.0642602	0.0242475	black
AT5G25270.1	561	587	757	713	760	629	30	14	38	18	33	31	-0.141972	0	black
AT5G25520.2	569	595	728	648	651	582	28	39	37	36	54	55	0.00841224	-0.479469	red
AT5G25560.2	367	400	491	604	625	641	344	444	506	602	641	590	-0.571906	-0.502369	black
AT5G25560.3	500	526	663	822	861	847	211	318	334	384	405	384	-0.582968	-0.442771	black
AT5G25560.1	368	400	491	604	625	641	343	444	506	602	641	590	-0.57076	-0.503485	black
AT5G25630.2	1538	1633	2091	1774	1866	1745	30	44	49	32	25	26	-0.0333351	0.567475	green
AT5G25630.1	1537	1633	2080	1766	1863	1743	30	44	50	33	26	27	-0.0331419	0.527932	green
AT5G26610.1	244	227	263	307	322	300	32	31	38	46	58	34	-0.339899	-0.450313	black
AT5G26610.3	244	229	264	313	326	304	32	29	37	40	54	30	-0.355593	-0.339486	black
AT5G26610.2	246	235	270	324	335	308	30	22	31	29	44	24	-0.364703	-0.224873	black
AT5G26880.1	256	264	324	325	350	316	100	108	147	166	143	149	-0.231642	-0.367529	black
AT5G26880.2	344	356	442	455	463	435	12	16	29	36	30	30	-0.244599	-0.752072	black
AT5G27300.2	79	96	100	112	114	108	24	28	42	21	28	31	-0.280416	0.232661	black
AT5G27860.1	127	142	174	275	280	318	64	68	93	125	105	123	-0.978675	-0.649743	black
AT5G27860.2	126	142	170	270	277	315	65	68	97	130	108	126	-0.976757	-0.662305	black
AT5G27890.1	76	66	87	148	175	156	26	25	22	60	56	58	-1.06468	-1.25312	black
AT5G28500.2	3393	3358	4218	2842	2735	2542	938	889	1231	816	909	781	0.434058	0.287202	red
AT5G28920.1	364	363	373	492	457	408	264	277	284	345	329	316	-0.302917	-0.263034	black
AT5G35100.2	1142	1084	1311	1018	980	946	38	43	53	34	39	39	0.264749	0.258734	black
AT5G35170.2	2284	2315	2709	2228	2182	1969	141	117	144	79	82	72	0.196146	0.786866	green
AT5G35170.1	2287	2316	2711	2228	2182	1970	141	117	144	79	83	72	0.197104	0.780687	green
AT5G35210.1	1798	1973	2201	2399	2324	2176	57	56	73	65	79	52	-0.208173	-0.075551	black
AT5G35680.3	353	361	497	414	443	424	29	22	20	26	25	25	-0.0810716	-0.0981804	black
AT5G36290.1	378	335	424	510	547	506	31	17	30	36	41	42	-0.459086	-0.609416	black
AT5G37260.1	1247	1446	1916	849	960	879	131	149	208	111	96	84	0.777921	0.745862	black
AT5G37370.4	344	376	467	541	474	469	21	25	39	29	52	37	-0.322171	-0.473252	black
AT5G37370.1	347	384	472	543	482	475	17	17	34	27	44	31	-0.318326	-0.584963	black
AT5G37370.2	347	383	471	539	481	472	17	18	35	31	45	34	-0.313011	-0.652077	black
AT5G37720.1	185	155	236	347	341	317	40	31	37	78	85	62	-0.803055	-1.05889	black
AT5G37720.2	185	155	234	344	338	316	40	31	39	81	88	63	-0.797989	-1.07662	black
AT5G37850.3	195	271	273	311	314	297	17	19	27	24	22	39	-0.319192	-0.432111	black
AT5G38210.1	303	310	343	353	332	314	107	96	142	97	92	93	-0.0634741	0.290901	black
AT5G38410.3	76311	76578	96052	64642	64052	60612	30	24	30	29	36	29	0.395084	-0.162271	red
AT5G38410.1	76308	76577	96051	64640	64051	60610	33	25	31	31	37	31	0.395093	-0.153623	red
AT5G38410.2	76308	76577	96051	64640	64051	60610	33	25	31	31	37	31	0.395093	-0.153623	red
AT5G38420.1	27193	30474	35594	28112	27794	26394	48	51	70	76	69	68	0.180381	-0.33383	red
AT5G38430.1	11561	11838	14781	11044	11216	10976	18	24	25	49	35	43	0.20007	-0.922595	red
AT5G38660.2	1036	1057	1330	1167	1262	1131	104	117	142	128	131	125	-0.0566159	-0.0811368	black
AT5G40910.1	1290	1370	1593	1810	1890	1661	45	37	49	49	56	50	-0.334021	-0.242701	black
AT5G42020.2	933	1035	1243	1327	1315	1289	67	60	82	99	85	78	-0.291874	-0.326064	black
AT5G42520.3	512	540	710	826	833	788	23	18	27	27	30	29	-0.4738	-0.338802	black
AT5G42530.1	8171	8679	10342	22332	22112	19944	105	98	113	177	178	186	-1.24361	-0.775704	green
AT5G42620.2	323	341	430	512	525	493	32	34	44	47	69	65	-0.483919	-0.718486	black
AT5G43270.1	307	359	381	947	977	930	37	47	38	54	49	48	-1.44672	-0.307667	green
AT5G43270.3	307	358	381	947	977	930	37	48	38	54	49	48	-1.4481	-0.29589	green
AT5G43270.2	310	361	381	963	978	936	40	51	41	59	59	54	-1.45143	-0.381871	green
AT5G43822.1	35	36	28	41	52	37	18	31	34	49	42	29	-0.393011	-0.531851	black
AT5G43900.3	703	741	941	927	947	846	26	19	22	32	32	26	-0.189617	-0.425764	black
AT5G43900.2	703	741	941	927	947	846	26	19	22	32	32	26	-0.189617	-0.425764	black
AT5G44020.1	3976	3983	5312	6009	6051	5671	69	91	119	22	26	24	-0.417997	1.9542	green
AT5G44180.2	634	701	810	797	884	747	74	87	87	82	88	76	-0.178791	0.0116818	black
AT5G44568.1	61	53	84	391	365	318	23	23	29	41	36	24	-2.43942	-0.429393	green
AT5G45490.2	507	520	681	717	697	694	31	31	50	45	42	31	-0.303567	-0.0752881	black
AT5G46110.3	6590	7326	8915	6478	6701	6158	452	509	637	401	472	365	0.23963	0.368256	black
AT5G46290.2	1425	1632	1931	1561	1508	1420	126	118	158	114	135	101	0.152067	0.199841	black
AT5G46490.1	174	183	241	142	152	149	134	135	161	121	130	117	0.432839	0.224631	black
AT5G46510.1	377	344	429	445	468	476	54	50	60	53	69	54	-0.272413	-0.10188	black
AT5G47210.2	3015	3217	4130	3796	3734	3723	366	419	512	462	479	440	-0.119007	-0.0905348	black
AT5G47430.2	512	543	605	618	622	559	23	31	24	33	32	30	-0.116012	-0.284453	black
AT5G47560.1	1463	1616	1923	1799	1755	1689	17	30	23	29	23	35	-0.0678875	-0.31366	black
AT5G48545.1	235	261	315	234	225	206	32	46	35	46	47	45	0.286348	-0.288345	red
AT5G49030.3	1684	1751	2111	1750	1639	1517	46	40	53	47	50	38	0.1769	0.0421255	black
AT5G49740.1	1137	1378	1666	1327	1296	1226	24	28	34	30	30	29	0.119364	-0.0494687	black
AT5G50020.2	203	244	296	313	325	295	42	61	59	50	61	50	-0.328515	0.00893312	black
AT5G51110.2	1964	2114	2714	1932	2018	1821	124	140	156	149	132	135	0.235015	0.0138058	black
AT5G51120.3	278	294	377	306	356	299	371	358	431	393	400	412	-0.0181283	-0.0549083	black
AT5G52040.2	634	708	865	836	850	768	99	107	93	146	146	142	-0.153049	-0.53755	red
AT5G52040.4	692	772	927	929	945	864	41	43	31	53	51	46	-0.195508	-0.383329	black
AT5G52040.1	634	709	865	836	850	768	99	107	93	146	146	142	-0.152395	-0.53755	red
AT5G52040.3	651	736	874	880	883	815	82	80	84	102	113	95	-0.189291	-0.33361	black
AT5G52110.2	172	205	277	205	236	209	61	77	94	51	53	69	0.00885092	0.423353	black
AT5G52240.2	332	395	564	695	714	621	71	78	132	155	159	133	-0.652991	-0.669705	black
AT5G53060.2	46	57	60	89	85	67	129	151	195	190	189	194	-0.564161	-0.270608	black
AT5G53460.2	8136	8443	10148	7437	7584	6970	77	96	105	95	99	91	0.281385	-0.035877	red
AT5G53460.3	8136	8446	10150	7441	7585	6971	77	93	103	91	98	90	0.281261	-0.0313642	red
AT5G53460.1	8167	8494	10203	7485	7630	6994	28	24	23	44	44	41	0.28104	-0.782409	red
AT5G53570.2	284	339	427	500	533	455	22	19	26	30	24	37	-0.502985	-0.441705	black
AT5G53860.3	412	490	564	550	553	510	206	262	298	259	250	250	-0.137861	0.0132445	black
AT5G54500.2	711	779	1004	1041	1076	957	52	71	82	82	88	77	-0.301656	-0.268887	black
AT5G54600.2	4716	4862	6043	5372	5426	5046	372	438	532	469	460	408	-0.0204498	0.00538521	black
AT5G54940.1	1992	2292	2925	1541	1502	1412	26	42	47	34	29	25	0.694374	0.386058	black
AT5G54940.2	1989	2288	2920	1539	1499	1411	29	46	52	36	32	26	0.693915	0.434096	black
AT5G55100.1	633	641	801	1022	1018	925	15	21	15	46	36	23	-0.514921	-1.04182	black
AT5G55300.3	402	460	566	643	601	543	233	199	311	313	319	326	-0.323544	-0.366663	black
AT5G55300.2	622	641	845	913	885	842	13	18	32	43	35	27	-0.324663	-0.736966	black
AT5G55670.2	383	352	474	534	551	512	49	38	73	56	66	88	-0.40155	-0.392317	black
AT5G56170.1	580	637	822	839	811	722	52	56	66	20	18	25	-0.218242	1.46566	green
AT5G56710.2	1040	1072	1420	1479	1605	1520	399	377	538	529	591	549	-0.382402	-0.345019	black
AT5G56850.2	901	967	1207	695	683	648	38	29	51	21	33	32	0.601952	0.456378	black
AT5G56850.1	919	984	1230	714	708	650	45	36	60	22	37	37	0.596521	0.554589	black
AT5G57290.2	628	670	876	866	903	896	21	24	23	41	29	27	-0.293784	-0.51245	black
AT5G57360.2	582	646	861	587	630	615	20	29	27	25	30	19	0.189393	0.0384741	black
AT5G57880.1	73	71	89	75	80	69	42	40	48	55	51	37	0.0568312	-0.137504	black
AT5G58040.1	963	1019	1212	1430	1454	1351	63	63	74	80	91	80	-0.406998	-0.327687	black
AT5G58220.2	205	213	260	527	503	546	35	24	36	65	76	67	-1.21691	-1.13058	black
AT5G58800.2	360	367	496	458	411	377	27	23	34	29	24	30	-0.0268797	0.017278	black
AT5G58800.1	360	368	498	458	414	379	27	22	32	29	21	28	-0.0291228	0.0544478	black
AT5G59880.2	1860	1962	2454	2460	2382	2280	54	51	65	56	67	70	-0.182437	-0.183066	black
AT5G60210.2	341	377	405	486	513	471	25	25	29	29	28	18	-0.388458	0.0749621	black
AT5G60390.2	12636	13778	16629	15391	15478	14119	341	362	467	441	484	380	-0.0637616	-0.157541	black
AT5G60400.2	43	52	38	111	113	84	21	20	26	43	57	45	-1.2115	-1.11382	black
AT5G60410.4	770	791	988	964	1017	952	26	34	26	42	29	30	-0.202446	-0.231947	black
AT5G60410.5	769	797	984	972	1011	952	29	28	30	37	35	31	-0.202863	-0.243557	black
AT5G60640.3	784	841	1110	1357	1363	1242	48	66	78	97	93	101	-0.534688	-0.599913	black
AT5G61190.1	244	257	311	758	840	729	14	21	28	41	35	47	-1.51892	-0.965235	black
AT5G61530.3	212	259	327	518	518	472	30	36	25	45	59	47	-0.918176	-0.73061	black
AT5G61910.4	583	664	791	650	697	661	19	20	28	27	34	22	0.0213948	-0.30895	black
AT5G62000.4	3051	3186	3923	4544	4602	4215	113	116	196	181	187	164	-0.395128	-0.323963	black
AT5G63160.1	2369	2640	3279	623	583	584	139	140	196	52	27	37	2.21106	2.0338	black
AT5G63370.2	1080	1115	1485	1247	1301	1199	54	74	78	46	51	43	-0.0260302	0.557218	green
AT5G63370.3	1080	1115	1486	1248	1301	1199	54	74	77	45	51	43	-0.0260232	0.560539	green
AT5G63400.2	690	719	946	1054	1120	973	22	28	34	36	35	24	-0.41825	-0.177538	black
AT5G63460.3	65	60	84	108	98	101	23	30	33	35	36	34	-0.554736	-0.287981	black
AT5G64360.1	180	153	190	329	316	300	19	12	17	31	37	38	-0.853503	-1.14296	black
AT5G64390.1	282	293	339	599	591	585	14	31	31	67	60	52	-0.957553	-1.23589	black
AT5G64390.3	285	301	347	608	601	600	14	31	31	67	60	52	-0.955243	-1.23589	black
AT5G65050.3	159	148	172	206	246	214	17	20	26	28	33	25	-0.475497	-0.448985	black
AT5G65050.1	158	145	171	203	244	209	18	23	27	31	35	30	-0.468809	-0.4975	black
AT5G65260.1	237	235	326	346	365	372	26	21	35	27	39	29	-0.440573	-0.212304	black
AT5G65610.1	60	51	67	130	157	140	16	19	21	43	51	34	-1.26236	-1.19265	black
AT5G65700.2	1327	1370	1765	1514	1648	1558	28	17	21	30	33	26	-0.0810963	-0.431339	black
AT5G65720.2	956	960	1221	1116	1044	1018	59	43	79	63	51	47	-0.0187336	0.168929	black
AT5G66010.2	146	145	177	276	258	248	33	32	39	58	41	61	-0.74066	-0.621488	black
AT5G66010.1	159	155	195	297	267	279	20	22	22	37	32	30	-0.727867	-0.629357	black
AT5G66030.2	490	536	624	814	816	764	52	28	53	63	72	46	-0.536957	-0.444563	black
AT5G66060.2	169	193	231	335	348	299	20	18	27	38	38	33	-0.727691	-0.745817	black
AT5G66210.2	1285	1168	1465	579	555	564	60	76	84	41	39	31	1.20628	0.986944	black
AT5G66210.3	1091	1021	1228	510	478	496	254	223	321	110	116	99	1.17036	1.29595	black
AT5G66570.1	39151	42758	54174	43400	43766	40254	31	32	38	17	21	22	0.0948951	0.751321	green
AT5G67380.2	289	315	396	452	504	429	21	31	40	36	34	31	-0.469886	-0.13465	black
ATCG00720.1	20	24	14	45	63	46	15	29	9	39	81	37	-1.40881	-1.5667	black
ATCG00730.1	24	28	11	47	68	42	36	31	13	89	107	38	-1.31734	-1.54844	black
ATCG00790.1	53	63	46	101	99	81	47	54	41	86	114	79	-0.794576	-0.974374	black

## Sheet: ago_data_EISA
ENTREZID	ENTREZID	logFC	logCPM	LR	PValue	FDR	deltaEx	deltaIn	Colour	Name	Description	Mapman
AT4G21910	AT4G21910.1	-0.503956	8.2169	12.7752	0.000351237	0.00330357	0.253416	-0.225795	red	#N/A	MATE efflux family protein	transport.misc
AT4G21910	AT4G21910.3	-0.497661	8.21314	12.4001	0.000429318	0.00389201	0.252198	-0.220688	red	#N/A	MATE efflux family protein	transport.misc
AT2G27810	AT2G27810.2	-0.603059	7.87187	10.0972	0.00148497	0.0110227	-0.429758	-1.00799	red	ATNAT12	ARABIDOPSIS NUCLEOBASE-ASCORBATE TRANSPORTER 12	transport.misc
AT2G39010	AT2G39010.1	-0.629252	8.9239	8.24786	0.00408001	0.0256392	-0.0694935	-0.675565	red	PIP2;6	PLASMA MEMBRANE INTRINSIC PROTEIN 2;6	transport.Major Intrinsic Proteins.PIP
AT3G01500	AT3G01500.3	-0.304401	14.0677	9.06212	0.0026096	0.0175989	0.348487	0.0727563	red	ATBCA1	BETA CARBONIC ANHYDRASE 1	TCA / org transformation.carbonic anhydrases
AT1G58602	AT1G58602.2	-0.570072	11.6133	98.1166	3.94466e-23	7.27131e-21	-0.385422	-0.931798	red	#N/A	LRR and NB-ARC domains-containing disease resistance protein	stress.biotic.PR-proteins
AT1G58602	AT1G58602.1	-0.568091	11.5596	95.4167	1.54248e-22	2.43712e-20	-0.397397	-0.941253	red	#N/A	LRR and NB-ARC domains-containing disease resistance protein	stress.biotic.PR-proteins
AT3G26450	AT3G26450.1	-0.691127	8.06916	12.9338	0.000322708	0.00310361	0.497851	-0.168506	red	#N/A	Polyketide cyclase/dehydrase and lipid transport superfamily protein	stress.abiotic.unspecified
AT4G23670	AT4G23670.1	-0.807958	10.7082	12.7077	0.000364152	0.00335627	0.126316	-0.656046	red	#N/A	Polyketide cyclase/dehydrase and lipid transport superfamily protein	stress.abiotic.unspecified
AT1G75380	AT1G75380.2	-0.793517	9.42109	12.0305	0.000523377	0.00458642	-0.328432	-1.09785	red	ATBBD1	bifunctional nuclease in basal defense response 1	stress.abiotic.touch/wounding
AT1G75380	AT1G75380.3	-0.793138	9.42094	12.0189	0.00052665	0.00458642	-0.32882	-1.09785	red	ATBBD1	bifunctional nuclease in basal defense response 1	stress.abiotic.touch/wounding
AT1G75380	AT1G75380.1	-0.795028	9.41907	11.8773	0.000568217	0.00483421	-0.328547	-1.09954	red	ATBBD1	bifunctional nuclease in basal defense response 1	stress.abiotic.touch/wounding
AT1G32230	AT1G32230.1	-0.506644	9.33976	12.9963	0.000312108	0.0030766	-0.345857	-0.827015	red	ATP8	ARABIDOPSIS THALIANA P8 (INTERACTING PROTEIN)	stress.abiotic.light
AT1G32230	AT1G32230.2	-0.506644	9.33976	12.9963	0.000312108	0.0030766	-0.345857	-0.827015	red	ATP8	ARABIDOPSIS THALIANA P8 (INTERACTING PROTEIN)	stress.abiotic.light
AT1G32230	AT1G32230.3	-0.487347	9.33689	11.9566	0.000544556	0.00466883	-0.346684	-0.808519	red	ATP8	ARABIDOPSIS THALIANA P8 (INTERACTING PROTEIN)	stress.abiotic.light
AT3G08680	AT3G08680.1	-0.657399	8.13283	7.2529	0.00707866	0.0397285	-0.113824	-0.747234	red	#N/A	Leucine-rich repeat protein kinase family protein	signalling.receptor kinases.leucine rich repeat III
AT4G01595	AT4G01595.1	-0.633785	6.70978	6.99268	0.00818438	0.0435189	-0.1836	-0.792558	red	#N/A	Potential natural antisense gene, locus overlaps with AT4G01595	signalling.MAP kinases
AT4G32060	AT4G32060.1	-0.549598	9.55517	17.6574	2.6448e-05	0.000328669	0.223294	-0.299919	red	#N/A	calcium-binding EF hand family protein	signalling.calcium
AT2G41090	AT2G41090.1	-0.957629	10.1033	12.7946	0.000347614	0.00330357	-1.22326	-2.15987	red	#N/A	Calcium-binding EF-hand family protein	signalling.calcium
AT4G32060	AT4G32060.2	-0.241535	10.0626	7.36256	0.0066596	0.0385629	0.224447	0.00998409	red	#N/A	calcium-binding EF hand family protein	signalling.calcium
AT4G21990	AT4G21990.2	-0.388468	10.5099	12.9665	0.000317118	0.0030766	3.0128	2.65044	red	APR3	APS reductase 3	S-assimilation.APR
AT2G21660	AT2G21660.1	-0.746337	10.3345	72.8237	1.41763e-17	1.95988e-15	-0.593697	-1.31645	red	ATGRP7	GLYCINE RICH PROTEIN 7	RNA.RNA binding
AT2G21660	AT2G21660.2	-0.575074	10.5307	54.2631	1.75363e-13	7.18339e-12	-0.592513	-1.14368	red	ATGRP7	GLYCINE RICH PROTEIN 7	RNA.RNA binding
AT3G53500	AT3G53500.1	-0.823045	7.54704	12.3217	0.000447717	0.00402581	-0.163006	-0.962847	red	At-RS2Z	arginine/serine-rich zinc knuckle-containing protein 32	RNA.RNA binding
AT3G53500	AT3G53500.2	-0.444989	7.89184	6.84997	0.00886427	0.0462447	-0.160519	-0.581448	red	At-RS2Z	arginine/serine-rich zinc knuckle-containing protein 32	RNA.RNA binding
AT5G25520	AT5G25520.2	-0.512985	7.90752	7.24002	0.00712963	0.0397285	0.00841224	-0.479469	red	#N/A	SPOC domain / Transcription elongation factor S-II protein	RNA.regulation of transcription.putative transcription regulator
AT4G39260	AT4G39260.3	-0.412485	8.89174	12.7527	0.000355489	0.00330396	0.00140682	-0.387023	red	ATGRP8	GLYCINE-RICH PROTEIN 8	RNA.regulation of transcription.GRP
AT4G39260	AT4G39260.1	-0.521744	7.95839	10.9056	0.00095874	0.00731287	-0.0672135	-0.563901	red	ATGRP8	GLYCINE-RICH PROTEIN 8	RNA.regulation of transcription.GRP
AT4G39260	AT4G39260.2	-0.452274	8.13958	9.82913	0.00171769	0.0122566	-0.062061	-0.489385	red	ATGRP8	GLYCINE-RICH PROTEIN 8	RNA.regulation of transcription.GRP
AT2G25930	AT2G25930.1	-0.55553	9.01229	15.6573	7.59177e-05	0.000856786	0.138913	-0.390673	red	ELF3	EARLY FLOWERING 3	RNA.regulation of transcription.ELF3
AT3G49430	AT3G49430.2	-0.505486	7.5568	7.66299	0.00563649	0.0335159	-0.0835407	-0.564614	red	At-SR34a	Serine/Arginine-Rich Protein Splicing Factor 34a	RNA.processing.splicing
AT3G49430	AT3G49430.1	-0.492075	7.55901	7.29162	0.00692769	0.0394029	-0.0849286	-0.552541	red	At-SR34a	Serine/Arginine-Rich Protein Splicing Factor 34a	RNA.processing.splicing
AT3G13570	AT3G13570.1	-0.779626	7.50392	13.2224	0.00027663	0.00280691	0.00213416	-0.752072	red	At-SCL30A	SC35-like splicing factor 30A	RNA.processing.splicing
AT5G52040	AT5G52040.1	-0.408992	8.82635	11.4462	0.000716391	0.00574151	-0.152395	-0.53755	red	At-RS41	arginine/serine-rich splicing factor 41	RNA.processing.splicing
AT5G52040	AT5G52040.2	-0.408332	8.82621	11.4117	0.000729817	0.00580704	-0.153049	-0.53755	red	At-RS41	arginine/serine-rich splicing factor 41	RNA.processing.splicing
AT4G25500	AT4G25500.1	-0.42831	8.12818	7.01652	0.0080761	0.0431506	-0.525628	-0.929345	red	At-RS40	arginine/serine-rich splicing factor 40	RNA.processing.splicing
AT4G25500	AT4G25500.4	-0.428951	8.1179	6.93779	0.00843933	0.0442365	-0.524035	-0.928264	red	At-RS40	arginine/serine-rich splicing factor 40	RNA.processing.splicing
AT3G61860	AT3G61860.1	-0.516921	8.36928	13.4263	0.000248126	0.00256474	-0.822409	-1.31394	red	At-RS31	arginine/serine-rich splicing factor 31	RNA.processing.splicing
AT3G14420	AT3G14420.3	-1.33604	11.5795	60.214	8.50841e-15	6.30807e-13	0.305282	-1.00692	red	GOX1	glycolate oxidase 1	PS.photorespiration.glycolate oxydase
AT3G14420	AT3G14420.2	-1.42378	11.5714	60.1783	8.66418e-15	6.30807e-13	0.305031	-1.09516	red	GOX1	glycolate oxidase 1	PS.photorespiration.glycolate oxydase
AT3G14420	AT3G14420.5	-1.33611	11.5769	59.1464	1.46367e-14	9.52246e-13	0.305208	-1.00705	red	GOX1	glycolate oxidase 1	PS.photorespiration.glycolate oxydase
AT3G14420	AT3G14420.1	-1.31524	11.5794	57.9586	2.67688e-14	1.55823e-12	0.305302	-0.986061	red	GOX1	glycolate oxidase 1	PS.photorespiration.glycolate oxydase
AT3G14420	AT3G14420.6	-1.39557	11.5687	54.792	1.33985e-13	5.6995e-12	0.304645	-1.06711	red	GOX1	glycolate oxidase 1	PS.photorespiration.glycolate oxydase
AT3G14420	AT3G14420.4	-0.369337	12.0486	30.468	3.39428e-08	5.86573e-07	0.315248	-0.0333393	red	GOX1	glycolate oxidase 1	PS.photorespiration.glycolate oxydase
AT5G38410	AT5G38410.1	-0.575644	13.9201	7.21738	0.00722009	0.0397285	0.395093	-0.153623	red	RBCS3B	Rubisco small subunit 3B	PS.calvin cycle.rubisco small subunit
AT5G38410	AT5G38410.2	-0.575644	13.9201	7.21738	0.00722009	0.0397285	0.395093	-0.153623	red	RBCS3B	Rubisco small subunit 3B	PS.calvin cycle.rubisco small subunit
AT5G38410	AT5G38410.3	-0.584348	13.9198	7.05417	0.0079081	0.0426384	0.395084	-0.162271	red	RBCS3B	Rubisco small subunit 3B	PS.calvin cycle.rubisco small subunit
AT5G38420	AT5G38420.1	-0.541496	12.6287	12.462	0.000415322	0.00379625	0.180381	-0.33383	red	RBCS2B	Rubisco small subunit 2B	PS.calvin cycle.rubisco small subunit
AT5G38430	AT5G38430.1	-1.14799	11.3541	28.4357	9.68618e-08	1.5526e-06	0.20007	-0.922595	red	RBCS1B	Rubisco small subunit 1B	PS.calvin cycle.rubisco small subunit
AT2G39730	AT2G39730.2	-1.17364	14.0874	49.0018	2.55728e-12	9.42782e-11	0.638648	-0.509014	red	RCA	rubisco activase	PS.calvin cycle.rubisco interacting
AT2G39730	AT2G39730.1	-0.256415	14.1807	16.3727	5.20304e-05	0.000605743	0.639503	0.406238	red	RCA	rubisco activase	PS.calvin cycle.rubisco interacting
AT2G21330	AT2G21330.3	-0.76071	11.6997	17.9257	2.29695e-05	0.000288685	0.524856	-0.212545	red	AtFBA1	fructose-bisphosphate aldolase 1	PS.calvin cycle.aldolase
AT4G31700	AT4G31700.2	-0.371252	9.97679	16.2719	5.48717e-05	0.000632168	-0.182252	-0.531811	red	RPS6	ribosomal protein S6	protein.synthesis.ribosomal protein.eukaryotic.40S subunit.S6
AT3G15260	AT3G15260.2	-1.65222	8.044	101.546	6.98405e-24	1.54487e-21	-0.395119	-2.02298	red	#N/A	Protein phosphatase 2C family protein	protein.postranslational modification
AT3G48360	AT3G48360.1	-0.551475	11.3077	63.5005	1.60327e-15	1.47768e-13	0.919537	0.39077	red	ATBT2	BTB and TAZ domain protein 1	protein.degradation.ubiquitin.E3.BTB/POZ Cullin3.BTB/POZ
AT5G04460	AT5G04460.2	-0.896431	7.07051	12.968	0.000316867	0.0030766	-0.207529	-1.08092	red	#N/A	Ring/U-Box superfamily protein	not assigned.unknown
AT2G30760	AT2G30760.1	-0.455414	8.12025	8.59513	0.00337062	0.0219289	-0.352128	-0.780513	red	#N/A	#N/A	not assigned.unknown
AT5G28500	AT5G28500.2	-0.175114	11.5345	7.71668	0.00547128	0.0328872	0.434058	0.287202	red	#N/A	#N/A	not assigned.unknown
AT1G04080	AT1G04080.2	-0.564462	8.09844	7.23486	0.00715014	0.0397285	-0.145781	-0.682518	red	PRP39	Tetratricopeptide repeat (TPR)-like superfamily protein. RNA processing	not assigned.no ontology.hydroxyproline rich proteins
AT1G04080	AT1G04080.1	-0.510851	8.67461	8.37759	0.00379876	0.0242111	-0.186341	-0.668794	red	PRP39	Tetratricopeptide repeat (TPR)-like superfamily protein. RNA processing	not assigned.no ontology.hydroxyproline rich proteins
AT1G15280	AT1G15280.1	-0.603712	8.13139	9.62302	0.00192154	0.0134172	-0.249949	-0.828047	red	#N/A	CASC3/Barentsz eIF4AIII binding	not assigned.no ontology.glycine rich proteins
AT1G15280	AT1G15280.2	-0.603712	8.13139	9.62302	0.00192154	0.0134172	-0.249949	-0.828047	red	#N/A	CASC3/Barentsz eIF4AIII binding	not assigned.no ontology.glycine rich proteins
AT1G52510	AT1G52510.2	-0.935139	8.90243	60.0762	9.1256e-15	6.30807e-13	0.205474	-0.704426	red	#N/A	alpha/beta-Hydrolases superfamily protein	not assigned.no ontology
AT1G52510	AT1G52510.1	-0.903333	8.92286	57.1177	4.10496e-14	1.97395e-12	0.204569	-0.673697	red	#N/A	alpha/beta-Hydrolases superfamily protein	not assigned.no ontology
AT3G29240	AT3G29240.1	-0.458515	9.68553	9.5505	0.00199895	0.0138177	-0.088206	-0.526748	red	#N/A	Protein of unknown function (DUF179)	not assigned.no ontology
AT4G36530	AT4G36530.1	-0.489247	8.13442	8.15996	0.00428253	0.0264607	0.534925	0.0687128	red	#N/A	DNA photolyases;DNA photolyases	not assigned.no ontology
AT2G27080	AT2G27080.2	-0.722266	6.76426	7.05728	0.0078944	0.0426384	1.98502	1.28688	red	#N/A	Late embryogenesis abundant (LEA) hydroxyproline-rich glycoprotein family	not assigned.no ontology
AT4G18140	AT4G18140.1	-0.766969	6.50903	8.93898	0.00279149	0.0187114	-0.793549	-1.53605	red	SSP4b	SCP1-like small phosphatase 4b	not assigned.no ontology
AT5G48545	AT5G48545.1	-0.599293	7.18259	9.16767	0.00246328	0.016714	0.286348	-0.288345	red	HINT3	histidine triad nucleotide-binding 3	not assigned.no ontology
AT1G16880	AT1G16880.1	-0.445189	10.1762	12.0548	0.000516588	0.00457077	0.31466	-0.107676	red	ACR11	ACT domain repeats 11	not assigned.no ontology
AT5G53460	AT5G53460.1	-1.09114	10.8458	27.3136	1.72992e-07	2.73328e-06	0.28104	-0.782409	red	GLT1	NADH-dependent glutamate synthase 1	N-metabolism.ammonia metabolism.glutamate synthase.NADH dependent
AT5G53460	AT5G53460.2	-0.345694	10.9475	7.2914	0.00692854	0.0394029	0.281385	-0.035877	red	GLT1	NADH-dependent glutamate synthase 1	N-metabolism.ammonia metabolism.glutamate synthase.NADH dependent
AT5G53460	AT5G53460.3	-0.341034	10.9446	6.97149	0.00828187	0.0437198	0.281261	-0.0313642	red	GLT1	NADH-dependent glutamate synthase 1	N-metabolism.ammonia metabolism.glutamate synthase.NADH dependent
AT4G21960	AT4G21960.1	-1.2333	11.9566	34.3657	4.56709e-09	9.90431e-08	-0.0703322	-1.28011	red	PRXR1	Peroxidase superfamily protein	misc.peroxidases
AT4G28706	AT4G28706.4	-0.711095	7.54113	11.7124	0.000620856	0.00508642	-0.0505891	-0.736966	red	#N/A	pfkB-like carbohydrate kinase family protein	minor CHO metabolism.others
AT1G66240	AT1G66240.3	-0.489509	8.14345	10.4139	0.00125069	0.00940997	-0.0913463	-0.555763	red	ATATX1	homolog of anti-oxidant 1 (ATX1	metal handling.binding, chelation and storage
AT3G15850	AT3G15850.1	-0.904617	9.1329	27.0587	1.97367e-07	3.03177e-06	0.513954	-0.366322	red	ADS3	fatty acid desaturase 5	lipid metabolism.FA desaturation.desaturase
AT1G19350	AT1G19350.4	-0.589373	9.57654	13.9594	0.0001868	0.00198158	1.2871	0.727747	red	BES1	BRI1-EMS-SUPPRESSOR 1	hormone metabolism.brassinosteroid.signal transduction.BZR
AT1G19350	AT1G19350.3	-0.35811	9.7408	7.63305	0.00573084	0.0338947	1.28594	0.958641	red	BES1	BRI1-EMS-SUPPRESSOR 1	hormone metabolism.brassinosteroid.signal transduction.BZR
AT3G23100	AT3G23100.2	-1.11645	8.71466	30.5421	3.26694e-08	5.73529e-07	-1.01777	-2.10642	red	XRCC4	homolog of X-ray repair cross complementing 4	DNA.repair
AT4G00180	AT4G00180.1	-0.736594	7.7705	13.6561	0.000219532	0.00229059	-0.380755	-1.09257	red	YAB3	YABBY3	development.unspecified
AT4G00180	AT4G00180.2	-0.560764	7.70399	7.13908	0.00754219	0.0412954	-0.397797	-0.933766	red	YAB3	YABBY3	development.unspecified
AT4G16280	AT4G16280.4	-0.454331	7.81174	7.96669	0.00476459	0.029114	-0.403223	-0.8324	red	FCA	RNA binding mediated silencing	development.unspecified
AT4G14400	AT4G14400.3	-0.921407	10.3906	15.4193	8.61045e-05	0.000952316	-2.4689	-3.36535	red	ACD6	ACCELERATED CELL DEATH 6	cell.cell death.plants
AT4G14400	AT4G14400.1	-1.10816	10.3389	13.9461	0.000188125	0.00198158	-2.47097	-3.55605	red	ACD6	ACCELERATED CELL DEATH 6	cell.cell death.plants
AT3G58610	AT3G58610.2	-0.46947	10.3294	10.9265	0.000947963	0.00730648	0.135683	-0.31034	red	#N/A	ketol-acid reductoisomerase	amino acid metabolism.synthesis.branched chain group.common.ketol-acid reductoisomerase
AT2G43910	AT2G43910.1	-1.07109	8.67725	33.566	6.8885e-09	1.43749e-07	0.250313	-0.79518	red	ATHOL1	HARMLESS TO OZONE LAYER 1	amino acid metabolism.synthesis.aspartate family.methionine.methionine S-methyltransferase
AT2G43910	AT2G43910.2	-1.07109	8.67725	33.566	6.8885e-09	1.43749e-07	0.250313	-0.79518	red	ATHOL1	0	amino acid metabolism.synthesis.aspartate family.methionine.methionine S-methyltransferase
AT2G43910	AT2G43910.3	-0.979478	7.90354	23.6206	1.17327e-06	1.64257e-05	0.137222	-0.817136	red	ATHOL1	0	amino acid metabolism.synthesis.aspartate family.methionine.methionine S-methyltransferase
AT4G13940	AT4G13940.2	-0.171147	12.035	6.96731	0.00830122	0.0437198	-0.265465	-0.417792	red	ATSAHH1	S-ADENOSYL-L-HOMOCYSTEIN HYDROLASE 1	amino acid metabolism.degradation.aspartate family.methionine
AT1G78000	AT1G78000.1	0.877225	6.51802	10.9447	0.000938733	0.00730648	0.683696	1.58496	green	SEL1	SELENATE RESISTANT 1	transport.sulphate
AT1G78000	AT1G78000.2	0.908223	6.45089	10.92	0.000951296	0.00730648	0.675837	1.60823	green	SEL1	SELENATE RESISTANT 1	transport.sulphate
AT5G21930	AT5G21930.2	1.03722	8.77782	36.9074	1.23878e-09	3.11384e-08	-0.0164801	1.04644	green	ATHMA8	ARABIDOPSIS HEAVY METAL ATPASE 8	transport.metal
AT5G21930	AT5G21930.1	1.08107	8.72276	36.4553	1.5621e-09	3.83929e-08	-0.0110771	1.09548	green	ATHMA8	ARABIDOPSIS HEAVY METAL ATPASE 8	transport.metal
AT5G21930	AT5G21930.3	0.997128	8.78849	35.1949	2.98303e-09	6.73312e-08	-0.0161511	1.00643	green	ATHMA8	ARABIDOPSIS HEAVY METAL ATPASE 8	transport.metal
AT3G16240	AT3G16240.1	2.07713	10.0476	124.957	5.19973e-29	1.43772e-26	0.573653	2.67557	green	AQP1	delta tonoplast integral protein	transport.Major Intrinsic Proteins.TIP
AT4G25080	AT4G25080.4	0.282604	10.3724	11.3112	0.000770392	0.0060861	0.0901885	0.399365	green	CHLM	magnesium-protoporphyrin IX methyltransferase	tetrapyrrole synthesis.magnesium protoporphyrin IX methyltransferase
AT5G14740	AT5G14740.5	0.682845	12.2889	46.2001	1.06773e-11	3.69036e-10	0.255268	0.966152	green	BETA CA2	BETA CARBONIC ANHYDRASE 2	TCA / org transformation.carbonic anhydrases
AT5G14740	AT5G14740.1	0.678654	12.289	45.6996	1.37851e-11	4.35608e-10	0.255292	0.961977	green	BETA CA2	BETA CARBONIC ANHYDRASE 2	TCA / org transformation.carbonic anhydrases
AT5G14740	AT5G14740.4	0.678654	12.289	45.6996	1.37851e-11	4.35608e-10	0.255292	0.961977	green	BETA CA2	BETA CARBONIC ANHYDRASE 2	TCA / org transformation.carbonic anhydrases
AT5G14740	AT5G14740.2	0.678654	12.289	45.6996	1.37851e-11	4.35608e-10	0.255292	0.961977	green	BETA CA2	BETA CARBONIC ANHYDRASE 2	TCA / org transformation.carbonic anhydrases
AT5G14740	AT5G14740.3	0.672756	12.29	45.2957	1.69424e-11	5.20507e-10	0.255287	0.956057	green	BETA CA2	BETA CARBONIC ANHYDRASE 2	TCA / org transformation.carbonic anhydrases
AT3G01500	AT3G01500.1	0.13099	14.9649	9.86051	0.00168864	0.0122068	0.33645	0.492799	green	ATBCA1	BETA CARBONIC ANHYDRASE 1	TCA / org transformation.carbonic anhydrases
AT3G01500	AT3G01500.2	0.130811	14.9651	9.83691	0.00171045	0.0122566	0.336635	0.492799	green	ATBCA1	BETA CARBONIC ANHYDRASE 1	TCA / org transformation.carbonic anhydrases
AT1G58180	AT1G58180.1	0.684967	7.033	8.16812	0.0042633	0.0264607	-0.619915	0.0907655	green	ATBCA6	A. THALIANA BETA CARBONIC ANHYDRASE 6	TCA / org transformation.carbonic anhydrases
AT4G16990	AT4G16990.4	0.717487	10.4185	42.9289	5.67655e-11	1.69683e-09	-0.728058	0.0141096	green	RLM3	RESISTANCE TO LEPTOSPHAERIA MACULANS 3	stress.biotic.PR-proteins
AT4G16990	AT4G16990.5	0.656095	10.4664	40.4316	2.03618e-10	5.92635e-09	-0.729282	-0.0488062	green	RLM3	RESISTANCE TO LEPTOSPHAERIA MACULANS 3	stress.biotic.PR-proteins
AT4G16990	AT4G16990.3	0.655889	10.4656	40.3431	2.1306e-10	6.04217e-09	-0.72923	-0.0489096	green	RLM3	RESISTANCE TO LEPTOSPHAERIA MACULANS 3	stress.biotic.PR-proteins
AT4G16990	AT4G16990.1	0.591913	10.429	29.9992	4.32233e-08	7.35461e-07	-0.725272	-0.109192	green	RLM3	RESISTANCE TO LEPTOSPHAERIA MACULANS 3	stress.biotic.PR-proteins
AT4G16990	AT4G16990.2	0.464564	10.5597	24.6578	6.84686e-07	9.7085e-06	-0.727566	-0.239007	green	RLM3	RESISTANCE TO LEPTOSPHAERIA MACULANS 3	stress.biotic.PR-proteins
AT2G41430	AT2G41430.5	0.973978	11.4026	31.1923	2.33692e-08	4.38074e-07	0.0655892	1.06413	green	CID1	CTC-Interacting Domain 1	stress.abiotic.drought/salt
AT2G41430	AT2G41430.2	0.862905	11.414	29.2736	6.28455e-08	1.05314e-06	0.0653241	0.952694	green	CID1	CTC-Interacting Domain 1	stress.abiotic.drought/salt
AT2G41430	AT2G41430.1	0.930701	11.4038	29.1667	6.6411e-08	1.09628e-06	0.0656739	1.02086	green	CID1	CTC-Interacting Domain 1	stress.abiotic.drought/salt
AT2G41430	AT2G41430.3	0.813813	11.3866	16.6381	4.52343e-05	0.000532224	0.0670626	0.905673	green	CID1	CTC-Interacting Domain 1	stress.abiotic.drought/salt
AT1G66880	AT1G66880.1	0.573821	7.46179	8.10763	0.00440793	0.0270843	-0.561165	0.0381351	green	#N/A	#N/A	signalling.receptor kinases.wheat LRK10 like
AT2G13790	AT2G13790.1	0.772973	8.71916	37.6959	8.26772e-10	2.12654e-08	-1.45001	-0.652077	green	ATSERK4	SOMATIC EMBRYOGENESIS RECEPTOR-LIKE KINASE 4	signalling.receptor kinases.leucine rich repeat II
AT4G20260	AT4G20260.1	0.686612	9.35345	11.8381	0.000580318	0.00489948	-0.295263	0.415037	green	ATPCAP1	ARABIDOPSIS THALIANA PLASMA-MEMBRANE ASSOCIATED CATION-BINDING PROTEIN 1	signalling.phosphinositides
AT2G01450	AT2G01450.1	0.410103	9.32047	11.749	0.000608755	0.00506228	-0.144842	0.295298	green	ATMPK17	MAP kinase 17	signalling.MAP kinases
AT2G01450	AT2G01450.4	0.328463	9.38884	8.27104	0.00402824	0.0254585	-0.142122	0.216037	green	ATMPK17	MAP kinase 17	signalling.MAP kinases
AT2G01450	AT2G01450.2	0.348802	9.28121	8.22107	0.00414067	0.0258733	-0.13619	0.242361	green	ATMPK17	MAP kinase 17	signalling.MAP kinases
AT2G01450	AT2G01450.3	0.330196	9.28605	7.28366	0.00695847	0.0394029	-0.137356	0.223019	green	ATMPK17	MAP kinase 17	signalling.MAP kinases
AT2G41560	AT2G41560.1	1.15732	9.7748	35.231	2.9283e-09	6.73312e-08	-0.516582	0.668018	green	ACA4	autoinhibited Ca(2+)-ATPase, isoform 4	signalling.calcium
AT2G29290	AT2G29290.2	0.97724	8.15509	28.6355	8.73646e-08	1.42096e-06	0.689269	1.69105	green	#N/A	#N/A	secondary metabolism.N misc.alkaloid-like
AT2G29290	AT2G29290.1	0.912169	8.17596	26.0196	3.37962e-07	4.91824e-06	0.690896	1.62755	green	#N/A	#N/A	secondary metabolism.N misc.alkaloid-like
AT3G63520	AT3G63520.1	0.65414	9.56525	7.85978	0.00505464	0.0307167	0.344653	1.02554	green	ATCCD1	CAROTENOID CLEAVAGE DIOXYGENASE 1	secondary metabolism.isoprenoids.carotenoids.carotenoid cleavage dioxygenase
AT2G18300	AT2G18300.3	0.519695	8.12612	9.20281	0.00241644	0.0164975	0.46061	1.006	green	HBI1	HOMOLOG OF BEE2 INTERACTING WITH IBH 1	RNA.regulation of transcription.bHLH,Basic Helix-Loop-Helix family
AT1G79700	AT1G79700.2	0.915697	7.49396	26.8711	2.17486e-07	3.25054e-06	0.0240273	0.964667	green	WRI4	WRINKLED 4	RNA.regulation of transcription.AP2/EREBP, APETALA2/Ethylene-responsive element binding protein family
AT1G79700	AT1G79700.1	0.874984	7.54227	25.4961	4.43272e-07	6.36699e-06	0.0221616	0.921997	green	WRI4	WRINKLED 4	RNA.regulation of transcription.AP2/EREBP, APETALA2/Ethylene-responsive element binding protein family
AT3G52120	AT3G52120.1	0.571639	7.87391	10.1545	0.00143947	0.0107571	-0.273628	0.321928	green	#N/A	#N/A	RNA.processing
AT3G52120	AT3G52120.2	0.600858	7.79056	9.63433	0.00190973	0.0134172	-0.268179	0.355331	green	#N/A	#N/A	RNA.processing
AT5G06690	AT5G06690.1	1.5352	8.15954	60.1332	8.86497e-15	6.30807e-13	-0.190289	1.37056	green	WCRKC1	WCRKC thioredoxin 1	redox.thioredoxin
AT5G06690	AT5G06690.2	1.58046	8.08365	51.8212	6.07923e-13	2.4013e-11	-0.177949	1.42809	green	WCRKC1	WCRKC thioredoxin 1	redox.thioredoxin
AT5G66570	AT5G66570.1	0.633395	13.18	7.28043	0.00697099	0.0394029	0.0948951	0.751321	green	MSP-1	MANGANESE-STABILIZING PROTEIN 1	PS.lightreaction.photosystem II.PSII polypeptide subunits
AT3G59310	AT3G59310.1	1.48133	7.44078	38.0065	7.05106e-10	1.85678e-08	-0.544032	0.961526	green	#N/A	#N/A	protein.targeting.unknown
AT5G63370	AT5G63370.3	0.562717	8.69443	11.7694	0.000602138	0.00504519	-0.0260232	0.560539	green	CDKG1	cyclin-dependent kinase G1	protein.postranslational modification.kinase
AT5G63370	AT5G63370.2	0.559357	8.69658	11.6952	0.000626618	0.00509588	-0.0260302	0.557218	green	CDKG1	cyclin-dependent kinase G1	protein.postranslational modification.kinase
AT2G42500	AT2G42500.2	0.683529	7.93722	8.37271	0.00380898	0.0242111	-0.396042	0.31366	green	PP2A-3	protein phosphatase 2A-3	protein.postranslational modification
AT4G08470	AT4G08470.1	1.32319	7.72188	26.9261	2.11386e-07	3.20264e-06	-2.05657	-0.707819	green	MAPKKK10	0	protein.postranslational modification
AT5G21170	AT5G21170.1	0.73974	7.88376	10.5233	0.00117879	0.00892974	-0.577897	0.188072	green	AKINBETA1	5'-AMP-activated protein kinase beta-2 subunit protein	protein.postranslational modification
AT1G69220	AT1G69220.2	0.629667	7.53229	6.72052	0.00953101	0.0490293	-0.915717	-0.259644	green	SIK1	Protein kinase superfamily protein	protein.postranslational modification
AT4G24820	AT4G24820.2	0.434414	8.46252	7.44537	0.00636	0.0372178	-0.378779	0.0806185	green	#N/A	#N/A	protein.degradation.ubiquitin.proteasom
AT4G17100	AT4G17100.2	1.43558	7.41101	33.3222	7.80865e-09	1.54221e-07	0.180505	1.64245	green	#N/A	#N/A	protein.degradation.serine protease
AT4G17100	AT4G17100.1	1.41467	7.42963	32.3463	1.29001e-08	2.45992e-07	0.201436	1.64245	green	#N/A	#N/A	protein.degradation.serine protease
AT2G22990	AT2G22990.2	1.15511	9.02753	38.1487	6.55523e-10	1.81252e-08	-0.0997868	1.08153	green	SCPL8	SERINE CARBOXYPEPTIDASE-LIKE 8	protein.degradation.serine protease
AT2G22990	AT2G22990.6	1.15418	9.03141	38.0892	6.75824e-10	1.82308e-08	-0.0989279	1.08153	green	SCPL8	SERINE CARBOXYPEPTIDASE-LIKE 8	protein.degradation.serine protease
AT2G22990	AT2G22990.3	0.969195	9.10559	30.7206	2.9799e-08	5.31576e-07	-0.108543	0.886789	green	SCPL8	SERINE CARBOXYPEPTIDASE-LIKE 8	protein.degradation.serine protease
AT2G22990	AT2G22990.1	0.969195	9.10559	30.7206	2.9799e-08	5.31576e-07	-0.108543	0.886789	green	SCPL8	SERINE CARBOXYPEPTIDASE-LIKE 8	protein.degradation.serine protease
AT2G22990	AT2G22990.4	0.969195	9.10559	30.7206	2.9799e-08	5.31576e-07	-0.108543	0.886789	green	SCPL8	SERINE CARBOXYPEPTIDASE-LIKE 8	protein.degradation.serine protease
AT2G22990	AT2G22990.5	0.57627	9.27776	17.9615	2.25422e-05	0.000286571	-0.109496	0.49322	green	SCPL8	SERINE CARBOXYPEPTIDASE-LIKE 8	protein.degradation.serine protease
AT3G02070	AT3G02070.1	1.42831	6.57481	32.5961	1.13442e-08	2.20118e-07	-0.404842	1.05153	green	#N/A	#N/A	protein.degradation.cysteine protease
AT4G16520	AT4G16520.2	0.947321	7.86689	22.5162	2.08383e-06	2.8809e-05	-0.467585	0.505235	green	ATG8F	autophagy 8f	protein.degradation.autophagy
AT4G16520	AT4G16520.1	0.935945	7.87152	22.0873	2.60522e-06	3.55725e-05	-0.47163	0.489805	green	ATG8F	autophagy 8f	protein.degradation.autophagy
AT5G10540	AT5G10540.1	0.376576	11.8838	36.333	1.66321e-09	3.99893e-08	0.0840171	0.485197	green	#N/A	#N/A	protein.degradation
AT5G35170	AT5G35170.2	0.561529	9.57141	18.8755	1.39532e-05	0.000181555	0.196146	0.786866	green	#N/A	#N/A	nucleotide metabolism.phosphotransfer and pyrophosphatases.adenylate kinase
AT5G35170	AT5G35170.1	0.554394	9.57261	18.4292	1.76337e-05	0.000226778	0.197104	0.780687	green	#N/A	#N/A	nucleotide metabolism.phosphotransfer and pyrophosphatases.adenylate kinase
AT2G34510	AT2G34510.1	1.83126	9.58508	220.849	5.90602e-50	3.26603e-47	0.0286638	1.88821	green	#N/A	Protein of unknown function, DUF642	not assigned.unknown
AT3G03150	AT3G03150.1	1.5874	8.58328	66.4115	3.65965e-16	4.49731e-14	-0.0616885	1.5502	green	#N/A	#N/A	not assigned.unknown
AT5G11420	AT5G11420.1	1.14322	7.96912	26.7961	2.26088e-07	3.33404e-06	-0.0772088	1.09163	green	#N/A	#N/A	not assigned.unknown
AT4G10970	AT4G10970.2	0.756111	7.52976	19.1163	1.22993e-05	0.000161941	-1.06684	-0.284729	green	#N/A	#N/A	not assigned.unknown
AT4G10970	AT4G10970.1	0.690754	7.6355	17.2324	3.30753e-05	0.000404731	-1.07039	-0.353637	green	#N/A	#N/A	not assigned.unknown
AT4G10970	AT4G10970.5	0.758425	7.31422	17.2195	3.33007e-05	0.000404731	-1.02284	-0.23816	green	#N/A	#N/A	not assigned.unknown
AT4G10970	AT4G10970.4	0.679453	7.59216	16.1606	5.81919e-05	0.000663508	-1.06058	-0.355095	green	#N/A	#N/A	not assigned.unknown
AT5G42530	AT5G42530.1	0.439875	11.7705	15.4458	8.49044e-05	0.000948527	-1.24361	-0.775704	green	#N/A	#N/A	not assigned.unknown
AT4G10970	AT4G10970.3	0.624851	7.69471	14.6576	0.000128913	0.00138425	-1.06399	-0.413107	green	#N/A	#N/A	not assigned.unknown
AT4G10970	AT4G10970.6	0.693373	7.04474	11.5477	0.000678337	0.00547621	-0.961432	-0.241973	green	#N/A	#N/A	not assigned.unknown
AT1G21500	AT1G21500.1	0.750277	7.80473	9.98592	0.00157741	0.0115538	0.516724	1.29336	green	#N/A	#N/A	not assigned.unknown
AT5G06440	AT5G06440.1	0.748444	6.98915	9.61601	0.00192888	0.0134172	-0.202258	0.570316	green	#N/A	#N/A	not assigned.unknown
AT1G33050	AT1G33050.2	0.681896	7.78611	9.52506	0.00202685	0.0139236	-0.423967	0.283172	green	#N/A	#N/A	not assigned.unknown
AT2G25510	AT2G25510.2	0.492048	11.5674	8.62465	0.00331645	0.0217041	-1.38158	-0.861924	green	#N/A	#N/A	not assigned.unknown
AT3G26890	AT3G26890.5	0.621269	8.23283	8.49282	0.0035655	0.0230611	-0.209884	0.436864	green	#N/A	#N/A	not assigned.unknown
AT2G43780	AT2G43780.2	0.736505	5.99569	7.39275	0.00654873	0.0381205	-0.816037	-0.0500407	green	#N/A	#N/A	not assigned.unknown
AT1G33050	AT1G33050.3	0.641539	7.72219	7.04658	0.0079417	0.0426384	-0.417842	0.249028	green	#N/A	#N/A	not assigned.unknown
AT4G32570	AT4G32570.1	0.516769	7.95032	7.66753	0.00562235	0.0335159	0.503954	1.04485	green	TIFY8	TIFY domain protein 8	not assigned.unknown
AT2G28305	AT2G28305.1	0.669311	8.0066	13.06	0.00030167	0.00303316	0.527638	1.22239	green	ATLOG1	Putative lysine decarboxylase family protein	not assigned.unknown
AT5G25630	AT5G25630.2	0.576292	8.91091	7.71674	0.00547112	0.0328872	-0.0333351	0.567475	green	#N/A	#N/A	not assigned.no ontology.pentatricopeptide (PPR) repeat-containing protein
AT5G25630	AT5G25630.1	0.536397	8.91252	6.82718	0.00897807	0.0466185	-0.0331419	0.527932	green	#N/A	#N/A	not assigned.no ontology.pentatricopeptide (PPR) repeat-containing protein
AT2G30600	AT2G30600.4	0.826669	7.66377	10.0556	0.00151887	0.0111991	1.36082	2.21378	green	#N/A	#N/A	not assigned.no ontology.BTB/POZ domain-containing protein
AT5G44568	AT5G44568.1	1.98162	6.75479	58.5282	2.00401e-14	1.23135e-12	-2.43942	-0.429393	green	#N/A	#N/A	not assigned.no ontology
AT3G26510	AT3G26510.3	0.630351	8.62105	13.357	0.000257457	0.00263655	1.01396	1.67155	green	#N/A	#N/A	not assigned.no ontology
AT5G56170	AT5G56170.1	1.65865	8.03168	64.6243	9.06307e-16	1.00238e-13	-0.218242	1.46566	green	LLG1	LORELEI-LIKE-GPI-ANCHORED PROTEIN 1	not assigned.no ontology
AT2G15480	AT2G15480.2	1.16775	6.02561	19.2421	1.15144e-05	0.000153433	-0.8101	0.385891	green	UGT73B5	UDP-glucosyl transferase 73B5	misc.UDP glucosyl and glucoronyl transferases
AT3G57520	AT3G57520.3	0.424443	10.2132	7.55365	0.00598885	0.0352323	0.917233	1.36773	green	AtSIP2	seed imbibition 2	minor CHO metabolism.raffinose family.raffinose synthases.putative
AT5G20250	AT5G20250.4	1.04092	10.6844	20.4062	6.2626e-06	8.44688e-05	0.159097	1.22628	green	DIN10	DARK INDUCIBLE 10	minor CHO metabolism.raffinose family.raffinose synthases.putative
AT5G20250	AT5G20250.2	0.733527	10.7187	16.7497	4.2648e-05	0.00050719	0.158369	0.917538	green	DIN10	DARK INDUCIBLE 10	minor CHO metabolism.raffinose family.raffinose synthases.putative
AT5G19140	AT5G19140.1	1.6873	9.15222	63.7292	1.42752e-15	1.43531e-13	-0.121503	1.59352	green	AILP1	Aluminium induced protein with YGL and LRDR motifs	metal handling
AT5G19140	AT5G19140.2	1.30811	9.20081	50.0713	1.48261e-12	5.65436e-11	-0.122448	1.21266	green	AILP1	Aluminium induced protein with YGL and LRDR motifs	metal handling
AT2G35840	AT2G35840.3	0.603138	8.39801	8.69522	0.00319046	0.0210039	0.304855	0.933766	green	#N/A	#N/A	major CHO metabolism.synthesis.sucrose.SPP
AT5G19220	AT5G19220.1	0.860052	9.46806	17.1129	3.52228e-05	0.00042344	0.241921	1.12988	green	ADG2	ADP GLUCOSE PYROPHOSPHORYLASE 2	major CHO metabolism.synthesis.starch.AGPase
AT2G01420	AT2G01420.1	0.69661	8.58975	8.761	0.00307741	0.0203809	-0.221129	0.501194	green	ATPIN4	ARABIDOPSIS PIN-FORMED 4	hormone metabolism.auxin.signal transduction
AT2G01420	AT2G01420.2	0.700066	8.58107	8.47013	0.00361026	0.0232148	-0.220605	0.505235	green	ATPIN4	ARABIDOPSIS PIN-FORMED 4	hormone metabolism.auxin.signal transduction
AT4G15530	AT4G15530.6	0.827652	8.45945	12.7687	0.00035246	0.00330357	0.648528	1.49923	green	PPDK	pyruvate orthophosphate dikinase	gluconeogenesis / glyoxylate cycle.pyruvate dikinase
AT4G15530	AT4G15530.1	0.7886	8.4727	12.0662	0.000513439	0.00457077	0.645576	1.45705	green	PPDK	pyruvate orthophosphate dikinase	gluconeogenesis / glyoxylate cycle.pyruvate dikinase
AT4G15530	AT4G15530.4	0.786646	8.47168	12.0022	0.000531368	0.00459135	0.647531	1.45705	green	PPDK	pyruvate orthophosphate dikinase	gluconeogenesis / glyoxylate cycle.pyruvate dikinase
AT4G15530	AT4G15530.5	0.808777	8.436	11.2624	0.000790928	0.00620402	0.649108	1.48113	green	PPDK	pyruvate orthophosphate dikinase	gluconeogenesis / glyoxylate cycle.pyruvate dikinase
AT4G15530	AT4G15530.3	0.645373	8.42935	7.10252	0.00769756	0.0419384	0.653842	1.32193	green	PPDK	pyruvate orthophosphate dikinase	gluconeogenesis / glyoxylate cycle.pyruvate dikinase
AT1G56220	AT1G56220.2	0.682033	10.285	57.7005	3.05224e-14	1.68789e-12	-0.496119	0.209391	green	#N/A	Dormancy/auxin associated family protein	development.unspecified
AT1G56220	AT1G56220.4	0.645421	10.3659	57.2411	3.85529e-14	1.93816e-12	-0.500164	0.169039	green	#N/A	#N/A	development.unspecified
AT1G56220	AT1G56220.3	0.672046	10.2875	56.1927	6.57039e-14	3.02785e-12	-0.495675	0.199829	green	#N/A	#N/A	development.unspecified
AT1G56220	AT1G56220.1	0.636833	10.3683	55.8676	7.75177e-14	3.42938e-12	-0.499717	0.160881	green	#N/A	#N/A	development.unspecified
AT1G63260	AT1G63260.2	0.908357	6.65614	14.8518	0.000116296	0.00126102	-1.08389	-0.148863	green	TET10	tetraspanin10	development.unspecified
AT1G28330	AT1G28330.5	1.04018	9.32668	57.2469	3.8439e-14	1.93816e-12	-0.233808	0.830562	green	AtDRM1	dormancy-associated protein (DRM1)	development.unspecified
AT1G28330	AT1G28330.2	0.958462	9.30661	46.331	9.98717e-12	3.56317e-10	-0.22818	0.75282	green	AtDRM1	dormancy-associated protein (DRM1)	development.unspecified
AT1G28330	AT1G28330.3	0.807522	9.02474	11.7175	0.000619161	0.00508642	-0.200822	0.630766	green	AtDRM1	dormancy-associated protein (DRM1)	development.unspecified
AT1G28330	AT1G28330.1	0.459915	9.97252	27.2085	1.82654e-07	2.84528e-06	-0.250057	0.232617	green	AtDRM1	dormancy-associated protein (DRM1)	development.unspecified
AT1G28330	AT1G28330.4	0.197887	10.5404	7.27739	0.00698279	0.0394029	-0.243289	-0.0228138	green	AtDRM1	dormancy-associated protein (DRM1)	development.unspecified
AT5G44020	AT5G44020.1	2.34727	10.2874	180.367	4.03058e-41	1.48594e-38	-0.417997	1.9542	green	#N/A	HAD superfamily, subfamily IIIB acid phosphatase	development.storage proteins
AT5G43270	AT5G43270.3	1.12624	7.96659	35.7862	2.20203e-09	5.18179e-08	-1.4481	-0.29589	green	SPL2	squamosa promoter binding protein-like 2	development.squamosa promoter binding like (SPL)
AT5G43270	AT5G43270.1	1.11307	7.96467	34.7972	3.65903e-09	8.09378e-08	-1.44672	-0.307667	green	SPL2	squamosa promoter binding protein-like 2	development.squamosa promoter binding like (SPL)
AT5G43270	AT5G43270.2	1.04355	8.03158	33.4591	7.27799e-09	1.46354e-07	-1.45143	-0.381871	green	SPL2	squamosa promoter binding protein-like 2	development.squamosa promoter binding like (SPL)
AT1G27370	AT1G27370.2	0.741346	6.95484	9.87407	0.00167624	0.0121968	-1.67352	-0.905535	green	SPL10	squamosa promoter binding protein-like 10	development.squamosa promoter binding like (SPL)
AT1G27370	AT1G27370.4	0.721109	6.92048	8.92256	0.00281669	0.0187666	-1.67034	-0.922595	green	SPL10	squamosa promoter binding protein-like 10	development.squamosa promoter binding like (SPL)
AT4G19410	AT4G19410.1	0.534335	8.8801	6.72359	0.00951459	0.0490293	-0.954938	-0.395301	green	#N/A	#N/A	cell wall.pectin*esterases.acetyl esterase
AT2G06850	AT2G06850.1	2.3431	10.6225	423.411	4.41473e-94	4.88269e-91	-0.760908	1.60623	green	EXGT-A1	endoxyloglucan transferase A1	cell wall.modification
AT2G31810	AT2G31810.3	1.08303	8.61561	33.5152	7.0711e-09	1.44827e-07	-0.311746	0.796467	green	#N/A	#N/A	amino acid metabolism.synthesis.branched chain group.common.acetolactate synthase
AT2G31810	AT2G31810.2	0.700623	8.63901	15.3735	8.82163e-05	0.000966012	-0.3016	0.424026	green	#N/A	#N/A	amino acid metabolism.synthesis.branched chain group.common.acetolactate synthase
AT5G47560	AT5G47560.1	-0.271235	8.81071	1.33494	0.247928	0.514463	-0.0678875	-0.31366	black	ATSDAT	0	transport.unspecified cations
AT1G01910	AT1G01910.5	0.224467	7.37457	1.30763	0.252824	0.517822	-0.20366	0.0450879	black	#N/A	#N/A	transport.unspecified anions.arsenite-transporting ATPase
AT1G54730	AT1G54730.3	0.195979	6.73719	0.625683	0.428943	0.692571	-0.57691	-0.355481	black	#N/A	#N/A	transport.sugars
AT1G54730	AT1G54730.2	0.0390354	6.9496	0.035323	0.850921	0.94092	-0.529326	-0.464668	black	#N/A	#N/A	transport.sugars
AT3G05165	AT3G05165.5	0.348041	7.90871	4.96384	0.0258826	0.10792	0.00625899	0.380976	black	#N/A	#N/A	transport.sugars
AT3G05165	AT3G05165.4	0.357035	7.77852	4.72292	0.0297632	0.118838	0.0159857	0.400316	black	#N/A	#N/A	transport.sugars
AT4G35300	AT4G35300.5	0.0142041	7.90308	0.0056499	0.940083	0.973582	0.209177	0.248576	black	TMT2	tonoplast monosaccharide transporter2	transport.sugars
AT2G35060	AT2G35060.2	0.534117	7.34577	5.44528	0.0196212	0.0882159	-0.0637629	0.496676	black	KUP11	K+ uptake permease 11	transport.potassium
AT2G35060	AT2G35060.1	0.534117	7.34577	5.44528	0.0196212	0.0882159	-0.0637629	0.496676	black	KUP11	K+ uptake permease 11	transport.potassium
AT3G26570	AT3G26570.1	0.0338957	9.76883	0.0345916	0.852454	0.94092	0.862916	0.925232	black	ORF02	0	transport.phosphate
AT4G38510	AT4G38510.2	-0.212443	8.41021	0.851152	0.356227	0.636404	-0.166249	-0.353637	black	AtVAB2	0	transport.p- and v-ATPases.H+-transporting two-sector ATPase.subunit B
AT1G61250	AT1G61250.2	-0.0381173	7.56867	0.0379222	0.845599	0.938989	-1.05677	-1.06963	black	AtSCAMP1	0	transport.misc
AT1G76520	AT1G76520.1	0.147529	7.64008	0.345621	0.556602	0.779243	-0.904252	-0.731804	black	#N/A	#N/A	transport.misc
AT2G46800	AT2G46800.1	0.00909991	7.70982	0.00184965	0.965696	0.982815	0.238645	0.273565	black	ATCDF1	A. THALIANA CATION DIFFUSION FACILITATOR 1	transport.metal
AT4G33520	AT4G33520.3	-0.164223	8.47442	1.26071	0.261517	0.525886	0.0752143	-0.0624641	black	AtHMAC6	Arabidopsis thaliana heavy metal ATPase 6	transport.metal
AT4G33520	AT4G33520.2	-0.164223	8.47442	1.26071	0.261517	0.525886	0.0752143	-0.0624641	black	AtHMAC6	Arabidopsis thaliana heavy metal ATPase 6	transport.metal
AT3G62650	AT3G62650.2	-0.307963	7.73706	2.88292	0.0895237	0.264035	-0.306463	-0.589067	black	#N/A	#N/A	transport.metabolite transporters at the mitochondrial membrane
AT1G06470	AT1G06470.1	-0.184299	6.54013	0.530762	0.466287	0.7233	-0.280472	-0.441705	black	#N/A	#N/A	transport.metabolite transporters at the envelope membrane
AT5G12860	AT5G12860.2	0.319539	10.1075	2.35472	0.124904	0.334489	0.719991	1.06848	black	DiT1	dicarboxylate transporter 1	transport.metabolite transporters at the envelope membrane
AT2G13100	AT2G13100.2	-0.146828	7.29121	0.640773	0.423431	0.690543	-0.19506	-0.316735	black	AtG3Pp5	glycerol-3-phosphate permease 5	transport.membrane system unknown
AT2G13100	AT2G13100.3	0.0179087	7.39047	0.00992728	0.920634	0.963312	-0.245387	-0.201959	black	AtG3Pp5	glycerol-3-phosphate permease 5	transport.membrane system unknown
AT5G18290	AT5G18290.2	-0.0753764	5.89834	0.0750762	0.784084	0.906294	0.313754	0.259644	black	SIP1;2	0	transport.Major Intrinsic Proteins.SIP
AT4G35100	AT4G35100.2	0.0871735	10.359	0.370119	0.54294	0.766911	0.227116	0.335867	black	PIP2;7	PLASMA MEMBRANE INTRINSIC PROTEIN 2;7	transport.Major Intrinsic Proteins.PIP
AT1G15690	AT1G15690.2	-0.117706	12.4825	5.82669	0.0157848	0.0755756	0.356174	0.2653	black	AtAVP1	0	transport.H+ transporting pyrophosphatase
AT1G27770	AT1G27770.2	-0.000750148	9.31588	3.15648e-05	0.995517	0.996418	1.52846	1.55685	black	ACA1	autoinhibited Ca2+-ATPase 1	transport.calcium
AT2G38170	AT2G38170.2	0.284417	9.90072	2.893	0.0889649	0.263089	0.577937	0.886542	black	ATCAX1	0	transport.calcium
AT2G38170	AT2G38170.1	0.272195	9.90121	2.66134	0.102814	0.290824	0.578099	0.874469	black	ATCAX1	0	transport.calcium
AT1G08230	AT1G08230.2	-0.463404	6.56594	3.62965	0.0567588	0.192562	0.490326	0.048363	black	#N/A	#N/A	transport.amino acids
AT2G41700	AT2G41700.2	0.114637	7.4425	0.223459	0.636417	0.825251	-0.400886	-0.259644	black	ABCA1	ATP-binding cassette A1	transport.ABC transporters and multidrug resistance systems
AT3G13080	AT3G13080.2	-0.214246	8.66642	0.975079	0.323417	0.596633	0.678843	0.49304	black	ABCC3	ATP-binding cassette C3	transport.ABC transporters and multidrug resistance systems
AT4G31390	AT4G31390.2	0.110201	8.52171	0.34322	0.557976	0.780179	0.486573	0.622195	black	ACDO1	ABC1-like kinase related to chlorophyll degradation and oxidative stress 1	transport.ABC transporters and multidrug resistance systems
AT4G01690	AT4G01690.2	-0.195302	8.91443	1.67376	0.195755	0.451053	0.104656	-0.065095	black	HEMG1	0	tetrapyrrole synthesis.protoporphyrin IX oxidase
AT4G27440	AT4G27440.2	-0.00219132	10.9847	0.00074612	0.978208	0.98869	0.229168	0.251741	black	PORB	protochlorophyllide oxidoreductase B	tetrapyrrole synthesis.protochlorophyllide reductase
AT3G56940	AT3G56940.2	0.0211847	11.9413	0.123101	0.725695	0.879589	0.693134	0.739883	black	ACSF	0	tetrapyrrole synthesis.magnesium-protoporphyrin IX monomethyl ester (oxidative) cyclase
AT4G25080	AT4G25080.5	0.419937	9.75358	5.13478	0.0234511	0.101316	0.107823	0.552541	black	CHLM	magnesium-protoporphyrin IX methyltransferase	tetrapyrrole synthesis.magnesium protoporphyrin IX methyltransferase
AT4G25080	AT4G25080.1	0.435071	9.72474	4.63047	0.0314089	0.123185	0.108319	0.568284	black	CHLM	magnesium-protoporphyrin IX methyltransferase	tetrapyrrole synthesis.magnesium protoporphyrin IX methyltransferase
AT2G26670	AT2G26670.2	-0.122861	8.58018	0.668984	0.413406	0.686527	0.126244	0.028289	black	ATHO1	ARABIDOPSIS THALIANA HEME OXYGENASE 1	tetrapyrrole synthesis.heme oxygenase
AT1G70410	AT1G70410.2	-0.0914578	9.05038	0.202745	0.652514	0.835211	0.282328	0.214125	black	ATBCA4	BETA CARBONIC ANHYDRASE 4	TCA / org transformation.carbonic anhydrases
AT3G52720	AT3G52720.2	0.471638	7.48224	3.05216	0.0806301	0.244991	1.40498	1.89907	black	ACA1	alpha carbonic anhydrase 1	TCA / org transformation.carbonic anhydrases
AT3G52720	AT3G52720.1	0.167837	7.79762	0.479106	0.488827	0.735166	1.41412	1.60407	black	ACA1	alpha carbonic anhydrase 1	TCA / org transformation.carbonic anhydrases
AT4G16890	AT4G16890.1	0.0626729	10.1844	0.571148	0.449803	0.709463	0.139286	0.22872	black	BAL	BALL	stress.biotic.receptors
AT1G13609	AT1G13609.2	-0.12595	5.71225	0.178167	0.672953	0.847707	0.138828	0.0335526	black	#N/A	#N/A	stress.biotic.PR-proteins.plant defensins
AT4G16960	AT4G16960.1	0.178198	6.70621	0.61574	0.432635	0.69459	-0.68147	-0.476814	black	#N/A	#N/A	stress.biotic.PR-proteins
AT4G19500	AT4G19500.2	0.169816	8.95817	1.94371	0.163266	0.394262	0.041862	0.234465	black	#N/A	#N/A	stress.biotic.PR-proteins
AT4G19510	AT4G19510.2	0.129404	8.89133	1.19829	0.273663	0.538279	0.0219645	0.177193	black	#N/A	#N/A	stress.biotic.PR-proteins
AT4G19510	AT4G19510.1	-0.0612459	8.38384	0.132487	0.715867	0.87777	0.0541921	0.0180339	black	#N/A	#N/A	stress.biotic.PR-proteins
AT4G19520	AT4G19520.1	0.411052	9.19785	3.58608	0.0582656	0.194688	0.938571	1.37672	black	#N/A	#N/A	stress.biotic.PR-proteins
AT5G40910	AT5G40910.1	0.0635041	8.87976	0.126437	0.722155	0.878814	-0.334021	-0.242701	black	#N/A	#N/A	stress.biotic.PR-proteins
AT5G45490	AT5G45490.2	0.203162	7.86998	1.06554	0.301956	0.569841	-0.303567	-0.0752881	black	#N/A	#N/A	stress.biotic.PR-proteins
AT5G46490	AT5G46490.1	-0.231984	8.39207	2.76635	0.0962656	0.275828	0.432839	0.224631	black	#N/A	#N/A	stress.biotic.PR-proteins
AT5G46510	AT5G46510.1	0.144578	7.79372	0.708393	0.399978	0.674973	-0.272413	-0.10188	black	VICTL	VARIATION IN COMPOUND TRIGGERED ROOT growth response-like	stress.biotic.PR-proteins
AT1G02120	AT1G02120.1	0.0988616	7.78749	0.210177	0.646628	0.829665	-0.612013	-0.487938	black	VAD1	VASCULAR ASSOCIATED DEATH1	stress.biotic
AT1G63860	AT1G63860.1	0.327558	7.74412	3.45186	0.0631805	0.207183	0.523972	0.876618	black	#N/A	#N/A	stress.biotic
AT1G63860	AT1G63860.2	0.295353	7.75261	2.84155	0.0918556	0.268299	0.527601	0.847997	black	#N/A	#N/A	stress.biotic
AT1G70830	AT1G70830.5	0.0635516	10.9033	0.741239	0.389264	0.66977	-0.292201	-0.205991	black	MLP28	MLP-like protein 28	stress.biotic
AT1G70830	AT1G70830.3	0.0241524	10.6127	0.0987903	0.753286	0.895675	-0.27532	-0.227828	black	MLP28	MLP-like protein 28	stress.biotic
AT4G16860	AT4G16860.1	0.150915	8.55392	0.985946	0.320735	0.596633	0.207312	0.385654	black	RPP4	recognition of peronospora parasitica 4	stress.biotic
AT4G16950	AT4G16950.2	0.185683	8.98045	1.65084	0.198844	0.455221	0.155908	0.367209	black	RPP5	RECOGNITION OF PERONOSPORA PARASITICA 5	stress.biotic
AT5G24620	AT5G24620.2	0.0604796	8.14134	0.0949405	0.757988	0.895992	-0.0642602	0.0242475	black	#N/A	#N/A	stress.biotic
AT1G24020	AT1G24020.2	0.0358125	8.35754	0.0533164	0.81739	0.922483	-0.939735	-0.880305	black	MLP423	MLP-like protein 423	stress.abiotic.unspecified
AT1G28290	AT1G28290.2	-0.00272654	10.1376	0.000952996	0.975373	0.98869	-0.71759	-0.695934	black	AGP31	arabinogalactan protein 31	stress.abiotic.unspecified
AT1G78040	AT1G78040.2	-0.0044365	10.5234	0.00327569	0.954359	0.980057	-0.451487	-0.434131	black	#N/A	#N/A	stress.abiotic.unspecified
AT1G72416	AT1G72416.5	-0.0846335	8.17028	0.255253	0.6134	0.816497	-1.68207	-1.74066	black	#N/A	#N/A	stress.abiotic.heat
AT1G79940	AT1G79940.4	0.00618023	9.03985	0.00334126	0.953905	0.980057	-0.640821	-0.608641	black	ATERDJ2A	0	stress.abiotic.heat
AT3G44110	AT3G44110.2	0.0522281	10.9716	0.632617	0.426397	0.691331	0.113406	0.192171	black	ATJ	0	stress.abiotic.heat
AT3G62190	AT3G62190.1	-0.159936	6.51297	0.43384	0.510111	0.744031	-0.486805	-0.620586	black	#N/A	#N/A	stress.abiotic.heat
AT4G16660	AT4G16660.1	0.425625	8.46141	3.40129	0.0651453	0.211143	-0.791077	-0.337035	black	#N/A	#N/A	stress.abiotic.heat
AT4G28480	AT4G28480.2	-0.395975	7.23513	3.74713	0.0528982	0.180572	-0.0584956	-0.429684	black	#N/A	#N/A	stress.abiotic.heat
AT5G02500	AT5G02500.2	-0.0639044	14.534	2.28792	0.130385	0.345817	-0.151792	-0.189107	black	AT-HSC70-1	ARABIDOPSIS THALIANA HEAT SHOCK COGNATE PROTEIN 70-1	stress.abiotic.heat
AT5G42020	AT5G42020.2	-0.0592114	8.80639	0.175067	0.675648	0.849166	-0.291874	-0.326064	black	BIP	luminal binding protein	stress.abiotic.heat
AT5G64360	AT5G64360.1	-0.315195	6.80292	1.44478	0.229367	0.48691	-0.853503	-1.14296	black	EIP9	EMF1-Interacting Protein 1	stress.abiotic.heat
AT1G26850	AT1G26850.2	0.105699	9.17414	0.228538	0.63261	0.824107	-0.212467	-0.0815299	black	#N/A	#N/A	stress.abiotic.drought/salt
AT1G26850	AT1G26850.3	-0.003314	9.49728	0.000702361	0.978857	0.98869	-0.212596	-0.190103	black	#N/A	#N/A	stress.abiotic.drought/salt
AT2G15970	AT2G15970.2	-0.020553	8.19283	0.0184584	0.891931	0.959606	0.681987	0.688056	black	ATCOR413-PM1	ARABIDOPSIS THALIANA COLD-REGULATED413 PLASMA MEMBRANE 1	stress.abiotic.cold
AT2G42540	AT2G42540.3	-0.0151047	8.57161	0.014583	0.903881	0.962513	-0.441489	-0.431235	black	COR15	0	stress.abiotic.cold
AT2G42540	AT2G42540.1	0.0194196	7.94104	0.0127015	0.910268	0.963312	-0.443307	-0.39927	black	COR15	0	stress.abiotic.cold
AT2G37570	AT2G37570.2	-0.115808	8.25531	0.698024	0.403448	0.677108	-0.187042	-0.277158	black	SLT1	sodium- and lithium-tolerant 1	stress.abiotic
AT4G23260	AT4G23260.2	-0.23769	7.98964	1.55771	0.212	0.462499	-0.601128	-0.813849	black	CRK18	cysteine-rich RLK (RECEPTOR-like protein kinase) 18	stress
AT5G38210	AT5G38210.1	0.327399	8.25762	5.68832	0.0170782	0.0800359	-0.0634741	0.290901	black	#N/A	#N/A	signalling.receptor kinases.wheat LRK10 like
AT1G49730	AT1G49730.4	-0.107615	7.75088	0.378624	0.53834	0.763976	-0.523864	-0.606989	black	#N/A	#N/A	signalling.receptor kinases.misc
AT5G65700	AT5G65700.2	-0.373754	8.67804	2.4653	0.116386	0.321807	-0.0810963	-0.431339	black	BAM1	BARELY ANY MERISTEM 1	signalling.receptor kinases.leucine rich repeat XI
AT5G07150	AT5G07150.1	-0.281494	6.33841	1.16089	0.281281	0.546697	-0.691162	-0.947533	black	#N/A	#N/A	signalling.receptor kinases.leucine rich repeat VI
AT3G14350	AT3G14350.3	-0.0792847	8.99875	0.348277	0.55509	0.778449	-0.528078	-0.580584	black	SRF7	STRUBBELIG-receptor family 7	signalling.receptor kinases.leucine rich repeat V
AT4G04570	AT4G04570.1	-0.16156	8.18394	0.631173	0.426925	0.691331	-0.0690416	-0.205469	black	CRK40	cysteine-rich RLK (RECEPTOR-like protein kinase) 40	signalling.receptor kinases.DUF 26
AT3G08510	AT3G08510.3	0.0242504	8.81706	0.0178667	0.893667	0.960181	0.135883	0.185355	black	ATPLC2	phospholipase C 2	signalling.phosphinositides.phosphoinositide phospholipase C
AT1G77740	AT1G77740.1	-0.0531085	9.99184	0.370957	0.542483	0.766911	-0.0107765	-0.0387593	black	PIP5K2	phosphatidylinositol-4-phosphate 5-kinase 2	signalling.phosphinositides.phosphatidylinositol-4-phosphate 5-kinase
AT2G03890	AT2G03890.2	0.0810076	9.55852	0.707573	0.400251	0.674973	-0.100984	0.00466138	black	ATPI4K GAMMA 7	phosphoinositide 4-kinase gamma 7	signalling.phosphinositides
AT4G20260	AT4G20260.5	0.147062	10.2863	3.25408	0.0712457	0.223857	-0.306131	-0.133594	black	ATPCAP1	ARABIDOPSIS THALIANA PLASMA-MEMBRANE ASSOCIATED CATION-BINDING PROTEIN 1	signalling.phosphinositides
AT4G20260	AT4G20260.6	0.0875644	11.4976	1.98383	0.158988	0.387314	-0.331278	-0.217087	black	ATPCAP1	ARABIDOPSIS THALIANA PLASMA-MEMBRANE ASSOCIATED CATION-BINDING PROTEIN 1	signalling.phosphinositides
AT1G53510	AT1G53510.1	-0.528463	8.40282	5.58563	0.0181084	0.0831035	-0.29813	-0.801096	black	ATMPK18	ARABIDOPSIS THALIANA MAP KINASE 18	signalling.MAP kinases
AT3G51630	AT3G51630.2	0.153366	7.97895	0.735897	0.390978	0.66977	-0.131495	0.0489096	black	ATWNK5	0	signalling.MAP kinases
AT4G26070	AT4G26070.3	-0.132863	7.29546	0.248089	0.618424	0.816635	-1.72935	-1.83794	black	ATMEK1	0	signalling.MAP kinases
AT3G22380	AT3G22380.2	0.0921157	10.3117	0.290545	0.589871	0.80158	-0.402349	-0.281938	black	TIC	TIME FOR COFFEE	signalling.light
AT4G18810	AT4G18810.2	0.217637	8.79965	0.826282	0.36335	0.643454	0.476568	0.722466	black	#N/A	#N/A	signalling.light
AT2G39280	AT2G39280.2	-0.126027	7.17782	0.290421	0.589951	0.80158	-0.328993	-0.429988	black	#N/A	#N/A	signalling.G-proteins
AT3G63420	AT3G63420.2	-0.160277	7.39279	0.638508	0.424252	0.690543	-1.06477	-1.19878	black	AGG1	Ggamma-subunit 1	signalling.G-proteins
AT5G53570	AT5G53570.2	0.0368434	7.31014	0.0231083	0.879176	0.951914	-0.502985	-0.441705	black	#N/A	#N/A	signalling.G-proteins
AT5G61530	AT5G61530.3	0.162922	7.45833	0.639894	0.423749	0.690543	-0.918176	-0.73061	black	#N/A	#N/A	signalling.G-proteins
AT1G08450	AT1G08450.2	-0.175351	9.10173	2.22991	0.135362	0.352915	-1.2591	-1.40982	black	AtCRT3	A. thaliana calreticulin 3	signalling.calcium
AT1G08450	AT1G08450.3	-0.273062	8.11577	1.3092	0.25254	0.517822	-1.278	-1.52607	black	AtCRT3	A. thaliana calreticulin 3	signalling.calcium
AT1G14380	AT1G14380.2	0.00802509	7.63205	0.00211349	0.963332	0.981977	-0.17715	-0.14439	black	IQD28	IQ-domain 28	signalling.calcium
AT1G18210	AT1G18210.2	0.203157	7.95796	0.849286	0.356754	0.636404	-0.842985	-0.615857	black	#N/A	#N/A	signalling.calcium
AT2G41100	AT2G41100.4	0.174812	10.5291	1.93677	0.16402	0.395219	0.631472	0.831663	black	ATCAL4	ARABIDOPSIS THALIANA CALMODULIN LIKE 4	signalling.calcium
AT2G41100	AT2G41100.2	-0.0348708	12.0348	0.435951	0.509083	0.744031	0.644744	0.63416	black	ATCAL4	ARABIDOPSIS THALIANA CALMODULIN LIKE 4	signalling.calcium
AT4G04740	AT4G04740.2	-0.151912	8.10939	1.09573	0.295206	0.562926	-0.445734	-0.571906	black	ATCPK23	0	signalling.calcium
AT4G31000	AT4G31000.2	0.283248	7.14359	1.55193	0.21285	0.462499	-0.644617	-0.336283	black	#N/A	#N/A	signalling.calcium
AT4G33000	AT4G33000.1	-0.175943	6.75122	0.618343	0.431664	0.69459	-0.247768	-0.398549	black	ATCBL10	0	signalling.calcium
AT5G12480	AT5G12480.2	-0.255498	8.44993	3.59421	0.0579812	0.194325	-0.781953	-1.01228	black	CPK7	calmodulin-domain protein kinase 7	signalling.calcium
AT5G10450	AT5G10450.4	0.451248	9.35254	6.49249	0.0108331	0.0554695	-0.0482538	0.420576	black	14-3-3lambda	14-3-3 PROTEIN G-BOX FACTOR14 LAMBDA	signalling.14-3-3 proteins
AT5G10450	AT5G10450.1	0.440644	9.35884	6.33494	0.0118382	0.0597855	-0.0482805	0.409644	black	14-3-3lambda	14-3-3 PROTEIN G-BOX FACTOR14 LAMBDA	signalling.14-3-3 proteins
AT5G10450	AT5G10450.3	0.448446	9.34894	6.31705	0.0119583	0.0601174	-0.0480378	0.417853	black	14-3-3lambda	14-3-3 PROTEIN G-BOX FACTOR14 LAMBDA	signalling.14-3-3 proteins
AT5G10450	AT5G10450.2	0.42974	9.35954	6.04631	0.0139354	0.0681971	-0.0480843	0.398918	black	14-3-3lambda	14-3-3 PROTEIN G-BOX FACTOR14 LAMBDA	signalling.14-3-3 proteins
AT3G44310	AT3G44310.3	-0.231794	10.4485	1.51661	0.218133	0.471201	-0.127581	-0.337581	black	ATNIT1	A. THALIANA NITRILASE 1	secondary metabolism.sulfur-containing.glucosinolates.degradation.nitrilase
AT1G15950	AT1G15950.2	-0.424564	7.93027	4.77736	0.0288364	0.116398	0.205086	-0.194269	black	ATCCR1	0	secondary metabolism.phenylpropanoids.lignin biosynthesis.CCR1
AT4G34050	AT4G34050.2	-0.122222	10.6868	2.05843	0.151366	0.376205	1.08012	0.977698	black	CCoAOMT1	caffeoyl coenzyme A O-methyltransferase 1	secondary metabolism.phenylpropanoids.lignin biosynthesis.CCoAOMT
AT4G39330	AT4G39330.2	0.146378	9.60025	2.09289	0.147986	0.372218	-0.0181596	0.153062	black	ATCAD9	0	secondary metabolism.phenylpropanoids.lignin biosynthesis.CAD
AT3G11945	AT3G11945.2	0.0997612	8.19324	0.340956	0.559278	0.780788	0.00845014	0.13493	black	ATHST	homogentisate prenyltransferase	secondary metabolism.isoprenoids.tocopherol biosynthesis
AT4G11820	AT4G11820.1	0.154615	6.96063	0.400021	0.527078	0.757076	0.132613	0.31034	black	FKP1	FLAKY POLLEN 1	secondary metabolism.isoprenoids.mevalonate pathway.HMG-CoA synthase
AT3G10230	AT3G10230.2	0.0153344	8.47286	0.0101147	0.91989	0.963312	0.664839	0.70514	black	AtLCY	0	secondary metabolism.isoprenoids.carotenoids.lycopene beta cyclase
AT4G01070	AT4G01070.2	-0.00129115	9.26479	0.000193988	0.988887	0.992441	0.333096	0.3559	black	GT72B1	0	secondary metabolism.flavonoids.dihydroflavonols
AT3G01910	AT3G01910.3	-0.005951	9.50771	0.00369353	0.951539	0.980057	-0.16789	-0.14633	black	AT-SO	0	S-assimilation.sulfite oxidase
AT4G10070	AT4G10070.1	0.0640908	6.88558	0.0729021	0.787157	0.906993	-0.434356	-0.343954	black	#N/A	#N/A	RNA.transcription
AT1G22330	AT1G22330.1	0.0747227	6.90405	0.0931527	0.760207	0.89703	0.745186	0.84549	black	#N/A	#N/A	RNA.RNA binding
AT1G60000	AT1G60000.2	-0.0112811	10.3426	0.0173956	0.895069	0.960181	0.0263236	0.0396875	black	#N/A	#N/A	RNA.RNA binding
AT1G66260	AT1G66260.2	-0.0973857	10.6175	1.80768	0.178787	0.422517	0.0425512	-0.0296774	black	#N/A	#N/A	RNA.RNA binding
AT1G66260	AT1G66260.1	-0.0780687	10.5706	1.14278	0.285066	0.552159	0.0338508	-0.018536	black	#N/A	#N/A	RNA.RNA binding
AT1G70650	AT1G70650.2	0.0846789	8.57688	0.455035	0.499953	0.742213	-0.28703	-0.177998	black	#N/A	#N/A	RNA.RNA binding
AT2G16940	AT2G16940.3	0.0959738	8.31561	0.190757	0.662288	0.841501	-0.376224	-0.254317	black	#N/A	#N/A	RNA.RNA binding
AT2G16940	AT2G16940.1	0.0466044	8.34222	0.0492479	0.824377	0.925646	-0.37507	-0.302563	black	#N/A	#N/A	RNA.RNA binding
AT2G16940	AT2G16940.2	0.0504076	8.29085	0.0477167	0.827085	0.927745	-0.374775	-0.298341	black	#N/A	#N/A	RNA.RNA binding
AT2G25970	AT2G25970.1	-0.0671042	9.07954	0.27261	0.601586	0.809782	-0.318417	-0.358454	black	#N/A	#N/A	RNA.RNA binding
AT2G41060	AT2G41060.1	0.0688349	7.25318	0.0773131	0.780972	0.905404	-0.615045	-0.521537	black	#N/A	#N/A	RNA.RNA binding
AT3G04610	AT3G04610.1	0.380114	8.00984	4.05984	0.0439146	0.158207	-0.428268	-0.0227201	black	FLK	flowering locus KH domain	RNA.RNA binding
AT3G15010	AT3G15010.1	-0.0649627	7.42326	0.114753	0.734797	0.881437	-0.464247	-0.504043	black	#N/A	#N/A	RNA.RNA binding
AT3G52660	AT3G52660.1	0.0246055	6.77265	0.0100274	0.920236	0.963312	-0.162318	-0.112475	black	#N/A	#N/A	RNA.RNA binding
AT3G56860	AT3G56860.3	0.420188	8.78466	4.91681	0.0265966	0.10932	-0.410111	0.0353331	black	UBA2A	UBP1-associated protein 2A	RNA.RNA binding
AT3G56860	AT3G56860.5	0.197533	9.04357	2.10743	0.146585	0.370145	-0.410529	-0.187331	black	UBA2A	UBP1-associated protein 2A	RNA.RNA binding
AT3G56860	AT3G56860.4	0.195381	8.89855	1.50017	0.220645	0.473851	-0.406819	-0.186151	black	UBA2A	UBP1-associated protein 2A	RNA.RNA binding
AT3G56860	AT3G56860.1	0.18558	8.91061	1.39366	0.237789	0.499989	-0.406716	-0.195787	black	UBA2A	UBP1-associated protein 2A	RNA.RNA binding
AT4G00420	AT4G00420.3	-0.476194	6.18516	3.11637	0.0775094	0.238126	-0.247411	-0.702319	black	#N/A	#N/A	RNA.RNA binding
AT4G00830	AT4G00830.3	-0.00926719	7.79802	0.00156647	0.968429	0.984451	-0.358823	-0.342106	black	LIF2	LHP1-Interacting Factor 2	RNA.RNA binding
AT4G13850	AT4G13850.4	0.115822	7.43249	0.380927	0.537108	0.763976	-0.391961	-0.254101	black	ATGRP2	GLYCINE-RICH RNA-BINDING PROTEIN 2	RNA.RNA binding
AT4G16830	AT4G16830.2	-0.115844	8.23857	0.36395	0.546321	0.770689	-0.105291	-0.198904	black	#N/A	#N/A	RNA.RNA binding
AT4G35785	AT4G35785.2	-0.321045	7.91267	4.30612	0.0379754	0.139538	-0.580177	-0.87591	black	#N/A	#N/A	RNA.RNA binding
AT4G35785	AT4G35785.1	-0.321045	7.91267	4.30612	0.0379754	0.139538	-0.580177	-0.87591	black	#N/A	#N/A	RNA.RNA binding
AT4G35785	AT4G35785.4	-0.27823	7.78958	2.99262	0.0836445	0.252073	-0.598026	-0.850944	black	#N/A	#N/A	RNA.RNA binding
AT4G35785	AT4G35785.5	-0.29783	7.13638	1.7327	0.188066	0.438357	-0.628504	-0.901222	black	#N/A	#N/A	RNA.RNA binding
AT5G01270	AT5G01270.2	-0.0995591	7.04398	0.197722	0.656566	0.836592	-0.00347219	-0.0771679	black	ATCPL2	0	RNA.RNA binding
AT5G04280	AT5G04280.1	-0.355234	8.02309	5.63724	0.0175829	0.0810276	0.0970674	-0.234206	black	AtRZ-1c	AtRZ-1c	RNA.RNA binding
AT5G04430	AT5G04430.1	-0.325486	9.1905	6.40839	0.0113583	0.0578905	-0.0299077	-0.33192	black	BTR1	BINDING TO TOMV RNA 1	RNA.RNA binding
AT5G04430	AT5G04430.2	-0.220228	9.04333	2.19622	0.13835	0.355849	-0.0391014	-0.235216	black	BTR1	BINDING TO TOMV RNA 1	RNA.RNA binding
AT5G09880	AT5G09880.1	-0.158537	8.46162	1.34626	0.245933	0.512244	-0.411248	-0.545885	black	#N/A	#N/A	RNA.RNA binding
AT5G37720	AT5G37720.2	-0.30356	7.48029	2.71127	0.0996418	0.284031	-0.797989	-1.07662	black	ALY4	ALWAYS EARLY 4	RNA.RNA binding
AT5G37720	AT5G37720.1	-0.280687	7.45829	2.27381	0.131576	0.347854	-0.803055	-1.05889	black	ALY4	ALWAYS EARLY 4	RNA.RNA binding
AT5G47210	AT5G47210.2	0.00529849	10.854	0.00575618	0.939523	0.973582	-0.119007	-0.0905348	black	#N/A	#N/A	RNA.RNA binding
AT5G53060	AT5G53060.2	0.26607	8.66616	2.34326	0.125826	0.336145	-0.564161	-0.270608	black	RCF3	regulator of CBF gene expression 3	RNA.RNA binding
AT5G55670	AT5G55670.2	-0.0167279	7.91991	0.0103143	0.919106	0.963312	-0.40155	-0.392317	black	#N/A	#N/A	RNA.RNA binding
AT5G64390	AT5G64390.3	-0.305862	7.62441	2.24445	0.134094	0.352276	-0.955243	-1.23589	black	HEN4	HUA ENHANCER 4	RNA.RNA binding
AT5G64390	AT5G64390.1	-0.303585	7.60861	2.20697	0.137388	0.355027	-0.957553	-1.23589	black	HEN4	HUA ENHANCER 4	RNA.RNA binding
AT5G66010	AT5G66010.2	0.0934701	7.10544	0.217586	0.640886	0.827094	-0.74066	-0.621488	black	#N/A	#N/A	RNA.RNA binding
AT5G66010	AT5G66010.1	0.0731094	6.77337	0.0884639	0.766139	0.900739	-0.727867	-0.629357	black	#N/A	#N/A	RNA.RNA binding
AT5G07350	AT5G07350.2	-0.106994	8.48964	0.200352	0.654437	0.835211	-0.44818	-0.530515	black	AtTudor1	Arabidopsis thaliana TUDOR-SN protein 1	RNA.regulation of transcription.Zn-finger(CCHC)
AT1G08680	AT1G08680.3	-0.184782	7.80136	1.20034	0.273253	0.538279	0.0262627	-0.133524	black	AGD14	ARF-GAP domain 14	RNA.regulation of transcription.unclassified
AT1G11650	AT1G11650.2	-0.488013	9.54014	4.70944	0.0299975	0.118915	-0.0946677	-0.557218	black	ATRBP45B	0	RNA.regulation of transcription.unclassified
AT1G11650	AT1G11650.1	-0.488013	9.54014	4.70944	0.0299975	0.118915	-0.0946677	-0.557218	black	ATRBP45B	0	RNA.regulation of transcription.unclassified
AT1G65260	AT1G65260.1	-0.165462	9.10462	0.59695	0.439744	0.700802	0.0674523	-0.075551	black	PTAC4	plastid transcriptionally active 4	RNA.regulation of transcription.unclassified
AT1G69420	AT1G69420.2	0.187444	8.71285	2.09192	0.148079	0.372218	-0.637712	-0.424091	black	#N/A	#N/A	RNA.regulation of transcription.unclassified
AT1G75340	AT1G75340.2	-0.0313345	7.15692	0.0229385	0.879617	0.951914	-0.188177	-0.194378	black	#N/A	#N/A	RNA.regulation of transcription.unclassified
AT2G15910	AT2G15910.1	0.0224378	7.32157	0.0150373	0.902403	0.962513	-0.448862	-0.400538	black	#N/A	#N/A	RNA.regulation of transcription.unclassified
AT2G36000	AT2G36000.2	0.303332	8.41209	2.08215	0.14903	0.37374	-0.0699984	0.26039	black	EMB3114	EMBRYO DEFECTIVE 3114	RNA.regulation of transcription.unclassified
AT2G47850	AT2G47850.3	0.163554	7.18015	0.436729	0.508706	0.744031	-0.248074	-0.0588937	black	#N/A	#N/A	RNA.regulation of transcription.unclassified
AT3G21810	AT3G21810.1	-0.292685	7.26367	1.97216	0.160218	0.389454	-1.38995	-1.65622	black	#N/A	#N/A	RNA.regulation of transcription.unclassified
AT3G53460	AT3G53460.3	-0.00199582	11.7568	8.0549e-05	0.992839	0.994638	-0.250709	-0.222392	black	CP29	chloroplast RNA-binding protein 29	RNA.regulation of transcription.unclassified
AT5G50020	AT5G50020.2	0.312223	7.47846	3.13771	0.0765012	0.237004	-0.328515	0.00893312	black	#N/A	#N/A	RNA.regulation of transcription.unclassified
AT5G61190	AT5G61190.1	0.527534	7.56457	4.91092	0.0266875	0.10932	-1.51892	-0.965235	black	#N/A	#N/A	RNA.regulation of transcription.unclassified
AT5G08230	AT5G08230.1	-0.180763	7.11467	0.552559	0.457274	0.716207	-0.234619	-0.388271	black	#N/A	#N/A	RNA.regulation of transcription.PWWP domain protein
AT1G02080	AT1G02080.1	-0.190704	8.87591	0.776206	0.378304	0.657868	-0.201968	-0.36257	black	#N/A	#N/A	RNA.regulation of transcription.putative transcription regulator
AT1G77800	AT1G77800.1	-0.143982	8.50897	0.721073	0.395792	0.67139	-0.000450631	-0.119909	black	#N/A	#N/A	RNA.regulation of transcription.putative transcription regulator
AT1G77800	AT1G77800.2	-0.114059	8.51299	0.45658	0.499227	0.74213	-0.00180337	-0.0913403	black	#N/A	#N/A	RNA.regulation of transcription.putative transcription regulator
AT2G33620	AT2G33620.4	0.469883	7.24765	4.4792	0.0343098	0.128633	-0.901654	-0.40632	black	#N/A	#N/A	RNA.regulation of transcription.putative transcription regulator
AT3G04590	AT3G04590.1	0.0400049	8.77862	0.117038	0.732269	0.881375	-0.0243842	0.0411774	black	#N/A	#N/A	RNA.regulation of transcription.putative transcription regulator
AT5G47430	AT5G47430.2	-0.194983	7.66053	0.733319	0.391809	0.66977	-0.116012	-0.284453	black	#N/A	#N/A	RNA.regulation of transcription.putative transcription regulator
AT5G60410	AT5G60410.5	-0.0658738	8.15674	0.094711	0.758271	0.895992	-0.202863	-0.243557	black	ATSIZ1	0	RNA.regulation of transcription.putative transcription regulator
AT5G60410	AT5G60410.4	-0.0546098	8.15168	0.0637754	0.800625	0.910658	-0.202446	-0.231947	black	ATSIZ1	0	RNA.regulation of transcription.putative transcription regulator
AT3G51880	AT3G51880.4	0.0156519	8.12198	0.0116327	0.914111	0.963312	-0.110944	-0.0703893	black	AtHMGB1	0	RNA.regulation of transcription.Nucleosome/chromatin assembly factor group
AT3G51880	AT3G51880.3	-0.00225792	7.91005	0.000200607	0.988699	0.992441	-0.107236	-0.084213	black	AtHMGB1	0	RNA.regulation of transcription.Nucleosome/chromatin assembly factor group
AT5G23420	AT5G23420.2	-0.216619	7.11095	1.26279	0.261125	0.525886	0.0578045	-0.134301	black	HMGB6	high-mobility group box 6	RNA.regulation of transcription.Nucleosome/chromatin assembly factor group
AT1G19000	AT1G19000.1	-0.119667	9.46847	0.755022	0.384891	0.66618	0.539359	0.445199	black	#N/A	#N/A	RNA.regulation of transcription.MYB-related transcription factor family
AT1G35516	AT1G35516.1	-0.0939808	7.98015	0.372422	0.541687	0.766911	-0.799264	-0.867693	black	#N/A	#N/A	RNA.regulation of transcription.MYB-related transcription factor family
AT1G74840	AT1G74840.2	-0.20582	8.43166	2.05297	0.15191	0.376709	0.297537	0.115941	black	#N/A	#N/A	RNA.regulation of transcription.MYB-related transcription factor family
AT3G11280	AT3G11280.1	-0.0673778	7.15481	0.0678906	0.794433	0.908628	-1.1338	-1.17632	black	#N/A	#N/A	RNA.regulation of transcription.MYB-related transcription factor family
AT5G37260	AT5G37260.1	-0.052511	9.17597	0.172481	0.677916	0.850085	0.777921	0.745862	black	CIR1	CIRCADIAN 1	RNA.regulation of transcription.MYB-related transcription factor family
AT3G46130	AT3G46130.3	-0.0105414	6.26981	0.0018243	0.965931	0.982815	0.530886	0.544996	black	ATMYB48	myb domain protein 48	RNA.regulation of transcription.MYB domain transcription factor family
AT3G47680	AT3G47680.1	0.327452	7.17919	2.22074	0.136168	0.353122	-0.398194	-0.045324	black	#N/A	#N/A	RNA.regulation of transcription.MYB domain transcription factor family
AT1G15340	AT1G15340.2	0.0140785	9.94772	0.0250109	0.87434	0.949921	-0.0532364	-0.0119068	black	MBD10	methyl-CPG-binding domain 10	RNA.regulation of transcription.Methyl binding domain proteins
AT1G77080	AT1G77080.5	0.145635	6.77036	0.463651	0.495923	0.740203	-0.487794	-0.316474	black	AGL27	AGAMOUS-like 27	RNA.regulation of transcription.MADS box transcription factor family
AT1G77080	AT1G77080.2	0.0905496	7.09719	0.218197	0.640417	0.827094	-0.484269	-0.367209	black	AGL27	AGAMOUS-like 27	RNA.regulation of transcription.MADS box transcription factor family
AT1G77080	AT1G77080.4	-0.0405705	6.96457	0.0395511	0.842361	0.938989	-0.448985	-0.463947	black	AGL27	AGAMOUS-like 27	RNA.regulation of transcription.MADS box transcription factor family
AT3G57230	AT3G57230.2	-0.0353962	7.42792	0.0341944	0.853294	0.94092	-1.0922	-1.10128	black	AGL16	AGAMOUS-like 16	RNA.regulation of transcription.MADS box transcription factor family
AT5G65050	AT5G65050.1	-0.0553087	6.63964	0.0493749	0.824155	0.925646	-0.468809	-0.4975	black	AGL31	AGAMOUS-like 31	RNA.regulation of transcription.MADS box transcription factor family
AT5G65050	AT5G65050.3	-0.000164256	6.58262	1.7575e-08	0.999894	0.999894	-0.475497	-0.448985	black	AGL31	AGAMOUS-like 31	RNA.regulation of transcription.MADS box transcription factor family
AT2G32700	AT2G32700.3	0.302097	8.59387	1.79613	0.180181	0.424904	-0.544921	-0.217231	black	LUH	LEUNIG_homolog	RNA.regulation of transcription.LUG
AT2G32700	AT2G32700.5	0.29234	8.58506	1.69084	0.19349	0.447179	-0.55057	-0.232661	black	LUH	LEUNIG_homolog	RNA.regulation of transcription.LUG
AT2G32700	AT2G32700.7	0.286976	8.59666	1.62768	0.202024	0.455221	-0.545255	-0.232661	black	LUH	LEUNIG_homolog	RNA.regulation of transcription.LUG
AT2G32700	AT2G32700.1	0.286976	8.59666	1.62768	0.202024	0.455221	-0.545255	-0.232661	black	LUH	LEUNIG_homolog	RNA.regulation of transcription.LUG
AT2G32700	AT2G32700.6	0.286976	8.59666	1.62768	0.202024	0.455221	-0.545255	-0.232661	black	LUH	LEUNIG_homolog	RNA.regulation of transcription.LUG
AT2G32700	AT2G32700.4	0.286813	8.59489	1.62651	0.202186	0.455221	-0.545053	-0.232661	black	LUH	LEUNIG_homolog	RNA.regulation of transcription.LUG
AT2G32700	AT2G32700.2	0.286376	8.593	1.62282	0.202699	0.455221	-0.544561	-0.232661	black	LUH	LEUNIG_homolog	RNA.regulation of transcription.LUG
AT3G20810	AT3G20810.1	-0.118677	8.23186	0.427271	0.513331	0.744031	-0.288201	-0.381307	black	JMJ30	Jumonji C domain-containing protein 30	RNA.regulation of transcription.JUMONJI family
AT3G20810	AT3G20810.2	-0.114206	8.24446	0.395675	0.529332	0.758664	-0.292757	-0.381307	black	JMJ30	Jumonji C domain-containing protein 30	RNA.regulation of transcription.JUMONJI family
AT3G20810	AT3G20810.3	-0.0178956	8.42017	0.0138705	0.906247	0.962513	-0.293528	-0.2852	black	JMJ30	Jumonji C domain-containing protein 30	RNA.regulation of transcription.JUMONJI family
AT1G16710	AT1G16710.2	-0.0325881	7.53253	0.0222243	0.881492	0.953011	-0.300659	-0.308122	black	HAC12	histone acetyltransferase of the CBP family 12	RNA.regulation of transcription.Histone acetyltransferases
AT1G79000	AT1G79000.2	0.28023	8.48954	1.90122	0.167942	0.402914	-0.100139	0.205469	black	ATHAC1	ARABIDOPSIS HISTONE ACETYLTRANSFERASE OF THE CBP FAMILY 1	RNA.regulation of transcription.Histone acetyltransferases
AT1G08460	AT1G08460.1	-0.0575366	7.11465	0.0652482	0.798385	0.910548	-0.507752	-0.541709	black	ATHDA8	0	RNA.regulation of transcription.HDA
AT5G44180	AT5G44180.2	0.164416	8.49368	1.33693	0.247577	0.514463	-0.178791	0.0116818	black	RLT2	RINGLET 2	RNA.regulation of transcription.HB,Homeobox transcription factor family
AT4G39260	AT4G39260.4	-0.22966	9.14741	4.16806	0.0411928	0.149238	-0.0485257	-0.252507	black	ATGRP8	GLYCINE-RICH PROTEIN 8	RNA.regulation of transcription.GRP
AT1G06230	AT1G06230.3	-0.0743147	8.34269	0.129742	0.7187	0.878814	-0.213274	-0.260528	black	GTE4	global transcription factor group E4	RNA.regulation of transcription.Global transcription factor group
AT1G65440	AT1G65440.3	-0.105723	9.60727	1.11208	0.291631	0.561331	-0.243376	-0.319156	black	GTB1	global transcription factor group B1	RNA.regulation of transcription.Global transcription factor group
AT3G27260	AT3G27260.2	-0.343	8.23643	2.83725	0.0921016	0.268299	-0.233941	-0.551796	black	GTE8	global transcription factor group E8	RNA.regulation of transcription.Global transcription factor group
AT3G27260	AT3G27260.1	-0.255359	8.16333	1.28406	0.257146	0.523954	-0.238196	-0.468387	black	GTE8	global transcription factor group E8	RNA.regulation of transcription.Global transcription factor group
AT3G04930	AT3G04930.2	0.095398	8.75792	0.595193	0.440418	0.700867	-0.438841	-0.315123	black	#N/A	#N/A	RNA.regulation of transcription.GeBP like
AT3G13040	AT3G13040.2	0.0131477	8.00343	0.0046675	0.945532	0.976431	-0.0740703	-0.0356239	black	#N/A	#N/A	RNA.regulation of transcription.G2-like transcription factor family, GARP
AT3G46640	AT3G46640.3	-0.0942921	6.72322	0.164152	0.685362	0.855769	0.279442	0.209923	black	LUX	LUX ARRHYTHMO	RNA.regulation of transcription.G2-like transcription factor family, GARP
AT1G30970	AT1G30970.2	-0.420218	7.62101	5.45532	0.0195088	0.0882159	-0.584963	-0.980548	black	SUF4	suppressor of FRIGIDA4	RNA.regulation of transcription.C2H2 zinc finger family
AT1G30970	AT1G30970.1	-0.41847	7.62224	5.40964	0.0200259	0.089304	-0.586723	-0.980548	black	SUF4	suppressor of FRIGIDA4	RNA.regulation of transcription.C2H2 zinc finger family
AT1G70790	AT1G70790.1	-0.129863	6.09518	0.237253	0.626198	0.820847	-0.0717907	-0.176878	black	#N/A	#N/A	RNA.regulation of transcription.C2H2 zinc finger family
AT1G70790	AT1G70790.2	-0.0156781	6.18332	0.00372427	0.951338	0.980057	-0.101122	-0.0919225	black	#N/A	#N/A	RNA.regulation of transcription.C2H2 zinc finger family
AT2G02080	AT2G02080.1	-0.137332	7.59923	0.328008	0.566834	0.784629	-1.06041	-1.17284	black	AtIDD4	indeterminate(ID)-domain 4	RNA.regulation of transcription.C2H2 zinc finger family
AT2G02080	AT2G02080.2	-0.125011	7.59719	0.271126	0.602577	0.809782	-1.06106	-1.16115	black	AtIDD4	indeterminate(ID)-domain 4	RNA.regulation of transcription.C2H2 zinc finger family
AT3G13810	AT3G13810.2	-0.122983	7.17112	0.255334	0.613344	0.816497	-0.863833	-0.961526	black	AtIDD11	indeterminate(ID)-domain 11	RNA.regulation of transcription.C2H2 zinc finger family
AT3G13810	AT3G13810.3	-0.0904575	7.21959	0.152022	0.696611	0.863735	-0.865675	-0.930737	black	AtIDD11	indeterminate(ID)-domain 11	RNA.regulation of transcription.C2H2 zinc finger family
AT3G07650	AT3G07650.2	0.208663	8.91699	1.60114	0.205741	0.456927	0.0348908	0.26939	black	BBX7	B-box domain protein 7	RNA.regulation of transcription.C2C2(Zn) CO-like, Constans-like zinc finger family
AT3G07650	AT3G07650.3	0.208663	8.91699	1.60114	0.205741	0.456927	0.0348908	0.26939	black	BBX7	B-box domain protein 7	RNA.regulation of transcription.C2C2(Zn) CO-like, Constans-like zinc finger family
AT3G54620	AT3G54620.3	-0.140791	7.53347	0.354818	0.551398	0.775886	-0.644139	-0.760049	black	ATBZIP25	ARABIDOPSIS THALIANA BASIC LEUCINE ZIPPER 25	RNA.regulation of transcription.bZIP transcription factor family
AT5G10030	AT5G10030.2	-0.279269	6.69083	1.22416	0.268545	0.533233	-0.346651	-0.600904	black	OBF4	OCS ELEMENT BINDING FACTOR 4	RNA.regulation of transcription.bZIP transcription factor family
AT2G31280	AT2G31280.2	-0.0307004	6.9211	0.0167117	0.897141	0.961471	-0.335286	-0.341037	black	CPUORF7	conserved peptide upstream open reading frame 7	RNA.regulation of transcription.bHLH,Basic Helix-Loop-Helix family
AT2G46810	AT2G46810.1	0.0847947	6.72592	0.139967	0.708314	0.872378	-0.316333	-0.206451	black	#N/A	#N/A	RNA.regulation of transcription.bHLH,Basic Helix-Loop-Helix family
AT3G19860	AT3G19860.2	0.0286126	8.08718	0.0201108	0.887228	0.957125	-0.659905	-0.606179	black	bHLH121	basic Helix-Loop-Helix 121	RNA.regulation of transcription.bHLH,Basic Helix-Loop-Helix family
AT3G57800	AT3G57800.2	0.405382	7.77446	2.78798	0.0949742	0.273545	-0.195848	0.234465	black	#N/A	#N/A	RNA.regulation of transcription.bHLH,Basic Helix-Loop-Helix family
AT4G02590	AT4G02590.2	0.315338	7.46725	2.22703	0.135614	0.352915	-0.031511	0.309328	black	UNE12	unfertilized embryo sac 12	RNA.regulation of transcription.bHLH,Basic Helix-Loop-Helix family
AT4G02590	AT4G02590.3	0.0156313	8.52169	0.0148572	0.902986	0.962513	-0.0173995	0.0221957	black	UNE12	unfertilized embryo sac 12	RNA.regulation of transcription.bHLH,Basic Helix-Loop-Helix family
AT1G14685	AT1G14685.1	-0.149967	7.52526	0.390075	0.53226	0.760568	-0.452471	-0.577309	black	ATBPC2	BASIC PENTACYSTEINE 2	RNA.regulation of transcription.BBR/BPC
AT5G42520	AT5G42520.3	0.110129	7.80267	0.211544	0.64556	0.829256	-0.4738	-0.338802	black	ATBPC6	ARABIDOPSIS THALIANA BASIC PENTACYSTEINE 6	RNA.regulation of transcription.BBR/BPC
AT2G24690	AT2G24690.1	-0.279994	6.74919	1.37565	0.240844	0.505453	0.133978	-0.121015	black	#N/A	#N/A	RNA.regulation of transcription.B3 transcription factor family
AT3G23050	AT3G23050.1	0.0992145	8.2206	0.179412	0.671879	0.847318	-0.139037	-0.0179219	black	AXR2	AUXIN RESISTANT 2	RNA.regulation of transcription.Aux/IAA family
AT1G59750	AT1G59750.3	0.0975095	8.05926	0.214338	0.643389	0.828391	-0.512655	-0.389947	black	ARF1	auxin response factor 1	RNA.regulation of transcription.ARF, Auxin Response Factor family
AT5G62000	AT5G62000.4	0.0434304	10.2525	0.181147	0.67039	0.846405	-0.395128	-0.323963	black	ARF1-BP	ARF1-BINDING PROTEIN	RNA.regulation of transcription.ARF, Auxin Response Factor family
AT1G53910	AT1G53910.2	-0.112466	8.70678	0.616643	0.432298	0.69459	-0.626522	-0.714843	black	RAP2.12	related to AP2 12	RNA.regulation of transcription.AP2/EREBP, APETALA2/Ethylene-responsive element binding protein family
AT1G21600	AT1G21600.2	-0.121454	9.17909	1.19475	0.274374	0.538279	0.00420121	-0.0933326	black	PTAC6	plastid transcriptionally active 6	RNA.regulation of transcription
AT1G02840	AT1G02840.1	-0.355557	8.35577	5.64063	0.0175489	0.0810276	-0.601897	-0.932886	black	At-SR34	Serine/Arginine-Rich Protein Splicing Factor 34	RNA.processing.splicing
AT1G02840	AT1G02840.3	-0.355557	8.35577	5.64063	0.0175489	0.0810276	-0.601897	-0.932886	black	At-SR34	Serine/Arginine-Rich Protein Splicing Factor 34	RNA.processing.splicing
AT1G09140	AT1G09140.1	-0.186399	8.35679	1.98403	0.158967	0.387314	-0.107652	-0.268996	black	At-SR30	Serine/Arginine-Rich Protein Splicing Factor 30	RNA.processing.splicing
AT1G27650	AT1G27650.2	-0.167597	8.45206	1.28099	0.257715	0.523958	-0.750316	-0.89242	black	ATU2AF35A	0	RNA.processing.splicing
AT1G55310	AT1G55310.1	-0.339774	7.42212	2.93489	0.0866846	0.258418	-0.287835	-0.604071	black	At-SCL33	SC35-LIKE SPLICING FACTOR 33	RNA.processing.splicing
AT1G55310	AT1G55310.2	-0.255643	7.94861	2.84204	0.0918273	0.268299	-0.273315	-0.504589	black	At-SCL33	SC35-LIKE SPLICING FACTOR 33	RNA.processing.splicing
AT1G55310	AT1G55310.3	-0.284249	7.38459	1.95369	0.162189	0.39252	-0.293932	-0.554589	black	At-SCL33	SC35-LIKE SPLICING FACTOR 33	RNA.processing.splicing
AT1G60200	AT1G60200.1	-0.190064	9.19664	2.38485	0.122517	0.332116	-0.223053	-0.386444	black	#N/A	#N/A	RNA.processing.splicing
AT1G60900	AT1G60900.1	-0.150507	8.00358	0.693823	0.404867	0.6782	-0.177652	-0.303192	black	#N/A	#N/A	RNA.processing.splicing
AT2G33340	AT2G33340.2	-0.101665	8.15045	0.235961	0.627139	0.820847	-0.667109	-0.743902	black	MAC3B	MOS4-associated complex 3B	RNA.processing.splicing
AT2G37340	AT2G37340.1	0.290262	7.91407	2.38678	0.122365	0.332116	-0.47117	-0.155518	black	AT-RS2Z33	arginine/serine-rich zinc knuckle-containing protein 33	RNA.processing.splicing
AT2G37340	AT2G37340.2	0.173143	7.83979	0.72409	0.394806	0.671018	-0.461407	-0.263034	black	AT-RS2Z33	arginine/serine-rich zinc knuckle-containing protein 33	RNA.processing.splicing
AT3G50670	AT3G50670.1	-0.15536	9.00121	1.65478	0.19831	0.455043	-0.468065	-0.597481	black	U1-70K	U1 small nuclear ribonucleoprotein-70K	RNA.processing.splicing
AT4G25500	AT4G25500.3	-0.309348	7.72114	1.73115	0.188264	0.438357	-0.552884	-0.837447	black	At-RS40	arginine/serine-rich splicing factor 40	RNA.processing.splicing
AT4G36690	AT4G36690.1	-0.384876	8.66277	5.86001	0.0154887	0.0744805	-0.368274	-0.728698	black	ATU2AF65A	0	RNA.processing.splicing
AT4G36690	AT4G36690.4	-0.185208	8.80215	1.77105	0.183252	0.429427	-0.37573	-0.536545	black	ATU2AF65A	0	RNA.processing.splicing
AT5G37370	AT5G37370.2	-0.364098	7.42621	2.55825	0.10972	0.307996	-0.313011	-0.652077	black	ATSRL1	0	RNA.processing.splicing
AT5G37370	AT5G37370.1	-0.291685	7.40276	1.56151	0.211444	0.462499	-0.318326	-0.584963	black	ATSRL1	0	RNA.processing.splicing
AT5G37370	AT5G37370.4	-0.176193	7.48164	0.670008	0.413049	0.686527	-0.322171	-0.473252	black	ATSRL1	0	RNA.processing.splicing
AT5G52040	AT5G52040.3	-0.1691	8.61904	1.61636	0.2036	0.455478	-0.189291	-0.33361	black	At-RS41	arginine/serine-rich splicing factor 41	RNA.processing.splicing
AT5G52040	AT5G52040.4	-0.212624	8.22021	1.32958	0.24888	0.515471	-0.195508	-0.383329	black	At-RS41	arginine/serine-rich splicing factor 41	RNA.processing.splicing
AT1G20920	AT1G20920.2	-0.135641	8.01272	0.334974	0.562745	0.782519	-0.47511	-0.584963	black	RCF1	regulator of CBF gene expression 1	RNA.processing.RNA helicase
AT3G01540	AT3G01540.2	0.226241	9.93287	4.51258	0.0336464	0.127007	-0.4145	-0.164229	black	ATDRH1	ARABIDOPSIS THALIANA DEAD BOX RNA HELICASE 1	RNA.processing.RNA helicase
AT3G01540	AT3G01540.1	0.226241	9.93287	4.51258	0.0336464	0.127007	-0.4145	-0.164229	black	ATDRH1	ARABIDOPSIS THALIANA DEAD BOX RNA HELICASE 1	RNA.processing.RNA helicase
AT3G01540	AT3G01540.3	0.225802	9.93272	4.49729	0.0339486	0.127711	-0.41406	-0.164229	black	ATDRH1	ARABIDOPSIS THALIANA DEAD BOX RNA HELICASE 1	RNA.processing.RNA helicase
AT3G01540	AT3G01540.4	0.197842	9.95211	3.56169	0.0591274	0.196973	-0.41352	-0.191818	black	ATDRH1	ARABIDOPSIS THALIANA DEAD BOX RNA HELICASE 1	RNA.processing.RNA helicase
AT2G39780	AT2G39780.2	0.369484	7.78829	4.95898	0.0259555	0.10792	-0.395649	0	black	RNS2	ribonuclease 2	RNA.processing.ribonucleases
AT5G10350	AT5G10350.2	-0.451843	7.30021	5.53286	0.0186626	0.0852926	-0.20672	-0.631849	black	#N/A	#N/A	RNA.processing.3 end processing.PabN
AT5G10350	AT5G10350.1	-0.417475	7.32365	4.76313	0.0290757	0.116675	-0.240856	-0.631849	black	#N/A	#N/A	RNA.processing.3 end processing.PabN
AT5G51120	AT5G51120.3	-0.0605327	9.98366	0.386297	0.534252	0.76243	-0.0181283	-0.0549083	black	ATPABN1	POLYADENYLATE-BINDING PROTEIN 1	RNA.processing.3 end processing.PabN
AT5G65260	AT5G65260.1	0.203522	7.1017	0.784535	0.375758	0.656537	-0.440573	-0.212304	black	#N/A	#N/A	RNA.processing.3 end processing.PabN
AT5G58040	AT5G58040.1	0.0533054	8.81629	0.136625	0.71166	0.875164	-0.406998	-0.327687	black	ATFIP1[V]	homolog of yeast FIP1 [V]	RNA.processing.3 end processing.Fip1
AT3G13300	AT3G13300.2	-0.384352	9.0442	4.93084	0.0263814	0.10928	-0.365409	-0.720314	black	VCS	VARICOSE	RNA.processing
AT3G17040	AT3G17040.2	-0.0464698	8.33022	0.0713592	0.789368	0.906993	0.625159	0.604071	black	HCF107	high chlorophyll fluorescent 107	RNA.processing
AT5G26880	AT5G26880.2	-0.532342	7.28145	4.69915	0.0301775	0.119201	-0.244599	-0.752072	black	AGL26	AGAMOUS-like 26	RNA.processing
AT5G26880	AT5G26880.1	-0.161722	8.53466	1.64667	0.199413	0.455221	-0.231642	-0.367529	black	AGL26	AGAMOUS-like 26	RNA.processing
AT5G55100	AT5G55100.1	-0.551624	7.99516	5.03479	0.0248431	0.106087	-0.514921	-1.04182	black	#N/A	#N/A	RNA.processing
AT1G21750	AT1G21750.2	-0.0177716	9.32852	0.0278397	0.867486	0.94643	-0.635619	-0.6291	black	ATPDI5	ARABIDOPSIS THALIANA PROTEIN DISULFIDE ISOMERASE 5	redox.thioredoxin.PDIL
AT2G47470	AT2G47470.4	0.0322034	8.58227	0.0312116	0.859769	0.943358	-0.382908	-0.326651	black	ATPDI11	ARABIDOPSIS THALIANA PROTEIN DISULFIDE ISOMERASE 11	redox.thioredoxin.PDIL
AT5G60640	AT5G60640.3	-0.089286	8.75718	0.390824	0.531867	0.760568	-0.534688	-0.599913	black	ATPDI2	ARABIDOPSIS THALIANA PROTEIN DISULFIDE ISOMERASE 2	redox.thioredoxin.PDIL
AT1G08570	AT1G08570.3	0.35909	8.40135	3.08351	0.0790895	0.241638	0.33259	0.716207	black	ACHT4	atypical CYS HIS rich thioredoxin 4	redox.thioredoxin
AT1G08570	AT1G08570.4	0.288645	8.47773	2.52912	0.111763	0.312146	0.335507	0.648528	black	ACHT4	atypical CYS HIS rich thioredoxin 4	redox.thioredoxin
AT1G08570	AT1G08570.2	-0.0134254	8.84208	0.0105342	0.918251	0.963312	0.344003	0.355095	black	ACHT4	atypical CYS HIS rich thioredoxin 4	redox.thioredoxin
AT3G02730	AT3G02730.1	-0.531568	8.8132	5.39033	0.0202487	0.089304	0.454401	-0.0524674	black	ATF1	0	redox.thioredoxin
AT1G65980	AT1G65980.2	-0.181109	8.9284	1.96202	0.161298	0.391218	-0.473872	-0.629481	black	TPX1	thioredoxin-dependent peroxidase 1	redox.peroxiredoxin
AT1G20620	AT1G20620.5	0.194169	11.1112	0.914981	0.338796	0.614276	-0.570143	-0.352302	black	ATCAT3	0	redox.dismutases and catalases
AT4G25100	AT4G25100.5	-0.152437	10.039	2.27139	0.131782	0.347854	0.939602	0.807831	black	ATFSD1	ARABIDOPSIS FE SUPEROXIDE DISMUTASE 1	redox.dismutases and catalases
AT4G25100	AT4G25100.2	-0.279109	9.41406	1.23023	0.267362	0.533233	0.932838	0.674905	black	ATFSD1	ARABIDOPSIS FE SUPEROXIDE DISMUTASE 1	redox.dismutases and catalases
AT3G24170	AT3G24170.3	-0.0342394	8.41419	0.0361292	0.849249	0.94092	0.413064	0.403356	black	ATGR1	glutathione-disulfide reductase	redox.ascorbate and glutathione.glutathione
AT4G23100	AT4G23100.3	0.0526308	9.12949	0.0628987	0.801972	0.910658	0.24163	0.318682	black	ATECS1	0	redox.ascorbate and glutathione.glutathione
AT1G63940	AT1G63940.2	0.0696398	8.37623	0.123073	0.725725	0.879589	0.237571	0.335867	black	MDAR6	monodehydroascorbate reductase 6	redox.ascorbate and glutathione.ascorbate
AT4G08390	AT4G08390.4	-0.40357	7.46919	2.90835	0.088122	0.261295	0.66412	0.285909	black	SAPX	stromal ascorbate peroxidase	redox.ascorbate and glutathione.ascorbate
AT5G21105	AT5G21105.3	0.298872	8.23154	4.2468	0.0393244	0.143541	-0.491566	-0.167805	black	#N/A	#N/A	redox.ascorbate and glutathione.ascorbate
AT3G19010	AT3G19010.3	0.184849	7.4271	0.641162	0.42329	0.690543	0.0314782	0.241008	black	#N/A	#N/A	redox.ascorbate and glutathione
AT5G52240	AT5G52240.2	-0.039223	8.61892	0.0870886	0.767912	0.901341	-0.652991	-0.669705	black	AtMAPR5	ARABIDOPSIS THALIANA MEMBRANE-ASSOCIATED PROGESTERONE BINDING PROTEIN 5	redox.ascorbate and glutathione
AT3G14415	AT3G14415.1	-0.334202	10.973	1.91421	0.166496	0.400314	0.252194	-0.0588937	black	GOX2	glycolate oxidase 2	PS.photorespiration.glycolate oxydase
AT1G80380	AT1G80380.1	-0.0345581	10.3897	0.187934	0.664642	0.842032	0.407928	0.400346	black	#N/A	#N/A	PS.photorespiration.glycerate kinase
AT2G13360	AT2G13360.1	-0.290932	12.18	4.76074	0.0291161	0.116675	0.291515	0.0224549	black	AGT	alanine:glyoxylate aminotransferase	PS.photorespiration.aminotransferases peroxisomal
AT2G13360	AT2G13360.2	-0.144726	12.2033	1.58325	0.208294	0.458603	0.291135	0.168976	black	AGT	alanine:glyoxylate aminotransferase	PS.photorespiration.aminotransferases peroxisomal
AT2G39470	AT2G39470.2	0.18896	8.85385	0.761082	0.38299	0.663929	0.0839501	0.297386	black	PnsL1	Photosynthetic NDH subcomplex L 1	PS.lightreaction.photosystem II.PSII polypeptide subunits
AT2G39470	AT2G39470.3	0.15407	8.85574	0.512048	0.474254	0.729254	0.0845265	0.263034	black	PnsL1	Photosynthetic NDH subcomplex L 1	PS.lightreaction.photosystem II.PSII polypeptide subunits
AT4G21280	AT4G21280.2	0.152319	11.1319	0.509397	0.4754	0.729254	0.45181	0.628031	black	PSBQ	PHOTOSYSTEM II SUBUNIT Q	PS.lightreaction.photosystem II.PSII polypeptide subunits
AT4G21280	AT4G21280.1	0.152319	11.1319	0.509397	0.4754	0.729254	0.45181	0.628031	black	PSBQ	PHOTOSYSTEM II SUBUNIT Q	PS.lightreaction.photosystem II.PSII polypeptide subunits
AT2G46820	AT2G46820.2	-0.0876112	11.6269	1.73931	0.187226	0.437784	0.104794	0.0333105	black	CURT1B	CURVATURE THYLAKOID 1B	PS.lightreaction.photosystem I.PSI polypeptide subunits
AT1G61520	AT1G61520.3	-0.0541601	11.3051	0.534484	0.464728	0.721895	0.726862	0.690795	black	LHCA3	photosystem I light harvesting complex gene 3	PS.lightreaction.photosystem I.LHC-I
AT3G54890	AT3G54890.2	0.0377817	11.3916	0.377787	0.53879	0.763976	0.110412	0.173719	black	LHCA1	photosystem I light harvesting complex gene 1	PS.lightreaction.photosystem I.LHC-I
AT3G54890	AT3G54890.3	0.000956046	10.8649	0.000165066	0.989749	0.992441	0.118322	0.143758	black	LHCA1	photosystem I light harvesting complex gene 1	PS.lightreaction.photosystem I.LHC-I
AT1G20020	AT1G20020.3	0.228147	11.2681	4.6161	0.0316732	0.123347	0.275164	0.527411	black	ATLFNR2	LEAF FNR 2	PS.lightreaction.other electron carrier (ox/red).ferredoxin reductase
AT1G20020	AT1G20020.1	0.228147	11.2681	4.6161	0.0316732	0.123347	0.275164	0.527411	black	ATLFNR2	LEAF FNR 2	PS.lightreaction.other electron carrier (ox/red).ferredoxin reductase
AT1G20020	AT1G20020.2	0.0013144	11.6874	0.000412167	0.983803	0.992441	0.277433	0.303768	black	ATLFNR2	LEAF FNR 2	PS.lightreaction.other electron carrier (ox/red).ferredoxin reductase
ATCG00730	ATCG00730.1	-0.250318	6.6818	0.450364	0.502162	0.744031	-1.31734	-1.54844	black	PETD	photosynthetic electron transfer D	PS.lightreaction.cytochrome b6/f.subunit 4 (PETD)
ATCG00720	ATCG00720.1	-0.187764	6.01608	0.268548	0.604307	0.811121	-1.40881	-1.5667	black	PETB	photosynthetic electron transfer B	PS.lightreaction.cytochrome b6/f.cytochrome b6 (CYB6)
AT2G26500	AT2G26500.3	0.0159714	11.7046	0.0647977	0.799068	0.910548	0.169535	0.209835	black	#N/A	#N/A	PS.lightreaction.cytochrome b6/f
AT1G67090	AT1G67090.2	-0.337466	15.8668	5.72025	0.0167704	0.0799485	0.207153	-0.100402	black	RBCS1A	ribulose bisphosphate carboxylase small chain 1A	PS.calvin cycle.rubisco small subunit
AT1G67090	AT1G67090.1	-0.327211	15.8667	5.2504	0.0219417	0.0955416	0.207148	-0.0901978	black	RBCS1A	ribulose bisphosphate carboxylase small chain 1A	PS.calvin cycle.rubisco small subunit
AT1G56190	AT1G56190.2	-0.0303233	10.3162	0.0975709	0.754764	0.895675	0.0818226	0.0754692	black	#N/A	#N/A	PS.calvin cycle.phosphoglycerate kinase
AT1G12900	AT1G12900.3	0.0294678	11.4228	0.0789579	0.778715	0.905404	0.642496	0.692982	black	GAPA-2	glyceraldehyde 3-phosphate dehydrogenase A subunit 2	PS.calvin cycle.GAP
AT3G54050	AT3G54050.2	-0.0994869	10.9422	0.272212	0.601852	0.809782	0.396988	0.321928	black	HCEF1	high cyclic electron flow 1	PS.calvin cycle.FBPase
AT5G38660	AT5G38660.2	-0.0502346	9.09945	0.184879	0.667214	0.844323	-0.0566159	-0.0811368	black	APE1	ACCLIMATION OF PHOTOSYNTHESIS TO ENVIRONMENT	PS
AT1G48900	AT1G48900.2	-0.202796	7.60478	1.26601	0.260516	0.525886	-0.162184	-0.33931	black	#N/A	#N/A	protein.targeting.secretory pathway.unspecified
AT3G62290	AT3G62290.2	0.102851	9.40489	0.419406	0.517233	0.746815	-0.734109	-0.60973	black	ARFA1E	ADP-ribosylation factor A1E	protein.targeting.secretory pathway.unspecified
AT3G62290	AT3G62290.3	0.0961535	9.40205	0.362704	0.547008	0.770689	-0.733898	-0.616259	black	ARFA1E	ADP-ribosylation factor A1E	protein.targeting.secretory pathway.unspecified
AT3G61560	AT3G61560.1	-0.188384	5.99105	0.46152	0.496914	0.740684	-0.526069	-0.688056	black	#N/A	#N/A	protein.targeting.secretory pathway.plasma membrane
AT4G14160	AT4G14160.3	-0.18907	8.27626	1.2554	0.262524	0.526955	-0.274001	-0.43837	black	#N/A	#N/A	protein.targeting.secretory pathway.golgi
AT5G66030	AT5G66030.2	0.0669332	8.08503	0.149803	0.698723	0.865384	-0.536957	-0.444563	black	ATGRIP	0	protein.targeting.secretory pathway.golgi
AT1G27970	AT1G27970.2	0.125896	7.74235	0.479232	0.48877	0.735166	-0.468422	-0.317341	black	NTF2B	nuclear transport factor 2B	protein.targeting.nucleus
AT1G21650	AT1G21650.3	0.136517	7.55824	0.515835	0.472624	0.72904	-0.560479	-0.399803	black	SECA2	0	protein.targeting.chloroplast
AT2G28800	AT2G28800.4	-0.0375647	10.616	0.224362	0.635736	0.825251	0.158374	0.142363	black	ALB3	ALBINO 3	protein.targeting.chloroplast
AT1G68660	AT1G68660.2	0.00436817	8.68327	0.00120953	0.972257	0.987434	0.101039	0.129169	black	#N/A	#N/A	protein.synthesis.ribosomal protein.prokaryotic.unknown organellar.50S subunit.L7/L12
AT5G54600	AT5G54600.2	-0.000910887	11.107	0.000181629	0.989247	0.992441	-0.0204498	0.00538521	black	RPL24	plastid ribosomal protein L24	protein.synthesis.ribosomal protein.prokaryotic.chloroplast.50S subunit.L24
ATCG00790	ATCG00790.1	-0.206818	7.28326	0.947126	0.330452	0.604099	-0.794576	-0.974374	black	RPL16	ribosomal protein L16	protein.synthesis.ribosomal protein.prokaryotic.chloroplast.50S subunit.L16
AT3G06040	AT3G06040.3	0.42682	6.99035	2.91501	0.0877591	0.260918	-0.629536	-0.176878	black	#N/A	#N/A	protein.synthesis.ribosomal protein.prokaryotic.chloroplast.50S subunit.L12
AT3G63490	AT3G63490.2	-0.0529628	10.6422	0.0744122	0.785018	0.906294	0.0135182	-0.0124909	black	EMB3126	EMBRYO DEFECTIVE 3126	protein.synthesis.ribosomal protein.prokaryotic.chloroplast.50S subunit.L1
AT5G57290	AT5G57290.2	-0.242296	7.9747	1.08332	0.297955	0.566217	-0.293784	-0.51245	black	#N/A	#N/A	protein.synthesis.ribosomal protein.eukaryotic.60S subunit.P3
AT2G27710	AT2G27710.4	0.13544	8.0433	0.568258	0.450952	0.709463	-0.398067	-0.237692	black	#N/A	#N/A	protein.synthesis.ribosomal protein.eukaryotic.60S subunit.P2
AT1G01100	AT1G01100.3	-0.122387	8.10054	0.300827	0.583364	0.797529	-0.536883	-0.636037	black	#N/A	#N/A	protein.synthesis.ribosomal protein.eukaryotic.60S subunit.P1
AT3G09200	AT3G09200.2	0.025652	10.9891	0.121983	0.726894	0.879589	-0.371936	-0.324926	black	#N/A	#N/A	protein.synthesis.ribosomal protein.eukaryotic.60S subunit.P0
AT2G01250	AT2G01250.2	-0.0550168	9.66029	0.273764	0.600818	0.809782	-0.263034	-0.297284	black	#N/A	#N/A	protein.synthesis.ribosomal protein.eukaryotic.60S subunit.L7
AT3G25520	AT3G25520.2	-0.124286	11.6567	4.64894	0.0310727	0.1223	-0.319305	-0.421449	black	ATL5	ribosomal protein L5	protein.synthesis.ribosomal protein.eukaryotic.60S subunit.L5
AT4G14320	AT4G14320.2	-0.224425	8.62404	3.12028	0.0773236	0.238126	-0.322891	-0.522146	black	#N/A	#N/A	protein.synthesis.ribosomal protein.eukaryotic.60S subunit.L36A
AT5G56710	AT5G56710.2	0.0129082	10.5344	0.0295161	0.863593	0.945677	-0.382402	-0.345019	black	#N/A	#N/A	protein.synthesis.ribosomal protein.eukaryotic.60S subunit.L31
AT1G43170	AT1G43170.6	-0.137248	9.76943	0.34001	0.559823	0.780788	-0.193113	-0.309684	black	ARP1	ribosomal protein 1	protein.synthesis.ribosomal protein.eukaryotic.60S subunit.L3
AT1G43170	AT1G43170.4	0.017533	10.8659	0.0582068	0.809353	0.916217	-0.19913	-0.159026	black	ARP1	ribosomal protein 1	protein.synthesis.ribosomal protein.eukaryotic.60S subunit.L3
AT1G43170	AT1G43170.5	-0.019468	9.79005	0.00834091	0.927231	0.968006	-0.193947	-0.192645	black	ARP1	ribosomal protein 1	protein.synthesis.ribosomal protein.eukaryotic.60S subunit.L3
AT4G15000	AT4G15000.2	0.0149229	8.80549	0.00675586	0.934492	0.971994	-0.256469	-0.219169	black	#N/A	#N/A	protein.synthesis.ribosomal protein.eukaryotic.60S subunit.L27
AT3G55280	AT3G55280.3	-0.0312439	9.77	0.106274	0.744427	0.888173	-0.0250153	-0.032224	black	RPL23A2	RIBOSOMAL PROTEIN L23A2	protein.synthesis.ribosomal protein.eukaryotic.60S subunit.L23A
AT1G29970	AT1G29970.2	-0.110684	7.18259	0.236787	0.626537	0.820847	-0.461184	-0.547488	black	RPL18AA	60S ribosomal protein L18A-1	protein.synthesis.ribosomal protein.eukaryotic.60S subunit.L18A
AT1G67430	AT1G67430.2	-0.00358029	10.7591	0.00265637	0.958895	0.98055	-0.397471	-0.375276	black	#N/A	#N/A	protein.synthesis.ribosomal protein.eukaryotic.60S subunit.L17
AT3G49010	AT3G49010.5	-0.0397044	10.9696	0.309155	0.578199	0.794351	-0.241419	-0.257541	black	ATBBC1	breast basic conserved 1	protein.synthesis.ribosomal protein.eukaryotic.60S subunit.L13
AT1G14320	AT1G14320.2	-0.0305015	10.4709	0.153196	0.695499	0.863325	-0.220824	-0.229992	black	RPL10	ribosomal protein L10	protein.synthesis.ribosomal protein.eukaryotic.60S subunit.L10
AT5G10360	AT5G10360.2	0.0770566	10.6641	1.10092	0.294065	0.562796	-0.506829	-0.407349	black	EMB3010	embryo defective 3010	protein.synthesis.ribosomal protein.eukaryotic.40S subunit.S6
AT2G17360	AT2G17360.2	0.0274421	10.4667	0.118277	0.73091	0.881375	-0.324858	-0.274871	black	#N/A	#N/A	protein.synthesis.ribosomal protein.eukaryotic.40S subunit.S4
AT5G18380	AT5G18380.2	-0.109303	8.92273	0.570738	0.449966	0.709463	-0.411647	-0.5025	black	#N/A	#N/A	protein.synthesis.ribosomal protein.eukaryotic.40S subunit.S16
AT4G25740	AT4G25740.2	-0.126914	7.37198	0.31067	0.577269	0.794104	-0.377096	-0.479993	black	#N/A	#N/A	protein.synthesis.ribosomal protein.eukaryotic.40S subunit.S10
AT3G13920	AT3G13920.2	-0.159288	9.96478	0.645137	0.421857	0.690543	-0.274454	-0.411314	black	EIF4A1	eukaryotic translation initiation factor 4A1	protein.synthesis.initiation
AT4G30690	AT4G30690.2	-0.0862607	7.6868	0.230583	0.631092	0.824009	0.0112011	-0.0499252	black	#N/A	#N/A	protein.synthesis.initiation
AT4G30690	AT4G30690.1	-0.114894	7.35299	0.215956	0.642139	0.827746	0.00954377	-0.0801703	black	#N/A	#N/A	protein.synthesis.initiation
AT5G35680	AT5G35680.3	-0.0414091	7.27373	0.0282869	0.866436	0.94643	-0.0810716	-0.0981804	black	#N/A	#N/A	protein.synthesis.initiation
AT5G54940	AT5G54940.1	-0.329804	9.02773	2.40449	0.120987	0.331218	0.694374	0.386058	black	#N/A	#N/A	protein.synthesis.initiation
AT5G54940	AT5G54940.2	-0.281324	9.04416	1.88692	0.169549	0.404988	0.693915	0.434096	black	#N/A	#N/A	protein.synthesis.initiation
AT1G07930	AT1G07930.2	0.0778494	9.37487	0.607757	0.435634	0.696258	-0.102753	0	black	#N/A	#N/A	protein.synthesis.elongation
AT1G09640	AT1G09640.2	-0.0773586	10.6769	1.17123	0.279148	0.544207	-0.37647	-0.429537	black	#N/A	#N/A	protein.synthesis.elongation
AT4G29060	AT4G29060.2	-0.0684744	13.0843	2.38556	0.122461	0.332116	0.217555	0.173575	black	emb2726	embryo defective 2726	protein.synthesis.elongation
AT5G60390	AT5G60390.2	-0.120159	12.0025	2.96185	0.0852503	0.255221	-0.0637616	-0.157541	black	#N/A	#N/A	protein.synthesis.elongation
AT4G25390	AT4G25390.2	0.195445	6.12817	0.527446	0.467683	0.723436	0.241973	0.464963	black	#N/A	#N/A	protein.postranslational modification.kinase.receptor like cytoplasmatic kinase X
AT3G59350	AT3G59350.2	-0.309553	8.29504	2.45036	0.117498	0.324071	-0.456211	-0.740241	black	#N/A	#N/A	protein.postranslational modification.kinase.receptor like cytoplasmatic kinase VIII
AT2G07180	AT2G07180.2	-0.150055	8.18279	0.524652	0.468864	0.724251	-1.18798	-1.31389	black	#N/A	#N/A	protein.postranslational modification.kinase.receptor like cytoplasmatic kinase VII
AT3G56050	AT3G56050.2	-0.190177	8.4774	0.707289	0.400345	0.674973	0.130653	-0.0343515	black	#N/A	#N/A	protein.postranslational modification.kinase.receptor like cytoplasmatic kinase I
AT5G66210	AT5G66210.2	-0.248599	8.44443	1.83781	0.175208	0.414947	1.20628	0.986944	black	CPK28	calcium-dependent protein kinase 28	protein.postranslational modification.kinase
AT5G66210	AT5G66210.3	0.0958158	9.29576	0.660171	0.4165	0.689308	1.17036	1.29595	black	CPK28	calcium-dependent protein kinase 28	protein.postranslational modification.kinase
AT1G06390	AT1G06390.2	0.179765	7.87817	0.65234	0.419277	0.690543	-0.381327	-0.175572	black	ATGSK1	0	protein.postranslational modification
AT1G13350	AT1G13350.1	-0.0443454	7.74318	0.0499078	0.823224	0.925646	-0.0556332	-0.0733732	black	#N/A	#N/A	protein.postranslational modification
AT1G13350	AT1G13350.2	0.017986	7.66284	0.00698775	0.93338	0.971994	-0.0594004	-0.0146468	black	#N/A	#N/A	protein.postranslational modification
AT1G51690	AT1G51690.3	0.238227	7.97284	1.88379	0.169904	0.404988	0.124271	0.388854	black	ATB ALPHA	protein phosphatase 2A 55 kDa regulatory subunit B alpha isoform	protein.postranslational modification
AT1G60940	AT1G60940.2	0.277551	7.17173	1.27259	0.259282	0.525886	0.0103791	0.313158	black	SNRK2-10	SUCROSE NONFERMENTING 1-RELATED PROTEIN KINASE 2-10	protein.postranslational modification
AT1G79630	AT1G79630.3	0.362727	6.69097	2.74986	0.0972628	0.277966	-0.488644	-0.100402	black	#N/A	#N/A	protein.postranslational modification
AT2G20630	AT2G20630.2	-0.0843469	8.79518	0.425833	0.514041	0.744031	-0.0887767	-0.151038	black	PIA1	PP2C induced by AVRRPM1	protein.postranslational modification
AT2G26980	AT2G26980.4	0.0753442	9.04765	0.379287	0.537985	0.763976	-0.394361	-0.296658	black	CIPK3	CBL-interacting protein kinase 3	protein.postranslational modification
AT2G26980	AT2G26980.5	0.0439944	8.68175	0.0715883	0.789038	0.906993	-0.388053	-0.320041	black	CIPK3	CBL-interacting protein kinase 3	protein.postranslational modification
AT2G26980	AT2G26980.1	-0.0213328	8.69547	0.0174208	0.894994	0.960181	-0.385171	-0.382087	black	CIPK3	CBL-interacting protein kinase 3	protein.postranslational modification
AT2G26980	AT2G26980.2	0.0179373	8.7105	0.0126673	0.910388	0.963312	-0.38705	-0.344759	black	CIPK3	CBL-interacting protein kinase 3	protein.postranslational modification
AT2G26980	AT2G26980.3	0.00849156	8.73682	0.00297995	0.956466	0.98055	-0.387819	-0.355095	black	CIPK3	CBL-interacting protein kinase 3	protein.postranslational modification
AT3G51370	AT3G51370.2	-0.139199	8.71743	0.786383	0.375196	0.656537	-0.573805	-0.690979	black	#N/A	#N/A	protein.postranslational modification
AT4G14350	AT4G14350.3	-0.196339	7.57096	1.02409	0.311551	0.584026	0.451521	0.280108	black	#N/A	#N/A	protein.postranslational modification
AT4G23570	AT4G23570.1	0.270603	7.68971	1.36597	0.242505	0.507974	0.458726	0.754888	black	SGT1A	0	protein.postranslational modification
AT4G24740	AT4G24740.2	0.251506	7.7287	2.2474	0.133839	0.352276	-0.0161047	0.260063	black	AFC2	FUS3-complementing gene 2	protein.postranslational modification
AT4G31170	AT4G31170.4	0.0678876	9.48342	0.447757	0.503402	0.744031	-0.996447	-0.902153	black	#N/A	#N/A	protein.postranslational modification
AT4G32660	AT4G32660.3	-0.116208	7.14013	0.30385	0.581479	0.795935	-0.206451	-0.297681	black	AME3	0	protein.postranslational modification
AT5G01810	AT5G01810.3	-0.244333	9.26317	4.98529	0.0255637	0.10792	0.680214	0.462825	black	ATPK10	PROTEIN KINASE 10	protein.postranslational modification
AT5G06750	AT5G06750.2	0.0187292	6.35978	0.00612759	0.937606	0.973582	-0.96132	-0.915111	black	APD8	Arabidopsis Pp2c clade D 8	protein.postranslational modification
AT5G67380	AT5G67380.2	0.309829	7.35442	2.01551	0.155699	0.382673	-0.469886	-0.13465	black	ATCKA1	0	protein.postranslational modification
AT1G26230	AT1G26230.2	-0.186296	7.53837	0.990861	0.319532	0.596633	0.600535	0.439285	black	Cpn60beta4	chaperonin-60beta4	protein.folding
AT3G01480	AT3G01480.1	-0.22024	9.6453	0.825368	0.363615	0.643454	0.372672	0.176878	black	ATCYP38	ARABIDOPSIS CYCLOPHILIN 38	protein.folding
AT4G30890	AT4G30890.1	-0.182429	7.71935	0.728986	0.393212	0.671018	-0.565154	-0.719892	black	UBP24	ubiquitin-specific protease 24	protein.degradation.ubiquitin.ubiquitin protease
AT4G02890	AT4G02890.2	0.139161	8.75371	1.09574	0.295203	0.562926	0.139967	0.299255	black	UBQ14	0	protein.degradation.ubiquitin.ubiquitin
AT4G02890	AT4G02890.1	0.116112	8.69873	0.690935	0.405847	0.6782	0.143973	0.276091	black	UBQ14	0	protein.degradation.ubiquitin.ubiquitin
AT4G02970	AT4G02970.1	-0.0729748	9.61862	0.437899	0.508138	0.744031	-1.06926	-1.11529	black	AT7SL-1	7SL RNA1	protein.degradation.ubiquitin.ubiquitin
AT4G05320	AT4G05320.6	-0.0253886	12.0007	0.204784	0.650887	0.83416	0.0614089	0.0583411	black	UBI10	ubiquitin 10	protein.degradation.ubiquitin.ubiquitin
AT4G05320	AT4G05320.5	0.0145973	13.273	0.0828832	0.773428	0.903535	0.0364688	0.0731542	black	UBI10	ubiquitin 10	protein.degradation.ubiquitin.ubiquitin
AT4G05320	AT4G05320.1	0.00281202	12.4925	0.0027501	0.958177	0.98055	0.0464754	0.0715761	black	UBI10	ubiquitin 10	protein.degradation.ubiquitin.ubiquitin
AT1G45000	AT1G45000.2	-0.0300821	8.65081	0.0543163	0.815716	0.921534	-0.133706	-0.135484	black	#N/A	#N/A	protein.degradation.ubiquitin.proteasom
AT1G53780	AT1G53780.3	0.243202	7.60875	1.09042	0.296379	0.564191	-0.458778	-0.188072	black	#N/A	#N/A	protein.degradation.ubiquitin.proteasom
AT1G53780	AT1G53780.2	-0.163156	7.77592	0.803073	0.370176	0.651934	-0.424592	-0.561116	black	#N/A	#N/A	protein.degradation.ubiquitin.proteasom
AT3G60820	AT3G60820.3	0.0860805	7.84723	0.162252	0.687091	0.855769	-0.215291	-0.101538	black	PBF1	0	protein.degradation.ubiquitin.proteasom
AT4G31300	AT4G31300.3	0.0291706	8.29403	0.0444248	0.833065	0.932561	-0.380212	-0.325345	black	PBA1	0	protein.degradation.ubiquitin.proteasom
AT1G06630	AT1G06630.1	-0.102433	6.97088	0.254391	0.614	0.816497	-0.289795	-0.366782	black	#N/A	#N/A	protein.degradation.ubiquitin.E3.SCF.FBOX
AT1G10890	AT1G10890.1	-0.0716593	9.03616	0.395244	0.529556	0.758664	-0.368205	-0.411042	black	#N/A	#N/A	protein.degradation.ubiquitin.E3.SCF.FBOX
AT2G47900	AT2G47900.2	-0.106805	8.013	0.441103	0.50659	0.744031	-0.218381	-0.298523	black	AtTLP3	tubby like protein 3	protein.degradation.ubiquitin.E3.SCF.FBOX
AT4G02760	AT4G02760.1	0.436245	6.29493	2.95937	0.0853815	0.255221	-0.872808	-0.410088	black	#N/A	#N/A	protein.degradation.ubiquitin.E3.SCF.FBOX
AT4G02760	AT4G02760.2	0.394306	6.27116	2.36155	0.124358	0.333836	-0.861294	-0.440573	black	#N/A	#N/A	protein.degradation.ubiquitin.E3.SCF.FBOX
AT4G12560	AT4G12560.1	-0.200378	7.65527	1.11515	0.290966	0.561331	-0.174258	-0.349746	black	CPR1	CONSTITUTIVE EXPRESSER OF PR GENES 1	protein.degradation.ubiquitin.E3.SCF.FBOX
AT5G57360	AT5G57360.2	-0.173038	7.73445	0.503722	0.477869	0.730005	0.189393	0.0384741	black	ADO1	ADAGIO 1	protein.degradation.ubiquitin.E3.SCF.FBOX
AT1G05890	AT1G05890.1	-0.0294232	7.82821	0.0144539	0.904305	0.962513	-0.575818	-0.577057	black	ARI5	ARIADNE 5	protein.degradation.ubiquitin.E3.RING
AT1G68940	AT1G68940.2	0.361097	6.63241	2.13465	0.144003	0.365292	-0.404903	-0.0183785	black	#N/A	#N/A	protein.degradation.ubiquitin.E3.RING
AT2G15580	AT2G15580.2	-0.116274	7.84729	0.426665	0.51363	0.744031	0.336353	0.245411	black	#N/A	#N/A	protein.degradation.ubiquitin.E3.RING
AT2G15580	AT2G15580.1	-0.0934747	7.8643	0.280857	0.59614	0.807014	0.332437	0.264595	black	#N/A	#N/A	protein.degradation.ubiquitin.E3.RING
AT2G37150	AT2G37150.1	-0.511024	6.10305	3.62447	0.0569358	0.192572	-0.177085	-0.662965	black	#N/A	#N/A	protein.degradation.ubiquitin.E3.RING
AT3G48030	AT3G48030.1	-0.0213715	7.08273	0.0108434	0.917065	0.963312	-0.388479	-0.384265	black	#N/A	#N/A	protein.degradation.ubiquitin.E3.RING
AT3G58030	AT3G58030.4	-0.0798789	8.70809	0.442943	0.505705	0.744031	-0.369234	-0.423211	black	#N/A	#N/A	protein.degradation.ubiquitin.E3.RING
AT3G58030	AT3G58030.2	-0.0240313	7.6803	0.0116814	0.913932	0.963312	-0.388026	-0.387023	black	#N/A	#N/A	protein.degradation.ubiquitin.E3.RING
AT3G58030	AT3G58030.3	-0.023988	7.68231	0.0116408	0.914081	0.963312	-0.388079	-0.387023	black	#N/A	#N/A	protein.degradation.ubiquitin.E3.RING
AT5G25560	AT5G25560.3	0.114704	9.89626	1.64058	0.200246	0.455221	-0.582968	-0.442771	black	#N/A	#N/A	protein.degradation.ubiquitin.E3.RING
AT5G25560	AT5G25560.2	0.0440289	10.4058	0.274468	0.60035	0.809782	-0.571906	-0.502369	black	#N/A	#N/A	protein.degradation.ubiquitin.E3.RING
AT5G25560	AT5G25560.1	0.0417101	10.4053	0.246207	0.619759	0.816989	-0.57076	-0.503485	black	#N/A	#N/A	protein.degradation.ubiquitin.E3.RING
AT1G55860	AT1G55860.1	0.00480627	9.08389	0.000744187	0.978237	0.98869	0.0485869	0.081877	black	UPL1	ubiquitin-protein ligase 1	protein.degradation.ubiquitin.E3.HECT
AT3G53090	AT3G53090.2	0.235341	7.10794	1.31283	0.251883	0.517822	-0.361099	-0.100402	black	UPL7	ubiquitin-protein ligase 7	protein.degradation.ubiquitin.E3.HECT
AT4G38600	AT4G38600.2	-0.189938	9.28348	0.688636	0.406629	0.678328	-0.06173	-0.217231	black	KAK	KAKTUS	protein.degradation.ubiquitin.E3.HECT
AT3G06190	AT3G06190.2	-0.054142	8.43552	0.164938	0.68465	0.855769	-0.356814	-0.385025	black	ATBPM2	BTB-POZ AND MATH DOMAIN 2	protein.degradation.ubiquitin.E3.BTB/POZ Cullin3.BTB/POZ
AT5G63160	AT5G63160.1	-0.201449	9.28588	1.56809	0.210484	0.461895	2.21106	2.0338	black	BT1	BTB and TAZ domain protein 1	protein.degradation.ubiquitin.E3.BTB/POZ Cullin3.BTB/POZ
AT4G36800	AT4G36800.2	0.0487154	7.94957	0.0505509	0.822107	0.925646	-0.271891	-0.196692	black	RCE1	RUB1 conjugating enzyme 1	protein.degradation.ubiquitin.E2
AT2G22980	AT2G22980.4	0.42945	6.51176	2.83162	0.0924249	0.268299	-0.0940292	0.360176	black	SCPL13	serine carboxypeptidase-like 13	protein.degradation.serine protease
AT2G22980	AT2G22980.3	0.42945	6.51176	2.83162	0.0924249	0.268299	-0.0940292	0.360176	black	SCPL13	serine carboxypeptidase-like 13	protein.degradation.serine protease
AT2G22980	AT2G22980.1	0.42945	6.51176	2.83162	0.0924249	0.268299	-0.0940292	0.360176	black	SCPL13	serine carboxypeptidase-like 13	protein.degradation.serine protease
AT2G22980	AT2G22980.2	0.424761	6.48676	2.69205	0.10085	0.286103	-0.0969765	0.352672	black	SCPL13	serine carboxypeptidase-like 13	protein.degradation.serine protease
AT3G48870	AT3G48870.2	0.162295	9.18896	0.492586	0.482776	0.732442	0.00787002	0.197446	black	ATCLPC	0	protein.degradation.serine protease
AT2G32480	AT2G32480.2	-0.104394	9.53733	0.974499	0.323561	0.596633	0.469099	0.389101	black	ARASP	ARABIDOPSIS SERIN PROTEASE	protein.degradation.metalloprotease
AT3G19170	AT3G19170.2	-0.510113	9.8825	5.64232	0.017532	0.0810276	0.439793	-0.0462937	black	ATPREP1	presequence protease 1	protein.degradation.metalloprotease
AT3G59990	AT3G59990.3	-0.516723	7.60318	5.01624	0.0251106	0.106817	-0.213345	-0.705553	black	MAP2B	methionine aminopeptidase 2B	protein.degradation.metalloprotease
AT3G59990	AT3G59990.4	-0.497097	7.59511	4.54748	0.0329672	0.126603	-0.213898	-0.686501	black	MAP2B	methionine aminopeptidase 2B	protein.degradation.metalloprotease
AT3G59990	AT3G59990.1	-0.496162	7.59484	4.5302	0.0333018	0.127006	-0.214839	-0.686501	black	MAP2B	methionine aminopeptidase 2B	protein.degradation.metalloprotease
AT2G27350	AT2G27350.1	0.417807	7.2697	3.33674	0.0677489	0.2147	-0.342751	0.100694	black	OTLD1	otubain-like deubiquitinase 1	protein.degradation.cysteine protease
AT2G27350	AT2G27350.6	0.413318	7.24914	3.19327	0.0739417	0.231016	-0.335845	0.103093	black	OTLD1	otubain-like deubiquitinase 1	protein.degradation.cysteine protease
AT3G12490	AT3G12490.1	-0.2692	7.77555	1.55314	0.212672	0.462499	-0.512314	-0.756331	black	ATCYS6	ARABIDOPSIS THALIANA PHYTOCYSTATIN 6	protein.degradation.cysteine protease
AT1G62040	AT1G62040.2	-0.220974	6.7181	0.83596	0.360555	0.641115	-0.450915	-0.648738	black	ATG8C	autophagy 8c	protein.degradation.autophagy
AT1G14570	AT1G14570.4	-0.0399966	7.53415	0.0410687	0.839405	0.938708	-0.181072	-0.19592	black	AtPUX7	0	protein.degradation
AT1G14570	AT1G14570.3	0.0172389	7.45504	0.00663444	0.935082	0.971994	-0.185432	-0.142958	black	AtPUX7	0	protein.degradation
AT1G35340	AT1G35340.3	0.592624	7.8223	6.39715	0.0114303	0.0579906	-0.16593	0.451696	black	#N/A	#N/A	protein.degradation
AT1G63770	AT1G63770.4	0.268224	9.66542	3.8592	0.049474	0.172361	0.0949576	0.392007	black	#N/A	#N/A	protein.degradation
AT1G63770	AT1G63770.5	0.311177	9.46353	2.23684	0.134757	0.352915	0.0997486	0.4397	black	#N/A	#N/A	protein.degradation
AT1G67700	AT1G67700.2	0.265329	9.74028	3.06431	0.080029	0.243835	-0.0482148	0.241621	black	#N/A	#N/A	protein.degradation
AT2G24200	AT2G24200.3	-0.0568884	9.00648	0.175661	0.675129	0.849166	-0.120861	-0.1532	black	LAP1	leucyl aminopeptidase 1	protein.degradation
AT3G05350	AT3G05350.1	-0.203015	8.25919	1.47975	0.223814	0.478896	0.0279907	-0.15014	black	#N/A	#N/A	protein.degradation
AT5G35210	AT5G35210.1	0.103309	9.28891	0.434677	0.509703	0.744031	-0.208173	-0.075551	black	PTM	PHD type transcription factor with transmembrane domains	protein.degradation
AT5G42620	AT5G42620.2	-0.25965	7.68876	2.00797	0.156474	0.383726	-0.483919	-0.718486	black	#N/A	#N/A	protein.degradation
AT5G49030	AT5G49030.3	-0.16197	8.96943	0.79546	0.372454	0.653864	0.1769	0.0421255	black	OVA2	ovule abortion 2	protein.aa activation.isoleucine-tRNA ligase
AT4G26300	AT4G26300.1	-0.182416	7.7264	0.982293	0.321633	0.596633	0.082635	-0.074547	black	emb1027	embryo defective 1027	protein.aa activation.arginine-tRNA ligase
AT4G05050	AT4G05050.4	-0.146761	11.3701	4.60338	0.0319091	0.12383	0.550631	0.425221	black	UBQ11	ubiquitin 11	protein.aa activation
AT5G19530	AT5G19530.2	-0.153523	7.73332	0.799986	0.371098	0.652518	-0.40015	-0.52978	black	ACL5	ACAULIS 5	polyamine metabolism.synthesis.spermine synthase
AT3G02470	AT3G02470.4	-0.161231	11.7703	5.27905	0.0215835	0.0943532	0.296588	0.160113	black	SAMDC	S-adenosylmethionine decarboxylase	polyamine metabolism.synthesis.SAM decarboxylase
AT4G34710	AT4G34710.2	0.0313611	10.1839	0.0633205	0.801323	0.910658	-0.655489	-0.597902	black	ADC2	arginine decarboxylase 2	polyamine metabolism.synthesis.arginine decarboxylase
AT3G27740	AT3G27740.2	0.053948	7.79522	0.0895383	0.764765	0.900739	-0.0783284	0	black	CARA	carbamoyl phosphate synthetase A	nucleotide metabolism.synthesis.pyrimidine.carbamoyl phosphate synthetase
AT2G35390	AT2G35390.2	-0.355701	8.28463	3.34332	0.0674785	0.2147	-0.0926193	-0.422024	black	#N/A	#N/A	nucleotide metabolism.synthesis.PRS-PP
AT2G35390	AT2G35390.3	-0.348272	8.28026	3.17078	0.0749664	0.233557	-0.0930767	-0.415037	black	#N/A	#N/A	nucleotide metabolism.synthesis.PRS-PP
AT1G27450	AT1G27450.1	-0.0568216	8.68384	0.173615	0.676919	0.849799	-0.50378	-0.535596	black	APT1	adenine phosphoribosyl transferase 1	nucleotide metabolism.salvage.phosphoribosyltransferases.aprt
AT3G12600	AT3G12600.2	0.00525817	6.91976	0.000752306	0.978118	0.98869	-0.929715	-0.896907	black	atnudt16	nudix hydrolase homolog 16	nucleotide metabolism.salvage.NUDIX hydrolases
AT5G63400	AT5G63400.2	0.216175	8.13176	0.943371	0.331412	0.604855	-0.41825	-0.177538	black	ADK1	adenylate kinase 1	nucleotide metabolism.phosphotransfer and pyrophosphatases.adenylate kinase
AT1G04030	AT1G04030.1	-0.305709	7.56534	3.10347	0.0781258	0.239355	-0.549033	-0.828954	black	#N/A	#N/A	not assigned.unknown
AT1G06190	AT1G06190.2	-0.0500768	9.46446	0.256497	0.612537	0.816497	-0.118916	-0.143257	black	RHON1	Rho-N 1	not assigned.unknown
AT1G09195	AT1G09195.1	-0.202209	6.18029	0.577261	0.447388	0.708898	-0.749828	-0.925999	black	#N/A	#N/A	not assigned.unknown
AT1G09340	AT1G09340.1	-0.500499	11.3029	4.98448	0.0255757	0.10792	0.459563	-0.0168738	black	CRB	chloroplast RNA binding	not assigned.unknown
AT1G13360	AT1G13360.3	-0.0977757	7.2621	0.201161	0.653785	0.835211	-1.0997	-1.17218	black	#N/A	#N/A	not assigned.unknown
AT1G13360	AT1G13360.2	-0.0953644	7.2705	0.193538	0.659988	0.839985	-1.09986	-1.16993	black	#N/A	#N/A	not assigned.unknown
AT1G18730	AT1G18730.2	0.0780109	7.84106	0.126811	0.721762	0.878814	0.191777	0.294183	black	NDF6	NDH dependent flow 6	not assigned.unknown
AT1G18730	AT1G18730.1	-0.0589829	7.886	0.0811114	0.775797	0.903535	0.198079	0.163499	black	NDF6	NDH dependent flow 6	not assigned.unknown
AT1G18730	AT1G18730.3	-0.0589829	7.886	0.0811114	0.775797	0.903535	0.198079	0.163499	black	NDF6	NDH dependent flow 6	not assigned.unknown
AT1G19396	AT1G19396.3	-0.102728	6.61075	0.122726	0.726097	0.879589	-1.05971	-1.13191	black	#N/A	#N/A	not assigned.unknown
AT1G19396	AT1G19396.1	-0.100707	6.62432	0.116926	0.732393	0.881375	-1.06054	-1.13058	black	#N/A	#N/A	not assigned.unknown
AT1G19400	AT1G19400.1	0.525563	7.58375	4.82688	0.0280193	0.113514	-0.0432495	0.507795	black	#N/A	#N/A	not assigned.unknown
AT1G19400	AT1G19400.2	0.370607	7.77874	3.77826	0.0519226	0.177791	-0.0480646	0.347923	black	#N/A	#N/A	not assigned.unknown
AT1G20100	AT1G20100.1	0.24972	8.03986	2.20191	0.13784	0.355364	0.170688	0.445411	black	#N/A	#N/A	not assigned.unknown
AT1G20100	AT1G20100.2	-0.142837	8.62995	1.35847	0.243803	0.508767	0.21592	0.0987181	black	#N/A	#N/A	not assigned.unknown
AT1G21560	AT1G21560.1	0.113965	6.90419	0.280982	0.596059	0.807014	-0.23355	-0.0939761	black	#N/A	#N/A	not assigned.unknown
AT1G24350	AT1G24350.3	0.478287	6.53522	3.60313	0.0576708	0.193872	-0.538821	-0.0360693	black	#N/A	#N/A	not assigned.unknown
AT1G26110	AT1G26110.2	-0.0997417	9.16798	0.21308	0.644364	0.828682	-0.220182	-0.294183	black	DCP5	decapping 5	not assigned.unknown
AT1G27100	AT1G27100.1	-0.138771	8.68786	0.478231	0.489225	0.735166	0.972679	0.859137	black	#N/A	#N/A	not assigned.unknown
AT1G27385	AT1G27385.3	-0.354976	7.40414	3.87105	0.0491257	0.172361	-0.0846516	-0.415037	black	#N/A	#N/A	not assigned.unknown
AT1G27385	AT1G27385.4	-0.342663	7.40708	3.61751	0.0571745	0.19279	-0.086729	-0.404842	black	#N/A	#N/A	not assigned.unknown
AT1G32120	AT1G32120.1	0.354583	6.75655	2.02553	0.154675	0.381627	0.100616	0.482393	black	#N/A	#N/A	not assigned.unknown
AT1G48450	AT1G48450.3	-0.0624317	10.2621	0.643136	0.422578	0.690543	0.0956704	0.0577155	black	#N/A	#N/A	not assigned.unknown
AT1G48450	AT1G48450.2	0.0773753	9.04382	0.291362	0.589349	0.80158	0.0816867	0.182544	black	#N/A	#N/A	not assigned.unknown
AT1G51402	AT1G51402.1	-0.00108256	11.1709	0.000232917	0.987823	0.992441	0.305961	0.325679	black	#N/A	#N/A	not assigned.unknown
AT1G52220	AT1G52220.3	0.113435	8.94688	0.915055	0.338777	0.614276	0.311448	0.446608	black	CURT1C	CURVATURE THYLAKOID 1C	not assigned.unknown
AT1G58350	AT1G58350.3	-0.313656	7.35292	2.40811	0.120708	0.331218	-0.720035	-1.00846	black	ZW18	0	not assigned.unknown
AT1G60640	AT1G60640.5	-0.152686	6.37603	0.400592	0.526783	0.757076	-0.00924808	-0.136062	black	#N/A	#N/A	not assigned.unknown
AT1G64430	AT1G64430.1	0.428799	8.03382	4.37921	0.0363799	0.135475	0.0959206	0.551796	black	#N/A	#N/A	not assigned.unknown
AT1G67790	AT1G67790.1	0.190772	5.98951	0.490831	0.483557	0.732622	-0.605721	-0.388271	black	#N/A	#N/A	not assigned.unknown
AT1G68140	AT1G68140.2	-0.369694	7.42918	2.17841	0.139959	0.357494	-0.584143	-0.928917	black	#N/A	#N/A	not assigned.unknown
AT1G70700	AT1G70700.2	-0.267709	8.392	2.79955	0.0942905	0.272285	0.68088	0.437686	black	JAZ9	JASMONATE-ZIM-DOMAIN PROTEIN 9	not assigned.unknown
AT1G70770	AT1G70770.2	0.144352	9.51623	1.41154	0.2348	0.496538	-0.206936	-0.0384741	black	#N/A	#N/A	not assigned.unknown
AT1G73885	AT1G73885.1	-0.147247	11.4212	5.08613	0.0241179	0.103466	0.0244186	-0.100575	black	#N/A	#N/A	not assigned.unknown
AT1G73930	AT1G73930.2	0.237214	6.96699	0.972596	0.324033	0.596633	-0.40666	-0.14439	black	#N/A	#N/A	not assigned.unknown
AT1G75180	AT1G75180.3	0.16937	7.00117	0.570904	0.4499	0.709463	-0.194345	0	black	#N/A	#N/A	not assigned.unknown
AT1G75180	AT1G75180.2	0.114694	6.97818	0.25302	0.614957	0.816497	-0.188051	-0.048363	black	#N/A	#N/A	not assigned.unknown
AT1G75180	AT1G75180.1	-0.0349467	6.81612	0.0198727	0.887893	0.957125	-0.18262	-0.192645	black	#N/A	#N/A	not assigned.unknown
AT1G75190	AT1G75190.2	0.0899482	7.52987	0.286523	0.592458	0.803998	-0.378305	-0.263034	black	#N/A	#N/A	not assigned.unknown
AT1G75860	AT1G75860.1	0.371343	6.53096	2.19022	0.13889	0.356408	-0.380795	0.0181473	black	#N/A	#N/A	not assigned.unknown
AT1G78150	AT1G78150.2	0.00439853	7.85734	0.000315103	0.985837	0.992441	-0.545716	-0.516791	black	#N/A	#N/A	not assigned.unknown
AT1G78476	AT1G78476.1	0.236023	6.15447	0.615551	0.432706	0.69459	0.306661	0.564352	black	#N/A	#N/A	not assigned.unknown
AT1G79510	AT1G79510.2	0.173691	8.44734	1.4068	0.235589	0.49719	0.456662	0.655736	black	#N/A	#N/A	not assigned.unknown
AT2G02570	AT2G02570.2	-0.426503	7.66424	4.96049	0.0259328	0.10792	-0.405555	-0.807355	black	#N/A	#N/A	not assigned.unknown
AT2G02570	AT2G02570.1	-0.281962	7.76449	2.48829	0.114696	0.318729	-0.4117	-0.668794	black	#N/A	#N/A	not assigned.unknown
AT2G02570	AT2G02570.4	-0.240315	7.76648	1.84118	0.174813	0.4149	-0.420278	-0.635726	black	#N/A	#N/A	not assigned.unknown
AT2G02570	AT2G02570.3	-0.158584	7.87342	0.918228	0.337941	0.614276	-0.421232	-0.554801	black	#N/A	#N/A	not assigned.unknown
AT2G04378	AT2G04378.2	0.206503	7.98406	1.59111	0.207168	0.458455	-0.239102	-0.00777735	black	#N/A	#N/A	not assigned.unknown
AT2G04380	AT2G04380.1	-0.03545	9.59136	0.134551	0.71376	0.876158	-0.286812	-0.294356	black	#N/A	#N/A	not assigned.unknown
AT2G05310	AT2G05310.1	0.0633086	7.98439	0.0976051	0.754723	0.895675	0.0160375	0.103093	black	#N/A	#N/A	not assigned.unknown
AT2G11890	AT2G11890.2	-0.127764	8.37193	0.739825	0.389717	0.66977	-0.0111863	-0.113341	black	#N/A	#N/A	not assigned.unknown
AT2G11910	AT2G11910.2	-0.153986	7.99474	0.535703	0.464219	0.721895	-0.480222	-0.608232	black	#N/A	#N/A	not assigned.unknown
AT2G14045	AT2G14045.3	0.171058	8.00357	1.21622	0.270105	0.534411	-0.22764	-0.0323177	black	#N/A	#N/A	not assigned.unknown
AT2G14045	AT2G14045.2	0.26241	6.73068	1.13058	0.287651	0.556193	-0.174821	0.112475	black	#N/A	#N/A	not assigned.unknown
AT2G14045	AT2G14045.1	0.243959	6.7129	0.949151	0.329935	0.604099	-0.171979	0.0968615	black	#N/A	#N/A	not assigned.unknown
AT2G15890	AT2G15890.2	0.0560113	10.4086	0.529029	0.467015	0.723416	0.40308	0.482073	black	MEE14	maternal effect embryo arrest 14	not assigned.unknown
AT2G17695	AT2G17695.2	0.361968	7.21308	2.04535	0.152672	0.377752	0.542318	0.928917	black	#N/A	#N/A	not assigned.unknown
AT2G17695	AT2G17695.3	0.241985	7.46627	1.45811	0.227231	0.48517	0.538739	0.805088	black	#N/A	#N/A	not assigned.unknown
AT2G20740	AT2G20740.2	0.160253	6.79296	0.507474	0.476234	0.729522	-0.0993552	0.0857299	black	#N/A	#N/A	not assigned.unknown
AT2G21385	AT2G21385.2	-0.0232869	8.31285	0.0141446	0.90533	0.962513	-0.0398211	-0.0374747	black	#N/A	#N/A	not assigned.unknown
AT2G23790	AT2G23790.1	-0.152207	7.2093	0.610082	0.434757	0.695863	-0.252674	-0.38109	black	#N/A	#N/A	not assigned.unknown
AT2G25510	AT2G25510.1	0.433696	11.7005	6.06954	0.0137533	0.0676052	-1.40093	-0.940294	black	#N/A	#N/A	not assigned.unknown
AT2G26340	AT2G26340.2	-0.283723	8.04588	3.44831	0.0633164	0.207183	0.0861866	-0.172364	black	#N/A	#N/A	not assigned.unknown
AT2G30010	AT2G30010.1	-0.313563	7.59757	1.68948	0.19367	0.447179	-0.645335	-0.934112	black	TBL45	TRICHOME BIREFRINGENCE-LIKE 45	not assigned.unknown
AT2G30766	AT2G30766.2	0.203098	7.052	0.772316	0.379502	0.658915	-0.537266	-0.305626	black	#N/A	#N/A	not assigned.unknown
AT2G33360	AT2G33360.2	0.259983	6.83981	1.55672	0.212146	0.462499	-0.208901	0.0768156	black	#N/A	#N/A	not assigned.unknown
AT2G39580	AT2G39580.1	0.137082	8.79694	0.457716	0.498693	0.74213	-0.532331	-0.365871	black	#N/A	#N/A	not assigned.unknown
AT2G40070	AT2G40070.2	-0.219802	7.81805	1.21764	0.269824	0.534411	-0.370159	-0.564352	black	#N/A	#N/A	not assigned.unknown
AT2G40400	AT2G40400.2	0.0834887	7.89362	0.11533	0.734155	0.881437	0.435544	0.544996	black	#N/A	#N/A	not assigned.unknown
AT2G43950	AT2G43950.3	-0.114874	7.714	0.318102	0.57275	0.789853	0.362798	0.272526	black	ATOEP37	ARABIDOPSIS CHLOROPLAST OUTER ENVELOPE PROTEIN 37	not assigned.unknown
AT2G46550	AT2G46550.2	0.100294	8.15924	0.352843	0.552508	0.77646	-0.455082	-0.329921	black	#N/A	#N/A	not assigned.unknown
AT2G48070	AT2G48070.2	0.295323	8.19788	2.37148	0.12357	0.333836	0.109334	0.431488	black	RPH1	RESISTANCE TO PHYTOPHTHORA 1	not assigned.unknown
AT2G48110	AT2G48110.1	0.081209	7.34524	0.11052	0.739553	0.884704	-0.240371	-0.133856	black	MED33B	0	not assigned.unknown
AT3G05410	AT3G05410.2	0.00794012	6.60746	0.00109882	0.973556	0.987847	0.105991	0.138976	black	#N/A	#N/A	not assigned.unknown
AT3G05760	AT3G05760.2	0.0836062	6.7657	0.146674	0.701734	0.866203	-0.846526	-0.736966	black	#N/A	#N/A	not assigned.unknown
AT3G09250	AT3G09250.2	-0.195529	6.99257	0.833814	0.361172	0.641182	0.0486943	-0.121991	black	#N/A	#N/A	not assigned.unknown
AT3G10020	AT3G10020.2	0.171915	9.13524	2.36414	0.124152	0.333836	-0.0881547	0.107384	black	#N/A	#N/A	not assigned.unknown
AT3G11570	AT3G11570.1	0.0969666	7.56291	0.323721	0.56938	0.787167	-0.0212686	0.100841	black	TBL8	TRICHOME BIREFRINGENCE-LIKE 8	not assigned.unknown
AT3G12570	AT3G12570.1	-0.19735	7.83306	1.1696	0.279484	0.544207	-0.559387	-0.731662	black	FYD	0	not assigned.unknown
AT3G12570	AT3G12570.4	-0.104781	7.58147	0.199993	0.654727	0.835211	-0.570271	-0.650058	black	FYD	0	not assigned.unknown
AT3G15095	AT3G15095.2	0.0841747	8.7267	0.428505	0.512723	0.744031	-0.250413	-0.140744	black	HCF243	high chlorophyll fluorescence 243	not assigned.unknown
AT3G15095	AT3G15095.3	-0.0630334	9.03029	0.321141	0.570923	0.788315	-0.235155	-0.273268	black	HCF243	high chlorophyll fluorescence 243	not assigned.unknown
AT3G26890	AT3G26890.4	0.495823	8.26229	5.96428	0.0145986	0.070816	-0.208474	0.312787	black	#N/A	#N/A	not assigned.unknown
AT3G27350	AT3G27350.3	0.179614	7.22737	0.864529	0.352474	0.633234	0.68281	0.886542	black	#N/A	#N/A	not assigned.unknown
AT3G27350	AT3G27350.2	0.0567389	7.09021	0.0776321	0.780532	0.905404	0.71887	0.799701	black	#N/A	#N/A	not assigned.unknown
AT3G27770	AT3G27770.2	-0.152377	7.86495	0.699166	0.403064	0.677108	-0.609011	-0.736966	black	#N/A	#N/A	not assigned.unknown
AT3G43440	AT3G43440.2	-0.106677	5.97576	0.157724	0.691261	0.859994	-0.0605415	-0.142604	black	JAZ11	jasmonate-zim-domain protein 11	not assigned.unknown
AT3G50380	AT3G50380.1	-0.419796	8.02446	4.53193	0.0332682	0.127006	0.0669629	-0.327575	black	#N/A	#N/A	not assigned.unknown
AT3G51640	AT3G51640.2	-0.400734	7.95756	4.16407	0.0412901	0.149238	-0.275235	-0.650058	black	#N/A	#N/A	not assigned.unknown
AT3G56160	AT3G56160.1	-0.0433814	8.01325	0.067969	0.794317	0.908628	0.294002	0.275634	black	#N/A	#N/A	not assigned.unknown
AT3G58110	AT3G58110.2	0.0707931	7.98226	0.0882913	0.766361	0.900739	-0.632655	-0.533824	black	#N/A	#N/A	not assigned.unknown
AT3G59090	AT3G59090.2	0.228313	7.05097	0.881471	0.347799	0.626492	-0.79419	-0.540568	black	Cand3	candidate G-protein Coupled Receptor 3	not assigned.unknown
AT3G60420	AT3G60420.2	0.303306	8.55534	5.38875	0.020267	0.089304	-1.27534	-0.946299	black	#N/A	#N/A	not assigned.unknown
AT3G62900	AT3G62900.1	-0.405266	7.72008	2.77145	0.0959594	0.275665	-0.441773	-0.822002	black	#N/A	#N/A	not assigned.unknown
AT3G63500	AT3G63500.1	0.067942	9.78414	0.535593	0.464265	0.721895	-0.532654	-0.43958	black	TTA2	TITANIA 2	not assigned.unknown
AT4G01590	AT4G01590.3	-0.0861141	6.75798	0.155294	0.693527	0.861843	-0.219102	-0.280108	black	#N/A	#N/A	not assigned.unknown
AT4G05631	AT4G05631.1	-0.592329	6.26099	4.39843	0.0359721	0.134409	0.168123	-0.401363	black	#N/A	#N/A	not assigned.unknown
AT4G09620	AT4G09620.1	0.259838	7.23123	1.1988	0.273561	0.538279	-0.0678745	0.216811	black	#N/A	#N/A	not assigned.unknown
AT4G16400	AT4G16400.1	-0.180559	7.92884	0.551198	0.457829	0.716207	0.220075	0.0531113	black	#N/A	#N/A	not assigned.unknown
AT4G17250	AT4G17250.2	0.0287684	7.1714	0.0152109	0.901844	0.962513	0.38362	0.44151	black	#N/A	#N/A	not assigned.unknown
AT4G19160	AT4G19160.3	0.116963	9.17099	1.06699	0.301627	0.569841	0.826885	0.967785	black	#N/A	#N/A	not assigned.unknown
AT4G20300	AT4G20300.2	-0.27954	7.58521	1.31131	0.252157	0.517822	-0.234237	-0.488747	black	#N/A	#N/A	not assigned.unknown
AT4G21105	AT4G21105.2	-0.108024	8.21402	0.601002	0.438196	0.699343	-0.180572	-0.263852	black	#N/A	#N/A	not assigned.unknown
AT4G21210	AT4G21210.2	-0.141266	9.41643	0.97555	0.3233	0.596633	-0.0467513	-0.163006	black	ATRP1	PPDK regulatory protein	not assigned.unknown
AT4G22510	AT4G22510.1	0.0634948	6.86745	0.069714	0.791754	0.90744	1.21534	1.30012	black	#N/A	#N/A	not assigned.unknown
AT4G23910	AT4G23910.2	0.113674	6.66011	0.254437	0.613968	0.816497	-0.523901	-0.384143	black	#N/A	#N/A	not assigned.unknown
AT4G23910	AT4G23910.1	0.106584	6.66506	0.225085	0.635192	0.825251	-0.516874	-0.384143	black	#N/A	#N/A	not assigned.unknown
AT4G28080	AT4G28080.1	0.358355	11.6799	2.32642	0.127194	0.338981	0.546429	0.936435	black	#N/A	#N/A	not assigned.unknown
AT4G28260	AT4G28260.2	-0.0653829	8.23713	0.102292	0.749097	0.892781	-0.0983923	-0.138828	black	#N/A	#N/A	not assigned.unknown
AT4G30200	AT4G30200.4	-0.213001	7.92621	0.787614	0.374823	0.656537	-0.077903	-0.266515	black	VEL1	vernalization5/VIN3-like 1	not assigned.unknown
AT4G32460	AT4G32460.2	-0.491054	6.47143	3.89297	0.0484885	0.171336	0.189532	-0.275634	black	#N/A	#N/A	not assigned.unknown
AT4G36210	AT4G36210.2	-0.0142898	8.21758	0.00481083	0.944703	0.976431	-1.10625	-1.09558	black	#N/A	#N/A	not assigned.unknown
AT4G36980	AT4G36980.3	-0.0851033	9.34593	0.635927	0.425189	0.690543	-0.388295	-0.446516	black	#N/A	#N/A	not assigned.unknown
AT4G36980	AT4G36980.1	-0.0851033	9.34593	0.635927	0.425189	0.690543	-0.388295	-0.446516	black	#N/A	#N/A	not assigned.unknown
AT4G36980	AT4G36980.4	-0.082181	9.3452	0.592474	0.441464	0.701522	-0.388633	-0.443919	black	#N/A	#N/A	not assigned.unknown
AT4G36980	AT4G36980.2	-0.0259791	9.13901	0.0469489	0.82846	0.928345	-0.394968	-0.393873	black	#N/A	#N/A	not assigned.unknown
AT4G37300	AT4G37300.1	0.490618	9.9383	4.89519	0.0269316	0.109913	-0.400775	0.115477	black	MEE59	maternal effect embryo arrest 59	not assigned.unknown
AT4G37409	AT4G37409.1	-0.0375563	7.02285	0.0273865	0.868559	0.94643	0.13852	0.125531	black	#N/A	#N/A	not assigned.unknown
AT4G39420	AT4G39420.1	-0.175461	8.62917	1.89702	0.168412	0.403169	0.0895777	-0.0602175	black	#N/A	#N/A	not assigned.unknown
AT5G02670	AT5G02670.1	0.343215	5.93749	1.59048	0.207258	0.458455	-0.535332	-0.16601	black	#N/A	#N/A	not assigned.unknown
AT5G02680	AT5G02680.1	-0.120689	7.69234	0.413891	0.520001	0.749832	-0.500802	-0.596001	black	#N/A	#N/A	not assigned.unknown
AT5G03560	AT5G03560.1	-0.148145	6.74205	0.464097	0.495716	0.740203	-0.199456	-0.321928	black	#N/A	#N/A	not assigned.unknown
AT5G06220	AT5G06220.1	-0.0502431	8.22734	0.0947503	0.758223	0.895992	0.729821	0.708396	black	#N/A	#N/A	not assigned.unknown
AT5G11950	AT5G11950.2	-0.339961	7.27077	2.80691	0.093859	0.271749	-0.547604	-0.864773	black	LOG8	LONELY GUY 8	not assigned.unknown
AT5G16300	AT5G16300.4	-0.232405	7.73831	1.06341	0.302438	0.569841	-0.431513	-0.638901	black	#N/A	#N/A	not assigned.unknown
AT5G18310	AT5G18310.1	-0.0276378	6.67923	0.0137021	0.906816	0.962513	-0.517901	-0.520257	black	#N/A	#N/A	not assigned.unknown
AT5G20540	AT5G20540.1	-0.0229729	6.56923	0.00888339	0.924909	0.966871	-0.665581	-0.662965	black	ATBRXL4	BREVIS RADIX-like 4	not assigned.unknown
AT5G21160	AT5G21160.3	-0.103128	8.68352	0.468006	0.493906	0.739188	-0.362681	-0.438884	black	AtLARP1a	La related protein 1a	not assigned.unknown
AT5G21160	AT5G21160.2	-0.103128	8.68352	0.468006	0.493906	0.739188	-0.362681	-0.438884	black	AtLARP1a	La related protein 1a	not assigned.unknown
AT5G22090	AT5G22090.2	-0.179189	8.50767	0.817578	0.365889	0.646443	0.182052	0.0255351	black	#N/A	#N/A	not assigned.unknown
AT5G22280	AT5G22280.2	-0.628214	6.35217	5.5172	0.0188303	0.0857051	-0.493379	-1.09761	black	#N/A	#N/A	not assigned.unknown
AT5G25270	AT5G25270.1	0.116606	7.78069	0.250275	0.616881	0.816635	-0.141972	0	black	#N/A	#N/A	not assigned.unknown
AT5G27860	AT5G27860.1	0.302976	7.99786	3.85419	0.0496219	0.172361	-0.978675	-0.649743	black	#N/A	#N/A	not assigned.unknown
AT5G27860	AT5G27860.2	0.288232	8.0277	3.51958	0.0606477	0.200228	-0.976757	-0.662305	black	#N/A	#N/A	not assigned.unknown
AT5G27890	AT5G27890.1	-0.214827	6.71592	0.841327	0.359018	0.63941	-1.06468	-1.25312	black	#N/A	#N/A	not assigned.unknown
AT5G28920	AT5G28920.1	0.0125722	9.65278	0.0149172	0.902791	0.962513	-0.302917	-0.263034	black	#N/A	#N/A	not assigned.unknown
AT5G36290	AT5G36290.1	-0.176798	7.4794	0.642259	0.422894	0.690543	-0.459086	-0.609416	black	#N/A	#N/A	not assigned.unknown
AT5G51110	AT5G51110.2	-0.244375	9.63031	4.96785	0.0258227	0.10792	0.235015	0.0138058	black	#N/A	#N/A	not assigned.unknown
AT5G52110	AT5G52110.2	0.390165	7.5881	5.32311	0.0210444	0.0923617	0.00885092	0.423353	black	CCB2	COFACTOR ASSEMBLY OF COMPLEX C	not assigned.unknown
AT5G53860	AT5G53860.3	0.125316	9.4707	1.62127	0.202915	0.455221	-0.137861	0.0132445	black	emb2737	embryo defective 2737	not assigned.unknown
AT5G56850	AT5G56850.2	-0.170825	8.12373	0.660913	0.416238	0.689308	0.601952	0.456378	black	#N/A	#N/A	not assigned.unknown
AT5G56850	AT5G56850.1	-0.0672164	8.20236	0.116238	0.733151	0.881375	0.596521	0.554589	black	#N/A	#N/A	not assigned.unknown
AT5G57880	AT5G57880.1	-0.21875	6.67421	0.976593	0.323041	0.596633	0.0568312	-0.137504	black	ATPRD2	ARABIDOPSIS THALIANA PUTATIVE RECOMBINATION INITIATION DEFECTS 2	not assigned.unknown
AT5G58220	AT5G58220.2	0.0611731	7.59692	0.100035	0.751788	0.895024	-1.21691	-1.13058	black	ALNS	allantoin synthase	not assigned.unknown
AT5G60400	AT5G60400.2	0.0679248	6.30365	0.0713554	0.789373	0.906993	-1.2115	-1.11382	black	#N/A	#N/A	not assigned.unknown
AT5G61910	AT5G61910.4	-0.35524	7.76369	2.16201	0.14146	0.360494	0.0213948	-0.30895	black	#N/A	#N/A	not assigned.unknown
AT5G65610	AT5G65610.1	0.0424486	6.2991	0.0276675	0.867893	0.94643	-1.26236	-1.19265	black	#N/A	#N/A	not assigned.unknown
AT3G06870	AT3G06870.1	-0.0375772	7.10937	0.0359425	0.849634	0.94092	0.127057	0.11456	black	#N/A	#N/A	not assigned.no ontology.proline rich family
AT3G63370	AT3G63370.1	-0.095547	7.02986	0.230264	0.631328	0.824009	0.214617	0.143836	black	OTP86	ORGANELLE TRANSCRIPT PROCESSING 86	not assigned.no ontology.pentatricopeptide (PPR) repeat-containing protein
AT5G27300	AT5G27300.2	0.487039	6.2651	3.80627	0.0510612	0.17648	-0.280416	0.232661	black	#N/A	#N/A	not assigned.no ontology.pentatricopeptide (PPR) repeat-containing protein
AT1G04080	AT1G04080.3	-0.359411	8.54164	2.69147	0.100886	0.286103	-0.196928	-0.527629	black	PRP39	0	not assigned.no ontology.hydroxyproline rich proteins
AT1G72600	AT1G72600.2	-0.165833	12.3978	0.542447	0.46142	0.720807	-0.588036	-0.728327	black	#N/A	#N/A	not assigned.no ontology.hydroxyproline rich proteins
AT3G25690	AT3G25690.2	-0.188765	10.9685	3.86016	0.0494456	0.172361	-0.00460547	-0.167418	black	AtCHUP1	Arabidopsis thaliana CHLOROPLAST UNUSUAL POSITIONING 1	not assigned.no ontology.hydroxyproline rich proteins
AT3G25690	AT3G25690.3	-0.0161549	11.7434	0.0808918	0.776093	0.903535	-0.00958557	0	black	AtCHUP1	Arabidopsis thaliana CHLOROPLAST UNUSUAL POSITIONING 1	not assigned.no ontology.hydroxyproline rich proteins
AT3G29390	AT3G29390.1	0.116688	8.65236	0.908174	0.340599	0.616535	-0.257272	-0.114528	black	RIK	RS2-interacting KH protein	not assigned.no ontology.hydroxyproline rich proteins
AT4G23470	AT4G23470.3	0.259456	9.13438	4.59534	0.032059	0.123929	-1.29577	-1.01069	black	#N/A	#N/A	not assigned.no ontology.hydroxyproline rich proteins
AT2G05380	AT2G05380.2	-0.159271	10.2632	3.52912	0.0602998	0.199675	0.049904	-0.087556	black	GRP3S	glycine-rich protein 3 short isoform	not assigned.no ontology.glycine rich proteins
AT2G05380	AT2G05380.1	0.37337	9.27244	2.57231	0.108749	0.306047	0.0284694	0.425306	black	GRP3S	glycine-rich protein 3 short isoform	not assigned.no ontology.glycine rich proteins
AT2G05520	AT2G05520.6	0.194713	11.2516	4.51334	0.0336314	0.127007	-0.852692	-0.633813	black	ATGRP-3	GLYCINE-RICH PROTEIN 3	not assigned.no ontology.glycine rich proteins
AT2G05520	AT2G05520.4	0.206756	11.1126	3.14356	0.0762274	0.236819	-0.850379	-0.619576	black	ATGRP-3	GLYCINE-RICH PROTEIN 3	not assigned.no ontology.glycine rich proteins
AT2G05520	AT2G05520.3	-0.0486602	12.146	0.701172	0.40239	0.677108	-0.844368	-0.865972	black	ATGRP-3	GLYCINE-RICH PROTEIN 3	not assigned.no ontology.glycine rich proteins
AT2G05520	AT2G05520.2	0.129459	11.0035	0.563888	0.452698	0.711198	-0.848029	-0.69411	black	ATGRP-3	GLYCINE-RICH PROTEIN 3	not assigned.no ontology.glycine rich proteins
AT2G05520	AT2G05520.5	-0.0234933	12.1999	0.164788	0.684786	0.855769	-0.847575	-0.844248	black	ATGRP-3	GLYCINE-RICH PROTEIN 3	not assigned.no ontology.glycine rich proteins
AT2G05520	AT2G05520.1	0.0686434	10.9982	0.147306	0.701124	0.866203	-0.847631	-0.754888	black	ATGRP-3	GLYCINE-RICH PROTEIN 3	not assigned.no ontology.glycine rich proteins
AT4G21620	AT4G21620.2	0.282693	7.90212	3.39763	0.0652901	0.211143	-0.780823	-0.472233	black	#N/A	#N/A	not assigned.no ontology.glycine rich proteins
AT4G29020	AT4G29020.2	-0.138956	8.9216	1.45234	0.228152	0.486197	-0.116613	-0.229279	black	#N/A	#N/A	not assigned.no ontology.glycine rich proteins
AT5G11700	AT5G11700.1	0.0755435	8.68134	0.163936	0.685558	0.855769	-0.587883	-0.485427	black	#N/A	#N/A	not assigned.no ontology.glycine rich proteins
AT5G19090	AT5G19090.3	0.213364	8.60145	2.39009	0.122107	0.332116	-0.0794242	0.159199	black	#N/A	#N/A	not assigned.no ontology.glycine rich proteins
AT5G19090	AT5G19090.2	0.140567	8.63317	1.07336	0.300187	0.56948	-0.0736257	0.0920606	black	#N/A	#N/A	not assigned.no ontology.glycine rich proteins
AT2G43160	AT2G43160.4	-0.0870022	11.1332	1.72162	0.189485	0.440274	-0.599787	-0.658129	black	#N/A	#N/A	not assigned.no ontology.epsin N-terminal homology (ENTH) domain-containing protein
AT3G11402	AT3G11402.2	0.0176234	7.00306	0.00538512	0.941501	0.974088	-0.442408	-0.399931	black	#N/A	#N/A	not assigned.no ontology.DC1 domain containing protein
AT5G19330	AT5G19330.2	0.181046	8.18802	1.40428	0.236008	0.49719	-0.635421	-0.428843	black	ARIA	ARM repeat protein interacting with ABF2	not assigned.no ontology.armadillo/beta-catenin repeat family protein
AT2G25590	AT2G25590.1	-0.14305	6.90856	0.439749	0.507243	0.744031	-0.831945	-0.949119	black	#N/A	#N/A	not assigned.no ontology.agenet domain-containing protein
AT2G43090	AT2G43090.2	0.0994074	8.65259	0.40966	0.522142	0.751939	-0.231275	-0.106915	black	#N/A	#N/A	not assigned.no ontology.aconitase C-terminal domain-containing protein
AT1G02145	AT1G02145.2	-0.299861	6.24134	1.44816	0.228823	0.486689	0.0807827	-0.194503	black	ALG12	homolog of asparagine-linked glycosylation 12	not assigned.no ontology
AT1G04945	AT1G04945.3	-0.0340662	7.87708	0.0346504	0.85233	0.94092	-0.0554474	-0.0641303	black	#N/A	#N/A	not assigned.no ontology
AT1G11820	AT1G11820.1	0.0661935	7.62256	0.147489	0.700947	0.866203	-0.326309	-0.234012	black	#N/A	#N/A	not assigned.no ontology
AT1G15200	AT1G15200.4	-0.359821	8.0784	4.31748	0.0377227	0.139536	-0.368873	-0.7022	black	#N/A	#N/A	not assigned.no ontology
AT1G15200	AT1G15200.1	-0.285314	8.05103	2.62016	0.105514	0.2977	-0.375599	-0.634914	black	#N/A	#N/A	not assigned.no ontology
AT1G15200	AT1G15200.2	-0.277087	8.04941	2.46661	0.116288	0.321807	-0.376261	-0.627341	black	#N/A	#N/A	not assigned.no ontology
AT1G18720	AT1G18720.1	0.250479	7.66024	1.11115	0.291831	0.561331	0.187775	0.463401	black	#N/A	#N/A	not assigned.no ontology
AT1G31600	AT1G31600.2	0.250522	7.1	1.50564	0.219805	0.472967	-0.324213	-0.0484985	black	AtTRM9	Arabidopsis thaliana tRNA methyltransferase 9	not assigned.no ontology
AT1G33290	AT1G33290.2	-0.352757	7.40822	3.28404	0.0699565	0.220433	-0.11171	-0.443301	black	#N/A	#N/A	not assigned.no ontology
AT1G33680	AT1G33680.1	0.0720784	8.32436	0.110197	0.73992	0.884704	-0.467983	-0.370368	black	#N/A	#N/A	not assigned.no ontology
AT1G45170	AT1G45170.2	0.0471257	6.25758	0.0355023	0.850547	0.94092	-0.432315	-0.358454	black	#N/A	#N/A	not assigned.no ontology
AT1G51270	AT1G51270.3	0.526507	6.97278	6.28079	0.0122054	0.0608069	-0.673676	-0.121306	black	#N/A	#N/A	not assigned.no ontology
AT1G51270	AT1G51270.4	0.372453	7.58572	4.8389	0.0278247	0.11314	-0.707416	-0.30895	black	#N/A	#N/A	not assigned.no ontology
AT1G60990	AT1G60990.3	-0.164911	7.63727	0.852611	0.355815	0.636404	0.12009	-0.0194962	black	#N/A	#N/A	not assigned.no ontology
AT1G60990	AT1G60990.2	-0.153925	7.63516	0.740643	0.389455	0.66977	0.118812	-0.00978102	black	#N/A	#N/A	not assigned.no ontology
AT1G74340	AT1G74340.1	-0.426687	6.65456	3.71301	0.0539898	0.183731	-0.18813	-0.589812	black	DPMS2	dolichol phosphate mannose synthase 2	not assigned.no ontology
AT1G80770	AT1G80770.2	-0.013172	8.55217	0.0112845	0.915401	0.963312	-0.110001	-0.0975715	black	PDE318	pigment defective 318	not assigned.no ontology
AT2G20830	AT2G20830.3	-0.31627	7.97501	4.59001	0.0321588	0.123929	0.00639069	-0.284918	black	#N/A	#N/A	not assigned.no ontology
AT2G21160	AT2G21160.2	0.0722605	9.34191	0.497435	0.480629	0.731191	-0.515576	-0.416822	black	#N/A	#N/A	not assigned.no ontology
AT2G35230	AT2G35230.2	-0.173868	6.98688	0.535611	0.464257	0.721895	0.508218	0.364572	black	IKU1	HAIKU1	not assigned.no ontology
AT2G43970	AT2G43970.2	-0.0289741	11.0713	0.0187462	0.891097	0.959606	-0.834802	-0.834941	black	AtLARP6b	0	not assigned.no ontology
AT3G06130	AT3G06130.2	-0.211251	8.52874	2.53453	0.11138	0.311865	-0.707924	-0.895366	black	#N/A	#N/A	not assigned.no ontology
AT3G07180	AT3G07180.2	0.142703	7.5274	0.641068	0.423324	0.690543	-0.406026	-0.237943	black	#N/A	#N/A	not assigned.no ontology
AT3G10915	AT3G10915.6	0.167622	6.5951	0.489116	0.484322	0.732777	-0.511449	-0.318176	black	#N/A	#N/A	not assigned.no ontology
AT3G12050	AT3G12050.2	0.0337972	8.05687	0.04061	0.840293	0.938751	0.200228	0.258859	black	#N/A	#N/A	not assigned.no ontology
AT3G13062	AT3G13062.2	0.11744	7.43725	0.328027	0.566823	0.784629	0.238423	0.380822	black	#N/A	#N/A	not assigned.no ontology
AT3G13225	AT3G13225.2	-0.326632	7.18575	2.21888	0.136332	0.353122	-0.319899	-0.621488	black	#N/A	#N/A	not assigned.no ontology
AT3G27120	AT3G27120.1	-0.0407928	6.57726	0.0320111	0.858003	0.942355	0.102811	0.0861566	black	#N/A	#N/A	not assigned.no ontology
AT3G29375	AT3G29375.1	0.076423	6.47653	0.0963203	0.756291	0.895992	-0.0508641	0.0506261	black	#N/A	#N/A	not assigned.no ontology
AT3G57970	AT3G57970.1	-0.324579	6.90559	2.12469	0.144942	0.366833	-0.721425	-1.0199	black	#N/A	#N/A	not assigned.no ontology
AT3G61010	AT3G61010.2	0.205043	9.04273	3.37618	0.0661451	0.212865	-1.01879	-0.787919	black	#N/A	#N/A	not assigned.no ontology
AT3G61010	AT3G61010.1	0.150687	8.91037	1.66092	0.197479	0.454078	-1	-0.82331	black	#N/A	#N/A	not assigned.no ontology
AT4G00300	AT4G00300.1	-0.133284	9.42416	1.71425	0.190435	0.441554	-0.265228	-0.375457	black	#N/A	#N/A	not assigned.no ontology
AT4G11570	AT4G11570.1	-0.220505	9.09444	3.78169	0.0518162	0.177791	0.438207	0.24157	black	#N/A	#N/A	not assigned.no ontology
AT4G18140	AT4G18140.2	-0.62961	6.53895	6.28435	0.0121809	0.0608069	-0.813231	-1.41831	black	SSP4b	SCP1-like small phosphatase 4b	not assigned.no ontology
AT4G24930	AT4G24930.1	-0.201545	8.82951	1.5181	0.217907	0.471201	0.230926	0.0578809	black	#N/A	#N/A	not assigned.no ontology
AT5G01650	AT5G01650.1	0.305283	7.41703	1.58336	0.208277	0.458603	-0.366524	-0.0374747	black	#N/A	#N/A	not assigned.no ontology
AT5G03660	AT5G03660.2	0.190753	7.50597	1.0363	0.308685	0.579635	-0.267958	-0.0524674	black	#N/A	#N/A	not assigned.no ontology
AT5G14030	AT5G14030.2	-0.287122	8.45186	3.99368	0.0456711	0.162419	-0.456205	-0.718528	black	#N/A	#N/A	not assigned.no ontology
AT5G14030	AT5G14030.4	-0.287122	8.45186	3.99368	0.0456711	0.162419	-0.456205	-0.718528	black	#N/A	#N/A	not assigned.no ontology
AT5G14030	AT5G14030.3	-0.178102	8.33099	1.32016	0.250564	0.517022	-0.469917	-0.622815	black	#N/A	#N/A	not assigned.no ontology
AT5G21920	AT5G21920.2	0.123036	8.51738	0.479556	0.488624	0.735166	0.0307198	0.179324	black	ATYLMG2	0	not assigned.no ontology
AT5G26610	AT5G26610.1	-0.136427	7.21425	0.447001	0.503763	0.744031	-0.339899	-0.450313	black	#N/A	#N/A	not assigned.no ontology
AT5G26610	AT5G26610.2	0.11383	7.04242	0.247625	0.618752	0.816635	-0.364703	-0.224873	black	#N/A	#N/A	not assigned.no ontology
AT5G26610	AT5G26610.3	-0.00994442	7.16654	0.00222385	0.962387	0.981919	-0.355593	-0.339486	black	#N/A	#N/A	not assigned.no ontology
AT5G60210	AT5G60210.2	0.437114	7.32769	3.28759	0.0698055	0.220433	-0.388458	0.0749621	black	RIP5	ROP interactive partner 5	not assigned.no ontology
AT1G66200	AT1G66200.2	-0.0470605	11.4184	0.568535	0.450842	0.709463	0.488169	0.462534	black	ATGSR2	glutamine synthase clone F11	N-metabolism.ammonia metabolism.glutamine synthetase
AT5G13450	AT5G13450.2	-0.00461347	9.79358	0.00262591	0.959131	0.98055	-0.181717	-0.160805	black	ATP5	delta subunit of Mt ATP synthase	mitochondrial electron transport / ATP synthesis.F1-ATPase
AT2G01090	AT2G01090.2	-0.632203	6.02001	5.23103	0.0221874	0.0962326	-0.547932	-1.15472	black	#N/A	#N/A	mitochondrial electron transport / ATP synthesis.cytochrome c reductase
AT1G03520	AT1G03520.2	0.289062	6.6827	1.63954	0.200388	0.455221	0.450815	0.763766	black	#N/A	#N/A	misc.UDP glucosyl and glucoronyl transferases
AT1G70090	AT1G70090.2	0.233554	8.6898	1.15862	0.281752	0.546697	0.36521	0.620586	black	GATL9	GALACTURONOSYLTRANSFERASE-LIKE 9	misc.UDP glucosyl and glucoronyl transferases
AT2G38650	AT2G38650.2	0.112469	7.5807	0.275575	0.599616	0.809782	-0.300754	-0.162939	black	GAUT7	galacturonosyltransferase 7	misc.UDP glucosyl and glucoronyl transferases
AT3G16520	AT3G16520.2	-0.0621262	9.08514	0.119295	0.7298	0.881375	0.265864	0.230484	black	UGT88A1	UDP-glucosyl transferase 88A1	misc.UDP glucosyl and glucoronyl transferases
AT3G16520	AT3G16520.1	-0.0617617	9.08175	0.11792	0.731301	0.881375	0.265644	0.230484	black	UGT88A1	UDP-glucosyl transferase 88A1	misc.UDP glucosyl and glucoronyl transferases
AT3G46650	AT3G46650.1	0.246692	7.25429	1.43181	0.23147	0.490432	0.186878	0.457923	black	#N/A	#N/A	misc.UDP glucosyl and glucoronyl transferases
AT3G47350	AT3G47350.2	-0.0949311	8.04641	0.428809	0.512574	0.744031	-0.16319	-0.233119	black	ATHSD2	HYDROXYSTEROID DEHYDROGENASE 2	misc.short chain dehydrogenase/reductase (SDR)
AT5G14350	AT5G14350.1	-0.041832	6.50011	0.0235665	0.877993	0.951914	-0.315776	-0.331206	black	#N/A	#N/A	misc.plastocyanin-like
AT5G66060	AT5G66060.2	-0.0434224	6.93585	0.0329938	0.855864	0.94094	-0.727691	-0.745817	black	#N/A	#N/A	misc.oxidases - copper, flavone etc
AT1G72970	AT1G72970.2	-0.385367	8.49635	3.51137	0.0609489	0.200623	-0.109654	-0.471306	black	EDA17	embryo sac development arrest 17	misc.nitrilases, *nitrile lyases, berberine bridge enzymes, reticuline oxidases, troponine reductases
AT1G33790	AT1G33790.1	0.476653	6.61878	3.85109	0.0497136	0.172361	-1.57399	-1.0679	black	#N/A	#N/A	misc.myrosinases-lectin-jacalin
AT2G39310	AT2G39310.2	-0.186309	7.61457	0.670453	0.412894	0.686527	0.857846	0.692818	black	JAL22	jacalin-related lectin 22	misc.myrosinases-lectin-jacalin
AT4G37550	AT4G37550.3	-0.180649	7.98252	0.737853	0.39035	0.66977	-0.266439	-0.423211	black	#N/A	#N/A	misc.misc2
AT2G30860	AT2G30860.2	0.0556751	11.2959	0.77815	0.377708	0.657868	0.494562	0.574825	black	ATGSTF7	0	misc.glutathione S transferases
AT2G28470	AT2G28470.2	-0.0534011	8.21063	0.0753089	0.783758	0.906294	0.320698	0.291956	black	BGAL8	beta-galactosidase 8	misc.gluco-, galacto- and mannosidases.beta-galactosidase
AT3G26720	AT3G26720.2	-0.110455	8.00676	0.424637	0.514632	0.744031	-0.315967	-0.399931	black	#N/A	#N/A	misc.gluco-, galacto- and mannosidases.alpha-mannosidase
AT1G60260	AT1G60260.1	0.147652	8.01936	0.903569	0.341826	0.616737	-0.0872224	0.0861566	black	BGLU5	beta glucosidase 5	misc.gluco-, galacto- and mannosidases
AT1G67490	AT1G67490.2	-0.167788	7.01354	0.658895	0.41695	0.689308	-0.47671	-0.619256	black	GCS1	glucosidase 1	misc.gluco-, galacto- and mannosidases
AT4G18970	AT4G18970.2	0.181512	8.05357	0.971887	0.32421	0.596633	0.689932	0.894131	black	#N/A	#N/A	misc.GDSL-motif lipase
AT3G19720	AT3G19720.3	-0.0568392	7.99915	0.0810393	0.775894	0.903535	0.0444746	0.0130562	black	ARC5	ACCUMULATION AND REPLICATION OF CHLOROPLAST 5	misc.dynamin
AT3G19720	AT3G19720.2	-0.0568392	7.99915	0.0810393	0.775894	0.903535	0.0444746	0.0130562	black	ARC5	ACCUMULATION AND REPLICATION OF CHLOROPLAST 5	misc.dynamin
AT3G26180	AT3G26180.2	0.248264	8.24676	2.98351	0.0841168	0.252808	0.364444	0.636937	black	CYP71B20	cytochrome P450, family 71, subfamily B, polypeptide 20	misc.cytochrome P450
AT2G01630	AT2G01630.2	0.0350021	7.64677	0.0388628	0.843721	0.938989	-0.395929	-0.333737	black	#N/A	#N/A	misc.beta 1,3 glucan hydrolases.glucan endo-1,3-beta-glucosidase
AT1G18650	AT1G18650.1	0.0865223	7.1901	0.126988	0.721575	0.878814	-0.612852	-0.501194	black	PDCB3	plasmodesmata callose-binding protein 3	misc.beta 1,3 glucan hydrolases
AT1G80410	AT1G80410.2	0.0736087	8.95337	0.378749	0.538273	0.763976	-0.129589	-0.0311105	black	EMB2753	EMBRYO DEFECTIVE 2753	misc.acyl transferases
AT3G02600	AT3G02600.5	-0.215012	7.95106	2.02304	0.154928	0.381627	-0.182114	-0.371367	black	ATLPP3	LIPID PHOSPHATE PHOSPHATASE 3	misc.acid and other phosphatases
AT3G02600	AT3G02600.1	-0.10717	7.50925	0.338402	0.560753	0.781099	-0.217785	-0.298224	black	ATLPP3	LIPID PHOSPHATE PHOSPHATASE 3	misc.acid and other phosphatases
AT3G02600	AT3G02600.2	-0.0686955	7.65229	0.162617	0.686759	0.855769	-0.221679	-0.2645	black	ATLPP3	LIPID PHOSPHATE PHOSPHATASE 3	misc.acid and other phosphatases
AT3G02600	AT3G02600.3	-0.0273636	7.5331	0.0239512	0.877009	0.951886	-0.200493	-0.202044	black	ATLPP3	LIPID PHOSPHATE PHOSPHATASE 3	misc.acid and other phosphatases
AT3G02600	AT3G02600.4	-0.011885	7.32055	0.00354367	0.952531	0.980057	-0.202433	-0.187933	black	ATLPP3	LIPID PHOSPHATE PHOSPHATASE 3	misc.acid and other phosphatases
AT3G57520	AT3G57520.2	0.439514	10.1515	5.69532	0.0170102	0.0800359	0.91919	1.38502	black	AtSIP2	seed imbibition 2	minor CHO metabolism.raffinose family.raffinose synthases.putative
AT5G20250	AT5G20250.1	0.456753	10.6798	3.89859	0.0483265	0.171311	0.161359	0.643856	black	DIN10	DARK INDUCIBLE 10	minor CHO metabolism.raffinose family.raffinose synthases.putative
AT5G19150	AT5G19150.2	0.174713	12.27	4.00874	0.0452649	0.162016	-0.274256	-0.0748106	black	#N/A	#N/A	minor CHO metabolism.others
AT5G37850	AT5G37850.3	-0.139651	6.89626	0.297053	0.585736	0.799782	-0.319192	-0.432111	black	ATSOS4	SALT OVERLY SENSITIVE 4	minor CHO metabolism.others
AT4G18010	AT4G18010.2	0.293636	8.03547	1.60512	0.205179	0.456927	0.525552	0.842899	black	5PTASE2	myo-inositol polyphosphate 5-phosphatase 2	minor CHO metabolism.myo-inositol.poly-phosphatases
AT5G07370	AT5G07370.3	-0.550451	7.5146	5.69462	0.017017	0.0800359	-0.0946526	-0.620411	black	ATIPK2A	INOSITOL POLYPHOSPHATE KINASE 2 ALPHA	minor CHO metabolism.myo-inositol.InsP-Kinases
AT5G07370	AT5G07370.2	-0.476605	7.63255	5.08484	0.0241359	0.103466	-0.0800425	-0.531851	black	ATIPK2A	INOSITOL POLYPHOSPHATE KINASE 2 ALPHA	minor CHO metabolism.myo-inositol.InsP-Kinases
AT5G13000	AT5G13000.2	0.0664781	9.04396	0.112287	0.737555	0.883787	0.0744941	0.168398	black	ATGSL12	glucan synthase-like 12	minor CHO metabolism.callose
AT5G49740	AT5G49740.1	-0.191771	8.55247	0.725818	0.394242	0.671018	0.119364	-0.0494687	black	ATFRO7	FERRIC REDUCTION OXIDASE 7	metal handling.acquisition
AT1G74910	AT1G74910.2	0.0681714	8.24896	0.126765	0.72181	0.878814	-0.300625	-0.209792	black	#N/A	#N/A	major CHO metabolism.synthesis.starch.AGPase
AT3G06500	AT3G06500.1	0.432826	7.51341	3.02924	0.0817761	0.247116	0.277457	0.736966	black	A/N-InvC	alkaline/neutral invertase C	major CHO metabolism.degradation.sucrose.invertases.neutral
AT5G46110	AT5G46110.3	0.103619	11.3782	2.30691	0.1288	0.342435	0.23963	0.368256	black	APE2	ACCLIMATION OF PHOTOSYNTHESIS TO ENVIRONMENT 2	major CHO metabolism.degradation.starch.transporter
AT2G20900	AT2G20900.1	0.262755	6.95636	1.18211	0.276928	0.541135	0.0408421	0.329705	black	ATDGK5	0	lipid metabolism.Phospholipid synthesis.diacylglycerol kinase
AT2G20900	AT2G20900.4	0.128609	6.90765	0.263179	0.607944	0.815014	0.0530462	0.207805	black	ATDGK5	0	lipid metabolism.Phospholipid synthesis.diacylglycerol kinase
AT2G15050	AT2G15050.3	-0.162269	7.00976	0.432998	0.510521	0.744031	-0.540689	-0.678072	black	LTP	lipid transfer protein	lipid metabolism.lipid transfer proteins etc
AT2G15050	AT2G15050.2	-0.110327	7.41922	0.253256	0.614792	0.816497	-0.628201	-0.713696	black	LTP	lipid transfer protein	lipid metabolism.lipid transfer proteins etc
AT3G43220	AT3G43220.2	-0.315941	7.79994	3.11805	0.0774294	0.238126	-0.062481	-0.352672	black	#N/A	#N/A	lipid metabolism.lipid degradation.lysophospholipases
AT1G80460	AT1G80460.2	0.0219773	7.71575	0.0102437	0.919383	0.963312	-0.327272	-0.282035	black	GLI1	0	lipid metabolism.glyceral metabolism.glycerol kinase
AT1G74960	AT1G74960.3	0.229848	8.44281	1.30141	0.253957	0.519179	0.165727	0.422691	black	ATKAS2	ARABIDOPSIS BETA-KETOACYL-ACP SYNTHETASE 2	lipid metabolism.FA synthesis and FA elongation.ketoacyl ACP synthase
AT5G46290	AT5G46290.2	0.0227552	9.3356	0.0382598	0.844922	0.938989	0.152067	0.199841	black	KAS1	KETOACYL-ACP SYNTHASE 1	lipid metabolism.FA synthesis and FA elongation.ketoacyl ACP synthase
AT5G54500	AT5G54500.2	0.0083669	8.57188	0.00332416	0.954023	0.980057	-0.301656	-0.268887	black	FQR1	flavodoxin-like quinone reductase 1	lipid metabolism.exotics(steroids, squalene etc)
AT5G58800	AT5G58800.1	0.0589922	7.30157	0.0610975	0.80477	0.911962	-0.0291228	0.0544478	black	#N/A	#N/A	lipid metabolism.exotics(steroids, squalene etc)
AT5G58800	AT5G58800.2	0.0195386	7.32131	0.00700769	0.933285	0.971994	-0.0268797	0.017278	black	#N/A	#N/A	lipid metabolism.exotics(steroids, squalene etc)
AT5G23450	AT5G23450.1	-0.0790862	8.26143	0.109063	0.741214	0.885294	-0.213489	-0.266515	black	ATLCBK1	long-chain base (LCB) kinase 1	lipid metabolism.exotics (steroids, squalene etc).sphingolipids
AT4G22753	AT4G22753.2	0.0265472	7.58817	0.0218555	0.882472	0.953139	-0.345651	-0.294285	black	ATSMO1-3	0	lipid metabolism.exotics (steroids, squalene etc).methylsterol monooxygenase
AT3G16470	AT3G16470.3	-0.0324071	9.70942	0.126319	0.72228	0.878814	0.00551964	0	black	JAL35	jacalin-related lectin 35	hormone metabolism.jasmonate.induced-regulated-responsive-activated
AT3G11540	AT3G11540.2	-0.224409	8.09812	2.15532	0.142076	0.361233	-0.658823	-0.857396	black	SPY	SPINDLY	hormone metabolism.gibberelin.signal transduction
AT3G19820	AT3G19820.2	-0.128415	9.85484	0.612046	0.434018	0.695687	-0.187562	-0.292977	black	CBB1	CABBAGE 1	hormone metabolism.brassinosteroid.synthesis-degradation.sterols.DWF1
AT3G19820	AT3G19820.3	-0.0977171	9.83163	0.316281	0.573851	0.790386	-0.188411	-0.263034	black	CBB1	CABBAGE 1	hormone metabolism.brassinosteroid.synthesis-degradation.sterols.DWF1
AT5G05690	AT5G05690.3	-0.144	9.01129	1.53953	0.214688	0.465579	-0.139369	-0.258918	black	CBB3	CABBAGE 3	hormone metabolism.brassinosteroid.synthesis-degradation.BRs.CPD
AT1G19350	AT1G19350.5	-0.291576	9.66601	4.23652	0.0395633	0.143937	1.28093	1.01958	black	BES1	BRI1-EMS-SUPPRESSOR 1	hormone metabolism.brassinosteroid.signal transduction.BZR
AT1G19350	AT1G19350.6	-0.260541	9.63757	3.37463	0.0662075	0.212865	1.25835	1.02763	black	BES1	BRI1-EMS-SUPPRESSOR 1	hormone metabolism.brassinosteroid.signal transduction.BZR
AT4G18710	AT4G18710.2	-0.0518995	11.0091	0.495138	0.481644	0.731729	-0.0393129	-0.0661541	black	ATSK21	SHAGGY-LIKE KINASE 21	hormone metabolism.brassinosteroid.signal transduction.BRI
AT2G33830	AT2G33830.1	0.469716	9.30095	5.94193	0.0147848	0.0714061	-0.482619	0.0119726	black	AtDRM2	0	hormone metabolism.auxin.induced-regulated-responsive-activated
AT2G46370	AT2G46370.3	0.18022	7.76684	1.01605	0.313459	0.586608	0.119265	0.324129	black	AtGH3.11	0	hormone metabolism.auxin.induced-regulated-responsive-activated
AT3G15450	AT3G15450.1	0.375067	10.1145	3.35958	0.066815	0.214195	0.503913	0.903138	black	#N/A	#N/A	hormone metabolism.auxin.induced-regulated-responsive-activated
AT3G15450	AT3G15450.3	-0.0376022	10.5824	0.183111	0.668713	0.845254	0.507677	0.493237	black	#N/A	#N/A	hormone metabolism.auxin.induced-regulated-responsive-activated
AT2G23600	AT2G23600.1	-0.226277	8.86876	2.07532	0.149699	0.37374	-1.03709	-1.2384	black	ACL	acetone-cyanohydrin lyase	hormone metabolism
AT5G22620	AT5G22620.3	0.296272	7.75947	1.79184	0.180702	0.425226	0.185584	0.50696	black	#N/A	#N/A	glycolysis.unclear/dually targeted.phosphoglycerate mutase
AT1G70730	AT1G70730.2	-0.273244	8.59376	2.0773	0.149504	0.37374	0.446132	0.198904	black	PGM2	phosphoglucomutase 2	glycolysis.cytosolic branch.phosphoglucomutase (PGM)
AT1G08650	AT1G08650.2	-0.0453277	8.08512	0.086632	0.768503	0.901341	1.17929	1.15879	black	ATPPCK1	PHOSPHOENOLPYRUVATE CARBOXYLASE KINASE 1	glycolysis.cytosolic branch.phospho-enol-pyruvate carboxylase kinase (PPCK)
AT2G42600	AT2G42600.2	0.0516613	11.3384	0.333005	0.563895	0.782519	0.53103	0.607428	black	ATPPC2	phosphoenolpyruvate carboxylase 2	glycolysis.cytosolic branch.phospho-enol-pyruvate carboxylase (PEPC)
AT2G24270	AT2G24270.4	-0.0361576	10.3737	0.136131	0.712158	0.875164	0.146892	0.137766	black	ALDH11A3	aldehyde dehydrogenase 11A3	glycolysis.cytosolic branch.non-phosphorylating glyceraldehyde 3-phosphate dehydrogenase (NPGAP-DH)
AT2G24270	AT2G24270.2	0.005773	10.2375	0.00254576	0.959759	0.98055	0.145642	0.178037	black	ALDH11A3	aldehyde dehydrogenase 11A3	glycolysis.cytosolic branch.non-phosphorylating glyceraldehyde 3-phosphate dehydrogenase (NPGAP-DH)
AT2G24270	AT2G24270.3	-0.00545752	10.2807	0.00249546	0.960159	0.98055	0.145881	0.166582	black	ALDH11A3	aldehyde dehydrogenase 11A3	glycolysis.cytosolic branch.non-phosphorylating glyceraldehyde 3-phosphate dehydrogenase (NPGAP-DH)
AT1G13440	AT1G13440.2	0.037081	10.8395	0.130092	0.718337	0.878814	0.556471	0.615336	black	GAPC-2	GLYCERALDEHYDE-3-PHOSPHATE DEHYDROGENASE C-2	glycolysis.cytosolic branch.glyceraldehyde 3-phosphate dehydrogenase (GAP-DH)
AT1G07110	AT1G07110.1	-0.105081	8.48397	0.190259	0.662701	0.841501	0.399256	0.321928	black	ATF2KP	0	glycolysis.cytosolic branch.fructose-2,6-bisphosphatase (Fru2,6BisPase)
AT4G26520	AT4G26520.1	-0.0509174	7.76724	0.0708013	0.790174	0.906993	0.118042	0.0901978	black	AtFBA7	0	glycolysis.cytosolic branch.aldolase
AT1G48650	AT1G48650.2	0.0854816	8.39717	0.23867	0.625168	0.820847	0.36206	0.473931	black	#N/A	#N/A	DNA.unspecified
AT2G27110	AT2G27110.3	0.169224	7.02055	0.498205	0.48029	0.731191	-0.357948	-0.163499	black	FRS3	FAR1-related sequence 3	DNA.unspecified
AT5G63460	AT5G63460.3	0.24069	6.26486	0.949478	0.329852	0.604099	-0.554736	-0.287981	black	#N/A	#N/A	DNA.unspecified
AT1G54260	AT1G54260.1	0.075674	6.13524	0.083769	0.772253	0.903535	-0.773148	-0.669851	black	#N/A	#N/A	DNA.synthesis/chromatin structure.histone.H1
AT2G30620	AT2G30620.2	-0.0713933	10.2946	0.863765	0.352687	0.633234	-0.299396	-0.343705	black	#N/A	#N/A	DNA.synthesis/chromatin structure.histone.H1
AT1G07820	AT1G07820.2	-0.163531	7.11074	0.552905	0.457133	0.716207	-0.220375	-0.358793	black	#N/A	#N/A	DNA.synthesis/chromatin structure.histone.core.H4
AT1G77180	AT1G77180.3	0.0334739	9.85834	0.145637	0.70274	0.866477	-0.4652	-0.405344	black	SKIP	SNW/Ski-interacting protein	DNA.synthesis/chromatin structure
AT2G03390	AT2G03390.2	-0.0766629	8.34563	0.247739	0.618671	0.816635	-0.0132968	-0.0644487	black	#N/A	#N/A	DNA.synthesis/chromatin structure
AT2G26280	AT2G26280.1	-0.394147	8.61743	6.16141	0.0130567	0.0644673	0.17981	-0.190522	black	CID7	CTC-interacting domain 7	DNA.synthesis/chromatin structure
AT5G10550	AT5G10550.1	-0.0593309	9.30144	0.219696	0.639272	0.826941	0.485378	0.451057	black	GTE2	global transcription factor group E2	DNA.synthesis/chromatin structure
AT5G11170	AT5G11170.2	-0.184023	8.7671	2.43486	0.118665	0.326475	-0.321227	-0.480364	black	UAP56a	homolog of human UAP56 a	DNA.synthesis/chromatin structure
AT5G11170	AT5G11170.1	-0.140337	9.00345	1.61455	0.203853	0.455478	-0.325131	-0.441269	black	UAP56a	homolog of human UAP56 a	DNA.synthesis/chromatin structure
AT5G11200	AT5G11200.1	-0.185911	7.29072	0.736794	0.39069	0.66977	-0.279674	-0.440573	black	UAP56b	homolog of human UAP56 b	DNA.synthesis/chromatin structure
AT5G11200	AT5G11200.2	-0.161436	7.20767	0.471463	0.492315	0.738806	-0.283533	-0.420108	black	UAP56b	homolog of human UAP56 b	DNA.synthesis/chromatin structure
AT5G11200	AT5G11200.3	-0.0601897	7.23898	0.0705457	0.790544	0.906993	-0.290441	-0.325576	black	UAP56b	homolog of human UAP56 b	DNA.synthesis/chromatin structure
AT5G55300	AT5G55300.2	-0.436951	7.9549	3.55438	0.0593886	0.197249	-0.324663	-0.736966	black	MGO1	MGOUN 1	DNA.synthesis/chromatin structure
AT5G55300	AT5G55300.3	-0.0692804	9.60941	0.504383	0.477581	0.730005	-0.323544	-0.366663	black	MGO1	MGOUN 1	DNA.synthesis/chromatin structure
AT1G01490	AT1G01490.2	0.160505	7.48163	0.428672	0.512641	0.744031	-0.40204	-0.216318	black	#N/A	#N/A	DNA.repair
AT1G52500	AT1G52500.1	0.457556	7.19339	5.39805	0.0201593	0.089304	-0.434299	0.051715	black	ATFPG-1	A. THALIANA FORMAMIDOPYRIMIDINE-DNA GLYCOSYLASE 1	DNA.repair
AT1G52500	AT1G52500.2	0.255369	7.39873	1.99906	0.157397	0.385134	-0.406247	-0.123382	black	ATFPG-1	A. THALIANA FORMAMIDOPYRIMIDINE-DNA GLYCOSYLASE 1	DNA.repair
AT1G79050	AT1G79050.2	-0.151417	7.05284	0.430044	0.511968	0.744031	-0.00809141	-0.134301	black	RECA1	homolog of bacterial RecA	DNA.repair
AT1G80420	AT1G80420.4	0.20021	6.91361	0.708585	0.399914	0.674973	-0.954196	-0.728327	black	ATXRCC1	0	DNA.repair
AT1G34550	AT1G34550.1	-0.0277686	7.96093	0.0280342	0.867028	0.94643	-0.236352	-0.240359	black	EMB2756	EMBRYO DEFECTIVE 2756	development.unspecified
AT1G75500	AT1G75500.2	0.15888	9.48327	2.06602	0.150614	0.375179	-0.25736	-0.0733167	black	UMAMIT5	Usually multiple acids move in and out Transporters 5	development.unspecified
AT2G03140	AT2G03140.2	-0.126387	7.78397	0.306876	0.579603	0.794351	0.28921	0.188072	black	#N/A	#N/A	development.unspecified
AT2G37450	AT2G37450.2	0.150008	7.69015	0.723597	0.394966	0.671018	0.419714	0.595016	black	UMAMIT13	Usually multiple acids move in and out Transporters 13	development.unspecified
AT2G37450	AT2G37450.1	0.130163	7.96892	0.690664	0.405939	0.6782	0.415037	0.570316	black	UMAMIT13	Usually multiple acids move in and out Transporters 13	development.unspecified
AT2G38860	AT2G38860.3	0.116725	8.6871	0.777228	0.37799	0.657868	-0.91847	-0.775608	black	DJ-1e	0	development.unspecified
AT3G01930	AT3G01930.2	0.0557095	6.64934	0.0506073	0.82201	0.925646	-0.0434289	0.0374747	black	#N/A	#N/A	development.unspecified
AT3G13340	AT3G13340.2	0.231033	7.43665	0.955873	0.328229	0.603025	-0.382629	-0.125531	black	#N/A	#N/A	development.unspecified
AT3G15880	AT3G15880.2	0.23893	8.39592	1.32593	0.24953	0.515852	-0.110321	0.154975	black	TPR4	TOPLESS-RELATED 4	development.unspecified
AT3G28080	AT3G28080.3	-0.322702	7.44756	3.43068	0.0639959	0.208789	0.380604	0.0824622	black	UMAMIT47	Usually multiple acids move in and out Transporters 47	development.unspecified
AT3G28080	AT3G28080.2	-0.0441641	6.88911	0.0332289	0.855357	0.94094	0.312292	0.293196	black	UMAMIT47	Usually multiple acids move in and out Transporters 47	development.unspecified
AT3G46600	AT3G46600.2	-0.0488292	8.92527	0.0301063	0.862249	0.945141	2.09171	2.06848	black	#N/A	#N/A	development.unspecified
AT4G12420	AT4G12420.2	0.130308	9.26257	0.932609	0.334186	0.608912	-0.02672	0.12956	black	SKU5	0	development.unspecified
AT4G16280	AT4G16280.2	-0.470747	7.45666	5.97212	0.0145338	0.0708124	-0.430144	-0.875821	black	FCA	0	development.unspecified
AT4G16280	AT4G16280.3	-0.364613	7.40019	4.01959	0.0449747	0.1615	-0.379261	-0.718674	black	FCA	0	development.unspecified
AT5G09330	AT5G09330.3	0.16317	8.33505	1.24288	0.264917	0.529834	-0.434663	-0.246161	black	ANAC082	NAC domain containing protein 82	development.unspecified
AT5G14930	AT5G14930.3	0.233928	6.83989	1.10855	0.292397	0.561443	0	0.260764	black	SAG101	senescence-associated gene 101	development.unspecified
AT5G22640	AT5G22640.1	-0.245575	9.72972	1.58133	0.208569	0.458603	0.0802714	-0.137504	black	emb1211	embryo defective 1211	development.unspecified
AT5G22640	AT5G22640.2	-0.0332701	10.9457	0.239124	0.624839	0.820847	0.0791571	0.070945	black	emb1211	embryo defective 1211	development.unspecified
AT5G43822	AT5G43822.1	-0.166465	5.99613	0.333921	0.563359	0.782519	-0.393011	-0.531851	black	#N/A	#N/A	development.unspecified
AT5G18830	AT5G18830.3	0.113483	7.17088	0.223384	0.636473	0.825251	0.350801	0.4885	black	ATSPL7	SQUAMOSA PROMOTER BINDING PROTEIN-LIKE 7	development.squamosa promoter binding like (SPL)
AT2G29630	AT2G29630.2	-0.4692	11.192	5.70628	0.0169043	0.0800359	-0.0380079	-0.485427	black	PY	PYRIMIDINE REQUIRING	Co-factor and vitamine metabolism.thiamine
AT2G29630	AT2G29630.3	-0.342971	11.2013	3.04286	0.0810927	0.245722	-0.0383647	-0.359328	black	PY	PYRIMIDINE REQUIRING	Co-factor and vitamine metabolism.thiamine
AT1G04750	AT1G04750.2	-0.18302	8.33418	1.84542	0.174317	0.414612	-0.48306	-0.641242	black	AT VAMP7B	0	cell.vesicle transport
AT1G79990	AT1G79990.1	0.0946845	8.3994	0.250088	0.617013	0.816635	-0.544896	-0.425022	black	#N/A	#N/A	cell.vesicle transport
AT2G33120	AT2G33120.3	-0.0171382	7.63114	0.00822311	0.927746	0.968006	-0.48074	-0.472936	black	ATVAMP722	ARABIDOPSIS THALIANA VESICLE-ASSOCIATED MEMBRANE PROTEIN 722	cell.vesicle transport
AT3G11820	AT3G11820.2	0.238828	7.86751	1.24678	0.264168	0.529293	-0.0232074	0.241008	black	AT-SYR1	0	cell.vesicle transport
AT3G15980	AT3G15980.4	-0.371022	8.12496	3.19711	0.0737687	0.231016	-0.527023	-0.872765	black	#N/A	#N/A	cell.vesicle transport
AT3G15980	AT3G15980.1	-0.271356	8.28886	2.50187	0.113711	0.316788	-0.526517	-0.77259	black	#N/A	#N/A	cell.vesicle transport
AT4G34660	AT4G34660.3	-0.245955	6.72445	1.06884	0.301208	0.569841	-0.15451	-0.375509	black	#N/A	#N/A	cell.vesicle transport
AT5G16880	AT5G16880.3	0.0342167	8.43149	0.0381441	0.845154	0.938989	-0.768166	-0.707819	black	#N/A	#N/A	cell.vesicle transport
AT5G22770	AT5G22770.2	-0.164832	7.53294	0.808913	0.368442	0.649915	-0.415461	-0.553598	black	alpha-ADR	alpha-adaptin	cell.vesicle transport
AT1G24460	AT1G24460.1	-0.0480583	9.2473	0.188857	0.66387	0.842019	-0.0595917	-0.0839518	black	TNO1	TGN-localized SYP41 interacting protein	cell.organisation
AT1G27920	AT1G27920.1	-0.061548	6.70282	0.0656615	0.797762	0.910548	-0.870651	-0.905535	black	MAP65-8	microtubule-associated protein 65-8	cell.organisation
AT2G24600	AT2G24600.1	0.233332	7.90978	1.51368	0.218579	0.471244	-0.0390874	0.218835	black	#N/A	#N/A	cell.organisation
AT2G24600	AT2G24600.2	0.214522	7.83896	1.10067	0.294119	0.562796	-0.0356614	0.203533	black	#N/A	#N/A	cell.organisation
AT2G26210	AT2G26210.2	-0.242765	6.75465	0.90525	0.341378	0.616737	-0.754888	-0.972519	black	#N/A	#N/A	cell.organisation
AT3G23280	AT3G23280.2	-0.246971	8.23803	1.26074	0.261511	0.525886	-0.173043	-0.396659	black	XBAT35	XB3 ortholog 5 in Arabidopsis thaliana	cell.organisation
AT3G23670	AT3G23670.2	0.100443	7.23261	0.292906	0.588364	0.80158	-0.388382	-0.263034	black	KINESIN-12B	0	cell.organisation
AT3G57410	AT3G57410.1	0.0936268	8.56639	0.242848	0.622157	0.819173	-0.0713111	0.0476967	black	ATVLN3	0	cell.organisation
AT4G14960	AT4G14960.1	0.0343013	9.94084	0.0645757	0.799405	0.910548	-0.161596	-0.105678	black	TUA6	Tubulin alpha-6	cell.organisation
AT4G38950	AT4G38950.2	-0.0282802	8.35632	0.0252833	0.873663	0.949921	-0.738186	-0.742063	black	#N/A	#N/A	cell.organisation
AT5G02370	AT5G02370.1	0.00748293	11.8689	0.0101905	0.919592	0.963312	0.617164	0.65686	black	#N/A	#N/A	cell.organisation
AT5G19940	AT5G19940.2	0.234327	8.39047	1.62513	0.202378	0.455221	0.34749	0.606855	black	#N/A	#N/A	cell.organisation
AT5G43900	AT5G43900.3	-0.260994	8.01991	1.22459	0.268461	0.533233	-0.189617	-0.425764	black	ATMYA2	ARABIDOPSIS MYOSIN 2	cell.organisation
AT5G43900	AT5G43900.2	-0.260994	8.01991	1.22459	0.268461	0.533233	-0.189617	-0.425764	black	ATMYA2	ARABIDOPSIS MYOSIN 2	cell.organisation
AT5G59880	AT5G59880.2	-0.0256098	9.31472	0.0265505	0.870563	0.94768	-0.182437	-0.183066	black	ADF3	actin depolymerizing factor 3	cell.organisation
AT5G13840	AT5G13840.2	0.101381	8.24405	0.511612	0.474442	0.729254	-0.601451	-0.474909	black	CCS52B	cell cycle switch protein 52 B	cell.division
AT2G16600	AT2G16600.2	0.0716713	10.6055	0.628699	0.427833	0.691788	-0.744893	-0.652722	black	ROC3	rotamase CYP 3	cell.cycle.peptidylprolyl isomerase
AT3G62030	AT3G62030.2	-0.387868	10.1938	4.32061	0.0376535	0.139536	0.1519	-0.213707	black	CYP20-3	cyclophilin 20-3	cell.cycle.peptidylprolyl isomerase
AT3G63400	AT3G63400.2	0.00175843	8.77371	0.000260859	0.987114	0.992441	-0.603799	-0.575502	black	#N/A	#N/A	cell.cycle.peptidylprolyl isomerase
AT5G35100	AT5G35100.2	-0.0353334	8.43269	0.0330056	0.855838	0.94094	0.264749	0.258734	black	#N/A	#N/A	cell.cycle.peptidylprolyl isomerase
AT1G27630	AT1G27630.1	-0.363764	7.43701	4.26981	0.0387952	0.142078	-0.14483	-0.484034	black	CYCT1;3	cyclin T 1;3	cell.cycle
AT1G70620	AT1G70620.1	-0.236232	9.33566	3.78299	0.0517759	0.177791	-0.585088	-0.792558	black	#N/A	#N/A	cell.cycle
AT1G70620	AT1G70620.3	-0.256138	9.16754	3.41806	0.0644866	0.209771	-0.587799	-0.814444	black	#N/A	#N/A	cell.cycle
AT1G70620	AT1G70620.2	-0.209189	8.86642	1.18592	0.276153	0.540576	-0.595659	-0.775127	black	#N/A	#N/A	cell.cycle
AT4G14400	AT4G14400.2	-0.291031	10.5118	3.35188	0.0671284	0.214578	-2.47204	-2.73771	black	ACD6	ACCELERATED CELL DEATH 6	cell.cell death.plants
AT1G79500	AT1G79500.5	-0.0703971	9.37142	0.498212	0.480287	0.731191	0.379033	0.332196	black	AtkdsA1	0	cell wall.precursor synthesis.KDO pathway.KDO-8-Phosphate Synthase
AT3G05910	AT3G05910.2	-0.0359004	8.13236	0.0615139	0.804119	0.911962	-0.536719	-0.546827	black	#N/A	#N/A	cell wall.pectin*esterases.acetyl esterase
AT4G19410	AT4G19410.2	0.128744	9.70889	1.77096	0.183263	0.429427	-0.950513	-0.797035	black	#N/A	#N/A	cell wall.pectin*esterases.acetyl esterase
AT1G69530	AT1G69530.5	0.0681732	9.14798	0.347853	0.555331	0.778449	-0.586486	-0.49502	black	AT-EXP1	0	cell wall.modification
AT1G69530	AT1G69530.4	0.111359	8.37608	0.229642	0.63179	0.824009	-0.578458	-0.444785	black	AT-EXP1	0	cell wall.modification
AT1G69530	AT1G69530.3	0.0291553	8.36431	0.0146935	0.903519	0.962513	-0.576417	-0.525461	black	AT-EXP1	0	cell wall.modification
AT2G01850	AT2G01850.1	0.207512	9.09184	1.28355	0.25724	0.523954	0.67047	0.903038	black	ATXTH27	0	cell wall.modification
AT4G24780	AT4G24780.2	0.0544562	8.24545	0.0749353	0.784282	0.906294	-0.707167	-0.629817	black	#N/A	#N/A	cell wall.degradation.pectate lyases and polygalacturonases
AT5G01930	AT5G01930.1	-0.0555311	7.3894	0.0782829	0.779638	0.905404	-0.161929	-0.192645	black	AtMAN6	0	cell wall.degradation.mannan-xylose-arabinose-fucose
AT1G76930	AT1G76930.2	0.165914	11.2028	5.39823	0.0201571	0.089304	-1.02414	-0.83395	black	ATEXT1	EXTENSIN 1	cell wall.cell wall proteins.HRGP
AT1G76930	AT1G76930.1	0.127557	11.2878	3.33905	0.0676537	0.2147	-1.01592	-0.86334	black	ATEXT1	EXTENSIN 1	cell wall.cell wall proteins.HRGP
AT3G59970	AT3G59970.2	0.0313165	11.242	0.255764	0.613045	0.816497	0.228985	0.284213	black	MTHFR1	methylenetetrahydrofolate reductase 1	C1-metabolism.methylenetetrahydrofolate reductase
AT3G07270	AT3G07270.2	-0.291431	8.95998	6.20633	0.0127294	0.0631333	0.225936	-0.0452901	black	#N/A	#N/A	C1-metabolism.GTP cyclohydrolase I
AT1G11840	AT1G11840.5	0.310044	9.00997	2.18225	0.139611	0.357429	-0.247108	0.0865877	black	ATGLX1	glyoxalase I homolog	Biodegradation of Xenobiotics.lactoylglutathione lyase
AT1G67280	AT1G67280.2	0.120838	10.4636	2.36749	0.123886	0.333836	-0.118399	0.0290876	black	#N/A	#N/A	Biodegradation of Xenobiotics.lactoylglutathione lyase
AT3G61440	AT3G61440.1	0.184469	10.2977	0.640625	0.423484	0.690543	0.201622	0.409876	black	ARATH;BSAS3;1	BETA-SUBSTITUTED ALA SYNTHASE 3;1	amino acid metabolism.synthesis.serine-glycine-cysteine group.cysteine.OASTL
AT3G61440	AT3G61440.2	0.166882	9.68886	0.483911	0.486656	0.735166	0.213123	0.403897	black	ARATH;BSAS3;1	BETA-SUBSTITUTED ALA SYNTHASE 3;1	amino acid metabolism.synthesis.serine-glycine-cysteine group.cysteine.OASTL
AT3G61440	AT3G61440.3	0.0075004	10.6024	0.00564075	0.940131	0.973582	0.201525	0.232389	black	ARATH;BSAS3;1	BETA-SUBSTITUTED ALA SYNTHASE 3;1	amino acid metabolism.synthesis.serine-glycine-cysteine group.cysteine.OASTL
AT5G65720	AT5G65720.2	0.161954	8.53614	0.98168	0.321784	0.596633	-0.0187336	0.168929	black	ATNFS1	ARABIDOPSIS THALIANA NITROGEN FIXATION S (NIFS)-LIKE 1	amino acid metabolism.synthesis.serine-glycine-cysteine group.cysteine
AT1G58080	AT1G58080.1	0.522856	8.4885	4.91251	0.0266629	0.10932	0.240977	0.789782	black	ATATP-PRT1	ATP phosphoribosyl transferase 1	amino acid metabolism.synthesis.histidine.ATP phosphoribosyl transferase
AT2G39800	AT2G39800.2	0.11444	9.05212	0.580879	0.445968	0.707662	0.456456	0.596504	black	ATP5CS	0	amino acid metabolism.synthesis.glutamate family.proline.delta 1-pyrroline-5-carboxylate synthetase
AT4G24830	AT4G24830.2	-0.185167	7.81444	1.04567	0.306506	0.576524	0.209754	0.0506261	black	#N/A	#N/A	amino acid metabolism.synthesis.glutamate family.arginine.arginosuccinate synthase
AT1G65960	AT1G65960.2	0.140459	9.99414	0.849577	0.356672	0.636404	0.233169	0.395929	black	GAD2	glutamate decarboxylase 2	amino acid metabolism.synthesis.central amino acid metabolism.GABA.Glutamate decarboxylase
AT4G31990	AT4G31990.3	-0.175543	9.23531	1.35918	0.24368	0.508767	-0.115439	-0.263034	black	AAT3	ASPARTATE AMINOTRANSFERASE DEFICIENT 3	amino acid metabolism.synthesis.central amino acid metabolism.aspartate.aspartate aminotransferase
AT1G23310	AT1G23310.1	0.166324	12.1514	1.19415	0.274493	0.538279	0.108376	0.298523	black	AOAT1	ALANINE-2-OXOGLUTARATE AMINOTRANSFERASE 1	amino acid metabolism.synthesis.central amino acid metabolism.alanine.alanine aminotransferase
AT1G23310	AT1G23310.2	0.0207739	12.2094	0.0394333	0.842593	0.938989	0.108649	0.153033	black	AOAT1	ALANINE-2-OXOGLUTARATE AMINOTRANSFERASE 1	amino acid metabolism.synthesis.central amino acid metabolism.alanine.alanine aminotransferase
AT5G20980	AT5G20980.2	0.042987	7.36817	0.0555936	0.813601	0.920085	0.375115	0.443052	black	ATMS3	methionine synthase 3	amino acid metabolism.synthesis.aspartate family.methionine.methionine synthase
AT3G57050	AT3G57050.2	0.09882	7.78849	0.21986	0.639146	0.826941	-0.138319	-0.0143553	black	CBL	cystathionine beta-lyase	amino acid metabolism.synthesis.aspartate family.methionine.cystathionine beta-lyase
AT1G76990	AT1G76990.4	0.0448121	9.04596	0.122076	0.726794	0.879589	-0.979466	-0.910995	black	ACR3	ACT domain repeat 3	amino acid metabolism.misc
AT1G76990	AT1G76990.1	0.0757573	8.49089	0.0926998	0.760773	0.89703	-0.975671	-0.876852	black	ACR3	ACT domain repeat 3	amino acid metabolism.misc
AT1G76990	AT1G76990.5	0.0144502	8.87024	0.0103511	0.918963	0.963312	-0.99785	-0.961111	black	ACR3	ACT domain repeat 3	amino acid metabolism.misc
AT1G08110	AT1G08110.1	0.320525	7.84125	2.23102	0.135265	0.352915	-0.243588	0.101538	black	#N/A	#N/A	amino acid metabolism.degradation.aspartate family.threonine
AT1G08110	AT1G08110.3	0.219649	8.01352	1.47945	0.22386	0.478896	-0.244344	0	black	#N/A	#N/A	amino acid metabolism.degradation.aspartate family.threonine
AT4G13940	AT4G13940.3	0.150959	11.6339	3.85109	0.0497136	0.172361	-0.284018	-0.113396	black	ATSAHH1	S-ADENOSYL-L-HOMOCYSTEIN HYDROLASE 1	amino acid metabolism.degradation.aspartate family.methionine
AT4G13940	AT4G13940.4	0.0314036	13.5169	0.307552	0.579186	0.794351	-0.300119	-0.24217	black	ATSAHH1	S-ADENOSYL-L-HOMOCYSTEIN HYDROLASE 1	amino acid metabolism.degradation.aspartate family.methionine
AT5G04740	AT5G04740.2	-0.11443	8.51542	0.734996	0.391269	0.66977	-0.00234394	-0.0905123	black	ACR12	ACT domain repeats 12	amino acid metabolism

## Sheet: atcoecis
GO enrichment	Enrichment fold	p-value		Description	Score
GO:0000377	8.46	1.83133e-07	10	P RNA splicing, via transesterification reactions with bulged adenosine as nucleophile	0.01	AT4G36690 AT3G50670 AT2G37340 AT3G53500 AT3G13570 AT5G52040 AT1G55310 AT1G09140 AT4G25500 AT3G61860
GO:0000398	8.46	1.83133e-07	10	P nuclear mRNA splicing, via spliceosome	0.01	AT4G36690 AT3G50670 AT2G37340 AT3G53500 AT3G13570 AT5G52040 AT1G55310 AT1G09140 AT4G25500 AT3G61860
GO:0000375	8.46	1.83133e-07	10	P RNA splicing, via transesterification reactions	0.01	AT4G36690 AT3G50670 AT2G37340 AT3G53500 AT3G13570 AT5G52040 AT1G55310 AT1G09140 AT4G25500 AT3G61860
GO:0016604	8.46	1.32349e-05	7	C nuclear body	0.01	AT1G55310 AT1G09140 AT2G37340 AT3G13570 AT4G25500 AT1G02840 AT3G61860
GO:0007623	8.2	4.06243e-06	8	P circadian rhythm	0.01	AT2G25930 AT2G21660 AT5G57360 AT3G22380 AT5G37260 AT4G25100 AT3G46640 AT1G09340
GO:0048511	8.2	4.06243e-06	8	P rhythmic process	0.01	AT2G25930 AT2G21660 AT5G57360 AT3G22380 AT5G37260 AT4G25100 AT3G46640 AT1G09340
GO:0006397	7.41	3.21909e-10	16	P mRNA processing	0.02	AT4G36690 AT3G50670 AT2G37340 AT3G53500 AT1G60200 AT3G13570 AT5G52040 AT1G60900 AT4G24740 AT1G55310 AT1G09140 AT5G64390 AT4G25500 AT2G16940 AT5G09880 AT3G61860
GO:0008380	6.87	3.91422e-08	13	P RNA splicing	0.02	AT4G36690 AT3G50670 AT2G37340 AT3G49430 AT3G53500 AT3G13570 AT5G52040 AT5G04430 AT3G63400 AT1G55310 AT1G09140 AT4G25500 AT3G61860
GO:0016071	5.69	2.43592e-09	18	P mRNA metabolism	0.02	AT3G53500 AT3G13570 AT5G52040 AT1G09140 AT3G56860 AT2G16940 AT5G09880 AT3G13300 AT4G36690 AT2G37340 AT3G50670 AT1G60200 AT1G60900 AT4G24740 AT1G55310 AT5G64390 AT4G25500 AT3G61860
GO:0042538	5.29	0.00231542	5	P hyperosmotic salinity response	0.01	AT4G33000 AT2G37570 AT2G39800 AT5G37850 AT1G06390
GO:0005681	5.2	0.00675199	4	C spliceosome complex	0	AT1G09140 AT4G25500 AT5G52040 AT3G61860
GO:0016846	5.12	0.00266339	5	F carbon-sulfur lyase activity	0.01	AT3G61440 AT3G57050 AT1G67280 AT1G11840 AT1G08110
GO:0006972	4.97	0.0030477	5	P hyperosmotic response	0.01	AT4G33000 AT2G37570 AT2G39800 AT5G37850 AT1G06390
GO:0003746	4.67	0.0100043	4	F translation elongation factor activity	0	AT1G09640 AT4G29060 AT1G07930 AT5G60390
GO:0016831	4.67	0.000292455	8	F carboxy-lyase activity	0.01	AT1G67090 AT1G65960 AT5G38430 AT5G38420 AT2G42600 AT4G34710 AT3G02470 AT5G38410
GO:0009741	4.61	0.0260886	3	P response to brassinosteroid stimulus	0	AT4G18710 AT5G58220 AT1G19350
GO:0004222	4.57	0.00443952	5	F metalloendopeptidase activity	0.01	AT2G03140 AT2G32480 AT3G19170 AT5G10540 AT5G42620
GO:0051606	4.51	0.0112787	4	P detection of stimulus	0	AT2G25930 AT4G18710 AT2G46370 AT2G26670
GO:0009941	4.48	3.2764e-05	11	C chloroplast envelope	0.01	AT1G65260 AT4G25080 AT4G33520 AT5G19940 AT2G46820 AT3G17040 AT2G43950 AT3G19720 AT3G26570 AT1G27770 AT3G56940
GO:0009570	4.45	7.90603e-05	10	C chloroplast stroma	0.01	AT5G38430 AT2G42540 AT5G38410 AT1G67090 AT4G08390 AT2G21330 AT5G38420 AT3G48870 AT3G62030 AT1G20020
GO:0015294	4.45	0.00498996	5	F solute:cation symporter activity	0.01	AT3G56160 AT5G47560 AT1G76520 AT5G03560 AT2G01420
GO:0009064	4.34	0.00558707	5	P glutamine family amino acid metabolism	0.01	AT4G24830 AT1G65960 AT2G39800 AT5G53460 AT3G27740
GO:0009705	4.23	0.0141299	4	C vacuolar membrane (sensu Magnoliophyta)	0	AT4G33000 AT1G15690 AT2G38170 AT3G16240
GO:0000325	4.12	0.00692925	5	C vacuole (sensu Magnoliophyta)	0.01	AT4G33000 AT1G15690 AT2G38170 AT2G41560 AT3G16240
GO:0015293	4.12	0.00692925	5	F symporter activity	0.01	AT3G56160 AT5G47560 AT1G76520 AT5G03560 AT2G01420
GO:0044272	4.1	0.0157115	4	P sulfur compound biosynthesis	0	AT5G20980 AT4G23100 AT3G61440 AT3G57050
GO:0009535	4.1	7.53264e-12	33	C thylakoid membrane (sensu Viridiplantae)	0.04	AT1G65260 AT1G18730 AT5G66570 AT3G54890 AT5G22640 AT1G16880 AT5G04740 AT2G39470 AT2G46820 AT4G21280 AT4G27440 AT3G63490 AT1G52220 AT2G28800 AT5G38660 ATCG00720 AT1G73885 AT1G61520 AT3G01500 AT3G01480 AT2G21160 AT3G62030 AT1G20020 AT3G56940 AT5G35170 AT2G26500 AT5G21930 AT4G25080 ATCG00730 AT2G26340 AT1G67090 AT5G14740 AT2G39730
GO:0000097	4.06	0.0365143	3	P sulfur amino acid biosynthesis	0	AT5G20980 AT3G61440 AT3G57050
GO:0009526	4	9.47345e-05	11	C plastid envelope	0.01	AT1G65260 AT4G25080 AT4G33520 AT5G19940 AT2G46820 AT3G17040 AT2G43950 AT3G19720 AT3G26570 AT1G27770 AT3G56940
GO:0042651	3.99	1.6647e-11	33	C thylakoid membrane	0.04	AT1G65260 AT1G18730 AT5G66570 AT3G54890 AT5G22640 AT1G16880 AT5G04740 AT2G39470 AT2G46820 AT4G21280 AT4G27440 AT3G63490 AT1G52220 AT2G28800 AT5G38660 ATCG00720 AT1G73885 AT1G61520 AT3G01500 AT3G01480 AT2G21160 AT3G62030 AT1G20020 AT3G56940 AT5G35170 AT2G26500 AT5G21930 AT4G25080 ATCG00730 AT2G26340 AT1G67090 AT5G14740 AT2G39730
GO:0043094	3.93	0.00848171	5	P metabolic compound salvage	0.01	AT1G27450 AT1G80380 AT5G37850 AT1G23310 AT2G13360
GO:0015662	3.93	0.00848171	5	F ATPase activity, coupled to transmembrane movement of ions, phosphorylative mechanism	0.01	AT1G06190 AT5G21930 AT4G33520 AT2G41560 AT1G27770
GO:0031977	3.87	0.00105609	8	C thylakoid lumen	0.01	AT2G39470 AT4G24930 AT3G29240 AT4G21280 AT3G01480 AT5G66570 AT2G26340 AT2G40400
GO:0005798	3.87	0.0191974	4	C Golgi-associated vesicle	0	AT1G79990 AT3G15980 AT4G14160 AT5G22770
GO:0009543	3.87	0.00105609	8	C thylakoid lumen (sensu Viridiplantae)	0.01	AT2G39470 AT4G24930 AT3G29240 AT4G21280 AT3G01480 AT5G66570 AT2G26340 AT2G40400
GO:0031978	3.87	0.00105609	8	C plastid thylakoid lumen	0.01	AT2G39470 AT4G24930 AT3G29240 AT4G21280 AT3G01480 AT5G66570 AT2G26340 AT2G40400
GO:0009534	3.84	5.94045e-12	36	C thylakoid (sensu Viridiplantae)	0.04	AT1G65260 AT1G18730 AT5G66570 AT3G54890 AT5G22640 AT1G16880 AT2G40400 AT2G39470 AT5G04740 AT2G46820 AT4G21280 AT4G27440 AT3G63490 AT1G52220 AT2G28800 ATCG00720 AT5G38660 AT1G73885 AT1G61520 AT3G01500 AT4G24930 AT3G29240 AT3G01480 AT2G21160 AT3G62030 AT1G20020 AT3G56940 AT5G35170 AT2G26500 AT5G21930 AT4G25080 ATCG00730 AT2G26340 AT1G67090 AT2G39730 AT5G14740
GO:0044434	3.84	4.56918e-16	50	C chloroplast part	0.06	AT1G65260 AT1G18730 AT5G66570 AT3G54890 AT5G22640 AT1G16880 AT5G38430 AT4G33520 AT2G40400 AT4G08390 AT2G39470 AT5G04740 AT2G21330 AT2G46820 AT4G21280 AT4G27440 AT3G63490 AT1G52220 AT3G48870 AT3G26570 AT3G19720 AT3G17040 AT2G28800 ATCG00720 AT5G38660 AT1G73885 AT1G61520 AT3G01500 AT4G24930 AT3G29240 AT5G38420 AT3G01480 AT2G21160 AT3G62030 AT2G43950 AT1G20020 AT3G56940 AT1G27770 AT5G35170 AT2G26500…
GO:0031976	3.84	5.94045e-12	36	C plastid thylakoid	0.04	AT1G65260 AT1G18730 AT5G66570 AT3G54890 AT5G22640 AT1G16880 AT2G40400 AT2G39470 AT5G04740 AT2G46820 AT4G21280 AT4G27440 AT3G63490 AT1G52220 AT2G28800 ATCG00720 AT5G38660 AT1G73885 AT1G61520 AT3G01500 AT4G24930 AT3G29240 AT3G01480 AT2G21160 AT3G62030 AT1G20020 AT3G56940 AT5G35170 AT2G26500 AT5G21930 AT4G25080 ATCG00730 AT2G26340 AT1G67090 AT2G39730 AT5G14740
GO:0031984	3.82	7.13994e-12	36	C organelle subcompartment	0.04	AT1G65260 AT1G18730 AT5G66570 AT3G54890 AT5G22640 AT1G16880 AT2G40400 AT2G39470 AT5G04740 AT2G46820 AT4G21280 AT4G27440 AT3G63490 AT1G52220 AT2G28800 ATCG00720 AT5G38660 AT1G73885 AT1G61520 AT3G01500 AT4G24930 AT3G29240 AT3G01480 AT2G21160 AT3G62030 AT1G20020 AT3G56940 AT5G35170 AT2G26500 AT5G21930 AT4G25080 ATCG00730 AT2G26340 AT1G67090 AT2G39730 AT5G14740
GO:0003723	3.79	4.2896e-14	44	F RNA binding	0.05	AT3G13570 AT5G52040 AT3G55280 AT5G58040 AT4G16830 AT1G09140 AT3G56860 AT1G22330 AT5G10350 AT4G36690 AT1G48900 AT1G11650 AT3G50670 AT3G15010 AT5G65260 AT4G39260 AT5G47210 AT1G55310 AT3G52660 AT3G52120 AT3G25520 AT3G53460 AT2G21660 AT3G49430 AT4G13850 AT2G41060 AT4G16280 AT1G02840 AT5G04280 AT1G27650 AT5G55100 AT5G66010 AT5G51120 AT3G29390 AT1G60900 AT4G00830 AT5G55670 AT4G00420 AT1G60000 AT5G26880…
GO:0006396	3.78	1.44413e-08	25	P RNA processing	0.03	AT3G49430 AT3G53500 AT3G13570 AT5G52040 AT5G04430 AT1G09140 AT2G16940 AT5G09880 AT5G37370 AT5G55100 AT4G36690 AT2G43970 AT2G37340 AT3G50670 AT1G60200 AT3G63400 AT1G60900 AT1G55310 AT4G24740 AT5G64390 AT3G52120 AT3G17040 AT5G26880 AT4G25500 AT3G61860
GO:0009867	3.76	0.0444779	3	P jasmonic acid mediated signaling pathway	0	AT1G32230 AT2G46370 AT3G11820
GO:0009909	3.71	0.00139185	8	P regulation of flower development	0.01	AT2G25930 AT1G77080 AT5G65050 AT5G37260 AT3G04610 AT1G30970 AT4G16280 AT5G62000
GO:0015082	3.69	0.00554648	6	F di-, tri-valent inorganic cation transporter activity	0.01	AT2G38170 AT5G21930 AT4G33520 AT2G41560 AT2G46800 AT1G27770
GO:0005372	3.66	0.0231254	4	F water transporter activity	0	AT5G18290 AT4G35100 AT2G39010 AT3G16240
GO:0015250	3.66	0.0231254	4	F water channel activity	0	AT5G18290 AT4G35100 AT2G39010 AT3G16240
GO:0016830	3.65	0.000217804	11	F carbon-carbon lyase activity	0.01	AT5G38430 AT2G42600 AT4G34710 AT5G38410 AT1G67090 AT1G65960 AT2G21330 AT5G38420 AT4G26520 AT1G72970 AT3G02470
GO:0003712	3.62	0.048756	3	F transcription cofactor activity	0	AT1G16710 AT1G79000 AT1G80420
GO:0008047	3.6	0.0122768	5	F enzyme activator activity	0.01	AT2G39280 AT3G62290 AT5G53570 AT5G61530 AT2G39730
GO:0019684	3.59	0.00329819	7	P photosynthesis, light reaction	0.01	ATCG00720 AT2G46820 AT3G15850 AT5G66570 AT3G54890 AT4G33520 ATCG00730
GO:0005774	3.59	0.00329819	7	C vacuolar membrane	0.01	AT4G33000 AT1G15690 AT3G13080 AT2G38170 AT2G41560 AT2G46800 AT3G16240
GO:0044436	3.58	4.4912e-11	36	C thylakoid part	0.04	AT1G65260 AT1G18730 AT5G66570 AT3G54890 AT5G22640 AT1G16880 AT2G40400 AT2G39470 AT5G04740 AT2G46820 AT4G21280 AT4G27440 AT3G63490 AT1G52220 AT2G28800 ATCG00720 AT5G38660 AT1G73885 AT1G61520 AT3G01500 AT4G24930 AT3G29240 AT3G01480 AT2G21160 AT3G62030 AT1G20020 AT3G56940 AT5G35170 AT2G26500 AT5G21930 AT4G25080 ATCG00730 AT2G26340 AT1G67090 AT2G39730 AT5G14740
GO:0009579	3.57	2.74545e-11	37	C thylakoid	0.05	AT1G65260 AT1G18730 AT5G66570 AT3G54890 AT5G22640 AT1G16880 AT2G40400 AT2G39470 AT5G04740 AT2G46820 AT4G21280 AT4G27440 AT3G63490 AT1G52220 AT2G28800 ATCG00720 AT5G38660 AT1G73885 AT1G61520 AT3G01500 AT4G24930 AT3G29240 AT3G01480 AT2G21160 AT3G62030 AT1G20020 AT3G56940 AT3G15850 AT5G35170 AT2G26500 AT5G21930 AT4G25080 AT2G26340 ATCG00730 AT1G67090 AT2G39730 AT5G14740
GO:0016620	3.56	0.025259	4	F oxidoreductase activity, acting on the aldehyde or oxo group of donors, NAD or NADP as acceptor	0	AT1G13440 AT1G12900 AT2G24270 AT1G15950
GO:0009910	3.5	0.0532274	3	P negative regulation of flower development	0	AT1G30970 AT1G77080 AT5G65050
GO:0009914	3.47	0.0275073	4	P hormone transport	0	AT1G15690 AT5G19530 AT1G76520 AT2G01420
GO:0009926	3.47	0.0275073	4	P auxin polar transport	0	AT1G15690 AT5G19530 AT1G76520 AT2G01420
GO:0009642	3.45	0.0145471	5	P response to light intensity	0.01	AT2G06850 AT2G41100 AT3G15850 AT5G66570 AT2G41430
GO:0044435	3.44	1.11292e-14	52	C plastid part	0.06	AT1G65260 AT1G18730 AT5G66570 AT3G54890 AT5G22640 AT1G16880 AT5G38430 AT4G33520 AT2G40400 AT1G21600 AT4G08390 AT2G39470 AT5G04740 AT2G21330 AT2G46820 AT4G21280 AT4G27440 AT3G63490 AT1G52220 AT3G48870 AT3G26570 AT3G19720 AT3G17040 AT2G28800 ATCG00720 AT5G38660 AT1G73885 AT1G61520 AT3G01500 AT4G24930 AT3G29240 AT5G38420 AT3G01480 AT2G21160 AT3G62030 AT2G43950 ATCG00790 AT1G20020 AT3G56940 AT1G27770…
GO:0044437	3.43	0.00423546	7	C vacuolar part	0.01	AT4G33000 AT1G15690 AT3G13080 AT2G38170 AT2G41560 AT2G46800 AT3G16240
GO:0009853	3.38	0.0578883	3	P photorespiration	0	AT1G80380 AT1G23310 AT2G13360
GO:0000139	3.38	0.0578883	3	C Golgi membrane	0	AT4G14160 AT5G22770 AT1G34550
GO:0009532	3.36	7.86363e-05	14	C plastid stroma	0.02	AT1G65260 AT5G38430 AT2G42540 AT1G21600 AT5G38410 AT1G67090 AT4G08390 AT2G21330 AT2G46820 AT5G38420 AT3G62030 AT3G48870 ATCG00790 AT1G20020
GO:0009409	3.32	2.86558e-05	16	P response to cold	0.02	AT2G21660 AT5G02500 AT4G13850 AT4G20260 AT1G15950 AT2G15970 AT2G25930 AT5G65050 AT2G42540 AT4G39260 AT3G09200 AT1G67090 AT3G16470 AT2G27710 AT2G38170 AT5G10030
GO:0007568	3.27	0.0098939	6	P aging	0.01	AT1G59750 AT1G63260 AT2G39780 AT5G14930 AT5G62000 AT4G05320
GO:0004702	3.22	0.0349484	4	F receptor signaling protein serine/threonine kinase activity	0	AT2G01450 AT1G53510 AT2G13790 AT4G01595
GO:0008237	3.2	0.00622761	7	F metallopeptidase activity	0.01	AT2G03140 AT3G59990 AT2G32480 AT3G19170 AT1G63770 AT5G10540 AT5G42620
GO:0006555	3.17	0.0677631	3	P methionine metabolism	0	AT5G20980 AT3G59970 AT3G57050
GO:0042542	3.17	0.0677631	3	P response to hydrogen peroxide	0	AT1G32230 AT4G26070 AT1G20620
GO:0006790	3.15	0.00393411	8	P sulfur metabolism	0.01	AT3G01910 AT5G20980 AT3G61440 AT3G59970 AT3G57050 AT3G24170 AT4G21990 AT4G23100
GO:0005057	3.15	0.037663	4	F receptor signaling protein activity	0	AT2G01450 AT1G53510 AT2G13790 AT4G01595
GO:0003755	3.13	0.0214084	5	F peptidyl-prolyl cis-trans isomerase activity	0.01	AT2G16600 AT3G01480 AT5G35100 AT3G62030 AT3G63400
GO:0016859	3.07	0.0229946	5	F cis-trans isomerase activity	0.01	AT2G16600 AT3G01480 AT5G35100 AT3G62030 AT3G63400
GO:0030120	3.01	0.0434449	4	C vesicle coat	0	AT1G79990 AT3G15980 AT4G14160 AT5G22770
GO:0000096	3.01	0.0434449	4	P sulfur amino acid metabolism	0	AT5G20980 AT3G61440 AT3G59970 AT3G57050
GO:0030117	3.01	0.0434449	4	C membrane coat	0	AT1G79990 AT3G15980 AT4G14160 AT5G22770
GO:0048475	3.01	0.0434449	4	C coated membrane	0	AT1G79990 AT3G15980 AT4G14160 AT5G22770
GO:0005096	2.98	0.0783458	3	F GTPase activator activity	0	AT2G39280 AT5G53570 AT5G61530
GO:0042742	2.98	0.0151992	6	P defense response to bacteria	0.01	AT4G23100 AT1G32230 AT4G26070 AT4G14400 AT4G16890 AT5G10030
GO:0004683	2.98	0.0783458	3	F calmodulin regulated protein kinase activity	0	AT5G66210 AT4G04740 AT5G12480
GO:0048519	2.95	0.000499938	13	P negative regulation of biological process	0.02	AT5G01810 AT3G15850 AT1G77080 AT5G66570 AT5G65050 AT3G07650 AT1G59750 AT1G30970 AT3G11540 AT4G13940 AT5G52240 AT3G11820 AT5G62000
GO:0030662	2.94	0.0465123	4	C coated vesicle membrane	0	AT1G79990 AT3G15980 AT4G14160 AT5G22770
GO:0016769	2.94	0.0465123	4	F transferase activity, transferring nitrogenous groups	0	AT4G31990 AT5G65720 AT1G23310 AT2G13360
GO:0008483	2.94	0.0465123	4	F transaminase activity	0	AT4G31990 AT5G65720 AT1G23310 AT2G13360
GO:0030659	2.94	0.0465123	4	C cytoplasmic vesicle membrane	0	AT1G79990 AT3G15980 AT4G14160 AT5G22770
GO:0051243	2.93	0.00372542	9	P negative regulation of cellular physiological process	0.01	AT5G01810 AT3G15850 AT5G66570 AT1G59750 AT3G11540 AT4G13940 AT5G52240 AT3G11820 AT5G62000
GO:0048523	2.93	0.00372542	9	P negative regulation of cellular process	0.01	AT5G01810 AT3G15850 AT5G66570 AT1G59750 AT3G11540 AT4G13940 AT5G52240 AT3G11820 AT5G62000
GO:0006970	2.92	8.39021e-05	17	P response to osmotic stress	0.02	AT1G32230 AT1G15690 AT5G37850 AT4G13850 AT2G37570 AT3G46130 AT5G37370 AT1G06390 AT4G33000 AT2G39800 AT4G34710 AT2G42540 AT1G74840 AT5G37260 AT2G38170 AT2G41560 AT1G60940
GO:0009651	2.92	0.000217634	15	P response to salt stress	0.02	AT4G33000 AT1G32230 AT2G39800 AT1G15690 AT4G34710 AT1G74840 AT5G37850 AT5G37260 AT2G37570 AT2G38170 AT3G46130 AT2G41560 AT5G37370 AT1G06390 AT1G60940
GO:0009753	2.91	0.00149241	11	P response to jasmonic acid stimulus	0.01	AT1G32230 AT1G76930 AT2G46370 AT4G34710 AT3G23050 AT1G74840 AT5G37260 AT4G23100 AT3G16470 AT3G11820 AT3G46130
GO:0008134	2.9	0.0838909	3	F transcription factor binding	0	AT1G16710 AT1G79000 AT1G80420
GO:0009706	2.9	0.0838909	3	C chloroplast inner membrane	0	AT2G43950 AT3G56940 AT1G27770
GO:0012506	2.88	0.049697	4	C vesicle membrane	0	AT1G79990 AT3G15980 AT4G14160 AT5G22770
GO:0050793	2.84	0.00179741	11	P regulation of development	0.01	AT2G25930 AT1G77080 AT5G65050 AT1G04080 AT5G65700 AT3G07650 AT5G37260 AT3G04610 AT1G30970 AT4G16280 AT5G62000
GO:0005839	2.82	0.157507	2	C proteasome core complex (sensu Eukaryota)	0	AT3G60820 AT4G31300
GO:0005777	2.82	0.0320557	5	C peroxisome	0.01	AT3G01910 AT5G43900 AT1G23310 AT2G13360 AT1G20620
GO:0015994	2.82	0.0895987	3	P chlorophyll metabolism	0	AT3G01910 AT4G27440 AT4G25080
GO:0006778	2.82	0.0320557	5	P porphyrin metabolism	0.01	AT3G01910 AT4G27440 AT4G25080 AT4G01690 AT2G26670
GO:0009069	2.82	0.0895987	3	P serine family amino acid metabolism	0	AT3G61440 AT1G60990 AT3G57050
GO:0042579	2.82	0.0320557	5	C microbody	0.01	AT3G01910 AT5G43900 AT1G23310 AT2G13360 AT1G20620
GO:0009751	2.8	0.00320347	10	P response to salicylic acid stimulus	0.01	AT3G11280 AT1G76930 AT4G14400 AT4G16890 AT1G74840 AT4G05320 AT5G37260 AT2G05520 AT3G11820 AT3G46130
GO:0044431	2.79	0.0129587	7	C Golgi apparatus part	0.01	AT1G79990 AT3G15980 AT5G66030 AT4G14160 AT5G16880 AT5G22770 AT1G34550
GO:0016836	2.78	0.0209142	6	F hydro-lyase activity	0.01	AT1G70410 AT3G52720 AT3G01500 AT1G58180 AT5G14740 AT2G43090
GO:0009528	2.74	0.095464	3	C plastid inner membrane	0	AT2G43950 AT3G56940 AT1G27770
GO:0009644	2.74	0.095464	3	P response to high light intensity	0	AT3G15850 AT5G66570 AT2G41430
GO:0005773	2.73	0.00910739	8	C vacuole	0.01	AT4G33000 AT1G15690 AT5G47560 AT3G13080 AT2G38170 AT2G41560 AT2G46800 AT3G16240
GO:0009627	2.71	0.168029	2	P systemic acquired resistance	0	AT2G46370 AT4G16890
GO:0048481	2.71	0.168029	2	P ovule development	0	AT5G49030 AT5G62000
GO:0047262	2.71	0.168029	2	F polygalacturonate 4-alpha-galacturonosyltransferase activity	0	AT1G70090 AT2G38650
GO:0009911	2.71	0.168029	2	P positive regulation of flower development	0	AT3G04610 AT5G62000
GO:0046915	2.67	0.101482	3	F transition metal ion transporter activity	0	AT5G21930 AT4G33520 AT2G46800
GO:0004428	2.67	0.101482	3	F inositol or phosphatidylinositol kinase activity	0	AT1G77740 AT5G07370 AT2G03890
GO:0010038	2.67	0.0249616	6	P response to metal ion	0.01	AT4G25100 AT4G23100 AT1G74840 AT2G46800 AT3G46130 AT5G19140
GO:0016481	2.67	0.101482	3	P negative regulation of transcription	0	AT1G59750 AT4G13940 AT5G62000
GO:0043118	2.65	0.00717552	9	P negative regulation of physiological process	0.01	AT5G01810 AT3G15850 AT5G66570 AT1G59750 AT3G11540 AT4G13940 AT5G52240 AT3G11820 AT5G62000
GO:0044433	2.65	0.0635983	4	C cytoplasmic vesicle part	0	AT1G79990 AT3G15980 AT4G14160 AT5G22770
GO:0045454	2.6	0.0430727	5	P cell redox homeostasis	0.01	AT5G06690 AT1G08570 AT1G21750 AT3G24170 AT3G02730
GO:0009617	2.6	0.00800385	9	P response to bacteria	0.01	AT1G32230 AT4G14400 AT2G46370 AT4G16890 AT2G41430 AT4G23100 AT4G26070 AT1G80460 AT5G10030
GO:0009081	2.6	0.178665	2	P branched chain family amino acid metabolism	0	AT2G31810 AT3G58610
GO:0006098	2.6	0.178665	2	P pentose-phosphate shunt	0	AT2G21330 AT4G26520
GO:0019932	2.6	0.178665	2	P second-messenger-mediated signaling	0	AT2G20900 AT5G23450
GO:0051187	2.6	0.178665	2	P cofactor catabolism	0	AT2G42600 AT2G26670
GO:0016049	2.6	0.00356487	11	P cell growth	0.01	AT2G25930 AT1G69530 AT5G58220 AT5G05690 AT3G19820 AT5G07370 AT2G06850 AT4G18710 AT5G19530 AT4G12420 AT5G52240
GO:0051246	2.6	0.178665	2	P regulation of protein metabolism	0	AT5G66570 AT3G17040
GO:0009908	2.59	0.000768724	15	P flower development	0.02	AT2G25930 AT5G57360 AT1G79000 AT1G77080 AT5G49030 AT5G65050 AT5G65700 AT5G37260 AT1G16710 AT4G23100 AT3G04610 AT1G30970 AT5G64390 AT4G16280 AT5G62000
GO:0009826	2.55	0.0134284	8	P unidimensional cell growth	0.01	AT2G25930 AT1G69530 AT5G05690 AT3G19820 AT5G07370 AT2G06850 AT5G19530 AT4G12420
GO:0006740	2.51	0.1894	2	P NADPH regeneration	0	AT2G21330 AT4G26520
GO:0004437	2.51	0.1894	2	F inositol or phosphatidylinositol phosphatase activity	0	AT3G43220 AT4G18010
GO:0008361	2.51	0.00462412	11	P regulation of cell size	0.01	AT2G25930 AT1G69530 AT5G58220 AT5G05690 AT3G19820 AT5G07370 AT2G06850 AT4G18710 AT5G19530 AT4G12420 AT5G52240
GO:0030135	2.51	0.0752212	4	C coated vesicle	0	AT1G79990 AT3G15980 AT4G14160 AT5G22770
GO:0016108	2.51	0.1894	2	P tetraterpenoid metabolism	0	AT3G10230 AT3G63520
GO:0016116	2.51	0.1894	2	P carotenoid metabolism	0	AT3G10230 AT3G63520
GO:0030076	2.51	0.1894	2	C light-harvesting complex	0	AT1G61520 AT3G54890
GO:0009861	2.5	0.00486319	11	P jasmonic acid and ethylene-dependent systemic resistance	0.01	AT1G32230 AT1G76930 AT2G46370 AT4G34710 AT3G23050 AT1G74840 AT5G37260 AT4G23100 AT3G16470 AT3G11820 AT3G46130
GO:0015674	2.49	0.050649	5	P di-, tri-valent inorganic cation transport	0.01	AT2G38170 AT5G21930 AT3G61010 AT2G46800 AT1G27770
GO:0009309	2.48	0.00511195	11	P amine biosynthesis	0.01	AT5G20980 AT4G24830 AT3G61440 AT2G39800 AT3G57050 AT4G34710 AT3G58610 AT5G53460 AT2G31810 AT1G58080 AT3G02470
GO:0016829	2.47	4.89557e-05	24	F lyase activity	0.03	AT1G67280 AT3G01500 AT2G43090 AT1G65960 AT5G38420 AT1G70410 AT1G72970 AT1G58180 AT4G24780 AT1G11840 AT1G08110 AT3G61440 AT5G38430 AT2G42600 AT3G57050 AT4G34710 AT5G38410 AT1G67090 AT2G21330 AT2G11890 AT4G26520 AT3G52720 AT3G02470 AT5G14740
GO:0009658	2.47	0.120394	3	P chloroplast organization and biogenesis	0	AT3G48870 AT3G19720 AT1G09340
GO:0045934	2.47	0.120394	3	P negative regulation of nucleobase, nucleoside, nucleotide and nucleic acid metabolism	0	AT1G59750 AT4G13940 AT5G62000
GO:0031969	2.46	0.0793174	4	C chloroplast membrane	0	AT3G19720 AT2G43950 AT3G56940 AT1G27770
GO:0015979	2.46	0.0114847	9	P photosynthesis	0.01	ATCG00720 AT3G15850 AT5G66570 AT1G61520 AT3G54890 AT4G33520 ATCG00730 AT2G39470 AT2G46820
GO:0009266	2.46	0.000308301	19	P response to temperature stimulus	0.02	AT5G42020 AT2G21660 AT5G02500 AT4G13850 AT4G23100 AT4G20260 AT1G15950 AT2G15970 AT2G25930 AT5G65050 AT2G42540 AT3G09200 AT4G39260 AT1G67090 AT2G41100 AT3G16470 AT2G27710 AT2G38170 AT5G10030
GO:0046164	2.45	0.0363481	6	P alcohol catabolism	0.01	AT1G13440 AT2G21330 AT1G56190 AT1G80460 AT1G12900 AT4G26520
GO:0015934	2.45	0.053337	5	C large ribosomal subunit	0.01	AT5G54600 AT1G14320 ATCG00790 AT3G06040 AT2G01250
GO:0031090	2.43	6.58535e-09	51	C organelle membrane	0.06	AT1G65260 AT1G18730 AT1G15690 AT2G01090 AT5G66570 AT3G54890 AT5G22640 AT1G16880 AT4G14160 AT2G46800 AT4G33000 AT3G15980 AT2G39470 AT5G04740 AT2G46820 AT4G21280 AT4G27440 AT3G63490 AT1G52220 AT3G19720 AT2G28800 AT2G38170 AT2G41560 AT3G16240 ATCG00720 AT5G38660 AT1G79990 AT1G73885 AT3G13080 AT1G61520 AT5G13450 AT3G01500 AT5G22770 AT2G21160 AT3G01480 AT3G62030 AT2G43950 AT1G20020 AT1G74340 AT3G56940…
GO:0051093	2.42	0.126967	3	P negative regulation of development	0	AT1G30970 AT1G77080 AT5G65050
GO:0016667	2.42	0.126967	3	F oxidoreductase activity, acting on sulfur group of donors	0	AT3G01910 AT3G24170 AT4G21990
GO:0044451	2.42	0.0262669	7	C nucleoplasm part	0.01	AT1G55310 AT1G09140 AT2G37340 AT3G13570 AT4G25500 AT1G02840 AT3G61860
GO:0030005	2.42	0.126967	3	P di-, tri-valent inorganic cation homeostasis	0	AT2G38170 AT3G61010 AT2G46800
GO:0042803	2.42	0.200218	2	F protein homodimerization activity	0	AT1G30970 AT3G13300
GO:0030003	2.42	0.0835222	4	P cation homeostasis	0	AT5G47560 AT2G38170 AT3G61010 AT2G46800
GO:0016070	2.41	1.37877e-05	29	P RNA metabolism	0.04	AT3G49430 AT5G49030 AT3G53500 AT3G13570 AT5G52040 AT5G04430 AT1G09140 AT3G56860 AT4G26300 AT2G16940 AT5G09880 AT5G37370 AT3G13300 AT5G55100 AT4G36690 AT2G43970 AT2G37340 AT3G50670 AT1G60200 AT3G63400 AT1G60900 AT1G55310 AT4G24740 AT3G52120 AT5G64390 AT3G17040 AT5G26880 AT4G25500 AT3G61860
GO:0042592	2.38	0.00972982	10	P homeostasis	0.01	AT5G06690 AT5G05690 AT1G21750 AT3G24170 AT3G02730 AT5G47560 AT1G08570 AT2G38170 AT2G46800 AT3G61010
GO:0005768	2.36	0.133665	3	C endosome	0	AT2G33120 AT1G15690 AT1G04750
GO:0009523	2.36	0.133665	3	C photosystem II	0	AT2G39470 AT4G21280 AT5G66570
GO:0016903	2.33	0.0922513	4	F oxidoreductase activity, acting on the aldehyde or oxo group of donors	0	AT1G13440 AT1G12900 AT2G24270 AT1G15950
GO:0008238	2.33	0.0441388	6	F exopeptidase activity	0.01	AT2G24200 AT2G22990 AT3G59990 AT1G63770 AT3G05350 AT2G22980
GO:0009932	2.33	0.211107	2	P cell tip growth	0	AT5G07370 AT4G12420
GO:0042435	2.33	0.211107	2	P indole derivative biosynthesis	0	AT4G23100 AT3G44310
GO:0006739	2.33	0.211107	2	P NADP metabolism	0	AT2G21330 AT4G26520
GO:0006333	2.33	0.0441388	6	P chromatin assembly or disassembly	0.01	AT1G07820 AT4G13940 AT1G65440 AT1G54260 AT3G51880 AT2G30620
GO:0016860	2.33	0.211107	2	F intramolecular oxidoreductase activity	0	AT3G10230 AT1G21750
GO:0009067	2.33	0.211107	2	P aspartate family amino acid biosynthesis	0	AT5G20980 AT3G57050
GO:0019205	2.33	0.211107	2	F nucleobase, nucleoside, nucleotide kinase activity	0	AT5G35170 AT5G63400
GO:0042625	2.32	0.0649015	5	F ATPase activity, coupled to transmembrane movement of ions	0.01	AT1G06190 AT5G21930 AT4G33520 AT2G41560 AT1G27770
GO:0005654	2.32	0.0317516	7	C nucleoplasm	0.01	AT1G55310 AT1G09140 AT2G37340 AT3G13570 AT4G25500 AT1G02840 AT3G61860
GO:0019725	2.32	0.0159895	9	P cell homeostasis	0.01	AT5G06690 AT1G21750 AT3G24170 AT3G02730 AT5G47560 AT2G38170 AT1G08570 AT2G46800 AT3G61010
GO:0000302	2.31	0.140482	3	P response to reactive oxygen species	0	AT1G32230 AT4G26070 AT1G20620
GO:0031324	2.31	0.140482	3	P negative regulation of cellular metabolism	0	AT1G59750 AT4G13940 AT5G62000
GO:0016835	2.31	0.0229878	8	F carbon-oxygen lyase activity	0.01	AT3G61440 AT3G01500 AT2G43090 AT1G70410 AT4G24780 AT1G58180 AT3G52720 AT5G14740
GO:0040007	2.29	0.00657728	12	P growth	0.01	AT2G25930 AT1G69530 AT5G58220 AT5G05690 AT5G65700 AT3G19820 AT5G07370 AT2G06850 AT4G18710 AT5G19530 AT4G12420 AT5G52240
GO:0044271	2.27	0.00976595	11	P nitrogen compound biosynthesis	0.01	AT5G20980 AT4G24830 AT3G61440 AT2G39800 AT3G57050 AT4G34710 AT3G58610 AT5G53460 AT2G31810 AT1G58080 AT3G02470
GO:0008652	2.27	0.0182717	9	P amino acid biosynthesis	0.01	AT5G20980 AT4G24830 AT3G61440 AT2G39800 AT3G57050 AT3G58610 AT5G53460 AT1G58080 AT2G31810
GO:0009814	2.25	0.00312504	15	P defense response to pathogen, incompatible interaction	0.02	AT1G32230 AT1G76930 AT4G14400 AT2G46370 AT4G34710 AT3G23050 AT4G16860 AT4G16890 AT1G74840 AT5G37260 AT4G23100 AT4G16950 AT3G16470 AT3G11820 AT3G46130
GO:0042430	2.25	0.222051	2	P indole and derivative metabolism	0	AT4G23100 AT3G44310
GO:0019318	2.25	0.0262624	8	P hexose metabolism	0.01	AT1G13440 AT3G26720 AT2G21330 AT1G56190 AT1G07110 AT1G12900 AT4G26520 AT3G54050
GO:0042829	2.25	0.00312504	15	P defense response to pathogen	0.02	AT1G32230 AT1G76930 AT4G14400 AT2G46370 AT4G34710 AT3G23050 AT4G16860 AT4G16890 AT1G74840 AT5G37260 AT4G23100 AT4G16950 AT3G16470 AT3G11820 AT3G46130
GO:0042434	2.25	0.222051	2	P indole derivative metabolism	0	AT4G23100 AT3G44310
GO:0006779	2.25	0.147414	3	P porphyrin biosynthesis	0	AT4G27440 AT4G25080 AT4G01690
GO:0006873	2.25	0.101395	4	P cell ion homeostasis	0	AT5G47560 AT2G38170 AT3G61010 AT2G46800
GO:0015631	2.25	0.222051	2	F tubulin binding	0	AT1G62040 AT4G16520
GO:0042828	2.25	0.00312504	15	P response to pathogen	0.02	AT1G32230 AT1G76930 AT4G14400 AT2G46370 AT4G34710 AT3G23050 AT4G16860 AT4G16890 AT1G74840 AT5G37260 AT4G23100 AT4G16950 AT3G16470 AT3G11820 AT3G46130
GO:0000902	2.25	0.00748315	12	P cellular morphogenesis	0.01	AT2G25930 AT1G69530 AT5G58220 AT5G05690 AT4G38600 AT3G19820 AT5G07370 AT2G06850 AT4G18710 AT5G19530 AT5G52240 AT4G12420
GO:0046873	2.25	0.0363347	7	F metal ion transporter activity	0.01	AT2G35060 AT2G38170 AT5G21930 AT4G33520 AT2G41560 AT2G46800 AT1G27770
GO:0009613	2.23	0.00185694	17	P response to pest, pathogen or parasite	0.02	AT1G32230 AT1G76930 AT2G46370 AT3G23050 AT4G16890 AT5G02500 AT4G23100 AT3G46130 AT5G01650 AT4G14400 AT4G34710 AT4G16860 AT1G74840 AT5G37260 AT4G16950 AT3G16470 AT3G11820
GO:0046686	2.21	0.154453	3	P response to cadmium ion	0	AT4G23100 AT1G74840 AT3G46130
GO:0009791	2.21	0.000854581	20	P post-embryonic development	0.02	AT4G00180 AT5G57360 AT2G46370 AT5G49030 AT5G65700 AT4G13850 AT3G07650 AT1G16710 AT4G23100 AT3G04610 AT4G16280 AT1G27650 AT2G25930 AT1G79000 AT1G77080 AT5G65050 AT5G37260 AT5G64390 AT1G30970 AT5G62000
GO:0044432	2.21	0.154453	3	C endoplasmic reticulum part	0	AT5G42020 AT1G74340 AT1G34550
GO:0009892	2.21	0.154453	3	P negative regulation of metabolism	0	AT1G59750 AT4G13940 AT5G62000
GO:0015071	2.2	0.0777568	5	F protein phosphatase type 2C activity	0.01	AT3G51370 AT2G20630 AT5G06750 AT3G15260 AT1G79630
GO:0005996	2.19	0.0225877	9	P monosaccharide metabolism	0.01	AT1G56190 AT1G07110 AT3G26720 AT1G13440 AT2G21330 AT4G26520 AT1G12900 AT3G54050 AT4G28706
GO:0042170	2.18	0.110937	4	C plastid membrane	0	AT3G19720 AT2G43950 AT3G56940 AT1G27770
GO:0009521	2.18	0.110937	4	C photosystem	0	AT2G39470 AT2G46820 AT4G21280 AT5G66570
GO:0009605	2.18	0.00100152	20	P response to external stimulus	0.02	AT1G32230 AT1G76930 AT2G46370 AT3G23050 AT5G58220 AT4G23100 AT4G26070 AT3G46130 AT2G15970 AT2G25930 AT1G79050 AT5G01650 AT4G34710 AT1G74840 AT2G26670 AT5G37260 AT2G06850 AT2G41100 AT3G16470 AT3G11820
GO:0003735	2.16	0.00028681	25	F structural constituent of ribosome	0.03	AT4G15000 AT5G18380 AT1G43170 AT4G25740 AT5G57290 AT1G67430 AT3G55280 AT5G56710 AT1G01100 ATCG00790 AT3G06040 AT4G14320 AT1G29970 AT5G10360 AT1G14320 AT4G31700 AT3G09200 AT5G54600 AT3G25520 AT3G63490 AT2G27710 AT2G01250 AT2G17360 AT2G48110 AT3G49010
GO:0010035	2.16	0.0601136	6	P response to inorganic substance	0.01	AT4G25100 AT4G23100 AT1G74840 AT2G46800 AT3G46130 AT5G19140
GO:0016023	2.15	0.115853	4	C cytoplasmic membrane-bound vesicle	0	AT1G79990 AT3G15980 AT4G14160 AT5G22770
GO:0009636	2.15	0.115853	4	P response to toxin	0	AT2G30860 AT3G61440 AT4G01070 AT1G80460
GO:0009657	2.15	0.115853	4	P plastid organization and biogenesis	0	AT3G48870 AT3G19720 AT3G17040 AT1G09340
GO:0031410	2.15	0.115853	4	C cytoplasmic vesicle	0	AT1G79990 AT3G15980 AT4G14160 AT5G22770
GO:0009611	2.13	0.00858255	13	P response to wounding	0.02	AT1G32230 AT1G76930 AT5G01650 AT2G46370 AT4G34710 AT3G23050 AT1G74840 AT5G37260 AT4G23100 AT4G26070 AT3G16470 AT3G11820 AT3G46130
GO:0050874	2.13	0.0201149	10	P organismal physiological process	0.01	AT2G25930 AT4G00180 AT5G01650 AT3G23050 AT4G13850 AT5G37260 AT5G07370 AT2G41100 AT3G11820 AT5G62000
GO:0006461	2.13	0.0467598	7	P protein complex assembly	0.01	AT1G07820 AT1G09140 AT2G37340 AT5G66570 AT1G54260 AT2G30620 AT5G22770
GO:0008171	2.11	0.244056	2	F O-methyltransferase activity	0	AT4G34050 AT4G25080
GO:0030508	2.11	0.0882297	5	F thiol-disulfide exchange intermediate activity	0.01	AT5G06690 AT5G60640 AT1G08570 AT2G47470 AT3G02730
GO:0006457	2.11	0.00709285	14	P protein folding	0.02	AT1G79940 AT5G42020 AT4G28480 AT2G16600 AT5G35100 AT1G26230 AT5G02500 AT3G63400 AT3G44110 AT3G62190 AT1G08450 AT3G01480 AT3G62030 AT5G64360
GO:0031988	2.11	0.120863	4	C membrane-bound vesicle	0	AT1G79990 AT3G15980 AT4G14160 AT5G22770
GO:0050832	2.11	0.120863	4	P defense response to fungi	0	AT4G23100 AT4G16950 AT4G16860 AT3G11820
GO:0006007	2.11	0.0882297	5	P glucose catabolism	0.01	AT1G13440 AT2G21330 AT1G56190 AT1G12900 AT4G26520
GO:0051094	2.11	0.244056	2	P positive regulation of development	0	AT3G04610 AT5G62000
GO:0050801	2.11	0.120863	4	P ion homeostasis	0	AT5G47560 AT2G38170 AT3G61010 AT2G46800
GO:0009991	2.11	0.168835	3	P response to extracellular stimulus	0	AT2G15970 AT1G79050 AT5G58220
GO:0046365	2.09	0.0918758	5	P monosaccharide catabolism	0.01	AT1G13440 AT2G21330 AT1G56190 AT1G12900 AT4G26520
GO:0005198	2.09	7.97384e-05	32	F structural molecule activity	0.04	AT1G76930 AT4G15000 AT5G18380 AT1G43170 AT4G25740 AT5G57290 AT5G22770 AT4G14960 AT1G67430 AT3G55280 AT5G56710 AT1G01100 ATCG00790 AT1G51270 AT3G06040 AT4G14320 AT1G29970 AT5G10360 AT1G14320 AT4G31700 AT3G09200 AT5G19940 AT5G54600 AT3G63490 AT3G25520 AT2G27710 AT1G28290 AT2G01250 AT3G51880 AT2G17360 AT2G48110 AT3G49010
GO:0019320	2.09	0.0918758	5	P hexose catabolism	0.01	AT1G13440 AT2G21330 AT1G56190 AT1G12900 AT4G26520
GO:0031982	2.08	0.125964	4	C vesicle	0	AT1G79990 AT3G15980 AT4G14160 AT5G22770
GO:0008135	2.07	0.0410173	8	F translation factor activity, nucleic acid binding	0.01	AT1G09640 AT5G35680 AT3G13920 AT1G07930 AT5G60390 AT4G30690 AT4G29060 AT5G54940
GO:0000041	2.07	0.176167	3	P transition metal ion transport	0	AT5G21930 AT3G61010 AT2G46800
GO:0005694	2.06	0.032113	9	C chromosome	0.01	AT1G65260 AT1G54260 AT1G21600 AT1G07820 AT5G55300 AT2G46820 AT1G69220 AT2G30620 AT3G51880
GO:0045182	2.05	0.0425845	8	F translation regulator activity	0.01	AT1G09640 AT5G35680 AT3G13920 AT1G07930 AT5G60390 AT4G30690 AT4G29060 AT5G54940
GO:0009737	2.05	0.0115661	13	P response to abscisic acid stimulus	0.02	AT2G15970 AT5G01810 AT2G25930 AT1G76930 AT2G39800 AT2G26980 AT4G34710 AT1G74840 AT4G23260 AT5G37260 AT3G56860 AT2G05520 AT3G46130
GO:0050662	2.05	0.131154	4	F coenzyme binding	0	AT5G54500 AT1G72970 AT1G09340 AT5G58800
GO:0042802	2.05	0.255094	2	F identical protein binding	0	AT1G30970 AT3G13300
GO:0046982	2.05	0.255094	2	F protein heterodimerization activity	0	AT1G30970 AT3G54620
GO:0010114	2.05	0.255094	2	P response to red light	0	AT5G57360 AT1G69530
GO:0005783	2.04	0.00367373	18	C endoplasmic reticulum	0.02	AT5G42020 AT1G70770 AT2G47470 AT5G18290 AT1G67490 AT2G21160 AT1G74340 AT1G27770 AT5G14030 AT1G34550 AT1G79940 AT1G21750 AT3G61560 AT3G10915 AT3G07180 AT1G08450 AT5G60640 AT5G52240
GO:0015036	2.04	0.0567724	7	F disulfide oxidoreductase activity	0.01	AT5G06690 AT1G63940 AT5G60640 AT1G08570 AT2G47470 AT3G24170 AT3G02730
GO:0006006	2.04	0.0993964	5	P glucose metabolism	0.01	AT1G13440 AT2G21330 AT1G56190 AT1G12900 AT4G26520
GO:0009414	2.02	0.0589223	7	P response to water deprivation	0.01	AT2G15970 AT2G39800 AT1G15690 AT3G63520 AT3G23050 AT2G05520 AT2G41430
GO:0005516	2.01	0.0281107	10	F calmodulin binding	0.01	AT1G07930 AT5G60390 AT4G31000 AT3G19820 AT1G65960 AT1G14380 AT1G27770 AT2G41560 AT5G10030 AT1G08110
GO:0000502	1.99	0.191084	3	C proteasome complex (sensu Eukaryota)	0	AT3G60820 AT4G24820 AT4G31300
GO:0019200	1.99	0.266141	2	F carbohydrate kinase activity	0	AT1G80460 AT2G35390
GO:0006769	1.99	0.266141	2	P nicotinamide metabolism	0	AT2G21330 AT4G26520
GO:0009624	1.99	0.191084	3	P response to nematode	0	AT5G12860 AT2G41560 AT2G39010
GO:0009524	1.99	0.266141	2	C phragmoplast	0	AT4G14350 AT1G27920
GO:0005829	1.99	0.0301566	10	C cytosol	0.01	AT5G10450 AT5G57360 AT2G16600 AT4G15530 AT5G02500 AT1G76990 AT1G13440 AT1G27450 AT1G66200 AT4G34050
GO:0009968	1.99	0.266141	2	P negative regulation of signal transduction	0	AT5G01810 AT3G11540
GO:0050790	1.99	0.266141	2	P regulation of enzyme activity	0	AT1G08680 AT3G48360
GO:0004674	1.96	0.00550183	18	F protein serine/threonine kinase activity	0.02	AT2G13790 AT3G08680 AT1G66880 AT5G65700 AT1G08650 AT5G12480 AT1G53510 AT4G01595 AT3G14350 AT1G06390 AT2G26980 AT4G04740 AT5G21170 AT2G01450 AT4G18710 AT5G38210 AT5G66210 AT1G27630
GO:0044446	1.96	2.70967e-10	95	C intracellular organelle part	0.12	AT1G18730 AT5G42020 AT5G66030 AT3G54890 AT5G02370 AT5G22640 AT1G16880 AT4G33000 AT5G38430 AT1G54260 AT4G33520 AT2G40400 AT4G08390 AT2G39470 AT5G04740 AT1G55310 AT2G46820 AT4G27440 AT3G63490 AT1G52220 AT3G48870 AT3G26570 AT3G13080 AT3G01500 AT5G22770 AT5G38420 AT2G21160 AT3G01480 AT3G62030 AT1G20020 AT1G27770 AT3G56940 AT5G35170 AT2G26500 AT2G26340 AT2G42540 AT4G38950 AT1G07820 AT5G19940 AT5G54600…
GO:0044422	1.96	2.70967e-10	95	C organelle part	0.12	AT1G18730 AT5G42020 AT5G66030 AT3G54890 AT5G02370 AT5G22640 AT1G16880 AT4G33000 AT5G38430 AT1G54260 AT4G33520 AT2G40400 AT4G08390 AT2G39470 AT5G04740 AT1G55310 AT2G46820 AT4G27440 AT3G63490 AT1G52220 AT3G48870 AT3G26570 AT3G13080 AT3G01500 AT5G22770 AT5G38420 AT2G21160 AT3G01480 AT3G62030 AT1G20020 AT1G27770 AT3G56940 AT5G35170 AT2G26500 AT2G26340 AT2G42540 AT4G38950 AT1G07820 AT5G19940 AT5G54600…
GO:0006092	1.95	0.0881742	6	P main pathways of carbohydrate metabolism	0.01	AT1G13440 AT2G21330 AT2G42600 AT1G56190 AT1G12900 AT4G26520
GO:0009606	1.93	0.277187	2	P tropism	0	AT2G41100 AT3G23050
GO:0051707	1.93	0.0012028	26	P response to other organism	0.03	AT1G32230 AT1G76930 AT5G12860 AT2G46370 AT3G23050 AT4G16890 AT5G02500 AT2G39010 AT2G41430 AT4G23100 AT4G26070 AT1G80460 AT3G46130 AT5G01650 AT4G14400 AT4G34710 AT4G16860 AT1G74840 AT5G24620 AT2G15480 AT5G37260 AT4G16950 AT3G16470 AT3G11820 AT2G41560 AT5G10030
GO:0048037	1.93	0.152759	4	F cofactor binding	0	AT5G54500 AT1G72970 AT1G09340 AT5G58800
GO:0006694	1.93	0.277187	2	P steroid biosynthesis	0	AT3G19820 AT5G05690
GO:0051186	1.93	0.0147567	14	P cofactor metabolism	0.02	AT3G01910 AT4G11820 AT2G42600 AT4G38510 AT4G25080 AT5G13450 AT4G01690 AT3G24170 AT2G26670 AT4G23100 AT2G21330 AT4G27440 AT5G65720 AT4G26520
GO:0005941	1.93	0.277187	2	C unlocalized protein complex	0	AT1G21500 AT2G28470
GO:0030001	1.91	0.0251759	12	P metal ion transport	0.01	AT2G35060 AT3G56160 AT1G01490 AT5G21930 AT3G06130 AT1G66240 AT5G47560 AT2G38170 AT1G27770 AT2G46800 AT3G61010 AT5G19090
GO:0017038	1.91	0.206305	3	P protein import	0	AT3G48870 AT2G28800 AT1G27970
GO:0006096	1.91	0.206305	3	P glycolysis	0	AT1G13440 AT1G56190 AT1G12900
GO:0015405	1.91	0.0753623	7	F P-P-bond-hydrolysis-driven transporter activity	0.01	AT1G15690 AT2G28800 AT1G06190 AT5G21930 AT4G33520 AT2G41560 AT1G27770
GO:0006950	1.91	1.42536e-06	60	P response to stress	0.07	AT5G42020 AT1G76930 AT1G15690 AT4G21960 AT2G46370 AT3G09250 AT4G16890 AT5G02500 AT5G37850 AT1G52500 AT4G23100 AT2G37570 AT4G20260 AT1G06390 AT1G15950 AT5G37370 AT2G15970 AT4G33000 AT2G03390 AT2G39800 AT1G79050 AT4G34710 AT5G65050 AT4G16860 AT1G74840 AT3G09200 AT4G39260 AT4G08390 AT4G25100 AT5G37260 AT1G80420 AT2G27710 AT3G16470 AT2G38170 AT2G41560 AT2G21660 AT1G32230 AT2G26280 AT3G23050 AT4G13850…
GO:0015103	1.91	0.206305	3	F inorganic anion transporter activity	0	AT3G26570 AT1G78000 AT2G46800
GO:0016773	1.9	0.000198561	36	F phosphotransferase activity, alcohol group as acceptor	0.04	AT2G20900 AT3G08680 AT1G13350 AT1G66880 AT1G80380 AT5G37850 AT1G80460 AT4G31390 AT3G14350 AT1G06390 AT4G31170 AT3G51630 AT2G03890 AT4G23260 AT4G24740 AT5G21170 AT5G07370 AT5G66210 AT1G77740 AT2G13790 AT5G65700 AT5G12480 AT1G08650 AT1G53510 AT4G26070 AT4G14350 AT4G01595 AT5G01810 AT2G26980 AT4G04740 AT5G23450 AT2G01450 AT4G18710 AT4G21210 AT5G38210 AT1G27630
GO:0015399	1.89	0.0779099	7	F primary active transporter activity	0.01	AT1G15690 AT2G28800 AT1G06190 AT5G21930 AT4G33520 AT2G41560 AT1G27770
GO:0009415	1.89	0.0779099	7	P response to water	0.01	AT2G15970 AT2G39800 AT1G15690 AT3G63520 AT3G23050 AT2G05520 AT2G41430
GO:0009507	1.89	1.99258e-12	126	C chloroplast	0.16	AT1G18730 AT1G79510 AT3G54890 AT5G37850 AT5G22640 AT4G23100 AT1G16880 AT2G21385 AT1G08110 AT1G10890 AT5G38430 AT3G57050 AT5G28500 AT4G33520 AT1G74840 AT2G40400 AT2G26670 AT4G08390 AT2G39470 AT5G04740 AT2G46820 AT4G27440 AT3G63490 AT1G52220 AT3G48870 AT2G31810 AT3G26570 AT3G54050 AT3G53460 AT4G24830 AT2G26280 AT1G48450 AT5G49030 AT1G67280 AT3G01500 AT2G43090 AT5G38420 AT5G21920 AT2G21160 AT3G01480…
GO:0000786	1.88	0.214015	3	C nucleosome	0	AT1G07820 AT1G54260 AT2G30620
GO:0009416	1.88	0.00801413	18	P response to light stimulus	0.02	AT1G27650 AT2G25930 AT5G57360 AT2G27110 AT1G69530 AT3G15850 AT1G79000 AT2G46370 AT5G66570 AT5G05690 AT2G42540 AT2G41430 AT2G26670 AT3G07650 AT2G06850 AT3G19820 AT2G41100 AT2G39730
GO:0007155	1.88	0.288221	2	P cell adhesion	0	AT5G42620 AT2G30600
GO:0016811	1.88	0.214015	3	F hydrolase activity, acting on carbon-nitrogen (but not peptide) bonds, in linear amides	0	AT1G08460 AT4G37550 AT1G34550
GO:0042401	1.88	0.288221	2	P biogenic amine biosynthesis	0	AT4G34710 AT3G02470
GO:0009845	1.88	0.288221	2	P seed germination	0	AT5G37260 AT4G13850
GO:0006413	1.88	0.164034	4	P translational initiation	0	AT5G35680 AT5G54940 AT3G13920 AT4G30690
GO:0006875	1.88	0.214015	3	P metal ion homeostasis	0	AT2G38170 AT3G61010 AT2G46800
GO:0009536	1.87	1.18618e-12	133	C plastid	0.16	AT3G54890 AT5G63400 AT5G22640 AT4G23100 AT1G16880 AT3G57050 AT5G28500 AT4G33520 AT2G40400 AT2G26670 AT2G39470 AT4G27440 AT1G52220 AT3G48870 AT2G31810 AT3G54050 AT3G53460 AT4G24830 AT2G26280 AT5G12860 AT2G32480 AT5G38420 AT5G21920 AT3G01480 AT1G27770 AT2G42540 AT3G02730 AT5G19940 AT4G21210 AT1G74960 AT5G62000 AT2G29630 AT3G56160 AT1G26230 AT4G38600 AT4G29060 AT5G51110 AT3G10230 AT2G03390 AT1G79050…
GO:0042440	1.86	0.132388	5	P pigment metabolism	0.01	AT3G01910 AT3G10230 AT4G27440 AT4G25080 AT2G26670
GO:0006979	1.85	0.0373175	11	P response to oxidative stress	0.01	AT5G59880 AT1G32230 AT4G21960 AT4G34710 AT1G52500 AT1G13440 AT4G25100 AT4G08390 AT4G26070 AT5G60640 AT1G20620
GO:0009314	1.85	0.00957875	18	P response to radiation	0.02	AT1G27650 AT2G25930 AT5G57360 AT2G27110 AT1G69530 AT3G15850 AT1G79000 AT2G46370 AT5G66570 AT5G05690 AT2G42540 AT2G41430 AT2G26670 AT3G07650 AT2G06850 AT3G19820 AT2G41100 AT2G39730
GO:0004672	1.85	0.00152441	28	F protein kinase activity	0.03	AT2G13790 AT3G08680 AT1G13350 AT1G66880 AT5G65700 AT1G08650 AT5G12480 AT1G53510 AT4G14350 AT4G26070 AT4G31390 AT4G01595 AT3G14350 AT1G06390 AT5G01810 AT4G31170 AT2G26980 AT3G51630 AT4G04740 AT4G23260 AT2G01450 AT4G24740 AT5G21170 AT4G18710 AT4G21210 AT5G38210 AT5G66210 AT1G27630
GO:0005840	1.85	0.00809111	19	C ribosome	0.02	AT4G15000 AT1G43170 AT5G57290 AT1G67430 AT5G56710 AT1G01100 ATCG00790 AT3G06040 AT4G14320 AT1G29970 AT1G14320 AT3G09200 AT5G54600 AT3G25520 AT3G63490 AT2G27710 AT2G01250 AT3G49010 AT2G48110
GO:0008643	1.85	0.169781	4	P carbohydrate transport	0	AT2G13100 AT3G05165 AT1G54730 AT5G46110
GO:0031497	1.85	0.169781	4	P chromatin assembly	0	AT1G07820 AT4G13940 AT1G54260 AT2G30620
GO:0030529	1.84	0.00190307	27	C ribonucleoprotein complex	0.03	AT4G15000 AT4G02970 AT1G43170 AT5G52040 AT5G57290 AT1G67430 AT5G56710 AT1G09140 AT1G01100 ATCG00790 AT3G06040 AT4G14320 AT1G29970 AT1G48900 AT2G43970 AT1G14320 AT3G09200 AT5G54600 AT3G25520 AT3G63490 AT4G35785 AT2G27710 AT2G01250 AT4G25500 AT2G48110 AT3G61860 AT3G49010
GO:0009066	1.84	0.221787	3	P aspartate family amino acid metabolism	0	AT5G20980 AT3G59970 AT3G57050
GO:0009889	1.83	0.299236	2	P regulation of biosynthesis	0	AT4G23100 AT3G17040
GO:0009308	1.83	0.00882	19	P amine metabolism	0.02	AT5G20980 AT4G24830 AT3G59970 AT5G49030 AT3G27740 AT1G65960 AT5G53460 AT4G26300 AT3G61440 AT2G39800 AT4G31990 AT3G57050 AT4G34710 AT3G58610 AT5G66060 AT1G60990 AT1G58080 AT2G31810 AT3G02470
GO:0048589	1.83	0.299236	2	P developmental growth	0	AT5G07370 AT5G65700
GO:0004888	1.82	0.0606126	9	F transmembrane receptor activity	0.01	AT4G19520 AT4G19510 AT2G13790 AT4G16990 AT4G16960 AT4G19500 AT5G46490 AT5G46510 AT5G40910
GO:0016810	1.8	0.145882	5	F hydrolase activity, acting on carbon-nitrogen (but not peptide) bonds	0.01	AT1G08460 AT4G37550 AT3G44310 AT1G34550 AT3G07270
GO:0046483	1.8	0.0643272	9	P heterocycle metabolism	0.01	AT3G01910 AT4G25080 AT4G01690 AT2G26670 AT5G66060 AT4G23100 AT1G27450 AT3G44310 AT4G27440
GO:0006520	1.8	0.0174404	16	P amino acid metabolism	0.02	AT5G20980 AT4G24830 AT3G59970 AT5G49030 AT3G27740 AT1G65960 AT5G53460 AT4G26300 AT3G61440 AT2G39800 AT4G31990 AT3G57050 AT3G58610 AT1G60990 AT1G58080 AT2G31810
GO:0006066	1.78	0.0566191	10	P alcohol metabolism	0.01	AT1G56190 AT1G07110 AT3G26720 AT1G13440 AT2G21330 AT1G80460 AT4G26520 AT1G12900 AT3G54050 AT4G28706
GO:0005874	1.78	0.310222	2	C microtubule	0	AT1G27920 AT4G14960
GO:0006767	1.78	0.187428	4	P water-soluble vitamin metabolism	0	AT2G29630 AT2G21330 AT4G26520 AT5G37850
GO:0005789	1.78	0.310222	2	C endoplasmic reticulum membrane	0	AT1G74340 AT1G34550
GO:0016469	1.78	0.310222	2	C proton-transporting two-sector ATPase complex	0	AT4G38510 AT5G13450
GO:0019362	1.78	0.310222	2	P pyridine nucleotide metabolism	0	AT2G21330 AT4G26520
GO:0009628	1.78	1.68203e-07	85	P response to abiotic stimulus	0.1	AT5G42020 AT1G76930 AT5G57360 AT4G16890 AT5G37850 AT4G23100 AT3G19820 AT1G80460 AT5G54500 AT4G20260 AT3G11540 AT1G06390 AT1G15950 AT3G11280 AT4G33000 AT2G39800 AT4G34710 AT1G74840 AT3G09200 AT4G39260 AT2G26670 AT4G08390 AT5G37260 AT3G16470 AT2G18300 AT4G13850 AT2G41430 AT3G07650 AT4G01070 AT3G46130 AT1G27650 AT5G01810 AT2G25930 AT5G59880 AT2G27110 AT3G15850 AT2G26980 AT3G63520 AT1G19350 AT4G05320…
GO:0016569	1.78	0.310222	2	P covalent chromatin modification	0	AT1G08460 AT4G13940
GO:0006807	1.77	0.00874381	21	P nitrogen compound metabolism	0.03	AT5G20980 AT4G24830 AT3G59970 AT5G49030 AT3G27740 AT1G65960 AT1G66200 AT5G53460 AT4G26300 AT3G61440 AT2G39800 AT4G31990 AT3G57050 AT4G34710 AT3G58610 AT5G66060 AT1G60990 AT4G18810 AT1G58080 AT2G31810 AT3G02470
GO:0005737	1.76	2.7147e-21	253	C cytoplasm	0.31	AT5G42020 AT1G13350 AT5G66030 AT3G54890 AT5G63400 AT5G22640 AT5G56710 AT4G23100 AT1G67490 AT1G16880 AT2G35840 AT1G58180 AT5G14030 AT1G63940 AT4G33000 AT1G56190 AT3G57050 AT5G28500 AT3G61560 AT4G33520 AT2G40400 AT2G26670 AT2G39470 AT1G60990 AT4G27440 AT1G52220 AT3G48870 AT2G31810 AT3G54050 AT3G53460 AT4G24830 AT2G26280 AT5G12860 AT2G32480 AT3G13080 AT5G22770 AT4G13850 AT2G13360 AT2G41430 AT5G18290…
GO:0000785	1.76	0.193437	4	C chromatin	0	AT1G07820 AT1G54260 AT3G51880 AT2G30620
GO:0008509	1.76	0.155192	5	F anion transporter activity	0.01	AT5G12860 AT5G47560 AT3G26570 AT1G78000 AT2G46800
GO:0016209	1.75	0.129726	6	F antioxidant activity	0.01	AT4G08390 AT2G30860 AT4G21960 AT1G65980 AT3G24170 AT1G20620
GO:0009738	1.75	0.245412	3	P abscisic acid mediated signaling	0	AT5G01810 AT2G26980 AT3G56860
GO:0005083	1.75	0.245412	3	F small GTPase regulator activity	0	AT2G39280 AT5G53570 AT5G61530
GO:0006334	1.75	0.245412	3	P nucleosome assembly	0	AT1G07820 AT1G54260 AT2G30620
GO:0006952	1.73	0.00186051	33	P defense response	0.04	AT4G23670 AT2G30860 AT4G19520 AT1G76930 AT2G46370 AT4G16890 AT4G16960 AT4G23100 AT4G16990 AT4G34710 AT4G16860 AT1G74840 AT5G37260 AT3G26450 AT5G46510 AT5G40910 AT3G16470 AT4G23570 AT4G19510 AT1G32230 AT3G23050 AT4G19500 AT4G26070 AT1G58602 AT3G46130 AT4G14400 AT5G01650 AT1G70830 AT4G16950 AT5G46490 AT1G24020 AT3G11820 AT5G10030
GO:0048440	1.73	0.321172	2	P carpel development	0	AT5G49030 AT5G62000
GO:0042175	1.73	0.321172	2	C nuclear envelope-endoplasmic reticulum network	0	AT1G74340 AT1G34550
GO:0016853	1.72	0.0806021	9	F isomerase activity	0.01	AT3G10230 AT2G16600 AT5G35100 AT1G21750 AT3G63400 AT1G70730 AT5G55300 AT3G01480 AT3G62030
GO:0006323	1.72	0.115489	7	P DNA packaging	0.01	AT1G07820 AT1G08460 AT4G13940 AT1G65440 AT1G54260 AT3G51880 AT2G30620
GO:0044444	1.72	7.23468e-18	229	C cytoplasmic part	0.28	AT5G42020 AT5G66030 AT3G54890 AT5G63400 AT5G22640 AT5G56710 AT4G23100 AT1G67490 AT1G16880 AT1G58180 AT5G14030 AT1G63940 AT4G33000 AT1G56190 AT3G57050 AT5G28500 AT3G61560 AT4G33520 AT2G40400 AT2G26670 AT2G39470 AT4G27440 AT1G52220 AT3G48870 AT2G31810 AT3G54050 AT3G53460 AT4G24830 AT2G26280 AT5G12860 AT2G32480 AT3G13080 AT5G22770 AT4G13850 AT2G13360 AT5G18290 AT4G14350 AT5G38420 AT5G21920 AT3G01480…
GO:0006605	1.72	0.137433	6	P protein targeting	0.01	AT1G48900 AT3G62030 AT3G48870 AT2G28800 AT3G11820 AT1G27970
GO:0006820	1.72	0.253374	3	P anion transport	0	AT1G01910 AT3G26570 AT1G78000
GO:0006325	1.72	0.115489	7	P establishment and/or maintenance of chromatin architecture	0.01	AT1G07820 AT1G08460 AT4G13940 AT1G65440 AT1G54260 AT3G51880 AT2G30620
GO:0009607	1.71	0.000663823	41	P response to biotic stimulus	0.05	AT4G23670 AT2G30860 AT4G19520 AT1G76930 AT2G46370 AT4G16890 AT5G02500 AT4G16960 AT2G39010 AT4G23100 AT1G80460 AT4G16990 AT4G34710 AT4G16860 AT1G74840 AT5G24620 AT5G37260 AT3G26450 AT5G46510 AT5G40910 AT3G16470 AT2G41560 AT4G23570 AT4G19510 AT1G32230 AT5G12860 AT3G23050 AT4G19500 AT2G41430 AT4G26070 AT1G58602 AT3G46130 AT5G01650 AT4G14400 AT1G70830 AT2G15480 AT4G16950 AT5G46490 AT1G24020 AT3G11820…
GO:0008026	1.71	0.1696	5	F ATP-dependent helicase activity	0.01	AT3G01540 AT5G11170 AT3G13920 AT1G20920 AT5G11200
GO:0009739	1.71	0.1696	5	P response to gibberellic acid stimulus	0.01	AT5G37260 AT1G69530 AT3G11540 AT1G74840 AT3G46130
GO:0006281	1.71	0.141366	6	P DNA repair	0.01	AT2G03390 AT2G26280 AT1G79050 AT1G80420 AT3G09250 AT1G52500
GO:0006800	1.7	0.0617621	11	P oxygen and reactive oxygen species metabolism	0.01	AT5G59880 AT1G32230 AT4G21960 AT4G34710 AT1G52500 AT1G13440 AT4G25100 AT4G08390 AT4G26070 AT5G60640 AT1G20620
GO:0016763	1.69	0.332078	2	F transferase activity, transferring pentosyl groups	0	AT1G27450 AT1G58080
GO:0015291	1.68	0.0488219	13	F porter activity	0.02	AT1G54730 AT3G56160 AT5G12860 AT5G03560 AT2G01420 AT4G21910 AT2G13100 AT3G05165 AT5G46110 AT5G47560 AT4G35300 AT2G38170 AT1G76520
GO:0015290	1.68	0.0488219	13	F electrochemical potential-driven transporter activity	0.02	AT1G54730 AT3G56160 AT5G12860 AT5G03560 AT2G01420 AT4G21910 AT2G13100 AT3G05165 AT5G46110 AT5G47560 AT4G35300 AT2G38170 AT1G76520
GO:0003743	1.67	0.21804	4	F translation initiation factor activity	0	AT5G35680 AT5G54940 AT3G13920 AT4G30690
GO:0016052	1.66	0.184505	5	P carbohydrate catabolism	0.01	AT1G13440 AT2G21330 AT1G56190 AT1G12900 AT4G26520
GO:0015268	1.66	0.153469	6	F alpha-type channel activity	0.01	AT5G18290 AT2G43950 AT1G27770 AT4G35100 AT2G39010 AT3G16240
GO:0044275	1.66	0.184505	5	P cellular carbohydrate catabolism	0.01	AT1G13440 AT2G21330 AT1G56190 AT1G12900 AT4G26520
GO:0016791	1.66	0.0461628	14	F phosphoric monoester hydrolase activity	0.02	AT3G43220 AT3G02600 AT1G07110 AT2G42500 AT3G51370 AT4G18010 AT2G20630 AT5G06750 AT3G15260 AT2G35840 AT4G21210 AT1G79630 AT5G44020 AT3G54050
GO:0051119	1.66	0.184505	5	F sugar transporter activity	0.01	AT2G13100 AT3G05165 AT1G54730 AT5G46110 AT4G35300
GO:0008092	1.65	0.224319	4	F cytoskeletal protein binding	0	AT5G59880 AT1G62040 AT3G57410 AT4G16520
GO:0015698	1.65	0.342934	2	P inorganic anion transport	0	AT3G26570 AT1G78000
GO:0006886	1.65	0.0718085	11	P intracellular protein transport	0.01	AT1G21650 AT1G79990 AT1G48900 AT3G15980 AT5G16880 AT5G22770 AT3G62030 AT2G28800 AT3G48870 AT3G11820 AT1G27970
GO:0008194	1.65	0.096712	9	F UDP-glycosyltransferase activity	0.01	AT5G13000 AT2G15480 AT1G03520 AT3G16520 AT1G70090 AT3G46650 AT4G01070 AT2G38650 AT3G11540
GO:0006576	1.65	0.342934	2	P biogenic amine metabolism	0	AT4G34710 AT3G02470
GO:0046933	1.65	0.342934	2	F hydrogen-transporting ATP synthase activity, rotational mechanism	0	AT4G38510 AT5G13450
GO:0017111	1.65	0.0109827	25	F nucleoside-triphosphatase activity	0.03	AT1G45000 AT1G15690 AT5G11170 AT3G13080 AT4G16960 AT4G19500 AT1G33290 AT1G20920 AT1G53780 AT1G27770 AT3G01540 AT1G79050 AT3G13920 AT5G21930 AT4G33520 AT2G41700 AT5G46490 AT5G46510 AT5G40910 AT3G48870 AT3G27120 AT3G19720 AT1G06190 AT2G41560 AT5G11200
GO:0015267	1.65	0.157602	6	F channel or pore class transporter activity	0.01	AT5G18290 AT2G43950 AT1G27770 AT4G35100 AT2G39010 AT3G16240
GO:0006519	1.64	0.0169425	22	P amino acid and derivative metabolism	0.03	AT5G20980 AT4G24830 AT3G59970 AT5G49030 AT3G27740 AT1G65960 AT5G53460 AT2G22990 AT4G26300 AT1G15950 AT3G61440 AT2G39800 AT4G31990 AT3G57050 AT4G34710 AT3G58610 AT5G66060 AT3G19010 AT1G60990 AT1G58080 AT2G31810 AT3G02470
GO:0005386	1.64	0.0216794	20	F carrier activity	0.02	AT3G56160 AT1G15690 AT5G12860 AT2G01420 AT2G13100 AT5G46110 AT5G47560 AT1G76520 AT1G27770 AT1G54730 AT5G21930 AT5G03560 AT4G33520 AT4G21910 AT3G05165 AT2G28800 AT4G35300 AT2G38170 AT1G06190 AT2G41560
GO:0005875	1.64	0.277461	3	C microtubule associated complex	0	AT3G23670 AT5G02370 AT4G38950
GO:0006732	1.63	0.120086	8	P coenzyme metabolism	0.01	AT4G11820 AT2G42600 AT4G38510 AT5G13450 AT3G24170 AT2G21330 AT4G23100 AT4G26520
GO:0008324	1.62	0.0410452	16	F cation transporter activity	0.02	AT2G35060 AT3G56160 AT2G01090 AT4G38510 AT5G21930 AT5G13450 AT4G33520 AT5G03560 AT2G01420 AT5G47560 AT2G38170 AT1G06190 AT1G76520 AT2G41560 AT2G46800 AT1G27770
GO:0051188	1.62	0.142563	7	P cofactor biosynthesis	0.01	AT4G23100 AT4G27440 AT4G38510 AT4G25080 AT5G13450 AT4G01690 AT2G26670
GO:0042578	1.62	0.0410452	16	F phosphoric ester hydrolase activity	0.02	AT3G43220 AT3G51370 AT2G35840 AT3G02600 AT3G08510 AT1G07110 AT2G42500 AT4G18010 AT2G20630 AT2G47900 AT4G21210 AT3G15260 AT5G06750 AT5G44020 AT1G79630 AT3G54050
GO:0016117	1.61	0.467642	1	P carotenoid biosynthesis	0	AT3G10230
GO:0015079	1.61	0.467642	1	F potassium ion transporter activity	0	AT2G35060
GO:0005342	1.61	0.353732	2	F organic acid transporter activity	0	AT3G56160 AT5G47560
GO:0008080	1.61	0.353732	2	F N-acetyltransferase activity	0	AT1G16710 AT1G79000
GO:0016109	1.61	0.467642	1	P tetraterpenoid biosynthesis	0	AT3G10230
GO:0005199	1.61	0.353732	2	F structural constituent of cell wall	0	AT1G76930 AT1G28290
GO:0016042	1.61	0.467642	1	P lipid catabolism	0	AT3G63520
GO:0046943	1.61	0.353732	2	F carboxylic acid transporter activity	0	AT3G56160 AT5G47560
GO:0006974	1.6	0.174609	6	P response to DNA damage stimulus	0.01	AT2G03390 AT2G26280 AT1G79050 AT1G80420 AT3G09250 AT1G52500
GO:0007001	1.6	0.149771	7	P chromosome organization and biogenesis (sensu Eukaryota)	0.01	AT1G07820 AT1G08460 AT4G13940 AT1G65440 AT1G54260 AT3G51880 AT2G30620
GO:0005886	1.6	0.0347806	18	C plasma membrane	0.02	AT5G10450 AT3G13340 AT1G15690 AT5G13000 AT5G58220 AT5G22770 AT2G33120 AT5G13840 AT1G04750 AT4G20260 AT2G15970 AT3G02600 AT5G07370 AT4G12420 AT5G52240 AT3G11820 AT2G01630 AT4G35100
GO:0003676	1.59	1.45787e-08	141	F nucleic acid binding	0.17	AT5G42520 AT5G23420 AT1G22330 AT5G10350 AT3G11280 AT4G10070 AT3G50670 AT3G15010 AT5G65260 AT1G54260 AT4G39260 AT5G10550 AT1G14685 AT5G37260 AT1G55310 AT3G52660 AT3G46600 AT3G57230 AT3G52120 AT3G47680 AT5G26610 AT3G53460 AT1G06230 AT2G26280 AT3G49430 AT4G13850 AT5G51120 AT1G75340 AT5G60390 AT2G24690 AT1G07820 AT4G00830 AT2G47850 AT4G35785 AT4G25500 AT5G62000 AT2G30620 AT3G09250 AT1G31600 AT3G13570…
GO:0007275	1.59	0.000338799	58	P development	0.07	AT5G57360 AT2G15890 AT1G69530 AT2G46370 AT5G58220 AT2G47470 AT5G37850 AT4G38600 AT5G22640 AT4G23100 AT4G29060 AT3G19820 AT5G09330 AT5G14930 AT4G26300 AT3G13300 AT4G37300 AT4G34710 AT5G65050 AT1G04080 AT5G53860 AT5G37260 AT5G07370 AT5G19530 AT1G79700 AT5G64390 AT4G00180 AT1G43170 AT5G49030 AT4G36800 AT5G65700 AT4G13850 AT2G01420 AT3G07650 AT1G16710 AT1G59750 AT1G63260 AT3G15880 AT3G04610 AT2G39780…
GO:0009735	1.59	0.293641	3	P response to cytokinin stimulus	0	AT2G26980 AT3G11540 AT2G18300
GO:0016462	1.58	0.0172446	25	F pyrophosphatase activity	0.03	AT1G45000 AT1G15690 AT5G11170 AT3G13080 AT4G16960 AT4G19500 AT1G33290 AT1G20920 AT1G53780 AT1G27770 AT3G01540 AT1G79050 AT3G13920 AT5G21930 AT4G33520 AT2G41700 AT5G46490 AT5G46510 AT5G40910 AT3G48870 AT3G27120 AT3G19720 AT1G06190 AT2G41560 AT5G11200
GO:0044424	1.58	1.18663e-21	336	C intracellular part	0.41	AT5G66030 AT5G02370 AT5G63400 AT1G16880 AT2G35840 AT1G58180 AT1G77180 AT1G63940 AT3G11280 AT5G28500 AT2G40400 AT2G26670 AT2G39470 AT1G14685 AT1G60990 AT3G54050 AT2G26280 AT5G12860 AT3G13080 AT5G22770 AT2G41430 AT4G24820 AT4G14350 AT5G38420 AT5G21920 AT1G27770 AT1G70650 AT3G02730 AT1G07820 AT3G10915 AT5G19940 AT2G47850 AT4G21210 AT1G74960 AT4G25500 AT2G30620 AT2G30860 AT2G29630 AT5G43900 AT1G15690…
GO:0000151	1.57	0.215646	5	C ubiquitin ligase complex	0.01	AT1G68940 AT1G55860 AT2G33340 AT3G53090 AT4G23570
GO:0048569	1.57	0.249871	4	P post-embryonic organ development	0	AT5G64390 AT5G49030 AT5G65700 AT5G62000
GO:0048467	1.57	0.364467	2	P gynoecium development	0	AT5G49030 AT5G62000
GO:0015986	1.57	0.364467	2	P ATP synthesis coupled proton transport	0	AT4G38510 AT5G13450
GO:0048609	1.57	0.364467	2	P reproductive organismal physiological process	0	AT5G07370 AT5G62000
GO:0048437	1.57	0.249871	4	P floral organ development	0	AT5G64390 AT5G49030 AT5G65700 AT5G62000
GO:0016818	1.57	0.0179643	25	F hydrolase activity, acting on acid anhydrides, in phosphorus-containing anhydrides	0.03	AT1G45000 AT1G15690 AT5G11170 AT3G13080 AT4G16960 AT4G19500 AT1G33290 AT1G20920 AT1G53780 AT1G27770 AT3G01540 AT1G79050 AT3G13920 AT5G21930 AT4G33520 AT2G41700 AT5G46490 AT5G46510 AT5G40910 AT3G48870 AT3G27120 AT3G19720 AT1G06190 AT2G41560 AT5G11200
GO:0042364	1.57	0.364467	2	P water-soluble vitamin biosynthesis	0	AT2G29630 AT5G37850
GO:0009733	1.57	0.0828079	12	P response to auxin stimulus	0.01	AT2G25930 AT2G46370 AT3G23050 AT4G16890 AT4G36800 AT1G74840 AT5G19140 AT5G37260 AT2G06850 AT1G59750 AT4G18710 AT5G54500
GO:0015985	1.57	0.364467	2	P energy coupled proton transport, down electrochemical gradient	0	AT4G38510 AT5G13450
GO:0016410	1.57	0.364467	2	F N-acyltransferase activity	0	AT1G16710 AT1G79000
GO:0016817	1.57	0.0187075	25	F hydrolase activity, acting on acid anhydrides	0.03	AT1G45000 AT1G15690 AT5G11170 AT3G13080 AT4G16960 AT4G19500 AT1G33290 AT1G20920 AT1G53780 AT1G27770 AT3G01540 AT1G79050 AT3G13920 AT5G21930 AT4G33520 AT2G41700 AT5G46490 AT5G46510 AT5G40910 AT3G48870 AT3G27120 AT3G19720 AT1G06190 AT2G41560 AT5G11200
GO:0009719	1.56	0.00410275	40	P response to endogenous stimulus	0.05	AT1G76930 AT1G69530 AT2G46370 AT3G09250 AT5G58220 AT4G16890 AT1G52500 AT4G23100 AT3G56860 AT5G54500 AT3G11540 AT2G15970 AT3G11280 AT2G03390 AT2G39800 AT1G79050 AT4G34710 AT1G74840 AT4G23260 AT5G37260 AT1G80420 AT3G16470 AT2G18300 AT1G32230 AT2G26280 AT3G23050 AT4G36800 AT1G59750 AT3G46130 AT5G01810 AT2G25930 AT2G26980 AT4G14400 AT1G19350 AT4G05320 AT5G19140 AT2G06850 AT4G18710 AT2G05520 AT3G11820
GO:0012501	1.56	0.301754	3	P programmed cell death	0	AT1G32230 AT3G11820 AT5G45490
GO:0016567	1.56	0.256355	4	P protein ubiquitination	0	AT1G68940 AT1G55860 AT2G33340 AT3G53090
GO:0030695	1.56	0.301754	3	F GTPase regulator activity	0	AT2G39280 AT5G53570 AT5G61530
GO:0009620	1.56	0.256355	4	P response to fungi	0	AT4G23100 AT4G16950 AT4G16860 AT3G11820
GO:0050896	1.56	1.3315e-06	112	P response to stimulus	0.14	AT4G23670 AT4G19520 AT5G42020 AT1G76930 AT5G57360 AT4G16890 AT4G16960 AT5G37850 AT4G23100 AT3G19820 AT1G80460 AT5G54500 AT4G20260 AT3G11540 AT1G06390 AT1G15950 AT3G11280 AT4G33000 AT2G39800 AT4G34710 AT4G16860 AT1G74840 AT3G09200 AT4G39260 AT2G26670 AT4G08390 AT5G37260 AT5G46510 AT5G40910 AT1G80420 AT3G16470 AT4G23570 AT2G18300 AT4G19510 AT2G26280 AT5G12860 AT4G13850 AT2G41430 AT3G07650 AT4G01070…
GO:0009057	1.56	0.048813	17	P macromolecule catabolism	0.02	AT5G57360 AT1G45000 AT1G56190 AT4G05050 AT4G31300 AT1G13440 AT3G60820 AT4G24820 AT2G21330 AT1G55860 AT4G30890 AT4G02890 AT4G26520 AT1G12900 AT1G53780 AT4G23570 AT3G13300
GO:0009653	1.55	0.0508512	17	P morphogenesis	0.02	AT1G69530 AT5G58220 AT5G37850 AT4G38600 AT3G15880 AT3G19820 AT3G13300 AT2G25930 AT5G05690 AT5G07370 AT2G06850 AT5G64390 AT1G79700 AT5G19530 AT4G18710 AT4G12420 AT5G52240
GO:0009639	1.55	0.220991	5	P response to red or far red light	0.01	AT5G57360 AT2G27110 AT1G69530 AT2G46370 AT2G42540
GO:0043226	1.55	1.07691e-17	302	C organelle	0.37	AT5G66030 AT5G02370 AT5G63400 AT1G16880 AT2G35840 AT1G58180 AT1G77180 AT1G63940 AT3G11280 AT5G28500 AT2G40400 AT2G26670 AT2G39470 AT1G14685 AT3G54050 AT2G26280 AT5G12860 AT3G13080 AT5G22770 AT4G24820 AT4G14350 AT5G38420 AT5G21920 AT1G27770 AT1G70650 AT3G02730 AT1G07820 AT3G10915 AT2G47850 AT5G19940 AT4G21210 AT1G74960 AT4G25500 AT2G30620 AT2G29630 AT5G43900 AT1G15690 AT2G01090 AT1G26230 AT4G38600…
GO:0005622	1.55	2.14595e-21	349	C intracellular	0.43	AT5G66030 AT5G02370 AT5G63400 AT1G16880 AT2G35840 AT1G58180 AT1G77180 AT1G63940 AT3G11280 AT5G28500 AT2G40400 AT2G26670 AT2G39470 AT1G14685 AT1G60990 AT3G52120 AT3G54050 AT5G26610 AT2G26280 AT5G12860 AT3G13080 AT5G22770 AT2G41430 AT4G24820 AT4G14350 AT5G38420 AT5G21920 AT1G27770 AT1G70650 AT3G02730 AT1G07820 AT3G10915 AT5G19940 AT2G47850 AT4G21210 AT1G74960 AT4G25500 AT2G30620 AT2G30860 AT2G29630…
GO:0043229	1.55	1.07691e-17	302	C intracellular organelle	0.37	AT5G66030 AT5G02370 AT5G63400 AT1G16880 AT2G35840 AT1G58180 AT1G77180 AT1G63940 AT3G11280 AT5G28500 AT2G40400 AT2G26670 AT2G39470 AT1G14685 AT3G54050 AT2G26280 AT5G12860 AT3G13080 AT5G22770 AT4G24820 AT4G14350 AT5G38420 AT5G21920 AT1G27770 AT1G70650 AT3G02730 AT1G07820 AT3G10915 AT2G47850 AT5G19940 AT4G21210 AT1G74960 AT4G25500 AT2G30620 AT2G29630 AT5G43900 AT1G15690 AT2G01090 AT1G26230 AT4G38600…
GO:0006119	1.54	0.309878	3	P oxidative phosphorylation	0	AT2G01090 AT4G38510 AT5G13450
GO:0006754	1.54	0.375133	2	P ATP biosynthesis	0	AT4G38510 AT5G13450
GO:0009893	1.54	0.375133	2	P positive regulation of metabolism	0	AT4G23100 AT1G21600
GO:0046034	1.54	0.375133	2	P ATP metabolism	0	AT4G38510 AT5G13450
GO:0009056	1.54	0.0232373	25	P catabolism	0.03	AT2G30860 AT5G57360 AT1G45000 AT1G13440 AT3G60820 AT1G55860 AT4G24820 AT4G30890 AT4G01070 AT4G02890 AT1G80460 AT1G12900 AT1G53780 AT3G13300 AT2G42600 AT4G05050 AT1G56190 AT3G63520 AT4G31300 AT2G26670 AT2G21330 AT1G60990 AT4G26520 AT4G23570 AT1G20620
GO:0006753	1.54	0.375133	2	P nucleoside phosphate metabolism	0	AT4G38510 AT5G13450
GO:0006766	1.54	0.262873	4	P vitamin metabolism	0	AT2G29630 AT2G21330 AT4G26520 AT5G37850
GO:0043227	1.53	1.8346e-15	279	C membrane-bound organelle	0.34	AT5G66030 AT5G63400 AT1G16880 AT2G35840 AT1G58180 AT1G77180 AT1G63940 AT3G11280 AT5G28500 AT2G40400 AT2G26670 AT2G39470 AT1G14685 AT3G54050 AT2G26280 AT5G12860 AT3G13080 AT5G22770 AT4G24820 AT4G14350 AT5G38420 AT5G21920 AT1G27770 AT1G70650 AT3G02730 AT1G07820 AT3G10915 AT2G47850 AT5G19940 AT4G21210 AT1G74960 AT4G25500 AT2G30620 AT2G29630 AT5G43900 AT1G15690 AT2G01090 AT1G26230 AT4G38600 AT4G29060…
GO:0043231	1.53	1.79586e-15	279	C intracellular membrane-bound organelle	0.34	AT5G66030 AT5G63400 AT1G16880 AT2G35840 AT1G58180 AT1G77180 AT1G63940 AT3G11280 AT5G28500 AT2G40400 AT2G26670 AT2G39470 AT1G14685 AT3G54050 AT2G26280 AT5G12860 AT3G13080 AT5G22770 AT4G24820 AT4G14350 AT5G38420 AT5G21920 AT1G27770 AT1G70650 AT3G02730 AT1G07820 AT3G10915 AT2G47850 AT5G19940 AT4G21210 AT1G74960 AT4G25500 AT2G30620 AT2G29630 AT5G43900 AT1G15690 AT2G01090 AT1G26230 AT4G38600 AT4G29060…
GO:0009725	1.53	0.0177256	28	P response to hormone stimulus	0.03	AT1G32230 AT1G76930 AT1G69530 AT2G46370 AT3G23050 AT5G58220 AT4G16890 AT4G36800 AT1G59750 AT3G56860 AT5G54500 AT3G11540 AT3G46130 AT5G01810 AT2G15970 AT2G25930 AT2G39800 AT2G26980 AT4G34710 AT1G19350 AT1G74840 AT5G19140 AT4G23260 AT5G37260 AT2G06850 AT4G18710 AT2G05520 AT2G18300
GO:0003774	1.52	0.269421	4	F motor activity	0	AT5G43900 AT3G23670 AT5G02370 AT4G38950
GO:0044427	1.52	0.231798	5	C chromosomal part	0.01	AT1G07820 AT1G69220 AT1G54260 AT3G51880 AT2G30620
GO:0051276	1.52	0.180228	7	P chromosome organization and biogenesis	0.01	AT1G07820 AT1G08460 AT4G13940 AT1G65440 AT1G54260 AT3G51880 AT2G30620
GO:0042623	1.52	0.0910989	13	F ATPase activity, coupled	0.02	AT3G01540 AT1G79050 AT5G11170 AT3G13080 AT3G13920 AT5G21930 AT4G33520 AT2G41700 AT1G20920 AT1G06190 AT2G41560 AT1G27770 AT5G11200
GO:0031974	1.51	0.0607648	17	C membrane-enclosed lumen	0.02	AT5G42020 AT5G66570 AT3G13570 AT4G24930 AT3G29240 AT1G09140 AT3G01480 AT1G02840 AT2G37340 AT2G40400 AT2G26340 AT2G39470 AT1G55310 AT4G21280 AT3G25520 AT4G25500 AT3G61860
GO:0009505	1.51	0.161929	8	C cell wall (sensu Magnoliophyta)	0.01	AT3G08680 AT1G69530 AT2G47470 AT2G06850 AT1G27450 AT4G19410 AT4G12420 AT3G16240
GO:0031975	1.51	0.0829994	14	C envelope	0.02	AT1G65260 AT2G01090 AT4G25080 AT5G13450 AT4G33520 AT5G19940 AT2G46820 AT3G26570 AT3G17040 AT2G43950 AT3G19720 AT1G27770 AT1G27970 AT3G56940
GO:0003777	1.51	0.318008	3	F microtubule motor activity	0	AT3G23670 AT5G02370 AT4G38950
GO:0019897	1.51	0.318008	3	C extrinsic to plasma membrane	0	AT3G13340 AT5G13840 AT5G58220
GO:0030163	1.51	0.117125	11	P protein catabolism	0.01	AT5G57360 AT1G45000 AT4G05050 AT4G31300 AT4G24820 AT1G55860 AT3G60820 AT4G30890 AT4G02890 AT4G23570 AT1G53780
GO:0043233	1.51	0.0607648	17	C organelle lumen	0.02	AT5G42020 AT5G66570 AT3G13570 AT4G24930 AT3G29240 AT1G09140 AT3G01480 AT1G02840 AT2G37340 AT2G40400 AT2G26340 AT2G39470 AT1G55310 AT4G21280 AT3G25520 AT4G25500 AT3G61860
GO:0031967	1.51	0.0829994	14	C organelle envelope	0.02	AT1G65260 AT2G01090 AT4G25080 AT5G13450 AT4G33520 AT5G19940 AT2G46820 AT3G26570 AT3G17040 AT2G43950 AT3G19720 AT1G27770 AT1G27970 AT3G56940
GO:0006733	1.5		2	P oxidoreduction coenzyme metabolism	0	AT2G21330 AT4G26520
GO:0043234	1.5		67	C protein complex	0.08	AT3G54890 AT5G02370 AT1G68940 AT5G56710 AT5G13840 AT1G01100 AT3G13300 AT5G38430 AT1G54260 AT3G09200 AT2G39470 AT2G46820 AT3G63490 AT4G23570 AT4G24820 AT5G38420 AT2G33340 AT1G09640 AT1G29970 AT4G38950 AT1G07820 AT5G54600 AT4G35785 AT2G01250 AT4G25500 AT2G30620 AT3G13340 AT5G43900 AT4G38510 AT4G02970 AT2G01090 AT5G66570 AT4G14960 AT5G52040 AT1G67430 AT1G09140 AT4G14320 AT1G48900 AT1G21500 AT3G53090…
GO:0005794	1.5		9	C Golgi apparatus	0.01	AT1G79990 AT3G15980 AT5G66030 AT5G16880 AT5G22770 AT4G14160 AT2G38650 AT1G26850 AT1G34550
GO:0005509	1.49		8	F calcium ion binding	0.01	AT4G33000 AT4G32060 AT2G41090 AT2G39470 AT4G21280 AT1G08450 AT2G41100 AT1G18210
GO:0044459	1.49		6	C plasma membrane part	0.01	AT3G13340 AT5G13840 AT3G02600 AT5G13000 AT5G58220 AT5G22770
GO:0005351	1.49		4	F sugar porter activity	0	AT2G13100 AT3G05165 AT1G54730 AT4G35300
GO:0004872	1.48		9	F receptor activity	0.01	AT4G19520 AT4G19510 AT2G13790 AT4G16990 AT4G16960 AT4G19500 AT5G46490 AT5G46510 AT5G40910
GO:0044248	1.48		23	P cellular catabolism	0.03	AT2G30860 AT5G57360 AT1G13440 AT3G60820 AT1G55860 AT4G24820 AT4G30890 AT4G01070 AT4G02890 AT1G80460 AT1G12900 AT3G13300 AT2G42600 AT4G05050 AT1G56190 AT3G63520 AT4G31300 AT2G26670 AT2G21330 AT1G60990 AT4G26520 AT4G23570 AT1G20620
GO:0048513	1.48		9	P organ development	0.01	AT4G00180 AT5G49030 AT5G65700 AT4G38600 AT4G18710 AT1G79700 AT5G64390 AT5G62000 AT3G13300
GO:0009888	1.48		5	P tissue development	0.01	AT2G01850 AT4G00180 AT5G19530 AT5G37850 AT4G38600
GO:0042221	1.48		49	P response to chemical stimulus	0.06	AT2G30860 AT1G76930 AT1G69530 AT4G21960 AT2G46370 AT5G58220 AT4G16890 AT1G52500 AT4G23100 AT3G56860 AT5G54500 AT1G80460 AT3G11540 AT2G46800 AT2G15970 AT3G11280 AT2G39800 AT4G34710 AT1G74840 AT4G23260 AT4G08390 AT4G25100 AT5G37260 AT3G16470 AT2G18300 AT1G32230 AT3G23050 AT4G36800 AT1G13440 AT1G59750 AT4G26070 AT4G01070 AT3G46130 AT5G01810 AT2G25930 AT5G59880 AT3G61440 AT2G26980 AT4G14400 AT1G19350…
GO:0016887	1.47		18	F ATPase activity	0.02	AT1G45000 AT1G15690 AT5G11170 AT3G13080 AT1G20920 AT1G53780 AT1G27770 AT3G01540 AT1G79050 AT3G13920 AT5G21930 AT4G33520 AT2G41700 AT3G27120 AT3G48870 AT1G06190 AT2G41560 AT5G11200
GO:0048443	1.47		1	P stamen development	0	AT5G65700
GO:0048466	1.47		1	P androecium development	0	AT5G65700
GO:0015144	1.47		5	F carbohydrate transporter activity	0.01	AT2G13100 AT3G05165 AT1G54730 AT5G46110 AT4G35300
GO:0044265	1.47		15	P cellular macromolecule catabolism	0.02	AT5G57360 AT1G56190 AT4G05050 AT4G31300 AT1G13440 AT3G60820 AT4G24820 AT2G21330 AT1G55860 AT4G30890 AT4G02890 AT4G26520 AT1G12900 AT4G23570 AT3G13300
GO:0009117	1.46		6	P nucleotide metabolism	0.01	AT2G21330 AT4G38510 AT2G35390 AT2G11890 AT5G13450 AT4G26520
GO:0006811	1.46		18	P ion transport	0.02	AT1G01910 AT3G56160 AT4G38510 AT1G01490 AT5G13450 AT5G47560 AT2G43950 AT3G61010 AT2G46800 AT1G27770 AT2G35060 AT5G21930 AT1G78000 AT3G06130 AT1G66240 AT3G26570 AT2G38170 AT5G19090
GO:0005515	1.45		80	F protein binding	0.1	AT4G19520 AT5G57360 AT5G66030 AT4G16960 AT3G19820 AT2G37150 AT4G02890 AT1G14380 AT3G06190 AT3G11540 AT5G10350 AT1G08110 AT3G13300 AT1G72416 AT3G57410 AT3G62290 AT1G07930 AT4G16860 AT5G04460 AT1G55310 AT5G46510 AT5G40910 AT1G80420 AT2G15580 AT3G48360 AT4G23570 AT4G19510 AT2G13790 AT4G00180 AT2G26280 AT4G16520 AT3G23280 AT2G41430 AT3G44110 AT1G65960 AT3G23100 AT1G27770 AT2G25930 AT5G59880 AT5G51120…
GO:0005524	1.45		30	F ATP binding	0.04	AT1G21650 AT4G19520 AT4G24830 AT5G42020 AT1G01910 AT4G19510 AT3G08680 AT2G26280 AT2G46370 AT1G26230 AT5G49030 AT5G02500 AT5G65700 AT4G16960 AT4G19500 AT4G14350 AT1G58602 AT4G31390 AT1G48650 AT4G26300 AT3G14350 AT4G16660 AT4G16990 AT5G45490 AT5G46490 AT5G46510 AT5G40910 AT3G48870 AT1G06190 AT2G39730
GO:0043285	1.44		12	P biopolymer catabolism	0.01	AT5G57360 AT1G45000 AT4G05050 AT4G31300 AT4G24820 AT1G55860 AT3G60820 AT4G30890 AT4G02890 AT4G23570 AT1G53780 AT3G13300
GO:0006812	1.44		15	P cation transport	0.02	AT2G35060 AT3G56160 AT4G38510 AT1G01490 AT5G21930 AT5G13450 AT3G06130 AT1G66240 AT5G47560 AT2G43950 AT2G38170 AT3G61010 AT2G46800 AT1G27770 AT5G19090
GO:0035251	1.44		2	F UDP-glucosyltransferase activity	0	AT4G01070 AT5G13000
GO:0019829	1.44		2	F cation-transporting ATPase activity	0	AT2G41560 AT1G27770
GO:0015075	1.44		20	F ion transporter activity	0.02	AT3G56160 AT5G12860 AT2G01090 AT4G38510 AT5G13450 AT2G01420 AT5G47560 AT2G43950 AT1G76520 AT2G46800 AT1G27770 AT2G35060 AT1G78000 AT5G21930 AT4G33520 AT5G03560 AT3G26570 AT2G38170 AT1G06190 AT2G41560
GO:0030554	1.44		31	F adenyl nucleotide binding	0.04	AT1G21650 AT4G19520 AT4G24830 AT5G42020 AT1G01910 AT4G19510 AT3G08680 AT2G26280 AT2G46370 AT1G26230 AT5G49030 AT5G02500 AT5G65700 AT4G16960 AT4G19500 AT4G14350 AT1G58602 AT4G31390 AT1G72970 AT1G48650 AT4G26300 AT3G14350 AT4G16660 AT4G16990 AT5G45490 AT5G46490 AT5G46510 AT5G40910 AT3G48870 AT1G06190 AT2G39730
GO:0048193	1.44		2	P Golgi vesicle transport	0	AT5G66030 AT5G16880
GO:0048518	1.43		5	P positive regulation of biological process	0.01	AT4G23100 AT3G04610 AT3G48360 AT5G62000 AT1G21600
GO:0046983	1.43		3	F protein dimerization activity	0	AT1G30970 AT3G54620 AT3G13300
GO:0009965	1.43		3	P leaf morphogenesis	0	AT4G18710 AT4G38600 AT3G13300
GO:0016265	1.42		4	P death	0	AT1G32230 AT4G14400 AT3G11820 AT5G45490
GO:0008219	1.42		4	P cell death	0	AT1G32230 AT4G14400 AT3G11820 AT5G45490
GO:0043228	1.41		34	C non-membrane-bound organelle	0.04	AT1G65260 AT5G43900 AT5G02370 AT4G14960 AT1G67430 AT5G56710 AT1G01100 AT4G14320 AT1G27920 AT1G54260 AT3G09200 AT1G21600 AT2G46820 AT3G63490 AT3G25520 AT2G27710 AT3G51880 AT4G15000 AT3G23670 AT1G43170 AT5G57290 AT3G06040 ATCG00790 AT1G29970 AT1G14320 AT4G38950 AT1G07820 AT5G54600 AT5G55300 AT1G69220 AT2G01250 AT2G30620 AT3G49010 AT2G48110
GO:0010017	1.41		1	P red or far red light signaling pathway	0	AT2G42540
GO:0000226	1.41		1	P microtubule cytoskeleton organization and biogenesis	0	AT4G14960
GO:0016782	1.41		1	F transferase activity, transferring sulfur-containing groups	0	AT5G65720
GO:0043232	1.41		34	C intracellular non-membrane-bound organelle	0.04	AT1G65260 AT5G43900 AT5G02370 AT4G14960 AT1G67430 AT5G56710 AT1G01100 AT4G14320 AT1G27920 AT1G54260 AT3G09200 AT1G21600 AT2G46820 AT3G63490 AT3G25520 AT2G27710 AT3G51880 AT4G15000 AT3G23670 AT1G43170 AT5G57290 AT3G06040 ATCG00790 AT1G29970 AT1G14320 AT4G38950 AT1G07820 AT5G54600 AT5G55300 AT1G69220 AT2G01250 AT2G30620 AT3G49010 AT2G48110
GO:0048444	1.41		1	P floral organ morphogenesis	0	AT5G64390
GO:0031461	1.41		1	C cullin-RING ubiquitin ligase complex	0	AT4G23570
GO:0046148	1.41		3	P pigment biosynthesis	0	AT3G10230 AT4G27440 AT4G25080
GO:0006261	1.41		2	P DNA-dependent DNA replication	0	AT2G26280 AT4G38600
GO:0030705	1.39		3	P cytoskeleton-dependent intracellular transport	0	AT5G43900 AT3G23670 AT5G02370
GO:0009165	1.39		4	P nucleotide biosynthesis	0	AT4G38510 AT2G35390 AT2G11890 AT5G13450
GO:0007017	1.39		4	P microtubule-based process	0	AT3G23670 AT5G02370 AT4G14960 AT4G38950
GO:0016705	1.37		5	F oxidoreductase activity, acting on paired donors, with incorporation or reduction of molecular oxygen	0.01	AT5G66060 AT3G19010 AT3G15850 AT3G56940 AT2G26670
GO:0016301	1.37		54	F kinase activity	0.07	AT2G20900 AT3G08680 AT1G13350 AT1G66880 AT1G80380 AT5G37850 AT5G63400 AT5G63370 AT1G80460 AT4G31390 AT2G07180 AT3G14350 AT1G06390 AT4G31170 AT1G56190 AT4G32660 AT4G15530 AT4G04570 AT3G51630 AT2G03890 AT4G23260 AT5G07370 AT5G21170 AT4G24740 AT5G66210 AT1G77740 AT1G49730 AT2G13790 AT5G65700 AT4G08470 AT1G08650 AT5G12480 AT4G25390 AT1G53510 AT4G26070 AT4G14350 AT4G01595 AT5G67380 AT4G28706 AT5G01810…
GO:0009755	1.37		8	P hormone-mediated signaling	0.01	AT5G01810 AT1G32230 AT2G26980 AT5G58220 AT1G19350 AT3G56860 AT4G18710 AT3G11540
GO:0048438	1.37		3	P floral whorl development	0	AT5G49030 AT5G65700 AT5G62000
GO:0015980	1.37		6	P energy derivation by oxidation of organic compounds	0.01	AT1G13440 AT2G21330 AT2G42600 AT1G56190 AT1G12900 AT4G26520
GO:0008565	1.36		5	F protein transporter activity	0.01	AT1G79990 AT3G15980 AT5G16880 AT2G28800 AT1G27970
GO:0009527	1.35		1	C plastid outer membrane	0	AT3G19720
GO:0001649	1.35		1	P osteoblast differentiation	0	AT4G00180
GO:0043492	1.35		7	F ATPase activity, coupled to movement of substances	0.01	AT3G13080 AT1G06190 AT5G21930 AT4G33520 AT2G41560 AT1G27770 AT2G41700
GO:0016684	1.35		4	F oxidoreductase activity, acting on peroxide as acceptor	0	AT4G08390 AT2G30860 AT4G21960 AT1G20620
GO:0001501	1.35		1	P skeletal development	0	AT4G00180
GO:0048771	1.35		1	P tissue remodeling	0	AT4G00180
GO:0010054	1.35		1	P trichoblast differentiation	0	AT5G37850
GO:0007267	1.35		1	P cell-cell signaling	0	AT1G72970
GO:0031214	1.35		1	P biomineral formation	0	AT4G00180
GO:0001503	1.35		1	P ossification	0	AT4G00180
GO:0006338	1.35		1	P chromatin remodeling	0	AT4G13940
GO:0045165	1.35		1	P cell fate commitment	0	AT4G00180
GO:0046849	1.35		1	P bone remodeling	0	AT4G00180
GO:0005887	1.35		1	C integral to plasma membrane	0	AT3G02600
GO:0004601	1.35		4	F peroxidase activity	0	AT4G08390 AT2G30860 AT4G21960 AT1G20620
GO:0015630	1.35		5	C microtubule cytoskeleton	0.01	AT3G23670 AT1G27920 AT5G02370 AT4G14960 AT4G38950
GO:0042626	1.35		7	F ATPase activity, coupled to transmembrane movement of substances	0.01	AT3G13080 AT1G06190 AT5G21930 AT4G33520 AT2G41560 AT1G27770 AT2G41700
GO:0046907	1.34		16	P intracellular transport	0.02	AT1G21650 AT1G79990 AT5G43900 AT5G66030 AT3G23670 AT5G16880 AT5G02370 AT5G22770 AT3G62030 AT1G27970 AT1G48900 AT3G15980 AT3G25520 AT2G28800 AT3G48870 AT3G11820
GO:0016820	1.34		7	F hydrolase activity, acting on acid anhydrides, catalyzing transmembrane movement of substances	0.01	AT3G13080 AT1G06190 AT5G21930 AT4G33520 AT2G41560 AT1G27770 AT2G41700
GO:0009206	1.33		2	P purine ribonucleoside triphosphate biosynthesis	0	AT4G38510 AT5G13450
GO:0004722	1.33		6	F protein serine/threonine phosphatase activity	0.01	AT3G51370 AT2G20630 AT5G06750 AT3G15260 AT1G79630 AT2G42500
GO:0009205	1.33		2	P purine ribonucleoside triphosphate metabolism	0	AT4G38510 AT5G13450
GO:0043283	1.33		96	P biopolymer metabolism	0.12	AT5G57360 AT1G13350 AT3G53500 AT1G68940 AT5G63370 AT4G02890 AT3G14350 AT3G13300 AT3G50670 AT3G51630 AT1G54260 AT1G55310 AT3G52120 AT1G80420 AT4G23570 AT2G13790 AT2G26280 AT3G49430 AT5G49030 AT5G65700 AT1G08650 AT4G25390 AT4G24820 AT4G14350 AT2G33340 AT4G01595 AT4G05050 AT3G63400 AT4G05320 AT5G66060 AT1G07820 AT3G56050 AT1G69220 AT5G38210 AT4G13940 AT4G25500 AT2G30620 AT3G08680 AT2G46370 AT4G02970…
GO:0009199	1.33		2	P ribonucleoside triphosphate metabolism	0	AT4G38510 AT5G13450
GO:0003779	1.33		2	F actin binding	0	AT5G59880 AT3G57410
GO:0009201	1.33		2	P ribonucleoside triphosphate biosynthesis	0	AT4G38510 AT5G13450
GO:0051649	1.33		16	P establishment of cellular localization	0.02	AT1G21650 AT1G79990 AT5G43900 AT5G66030 AT3G23670 AT5G16880 AT5G02370 AT5G22770 AT3G62030 AT1G27970 AT1G48900 AT3G15980 AT3G25520 AT2G28800 AT3G48870 AT3G11820
GO:0009790	1.32		14	P embryonic development	0.02	AT2G15890 AT4G37300 AT5G10360 AT1G43170 AT5G53860 AT4G36800 AT2G47470 AT5G22640 AT4G29060 AT3G15880 AT1G80410 AT4G13940 AT4G26300 AT1G34550
GO:0019941	1.32		9	P modification-dependent protein catabolism	0.01	AT5G57360 AT4G05050 AT4G31300 AT4G24820 AT1G55860 AT3G60820 AT4G02890 AT4G30890 AT4G23570
GO:0006511	1.32		9	P ubiquitin-dependent protein catabolism	0.01	AT5G57360 AT4G05050 AT4G31300 AT4G24820 AT1G55860 AT3G60820 AT4G02890 AT4G30890 AT4G23570
GO:0043632	1.32		9	P modification-dependent macromolecule catabolism	0.01	AT5G57360 AT4G05050 AT4G31300 AT4G24820 AT1G55860 AT3G60820 AT4G02890 AT4G30890 AT4G23570
GO:0048507	1.32		3	P meristem development	0	AT3G15880 AT1G04080 AT5G65700
GO:0031072	1.32		5	F heat shock protein binding	0.01	AT1G79940 AT3G62190 AT1G72416 AT4G28480 AT5G64360
GO:0051641	1.32		16	P cellular localization	0.02	AT1G21650 AT1G79990 AT5G43900 AT5G66030 AT3G23670 AT5G16880 AT5G02370 AT5G22770 AT3G62030 AT1G27970 AT1G48900 AT3G15980 AT3G25520 AT2G28800 AT3G48870 AT3G11820
GO:0010016	1.31		4	P shoot morphogenesis	0	AT3G15880 AT4G18710 AT4G38600 AT3G13300
GO:0009793	1.31		13	P embryonic development (sensu Magnoliophyta)	0.02	AT2G15890 AT4G37300 AT5G10360 AT1G43170 AT5G53860 AT2G47470 AT5G22640 AT4G29060 AT3G15880 AT1G80410 AT4G13940 AT4G26300 AT1G34550
GO:0048316	1.31		14	P seed development	0.02	AT2G15890 AT4G37300 AT5G10360 AT4G34710 AT1G43170 AT5G53860 AT2G47470 AT5G22640 AT4G29060 AT3G15880 AT1G80410 AT4G13940 AT4G26300 AT1G34550
GO:0030125	1.3		1	C clathrin vesicle coat	0	AT5G22770
GO:0030570	1.3		1	F pectate lyase activity	0	AT4G24780
GO:0030118	1.3		1	C clathrin coat	0	AT5G22770
GO:0044430	1.3		6	C cytoskeletal part	0.01	AT5G43900 AT3G23670 AT1G27920 AT5G02370 AT4G14960 AT4G38950
GO:0004176	1.3		1	F ATP-dependent peptidase activity	0	AT1G35340
GO:0004386	1.3		6	F helicase activity	0.01	AT3G01540 AT5G11170 AT3G13920 AT1G20920 AT1G48650 AT5G11200
GO:0016837	1.3		1	F carbon-oxygen lyase activity, acting on polysaccharides	0	AT4G24780
GO:0005838	1.3		1	C proteasome regulatory particle (sensu Eukaryota)	0	AT4G24820
GO:0006913	1.3		2	P nucleocytoplasmic transport	0	AT3G25520 AT1G27970
GO:0009787	1.3		1	P regulation of abscisic acid mediated signaling	0	AT5G01810
GO:0006915	1.3		1	P apoptosis	0	AT5G45490
GO:0048608	1.3		14	P reproductive structure development	0.02	AT2G15890 AT4G37300 AT5G10360 AT4G34710 AT1G43170 AT5G53860 AT2G47470 AT5G22640 AT4G29060 AT3G15880 AT1G80410 AT4G13940 AT4G26300 AT1G34550
GO:0019898	1.3		3	C extrinsic to membrane	0	AT3G13340 AT5G13840 AT5G58220
GO:0009630	1.3		1	P gravitropism	0	AT3G23050
GO:0010224	1.3		1	P response to UV-B	0	AT5G05690
GO:0016043	1.29		45	P cell organization and biogenesis	0.06	AT5G43900 AT5G66030 AT1G69530 AT5G16880 AT5G58220 AT5G02370 AT4G14960 AT4G38600 AT3G55280 AT5G56710 AT3G19820 AT1G48900 AT3G15980 AT3G57410 AT1G54260 AT5G07370 AT5G19530 AT3G25520 AT3G48870 AT3G17040 AT2G28800 AT3G19720 AT1G09340 AT3G51880 AT1G21650 AT1G79990 AT3G23670 AT5G13000 AT5G22770 AT3G62030 AT1G27970 AT2G25930 AT5G05690 AT4G38950 AT1G07820 AT1G08460 AT2G06850 AT4G18710 AT5G52240 AT4G12420…
GO:0051603	1.29		9	P proteolysis during cellular protein catabolism	0.01	AT5G57360 AT4G05050 AT4G31300 AT4G24820 AT1G55860 AT3G60820 AT4G02890 AT4G30890 AT4G23570
GO:0044257	1.29		9	P cellular protein catabolism	0.01	AT5G57360 AT4G05050 AT4G31300 AT4G24820 AT1G55860 AT3G60820 AT4G02890 AT4G30890 AT4G23570
GO:0017076	1.29		35	F purine nucleotide binding	0.04	AT4G19520 AT5G42020 AT1G01910 AT3G08680 AT2G46370 AT1G26230 AT5G02500 AT4G16960 AT4G31390 AT1G72970 AT1G48650 AT4G26300 AT3G14350 AT1G48900 AT4G16660 AT4G16990 AT3G62290 AT5G45490 AT5G46510 AT5G40910 AT3G48870 AT3G19720 AT1G80770 AT1G21650 AT4G19510 AT4G24830 AT2G26280 AT5G49030 AT5G65700 AT4G19500 AT1G58602 AT4G14350 AT5G46490 AT1G06190 AT2G39730
GO:0000166	1.29		45	F nucleotide binding	0.06	AT4G19520 AT5G42020 AT1G01910 AT3G08680 AT2G46370 AT1G26230 AT5G02500 AT4G16960 AT5G58800 AT1G15340 AT5G54500 AT4G31390 AT1G72970 AT4G26300 AT1G48650 AT3G14350 AT3G13300 AT1G48900 AT4G16660 AT2G37340 AT4G16990 AT3G62290 AT5G45490 AT5G46510 AT5G40910 AT3G48870 AT3G19720 AT1G80770 AT1G21650 AT4G24830 AT4G19510 AT2G26280 AT5G49030 AT5G65700 AT4G19500 AT1G58602 AT4G14350 AT1G33290 AT1G51690 AT2G33340…
GO:0006259	1.28		15	P DNA metabolism	0.02	AT2G03390 AT2G26280 AT1G79050 AT3G09250 AT1G54260 AT4G38600 AT1G52500 AT1G07820 AT1G08460 AT5G55300 AT1G80420 AT4G13940 AT1G65440 AT3G51880 AT2G30620
GO:0044262	1.28		15	P cellular carbohydrate metabolism	0.02	AT2G42600 AT1G56190 AT5G13000 AT1G07110 AT3G26720 AT1G13440 AT1G70090 AT1G03520 AT2G21330 AT2G38650 AT2G35840 AT4G26520 AT1G12900 AT3G54050 AT4G28706
GO:0009145	1.28		2	P purine nucleoside triphosphate biosynthesis	0	AT4G38510 AT5G13450
GO:0009723	1.28		5	P response to ethylene stimulus	0.01	AT5G37260 AT1G32230 AT2G05520 AT1G74840 AT3G46130
GO:0009144	1.28		2	P purine nucleoside triphosphate metabolism	0	AT4G38510 AT5G13450
GO:0005739	1.28		39	C mitochondrion	0.05	AT1G15690 AT2G01090 AT3G03150 AT3G53500 AT5G63400 AT4G26300 AT1G58180 AT1G63940 AT1G56190 AT1G07930 AT4G08390 AT4G25100 AT5G06750 AT3G48870 AT5G65720 AT3G01910 AT5G12860 AT5G13450 AT4G13850 AT3G50380 AT1G13440 AT1G55860 AT2G43950 AT1G58350 AT1G79940 AT3G61440 AT5G59880 AT1G70650 AT1G75340 AT4G21105 AT2G43780 AT3G58610 AT5G60390 AT5G60640 AT1G69220 AT4G22510 AT3G19170 AT5G06440 AT1G20620
GO:0004721	1.27		7	F phosphoprotein phosphatase activity	0.01	AT3G51370 AT2G20630 AT5G06750 AT3G15260 AT4G21210 AT1G79630 AT2G42500
GO:0005488	1.27		286	F binding	0.35	AT4G19520 AT5G66030 AT4G16960 AT2G41090 AT4G02890 AT1G70410 AT5G54500 AT3G06190 AT1G22330 AT2G43160 AT5G10350 AT3G14350 AT1G58180 AT3G11280 AT4G10070 AT3G15010 AT5G45490 AT4G39260 AT2G39470 AT1G14685 AT3G46600 AT5G46510 AT3G52120 AT1G21650 AT5G26610 AT4G19510 AT2G13790 AT2G26280 AT4G19160 AT5G22770 AT2G41430 AT3G44110 AT1G69420 AT4G14350 AT1G27770 AT2G27110 AT1G70650 AT5G51120 AT5G25560 AT1G07820…
GO:0005618	1.27		9	C cell wall	0.01	AT3G08680 AT1G69530 AT2G47470 AT2G01850 AT2G06850 AT1G27450 AT4G19410 AT4G12420 AT3G16240
GO:0005634	1.26		86	C nucleus	0.11	AT5G42520 AT5G57360 AT1G13350 AT3G57800 AT2G35840 AT3G11540 AT1G77180 AT5G44180 AT3G11280 AT3G50670 AT1G74840 AT2G42500 AT1G14685 AT5G37260 AT1G55310 AT3G57230 AT3G48360 AT2G18300 AT3G07650 AT4G24820 AT3G04610 AT4G14350 AT3G05760 AT5G61190 AT3G46130 AT1G08680 AT1G27650 AT2G25930 AT2G26980 AT1G19350 AT5G60390 AT1G07820 AT2G47850 AT1G69220 AT4G25500 AT1G53910 AT5G62000 AT2G30620 AT3G22380 AT3G13570…
GO:0006996	1.26		21	P organelle organization and biogenesis	0.03	AT5G43900 AT3G23670 AT5G02370 AT4G14960 AT3G55280 AT5G56710 AT3G57410 AT1G54260 AT4G38950 AT1G07820 AT1G08460 AT3G25520 AT3G48870 AT3G19720 AT4G13940 AT3G17040 AT1G09340 AT1G65440 AT3G51880 AT2G30620 AT3G49010
GO:0016772	1.26		56	F transferase activity, transferring phosphorus-containing groups	0.07	AT2G20900 AT3G08680 AT1G13350 AT1G66880 AT1G80380 AT5G37850 AT5G63400 AT5G63370 AT1G80460 AT4G31390 AT2G07180 AT3G14350 AT1G06390 AT1G74910 AT4G31170 AT1G56190 AT4G32660 AT4G15530 AT4G04570 AT3G51630 AT2G03890 AT4G23260 AT5G07370 AT5G21170 AT4G24740 AT5G66210 AT1G77740 AT1G49730 AT2G13790 AT5G65700 AT4G08470 AT1G08650 AT5G12480 AT4G25390 AT1G53510 AT5G19220 AT4G26070 AT4G14350 AT4G01595 AT5G67380…
GO:0019752	1.25		21	P carboxylic acid metabolism	0.03	AT5G20980 AT4G24830 AT3G59970 AT5G49030 AT5G46290 AT3G27740 AT1G13440 AT1G65960 AT5G53460 AT4G26300 AT3G61440 AT3G15850 AT2G39800 AT4G31990 AT3G57050 AT3G58610 AT1G60990 AT3G44310 AT1G58080 AT2G31810 AT1G74960
GO:0008202	1.25		2	P steroid metabolism	0	AT3G19820 AT5G05690
GO:0000003	1.25		19	P reproduction	0.02	AT2G15890 AT1G43170 AT2G47470 AT5G65700 AT5G22640 AT3G15880 AT4G29060 AT1G80410 AT1G72970 AT4G26300 AT1G34550 AT4G37300 AT4G34710 AT5G10360 AT5G53860 AT5G07370 AT4G02590 AT4G13940 AT5G62000
GO:0030665	1.25		1	C clathrin coated vesicle membrane	0	AT5G22770
GO:0030312	1.25		9	C external encapsulating structure	0.01	AT3G08680 AT1G69530 AT2G47470 AT2G01850 AT2G06850 AT1G27450 AT4G19410 AT4G12420 AT3G16240
GO:0006082	1.25		21	P organic acid metabolism	0.03	AT5G20980 AT4G24830 AT3G59970 AT5G49030 AT5G46290 AT3G27740 AT1G13440 AT1G65960 AT5G53460 AT4G26300 AT3G61440 AT3G15850 AT2G39800 AT4G31990 AT3G57050 AT3G58610 AT1G60990 AT3G44310 AT1G58080 AT2G31810 AT1G74960
GO:0005975	1.24		26	P carbohydrate metabolism	0.03	AT5G13000 AT1G67280 AT3G57520 AT1G13440 AT3G26720 AT1G67490 AT1G70090 AT1G11820 AT2G35840 AT1G80460 AT1G12900 AT1G11840 AT1G08110 AT4G28706 AT2G42600 AT1G56190 AT1G07110 AT1G70730 AT2G21330 AT1G03520 AT2G38650 AT5G01930 AT2G28470 AT2G01630 AT4G26520 AT3G54050
GO:0003824	1.24		275	F catalytic activity	0.34	AT4G11820 AT4G16960 AT5G63400 AT3G57520 AT1G70410 AT5G54500 AT2G35840 AT3G14350 AT1G58180 AT3G61010 AT1G06390 AT1G63940 AT2G26670 AT5G46510 AT1G60990 AT3G05350 AT3G02470 AT3G54050 AT2G13790 AT5G11170 AT3G13080 AT3G51370 AT1G70090 AT3G16520 AT4G14350 AT4G01070 AT5G38420 AT2G29290 AT4G24780 AT1G27770 AT3G02730 AT5G38210 AT4G21210 AT1G74960 AT1G60940 AT2G30860 AT2G29630 AT2G20900 AT1G15690 AT2G01090…
GO:0009141	1.23		2	P nucleoside triphosphate metabolism	0	AT4G38510 AT5G13450
GO:0009142	1.23		2	P nucleoside triphosphate biosynthesis	0	AT4G38510 AT5G13450
GO:0043039	1.23		2	P tRNA aminoacylation	0	AT5G49030 AT4G26300
GO:0043170	1.23		181	P macromolecule metabolism	0.22	AT5G42020 AT1G13350 AT3G57520 AT5G56710 AT1G67490 AT4G02890 AT2G35840 AT3G14350 AT3G50670 AT1G56190 AT1G54260 AT1G55310 AT3G52120 AT3G48870 AT3G05350 AT4G23570 AT3G54050 AT2G13790 AT2G26280 AT2G32480 AT3G49430 AT5G22770 AT3G44110 AT4G25390 AT1G70090 AT1G11820 AT4G24820 AT4G14350 AT3G01480 AT5G10360 AT5G60390 AT4G05320 AT1G07820 AT1G69220 AT5G38210 AT5G01930 AT5G64360 AT4G25500 AT2G30620 AT1G26230…
GO:0009110	1.23		2	P vitamin biosynthesis	0	AT2G29630 AT5G37850
GO:0006418	1.23		2	P tRNA aminoacylation for protein translation	0	AT5G49030 AT4G26300
GO:0043038	1.23		2	P amino acid activation	0	AT5G49030 AT4G26300
GO:0015672	1.22		5	P monovalent inorganic cation transport	0.01	AT2G35060 AT3G56160 AT5G47560 AT4G38510 AT5G13450
GO:0016740	1.21		92	F transferase activity	0.11	AT4G11820 AT1G13350 AT5G37850 AT5G63400 AT5G63370 AT1G80460 AT3G11540 AT3G14350 AT1G06390 AT1G56190 AT3G51630 AT2G03890 AT1G60990 AT2G38650 AT4G34050 AT2G31810 AT1G77740 AT2G13790 AT5G65700 AT2G13360 AT1G08650 AT4G25390 AT1G53510 AT1G70090 AT3G16520 AT4G14350 AT4G01070 AT2G22990 AT4G01595 AT4G28706 AT5G01810 AT5G35170 AT2G26980 AT2G01850 AT3G56050 AT2G15480 AT2G01450 AT1G69220 AT5G38210 AT4G21210…
GO:0008374	1.21		1	F O-acyltransferase activity	0	AT2G22990
GO:0031226	1.21		1	C intrinsic to plasma membrane	0	AT3G02600
GO:0016491	1.21		44	F oxidoreductase activity	0.05	AT5G06690 AT2G30860 AT3G59970 AT4G39330 AT2G01090 AT4G21960 AT5G66570 AT2G47470 AT5G58800 AT5G54500 AT1G12900 AT2G24270 AT1G15950 AT1G63940 AT2G26670 AT4G08390 AT4G25100 AT5G21105 AT3G14420 AT3G19010 AT4G27440 AT5G02680 AT3G01910 AT3G14415 AT3G47350 AT3G24170 AT1G13440 AT2G29290 AT5G53460 AT1G20020 AT3G56940 AT5G49740 AT3G15850 AT2G26500 AT3G63520 AT3G58610 ATCG00730 AT4G01690 AT4G21990 AT3G02730…
GO:0016485	1.21		1	P protein processing	0	AT3G59990
GO:0007018	1.21		2	P microtubule-based movement	0	AT3G23670 AT5G02370
GO:0009966	1.21		2	P regulation of signal transduction	0	AT5G01810 AT3G11540
GO:0044455	1.21		2	C mitochondrial membrane part	0	AT2G01090 AT5G13450
GO:0004185	1.21		2	F serine carboxypeptidase activity	0	AT2G22990 AT2G22980
GO:0016787	1.2		91	F hydrolase activity	0.11	AT3G43220 AT3G02070 AT3G06500 AT4G16960 AT3G57520 AT3G26720 AT1G67490 AT2G35840 AT2G22980 AT5G14930 AT3G61010 AT1G07110 AT4G33520 AT2G42500 AT5G46510 AT3G15260 AT5G40910 AT3G48870 AT3G27120 AT3G05350 AT5G44020 AT3G54050 AT2G32480 AT5G11170 AT3G13080 AT4G11570 AT4G18970 AT3G51370 AT2G23600 AT1G11820 AT2G22990 AT1G33290 AT1G20920 AT1G27770 AT4G36530 AT5G10540 AT2G01850 AT4G21210 AT2G47900 AT4G13940…
GO:0009887	1.2		5	P organ morphogenesis	0.01	AT4G18710 AT5G64390 AT1G79700 AT4G38600 AT3G13300
GO:0042254	1.19		4	P ribosome biogenesis and assembly	0	AT3G55280 AT5G56710 AT3G25520 AT3G49010
GO:0016407	1.19		2	F acetyltransferase activity	0	AT1G16710 AT1G79000
GO:0006512	1.19		13	P ubiquitin cycle	0.02	AT5G57360 AT4G02970 AT4G05050 AT3G53090 AT4G31300 AT1G68940 AT4G24820 AT1G55860 AT3G60820 AT4G02890 AT4G30890 AT2G33340 AT4G23570
GO:0008168	1.19		6	F methyltransferase activity	0.01	AT5G20980 AT1G60990 AT4G34050 AT5G26880 AT4G25080 AT2G43910
GO:0007028	1.19		4	P cytoplasm organization and biogenesis	0	AT3G55280 AT5G56710 AT3G25520 AT3G49010
GO:0008104	1.18		12	P protein localization	0.01	AT1G21650 AT1G79990 AT1G48900 AT3G15980 AT5G16880 AT3G50380 AT5G22770 AT3G62030 AT3G48870 AT2G28800 AT3G11820 AT1G27970
GO:0009629	1.17		1	P response to gravity	0	AT3G23050
GO:0006139	1.17		94	P nucleobase, nucleoside, nucleotide and nucleic acid metabolism	0.12	AT5G42520 AT3G57800 AT3G53500 AT5G63400 AT5G23420 AT3G13300 AT5G44180 AT3G11280 AT3G50670 AT1G54260 AT1G74840 AT1G14685 AT5G37260 AT1G55310 AT3G46600 AT3G57230 AT3G52120 AT1G80420 AT2G11890 AT2G18300 AT4G00180 AT2G26280 AT3G49430 AT5G49030 AT3G07650 AT3G46130 AT5G35170 AT3G63400 AT2G24690 AT1G07820 AT2G47900 AT2G35390 AT4G13940 AT4G25500 AT4G26520 AT1G53910 AT5G62000 AT2G30620 AT4G38510 AT3G09250…
GO:0016741	1.17		6	F transferase activity, transferring one-carbon groups	0.01	AT5G20980 AT1G60990 AT4G34050 AT5G26880 AT4G25080 AT2G43910
GO:0016627	1.17		2	F oxidoreductase activity, acting on the CH-CH group of donors	0	AT4G27440 AT4G01690
GO:0009740	1.17		1	P gibberellic acid mediated signaling	0	AT3G11540
GO:0008081	1.17		2	F phosphoric diester hydrolase activity	0	AT2G47900 AT3G08510
GO:0007582	1.17		417	P physiological process	0.51	AT4G11820 AT5G66030 AT5G02370 AT5G63400 AT3G57520 AT5G46110 AT4G02890 AT1G70410 AT5G54500 AT2G35840 AT3G14350 AT1G58180 AT3G61010 AT1G63940 AT3G11280 AT5G45490 AT2G26670 AT2G39470 AT1G14685 AT3G46600 AT1G60990 AT3G52120 AT3G05350 AT3G02470 AT4G35100 AT3G54050 AT1G21650 AT2G13790 AT2G26280 AT5G12860 AT3G13080 AT5G22770 AT3G44110 AT1G70090 AT3G16520 AT4G24820 AT4G14350 AT4G01070 AT5G38420 AT2G29290…
GO:0007242	1.17		16	P intracellular signaling cascade	0.02	AT1G32230 AT2G20900 AT2G46370 AT5G58220 AT4G16890 AT4G26070 AT3G56860 AT3G11540 AT5G01810 AT2G26980 AT1G19350 AT2G42540 AT5G23450 AT2G26670 AT4G18710 AT3G11820
GO:0031326	1.17		1	P regulation of cellular biosynthesis	0	AT3G17040
GO:0009856	1.17		1	P pollination	0	AT5G07370
GO:0005484	1.17		1	F SNAP receptor activity	0	AT3G11820
GO:0050876	1.17		2	P reproductive physiological process	0	AT5G07370 AT5G62000
GO:0010053	1.17		1	P root epidermal cell differentiation	0	AT5G37850
GO:0000315	1.17		1	C organellar large ribosomal subunit	0	ATCG00790
GO:0008152	1.16		331	P metabolism	0.41	AT4G11820 AT5G63400 AT3G57520 AT4G02890 AT1G70410 AT5G54500 AT2G35840 AT3G14350 AT1G58180 AT1G63940 AT3G11280 AT2G26670 AT1G14685 AT3G46600 AT1G60990 AT3G52120 AT3G05350 AT3G02470 AT3G54050 AT2G13790 AT2G26280 AT5G22770 AT3G44110 AT1G70090 AT3G16520 AT4G24820 AT4G14350 AT4G01070 AT5G38420 AT2G29290 AT1G27770 AT1G07820 AT5G38210 AT5G64360 AT1G74960 AT4G25500 AT2G30620 AT2G30860 AT2G29630 AT2G01090…
GO:0004812	1.15		2	F aminoacyl-tRNA ligase activity	0	AT5G49030 AT4G26300
GO:0004180	1.15		2	F carboxypeptidase activity	0	AT2G22990 AT2G22980
GO:0016875	1.15		2	F ligase activity, forming carbon-oxygen bonds	0	AT5G49030 AT4G26300
GO:0044464	1.15		458	C cell part	0.56	AT4G19520 AT5G66030 AT1G75500 AT5G02370 AT4G16960 AT5G63400 AT5G46110 AT1G16880 AT5G13840 AT2G35840 AT3G14350 AT1G58180 AT1G77180 AT1G78040 AT1G63940 AT3G11280 AT5G28500 AT2G40400 AT2G26670 AT2G39470 AT1G14685 AT5G11420 AT3G28080 AT5G46510 AT1G60990 AT3G52120 AT4G35100 AT3G54050 AT1G21650 AT5G26610 AT4G19510 AT2G13790 AT2G26280 AT5G12860 AT3G13080 AT5G22770 AT2G41430 AT1G69420 AT1G70090 AT4G24820…
GO:0016876	1.15		2	F ligase activity, forming aminoacyl-tRNA and related compounds	0	AT5G49030 AT4G26300
GO:0015031	1.15		11	P protein transport	0.01	AT1G21650 AT1G79990 AT1G48900 AT3G15980 AT5G16880 AT5G22770 AT3G62030 AT2G28800 AT3G48870 AT3G11820 AT1G27970
GO:0005623	1.15		458	C cell	0.56	AT4G19520 AT5G66030 AT1G75500 AT5G02370 AT4G16960 AT5G63400 AT5G46110 AT1G16880 AT5G13840 AT2G35840 AT3G14350 AT1G58180 AT1G77180 AT1G78040 AT1G63940 AT3G11280 AT5G28500 AT2G40400 AT2G26670 AT2G39470 AT1G14685 AT5G11420 AT3G28080 AT5G46510 AT1G60990 AT3G52120 AT4G35100 AT3G54050 AT1G21650 AT5G26610 AT4G19510 AT2G13790 AT2G26280 AT5G12860 AT3G13080 AT5G22770 AT2G41430 AT1G69420 AT1G70090 AT4G24820…
GO:0016879	1.15		9	F ligase activity, forming carbon-nitrogen bonds	0.01	AT4G24830 AT5G57360 AT3G53090 AT4G38600 AT3G27740 AT1G68940 AT1G66200 AT1G55860 AT4G23100
GO:0004712	1.15		2	F protein threonine/tyrosine kinase activity	0	AT4G31170 AT4G26070
GO:0044237	1.14		286	P cellular metabolism	0.35	AT4G11820 AT5G63400 AT4G02890 AT5G54500 AT2G35840 AT3G14350 AT1G63940 AT3G11280 AT2G26670 AT1G14685 AT3G46600 AT1G60990 AT3G52120 AT3G05350 AT3G02470 AT3G54050 AT2G13790 AT2G26280 AT3G44110 AT1G70090 AT4G24820 AT4G14350 AT4G01070 AT1G07820 AT5G38210 AT5G64360 AT1G74960 AT4G25500 AT2G30620 AT2G30860 AT2G29630 AT2G01090 AT4G38510 AT1G26230 AT3G09250 AT5G02500 AT4G38600 AT4G29060 AT3G56860 AT2G07180…
GO:0016765	1.14		4	F transferase activity, transferring alkyl or aryl (other than methyl) groups	0	AT2G30860 AT5G19530 AT3G11945 AT1G79500
GO:0044425	1.14		35	C membrane part	0.04	AT3G13340 AT1G61250 AT2G01090 AT4G38510 AT5G66570 AT5G58220 AT5G46110 AT3G19820 AT5G13840 AT4G14160 AT5G14030 AT2G34510 AT3G15980 AT3G02600 AT2G39470 AT2G46820 AT4G21280 AT3G11945 AT3G19720 AT5G56170 AT1G79990 AT5G13000 AT5G13450 AT5G22770 AT2G01420 AT2G13100 AT1G63260 AT1G18650 AT1G74340 AT1G76520 AT1G34550 AT1G78000 AT4G12420 AT3G11820 AT2G01630
GO:0005856	1.13		6	C cytoskeleton	0.01	AT5G43900 AT3G23670 AT1G27920 AT5G02370 AT4G14960 AT4G38950
GO:0050875	1.13		363	P cellular physiological process	0.45	AT4G11820 AT5G66030 AT5G02370 AT5G63400 AT5G46110 AT4G02890 AT5G54500 AT2G35840 AT3G14350 AT3G61010 AT1G63940 AT3G11280 AT5G45490 AT2G26670 AT1G14685 AT3G46600 AT1G60990 AT3G52120 AT3G05350 AT3G02470 AT4G35100 AT3G54050 AT1G21650 AT2G13790 AT2G26280 AT5G12860 AT3G13080 AT5G22770 AT3G44110 AT1G70090 AT4G24820 AT4G14350 AT4G01070 AT1G27770 AT3G02730 AT1G07820 AT5G38210 AT4G12420 AT5G64360 AT1G74960…
GO:0005819	1.13		1	C spindle	0	AT1G27920
GO:0005200	1.13		1	F structural constituent of cytoskeleton	0	AT4G14960
GO:0045941	1.13		1	P positive regulation of transcription	0	AT1G21600
GO:0020037	1.13		1	F heme binding	0	ATCG00720
GO:0004659	1.13		1	F prenyltransferase activity	0	AT3G11945
GO:0016758	1.13		8	F transferase activity, transferring hexosyl groups	0.01	AT5G13000 AT2G01850 AT1G03520 AT1G70090 AT2G06850 AT4G01070 AT2G38650 AT3G11540
GO:0003682	1.13		1	F chromatin binding	0	AT3G51880
GO:0009798	1.13		1	P axis specification	0	AT3G15880
GO:0044238	1.12		256	P primary metabolism	0.32	AT4G11820 AT5G63400 AT3G57520 AT4G02890 AT2G35840 AT3G14350 AT3G11280 AT1G14685 AT3G46600 AT1G60990 AT3G52120 AT3G05350 AT3G02470 AT3G54050 AT2G13790 AT2G26280 AT5G22770 AT3G44110 AT1G70090 AT4G24820 AT4G14350 AT1G07820 AT5G38210 AT5G64360 AT1G74960 AT4G25500 AT2G30620 AT4G38510 AT1G26230 AT3G09250 AT5G02500 AT4G38600 AT4G29060 AT3G56860 AT2G07180 AT2G16940 AT5G37370 AT2G31280 AT3G10230 AT4G28480…
GO:0009987	1.12		374	P cellular process	0.46	AT4G11820 AT5G66030 AT5G02370 AT5G63400 AT5G46110 AT4G02890 AT5G13840 AT5G54500 AT2G35840 AT3G14350 AT3G61010 AT1G63940 AT3G11280 AT5G45490 AT2G26670 AT1G14685 AT3G46600 AT1G60990 AT3G52120 AT3G05350 AT3G02470 AT4G35100 AT3G54050 AT1G21650 AT2G13790 AT2G26280 AT5G12860 AT3G13080 AT5G22770 AT3G44110 AT1G70090 AT4G24820 AT4G14350 AT4G01070 AT1G27770 AT3G02730 AT1G07820 AT5G38210 AT4G12420 AT5G64360…
GO:0005215	1.11		40	F transporter activity	0.05	AT3G56160 AT1G15690 AT2G01090 AT5G16880 AT4G38510 AT2G39010 AT5G46110 AT4G14160 AT2G46800 AT2G35060 AT1G54730 AT3G15980 AT4G33520 AT3G26570 AT2G28800 AT2G38170 AT2G41560 AT4G35100 AT3G16240 AT1G79990 AT5G12860 AT3G13080 AT5G13450 AT2G01420 AT2G13100 AT5G18290 AT5G47560 AT2G43950 AT1G27770 AT1G27970 AT1G76520 AT1G78000 AT5G21930 AT5G03560 AT4G21910 AT2G41700 AT3G05165 AT4G35300 AT3G11820 AT1G06190
GO:0007154	1.11		30	P cell communication	0.04	AT1G32230 AT2G20900 AT3G08680 AT2G16600 AT2G46370 AT5G58220 AT4G16890 AT5G65700 AT1G53510 AT5G13840 AT4G26070 AT3G56860 AT1G51690 AT3G62030 AT3G11540 AT1G72970 AT3G14350 AT5G01810 AT2G15970 AT1G79050 AT2G26980 AT3G08510 AT1G19350 AT5G61530 AT5G23450 AT2G42540 AT2G26670 AT2G01450 AT4G18710 AT3G11820
GO:0019538	1.11		120	P protein metabolism	0.15	AT5G42020 AT5G57360 AT1G13350 AT5G18380 AT1G68940 AT5G56710 AT5G63370 AT4G02890 AT1G01100 AT2G22980 AT3G14350 AT1G07930 AT3G51630 AT1G54260 AT3G09200 AT1G08450 AT3G63490 AT3G48870 AT3G05350 AT4G23570 AT2G13790 AT2G32480 AT5G49030 AT5G65700 AT5G22770 AT1G08650 AT3G44110 AT4G25390 AT4G24820 AT4G14350 AT2G22990 AT3G01480 AT3G62030 AT2G33340 AT4G01595 AT1G09640 AT5G35680 AT1G29970 AT4G05050 AT5G10360…
GO:0004091	1.1		4	F carboxylesterase activity	0	AT4G19410 AT3G05910 AT5G14930 AT4G18970
GO:0007010	1.1		6	P cytoskeleton organization and biogenesis	0.01	AT5G43900 AT3G57410 AT3G23670 AT5G02370 AT4G14960 AT4G38950
GO:0045184	1.1		11	P establishment of protein localization	0.01	AT1G21650 AT1G79990 AT1G48900 AT3G15980 AT5G16880 AT5G22770 AT3G62030 AT2G28800 AT3G48870 AT3G11820 AT1G27970
GO:0006464	1.09		50	P protein modification	0.06	AT5G57360 AT3G08680 AT1G13350 AT1G66880 AT4G02970 AT2G46370 AT5G66570 AT1G68940 AT5G63370 AT4G02890 AT4G31390 AT2G07180 AT3G14350 AT4G31170 AT4G32660 AT3G53090 AT4G04570 AT3G51630 AT5G66210 AT4G23570 AT1G49730 AT2G13790 AT5G65700 AT5G12480 AT1G08650 AT4G08470 AT4G25390 AT1G16710 AT1G55860 AT4G24820 AT3G60820 AT4G14350 AT4G30890 AT2G33340 AT4G01595 AT5G67380 AT1G79000 AT4G05050 AT5G07150 AT4G05320…
GO:0045935	1.09		1	P positive regulation of nucleobase, nucleoside, nucleotide and nucleic acid metabolism	0	AT1G21600
GO:0009615	1.09		1	P response to virus	0	AT5G02500
GO:0007166	1.09		5	P cell surface receptor linked signal transduction	0.01	AT2G20900 AT3G08680 AT5G65700 AT5G23450 AT3G14350
GO:0031981	1.09		8	C nuclear lumen	0.01	AT1G55310 AT1G09140 AT2G37340 AT3G25520 AT3G13570 AT4G25500 AT1G02840 AT3G61860
GO:0005261	1.09		1	F cation channel activity	0	AT1G27770
GO:0010090	1.09		1	P trichome morphogenesis (sensu Magnoliophyta)	0	AT4G38600
GO:0016310	1.08		33	P phosphorylation	0.04	AT3G08680 AT1G13350 AT2G01090 AT1G66880 AT4G38510 AT5G63370 AT4G31390 AT2G07180 AT3G14350 AT4G31170 AT4G32660 AT4G15530 AT4G04570 AT3G51630 AT5G66210 AT1G49730 AT2G13790 AT5G13450 AT5G65700 AT5G12480 AT1G08650 AT4G08470 AT4G25390 AT4G14350 AT5G67380 AT4G01595 AT5G07150 AT4G04740 AT3G56050 AT4G18710 AT5G38210 AT3G59350 AT1G69220
GO:0007165	1.08		27	P signal transduction	0.03	AT1G32230 AT2G20900 AT3G08680 AT2G16600 AT2G46370 AT5G58220 AT4G16890 AT5G65700 AT1G53510 AT5G13840 AT4G26070 AT3G56860 AT1G51690 AT3G62030 AT3G11540 AT3G14350 AT5G01810 AT2G26980 AT3G08510 AT1G19350 AT5G61530 AT5G23450 AT2G42540 AT2G26670 AT2G01450 AT4G18710 AT3G11820
GO:0044267	1.08		112	P cellular protein metabolism	0.14	AT5G42020 AT5G57360 AT1G13350 AT5G18380 AT1G68940 AT5G56710 AT5G63370 AT4G02890 AT1G01100 AT2G22980 AT3G14350 AT1G07930 AT3G51630 AT3G09200 AT1G08450 AT3G63490 AT3G48870 AT3G05350 AT4G23570 AT2G13790 AT2G32480 AT5G49030 AT5G65700 AT1G08650 AT3G44110 AT4G25390 AT4G24820 AT4G14350 AT2G22990 AT3G01480 AT3G62030 AT2G33340 AT4G01595 AT1G09640 AT5G35680 AT1G29970 AT4G05050 AT5G10360 AT4G31700 AT5G10540…
GO:0004871	1.08		13	F signal transducer activity	0.02	AT4G19520 AT4G19510 AT2G13790 AT4G16990 AT4G16960 AT4G19500 AT2G01450 AT1G53510 AT5G46490 AT5G13840 AT5G46510 AT5G40910 AT4G01595
GO:0045045	1.08		3	P secretory pathway	0	AT1G48900 AT1G61250 AT5G16880
GO:0009058	1.08		80	P biosynthesis	0.1	AT4G11820 AT5G18380 AT5G37850 AT5G56710 AT4G23100 AT3G19820 AT1G01100 AT2G35840 AT1G15950 AT2G39800 AT3G57050 AT4G34710 AT1G07930 AT3G09200 AT2G26670 AT3G19010 AT2G38650 AT4G27440 AT3G63490 AT2G31810 AT2G11890 AT3G02470 AT4G24830 AT5G49030 AT1G70090 AT1G09640 AT5G35680 AT1G29970 AT5G10360 AT4G31700 AT4G01690 AT5G60390 AT5G54600 AT2G35390 AT1G74960 AT2G01250 AT2G17360 AT5G20980 AT2G29630 AT4G38510…
GO:0019748	1.08		11	P secondary metabolism	0.01	AT3G01910 AT3G10230 AT2G30860 AT3G63520 AT4G25080 AT2G26670 AT4G23100 AT2G22990 AT3G19010 AT4G27440 AT1G15950
GO:0006810	1.07		72	P transport	0.09	AT5G66030 AT5G02370 AT5G46110 AT5G54500 AT3G61010 AT2G35060 AT1G63940 AT1G54730 AT2G15050 AT4G33520 AT2G46820 AT3G48870 AT3G26570 AT3G26180 AT4G35100 AT1G21650 AT3G14415 AT5G12860 AT3G13080 AT1G01490 AT5G22770 AT2G01420 AT5G18290 AT1G04750 AT3G62030 AT1G20020 AT1G27770 AT2G27810 AT5G49740 AT3G15850 AT2G26500 AT3G06130 AT5G52240 AT1G06190 AT3G56160 AT1G01910 AT1G15690 AT5G43900 AT1G61250 AT4G38510…
GO:0015297	1.07		4	F antiporter activity	0	AT5G46110 AT5G12860 AT2G38170 AT4G21910
GO:0051179	1.07		73	P localization	0.09	AT5G66030 AT5G02370 AT5G46110 AT5G54500 AT3G61010 AT2G35060 AT1G63940 AT1G54730 AT2G15050 AT4G33520 AT2G46820 AT3G48870 AT3G26570 AT3G26180 AT4G35100 AT1G21650 AT3G14415 AT5G12860 AT3G13080 AT1G01490 AT5G22770 AT2G01420 AT5G18290 AT1G04750 AT3G62030 AT1G20020 AT1G27770 AT2G27810 AT5G49740 AT3G15850 AT2G26500 AT3G06130 AT5G52240 AT1G06190 AT3G56160 AT1G01910 AT1G15690 AT5G43900 AT1G61250 AT4G38510…
GO:0016746	1.07		6	F transferase activity, transferring acyl groups	0.01	AT4G11820 AT1G16710 AT2G22990 AT1G79000 AT1G74960 AT5G46290
GO:0016757	1.07		14	F transferase activity, transferring glycosyl groups	0.02	AT5G13000 AT2G01850 AT2G15480 AT3G46650 AT1G27450 AT1G03520 AT3G16520 AT1G70090 AT2G06850 AT4G01070 AT2G38650 AT3G11540 AT1G58080 AT4G00300
GO:0010118	1.06		1	P stomatal movement	0	AT2G46370
GO:0009063	1.06		1	P amino acid catabolism	0	AT1G60990
GO:0006796	1.06		34	P phosphate metabolism	0.04	AT3G08680 AT1G13350 AT2G01090 AT1G66880 AT4G38510 AT5G66570 AT5G63370 AT4G31390 AT2G07180 AT3G14350 AT4G31170 AT4G32660 AT4G15530 AT4G04570 AT3G51630 AT5G66210 AT1G49730 AT2G13790 AT5G13450 AT5G65700 AT5G12480 AT1G08650 AT4G08470 AT4G25390 AT4G14350 AT5G67380 AT4G01595 AT5G07150 AT4G04740 AT3G56050 AT4G18710 AT5G38210 AT3G59350 AT1G69220
GO:0044249	1.06		72	P cellular biosynthesis	0.09	AT4G11820 AT5G18380 AT5G37850 AT5G56710 AT4G23100 AT1G01100 AT2G35840 AT1G15950 AT2G39800 AT3G57050 AT4G34710 AT1G07930 AT3G09200 AT2G26670 AT3G19010 AT2G38650 AT4G27440 AT3G63490 AT2G31810 AT2G11890 AT3G02470 AT4G24830 AT5G49030 AT1G70090 AT1G09640 AT5G35680 AT1G29970 AT5G10360 AT4G31700 AT4G01690 AT5G60390 AT5G54600 AT2G35390 AT1G74960 AT2G01250 AT2G17360 AT5G20980 AT2G29630 AT4G38510 AT4G25740…
GO:0019899	1.06		1	F enzyme binding	0	AT1G27970
GO:0006793	1.06		34	P phosphorus metabolism	0.04	AT3G08680 AT1G13350 AT2G01090 AT1G66880 AT4G38510 AT5G66570 AT5G63370 AT4G31390 AT2G07180 AT3G14350 AT4G31170 AT4G32660 AT4G15530 AT4G04570 AT3G51630 AT5G66210 AT1G49730 AT2G13790 AT5G13450 AT5G65700 AT5G12480 AT1G08650 AT4G08470 AT4G25390 AT4G14350 AT5G67380 AT4G01595 AT5G07150 AT4G04740 AT3G56050 AT4G18710 AT5G38210 AT3G59350 AT1G69220
GO:0006944	1.06		1	P membrane fusion	0	AT3G11820
GO:0003924	1.06		1	F GTPase activity	0	AT3G19720
GO:0004693	1.06		1	F cyclin-dependent protein kinase activity	0	AT1G27630
GO:0009310	1.06		1	P amine catabolism	0	AT1G60990
GO:0051234	1.06		72	P establishment of localization	0.09	AT5G66030 AT5G02370 AT5G46110 AT5G54500 AT3G61010 AT2G35060 AT1G63940 AT1G54730 AT2G15050 AT4G33520 AT2G46820 AT3G48870 AT3G26570 AT3G26180 AT4G35100 AT1G21650 AT3G14415 AT5G12860 AT3G13080 AT1G01490 AT5G22770 AT2G01420 AT5G18290 AT1G04750 AT3G62030 AT1G20020 AT1G27770 AT2G27810 AT5G49740 AT3G15850 AT2G26500 AT3G06130 AT5G52240 AT1G06190 AT3G56160 AT1G01910 AT1G15690 AT5G43900 AT1G61250 AT4G38510…
GO:0006091	1.05		26	P generation of precursor metabolites and energy	0.03	ATCG00720 AT3G14415 AT2G01090 AT4G38510 AT5G66570 AT3G54890 AT5G13450 AT3G24170 AT1G13440 AT5G54500 AT1G20020 AT1G12900 AT1G63940 AT5G49740 AT3G15850 AT2G42600 AT1G56190 AT2G26500 AT4G33520 ATCG00730 AT2G21330 AT3G14420 AT2G46820 AT5G52240 AT3G26180 AT4G26520
GO:0044260	1.05		113	P cellular macromolecule metabolism	0.14	AT5G42020 AT5G57360 AT1G13350 AT5G18380 AT1G68940 AT5G56710 AT5G63370 AT4G02890 AT1G01100 AT2G22980 AT3G14350 AT1G07930 AT3G51630 AT3G09200 AT1G08450 AT3G63490 AT3G48870 AT3G05350 AT4G23570 AT2G13790 AT2G32480 AT5G49030 AT5G65700 AT1G08650 AT3G44110 AT4G25390 AT4G24820 AT4G14350 AT2G22990 AT3G01480 AT3G62030 AT2G33340 AT4G01595 AT1G09640 AT5G35680 AT1G29970 AT4G05050 AT5G10360 AT4G31700 AT5G10540…
GO:0016798	1.05		13	F hydrolase activity, acting on glycosyl bonds	0.02	AT3G06500 AT5G20250 AT1G52500 AT3G57520 AT2G01850 AT3G26720 AT1G67490 AT2G06850 AT1G11820 AT5G01930 AT2G28470 AT2G01630 AT3G61010
GO:0050789	1.05		65	P regulation of biological process	0.08	AT5G42520 AT5G57360 AT3G57800 AT5G23420 AT4G23100 AT3G11540 AT3G13300 AT5G44180 AT3G11280 AT1G74840 AT1G14685 AT5G37260 AT3G46600 AT3G57230 AT3G48360 AT2G18300 AT4G00180 AT5G65700 AT3G07650 AT3G04610 AT3G46130 AT1G08680 AT5G01810 AT2G25930 AT3G15850 AT2G24690 AT2G47900 AT5G52240 AT4G13940 AT1G53910 AT5G62000 AT3G22380 AT2G46370 AT5G66570 AT5G58220 AT3G19860 AT5G63160 AT1G09140 AT3G56860 AT2G31280…
GO:0019866	1.04		5	C organelle inner membrane	0.01	AT2G01090 AT2G43950 AT5G13450 AT3G56940 AT1G27770
GO:0006468	1.04		29	P protein amino acid phosphorylation	0.04	AT2G13790 AT1G49730 AT3G08680 AT1G13350 AT1G66880 AT5G65700 AT4G08470 AT1G08650 AT5G12480 AT4G25390 AT5G63370 AT4G14350 AT4G31390 AT4G01595 AT5G67380 AT2G07180 AT3G14350 AT4G31170 AT5G07150 AT4G32660 AT3G51630 AT4G04570 AT4G04740 AT3G56050 AT4G18710 AT1G69220 AT3G59350 AT5G38210 AT5G66210
GO:0019953	1.04		4	P sexual reproduction	0	AT4G02590 AT1G72970 AT2G47470 AT5G65700
GO:0016021	1.04		15	C integral to membrane	0.02	AT1G61250 AT3G02600 AT4G38510 AT1G78000 AT5G13450 AT2G01420 AT2G13100 AT5G46110 AT3G19820 AT1G63260 AT3G11945 AT1G74340 AT1G76520 AT1G34550 AT5G14030
GO:0009108	1.04		3	P coenzyme biosynthesis	0	AT4G23100 AT4G38510 AT5G13450
GO:0016192	1.04		4	P vesicle-mediated transport	0	AT2G33120 AT5G66030 AT1G04750 AT5G16880
GO:0050791	1.03		58	P regulation of physiological process	0.07	AT5G42520 AT5G57360 AT3G22380 AT2G46370 AT5G66570 AT3G57800 AT5G58220 AT3G19860 AT5G63160 AT5G23420 AT4G23100 AT1G09140 AT3G56860 AT3G11540 AT3G13300 AT2G31280 AT5G44180 AT3G11280 AT5G65050 AT1G74840 AT1G21600 AT1G14685 AT5G37260 AT3G46600 AT4G02590 AT3G57230 AT1G79700 AT4G18810 AT3G17040 AT5G18830 AT2G18300 AT4G00180 AT1G19000 AT5G35210 AT3G07650 AT3G13040 AT1G16710 AT1G59750 AT5G43270 AT3G46130…
GO:0008415	1.03		5	F acyltransferase activity	0.01	AT1G16710 AT2G22990 AT1G79000 AT1G74960 AT5G46290
GO:0006606	1.02		1	P protein import into nucleus	0	AT1G27970
GO:0016568	1.02		2	P chromatin modification	0	AT1G08460 AT4G13940
GO:0046351	1.02		1	P disaccharide biosynthesis	0	AT2G35840
GO:0043412	1.02		50	P biopolymer modification	0.06	AT5G57360 AT3G08680 AT1G13350 AT1G66880 AT4G02970 AT2G46370 AT5G66570 AT1G68940 AT5G63370 AT4G02890 AT4G31390 AT2G07180 AT3G14350 AT4G31170 AT4G32660 AT3G53090 AT4G04570 AT3G51630 AT5G66210 AT4G23570 AT1G49730 AT2G13790 AT5G65700 AT5G12480 AT1G08650 AT4G08470 AT4G25390 AT1G16710 AT1G55860 AT4G24820 AT3G60820 AT4G14350 AT4G30890 AT2G33340 AT4G01595 AT5G67380 AT1G79000 AT4G05050 AT5G07150 AT4G05320…
GO:0009152	1.02		2	P purine ribonucleotide biosynthesis	0	AT4G38510 AT5G13450
GO:0031668	1.02		1	P cellular response to extracellular stimulus	0	AT2G15970
GO:0016051	1.02		6	P carbohydrate biosynthesis	0.01	AT1G13440 AT1G70090 AT1G03520 AT2G38650 AT2G35840 AT5G13000
GO:0051716	1.02		1	P cellular response to stimulus	0	AT2G15970
GO:0016747	1.02		5	F transferase activity, transferring groups other than amino-acyl groups	0.01	AT1G16710 AT2G22990 AT1G79000 AT1G74960 AT5G46290
GO:0005834	1.02		2	C heterotrimeric G-protein complex	0	AT3G13340 AT5G13840
GO:0016564	1.02		1	F transcriptional repressor activity	0	AT4G18810
GO:0051082	1.02		3	F unfolded protein binding	0	AT1G79940 AT4G28480 AT1G26230
GO:0000904	1.02		1	P cellular morphogenesis during differentiation	0	AT4G38600
GO:0006508	1.02		21	P proteolysis	0.03	AT5G57360 AT2G32480 AT1G63770 AT4G24820 AT1G55860 AT3G60820 AT4G30890 AT4G02890 AT2G22990 AT2G22980 AT4G05050 AT5G42620 AT5G10540 AT4G31300 AT1G35340 AT2G24200 AT2G03140 AT3G19170 AT3G48870 AT3G05350 AT4G23570
GO:0003677	1.01		66	F DNA binding	0.08	AT5G42520 AT3G57800 AT5G23420 AT5G44180 AT3G11280 AT1G54260 AT1G74840 AT5G10550 AT1G14685 AT5G37260 AT3G46600 AT2G46820 AT3G57230 AT2G18300 AT3G47680 AT4G00180 AT1G06230 AT2G26280 AT4G13850 AT3G07650 AT3G56940 AT3G46130 AT1G08680 AT2G25930 AT3G20810 AT1G19350 AT2G24690 AT1G07820 AT2G47900 AT1G53910 AT5G62000 AT2G30620 AT3G27260 AT3G09250 AT3G19860 AT1G15340 AT5G09330 AT2G31280 AT2G03390 AT1G79050…
GO:0015849	1.01		2	P organic acid transport	0	AT5G12860 AT5G47560
GO:0016788	1.01		25	F hydrolase activity, acting on ester bonds	0.03	AT3G43220 AT3G09250 AT4G18970 AT3G51370 AT4G19410 AT2G39780 AT2G35840 AT5G14930 AT2G03390 AT3G02600 AT3G08510 AT1G07110 AT3G05910 AT2G42500 AT4G18010 AT2G20630 AT5G07350 AT5G06750 AT3G15260 AT2G47900 AT4G21210 AT1G65440 AT1G79630 AT5G44020 AT3G54050
GO:0005575	1.01		658	C cellular_component	0.81	AT4G19520 AT5G47430 AT4G10970 AT5G02370 AT5G63400 AT3G57520 AT2G41090 AT1G16880 AT5G46110 AT2G35840 AT3G06190 AT5G54500 AT1G78040 AT1G70700 AT1G63940 AT3G11280 AT2G26670 AT3G57970 AT3G28080 AT1G60990 AT4G35100 AT1G14570 AT5G12860 AT3G13080 AT1G45170 AT5G28920 AT3G44110 AT4G24820 AT5G21920 AT4G24780 AT1G27770 AT5G51120 AT1G70650 AT5G03660 AT3G10915 AT3G13225 AT2G47850 AT5G22280 AT5G19940 AT4G21210…
GO:0046942	1.01		2	P carboxylic acid transport	0	AT5G12860 AT5G47560
GO:0009408	1		3	P response to heat	0	AT4G23100 AT5G42020 AT5G02500
GO:0003674	1		741	F molecular_function	0.91	AT4G19520 AT5G47430 AT4G10970 AT5G02370 AT5G63400 AT3G57520 AT2G41090 AT5G46110 AT2G35840 AT3G06190 AT5G54500 AT1G78040 AT1G70700 AT1G63940 AT3G11280 AT4G10070 AT3G15010 AT2G26670 AT3G57970 AT1G60990 AT4G35100 AT1G14570 AT5G12860 AT3G13080 AT1G45170 AT5G28920 AT3G44110 AT4G24820 AT5G21920 AT2G29290 AT4G24780 AT1G27770 AT1G70650 AT5G51120 AT5G25560 AT5G03560 AT5G03660 AT3G13225 AT2G47850 AT5G22280…
GO:0006575	1		6	P amino acid derivative metabolism	0.01	AT5G66060 AT3G19010 AT2G22990 AT4G34710 AT3G02470 AT1G15950
GO:0044270	0.99		1	P nitrogen compound catabolism	0	AT1G60990
GO:0051244	0.99		54	P regulation of cellular physiological process	0.07	AT5G42520 AT2G46370 AT5G66570 AT3G57800 AT5G58220 AT3G19860 AT5G63160 AT5G23420 AT1G09140 AT3G56860 AT3G11540 AT3G13300 AT2G31280 AT5G44180 AT3G11280 AT5G65050 AT1G74840 AT1G21600 AT1G14685 AT5G37260 AT3G46600 AT4G02590 AT3G57230 AT1G79700 AT3G17040 AT5G18830 AT2G18300 AT4G00180 AT1G19000 AT5G35210 AT3G07650 AT3G13040 AT1G16710 AT1G59750 AT5G43270 AT3G46130 AT5G01810 AT3G15850 AT1G79000 AT1G77080…
GO:0016638	0.99		1	F oxidoreductase activity, acting on the CH-NH2 group of donors	0	AT5G53460
GO:0009150	0.99		2	P purine ribonucleotide metabolism	0	AT4G38510 AT5G13450
GO:0008233	0.99		17	F peptidase activity	0.02	AT3G02070 AT2G32480 AT1G63770 AT3G60820 AT4G30890 AT2G22990 AT2G22980 AT5G42620 AT5G10540 AT1G35340 AT4G31300 AT2G03140 AT2G24200 AT3G59990 AT2G27350 AT3G05350 AT3G19170
GO:0009828	0.99		1	P cell wall loosening (sensu Magnoliophyta)	0	AT1G69530
GO:0009809	0.99		1	P lignin biosynthesis	0	AT1G15950
GO:0051170	0.99		1	P nuclear import	0	AT1G27970
GO:0005478	0.99		1	F intracellular transporter activity	0	AT3G11820
GO:0016874	0.99		11	F ligase activity	0.01	AT4G24830 AT5G57360 AT5G49030 AT3G53090 AT4G38600 AT3G27740 AT1G68940 AT4G23100 AT1G66200 AT1G55860 AT4G26300
GO:0045333	0.99		1	P cellular respiration	0	AT2G42600
GO:0050794	0.98		54	P regulation of cellular process	0.07	AT5G42520 AT2G46370 AT5G66570 AT3G57800 AT5G58220 AT3G19860 AT5G63160 AT5G23420 AT1G09140 AT3G56860 AT3G11540 AT3G13300 AT2G31280 AT5G44180 AT3G11280 AT5G65050 AT1G74840 AT1G21600 AT1G14685 AT5G37260 AT3G46600 AT4G02590 AT3G57230 AT1G79700 AT3G17040 AT5G18830 AT2G18300 AT4G00180 AT1G19000 AT5G35210 AT3G07650 AT3G13040 AT1G16710 AT1G59750 AT5G43270 AT3G46130 AT5G01810 AT3G15850 AT1G79000 AT1G77080…
GO:0008150	0.98		694	P biological_process	0.86	AT4G19520 AT5G47430 AT4G10970 AT5G02370 AT5G63400 AT3G57520 AT5G46110 AT2G35840 AT3G06190 AT5G54500 AT1G70700 AT1G63940 AT3G11280 AT2G26670 AT3G57970 AT1G60990 AT4G35100 AT1G14570 AT5G12860 AT3G13080 AT1G45170 AT5G28920 AT3G44110 AT4G24820 AT5G21920 AT2G29290 AT4G24780 AT1G27770 AT5G51120 AT5G03660 AT5G03560 AT3G10915 AT3G13225 AT2G47850 AT5G22280 AT5G19940 AT4G21210 AT4G12420 AT4G25500 AT2G30860…
GO:0009260	0.98		2	P ribonucleotide biosynthesis	0	AT4G38510 AT5G13450
GO:0019222	0.98		49	P regulation of metabolism	0.06	AT5G42520 AT5G66570 AT3G57800 AT3G19860 AT5G63160 AT5G23420 AT4G23100 AT1G09140 AT3G56860 AT3G13300 AT2G31280 AT5G44180 AT3G11280 AT5G65050 AT1G74840 AT1G21600 AT1G14685 AT5G37260 AT3G46600 AT4G02590 AT3G57230 AT1G79700 AT4G18810 AT3G17040 AT5G18830 AT2G18300 AT4G00180 AT1G19000 AT5G35210 AT3G07650 AT3G13040 AT1G16710 AT1G59750 AT5G43270 AT3G46130 AT3G15850 AT1G79000 AT1G77080 AT1G27370 AT2G46810…
GO:0030136	0.97		1	C clathrin-coated vesicle	0	AT5G22770
GO:0016570	0.97		1	P histone modification	0	AT1G08460
GO:0009736	0.97		1	P cytokinin mediated signaling	0	AT3G11540
GO:0007389	0.97		2	P pattern specification	0	AT3G15880 AT2G01420
GO:0031323	0.96		47	P regulation of cellular metabolism	0.06	AT5G42520 AT5G66570 AT3G57800 AT3G19860 AT5G63160 AT5G23420 AT1G09140 AT3G56860 AT3G13300 AT2G31280 AT5G44180 AT3G11280 AT5G65050 AT1G74840 AT1G21600 AT1G14685 AT5G37260 AT3G46600 AT4G02590 AT3G57230 AT1G79700 AT3G17040 AT5G18830 AT2G18300 AT4G00180 AT1G19000 AT5G35210 AT3G07650 AT3G13040 AT1G16710 AT1G59750 AT5G43270 AT3G46130 AT3G15850 AT1G79000 AT1G77080 AT1G27370 AT2G46810 AT2G24690 AT3G46640…
GO:0046903	0.95		3	P secretion	0	AT1G48900 AT1G61250 AT5G16880
GO:0015077	0.95		4	F monovalent inorganic cation transporter activity	0	AT2G35060 AT2G01090 AT4G38510 AT5G13450
GO:0009059	0.95		43	P macromolecule biosynthesis	0.05	AT5G18380 AT4G25740 AT1G67430 AT3G55280 AT5G56710 AT4G29060 AT1G01100 AT5G54940 AT2G35840 AT4G26300 AT4G14320 AT1G07930 AT3G09200 AT1G03520 AT2G38650 AT3G63490 AT3G25520 AT2G27710 AT3G17040 AT4G15000 AT5G13000 AT1G43170 AT5G49030 AT5G57290 AT4G30690 AT1G13440 AT1G70090 AT1G74340 AT3G06040 ATCG00790 AT1G09640 AT5G35680 AT1G29970 AT3G13920 AT5G10360 AT1G14320 AT4G31700 AT5G60390 AT5G54600 AT2G01250…
GO:0009259	0.94		2	P ribonucleotide metabolism	0	AT4G38510 AT5G13450
GO:0044428	0.94		10	C nuclear part	0.01	AT2G37340 AT3G13570 AT5G52040 AT1G55310 AT1G09140 AT3G25520 AT4G25500 AT1G27970 AT3G61860 AT1G02840
GO:0043565	0.94		1	F sequence-specific DNA binding	0	AT1G15340
GO:0006352	0.94		1	P transcription initiation	0	AT1G65440
GO:0016866	0.94		1	F intramolecular transferase activity	0	AT1G70730
GO:0006163	0.93		2	P purine nucleotide metabolism	0	AT4G38510 AT5G13450
GO:0030528	0.93		51	F transcription regulator activity	0.06	AT5G42520 AT3G57800 AT3G19860 AT5G63160 AT5G23420 AT5G09330 AT2G31280 AT5G44180 AT3G11280 AT5G65050 AT1G74840 AT3G04930 AT1G14685 AT5G37260 AT3G46600 AT4G02590 AT3G57230 AT1G79700 AT4G18810 AT1G80420 AT5G18830 AT3G48360 AT2G02080 AT3G51880 AT2G18300 AT4G00180 AT1G02080 AT3G23050 AT1G19000 AT3G07650 AT3G13040 AT1G16710 AT1G59750 AT5G43270 AT3G46130 AT2G25930 AT3G20810 AT1G79000 AT1G77080 AT1G27370…
GO:0016651	0.93		2	F oxidoreductase activity, acting on NADH or NADPH	0	AT5G54500 AT1G20020
GO:0006752	0.93		2	P group transfer coenzyme metabolism	0	AT4G38510 AT5G13450
GO:0006164	0.93		2	P purine nucleotide biosynthesis	0	AT4G38510 AT5G13450
GO:0031224	0.93		20	C intrinsic to membrane	0.02	AT5G56170 AT1G61250 AT4G38510 AT5G13450 AT2G01420 AT2G13100 AT5G46110 AT3G19820 AT1G63260 AT1G18650 AT1G74340 AT1G76520 AT1G34550 AT5G14030 AT2G34510 AT3G02600 AT1G78000 AT3G11945 AT4G12420 AT2G01630
GO:0016706	0.93		2	F oxidoreductase activity, acting on paired donors, with incorporation or reduction of molecular oxygen, 2-oxoglutarate as one donor, and incorporation	0	AT5G66060 AT3G19010
GO:0046872	0.92		38	F metal ion binding	0.05	AT4G39330 AT2G41090 AT2G37150 AT1G70410 AT1G58180 AT1G05890 AT4G33000 AT2G37340 AT5G04460 AT2G39470 AT5G21105 AT1G66240 AT2G41100 AT1G08450 AT4G21280 AT2G15580 AT1G18210 AT5G19090 AT3G23280 AT1G01490 AT3G01500 AT3G07650 AT1G77800 AT1G69420 AT5G50020 AT3G05760 AT3G48030 AT3G62900 AT3G58030 AT2G27110 AT4G32060 AT5G42620 AT5G25560 AT3G06130 AT3G13810 AT4G12420 AT3G52720 AT5G14740
GO:0019219	0.92		44	P regulation of nucleobase, nucleoside, nucleotide and nucleic acid metabolism	0.05	AT5G42520 AT3G57800 AT3G19860 AT5G63160 AT5G23420 AT1G09140 AT3G56860 AT3G13300 AT2G31280 AT5G44180 AT3G11280 AT5G65050 AT1G74840 AT1G21600 AT1G14685 AT5G37260 AT3G46600 AT4G02590 AT3G57230 AT1G79700 AT5G18830 AT2G18300 AT4G00180 AT1G19000 AT5G35210 AT3G07650 AT3G13040 AT1G16710 AT1G59750 AT5G43270 AT3G46130 AT1G79000 AT1G77080 AT1G27370 AT2G46810 AT2G24690 AT3G46640 AT2G47900 AT1G30970 AT3G13810…
GO:0043167	0.92		38	F ion binding	0.05	AT4G39330 AT2G41090 AT2G37150 AT1G70410 AT1G58180 AT1G05890 AT4G33000 AT2G37340 AT5G04460 AT2G39470 AT5G21105 AT1G66240 AT2G41100 AT1G08450 AT4G21280 AT2G15580 AT1G18210 AT5G19090 AT3G23280 AT1G01490 AT3G01500 AT3G07650 AT1G77800 AT1G69420 AT5G50020 AT3G05760 AT3G48030 AT3G62900 AT3G58030 AT2G27110 AT4G32060 AT5G42620 AT5G25560 AT3G06130 AT3G13810 AT4G12420 AT3G52720 AT5G14740
GO:0008283	0.91		1	P cell proliferation	0	AT5G62000
GO:0006412	0.91		36	P protein biosynthesis	0.04	AT5G18380 AT4G25740 AT1G67430 AT3G55280 AT5G56710 AT4G29060 AT5G54940 AT1G01100 AT4G26300 AT4G14320 AT1G07930 AT3G09200 AT3G63490 AT3G25520 AT2G27710 AT3G17040 AT4G15000 AT1G43170 AT5G49030 AT5G57290 AT4G30690 AT3G06040 ATCG00790 AT5G35680 AT1G09640 AT1G29970 AT3G13920 AT5G10360 AT4G31700 AT1G14320 AT5G60390 AT5G54600 AT2G01250 AT2G17360 AT3G49010 AT2G48110
GO:0006725	0.91		8	P aromatic compound metabolism	0.01	AT4G36530 AT4G23100 AT1G27450 AT2G22990 AT3G19010 AT1G52510 AT3G44310 AT1G15950
GO:0009827	0.91		1	P cell wall modification (sensu Magnoliophyta)	0	AT1G69530
GO:0015932	0.91		1	F nucleobase, nucleoside, nucleotide and nucleic acid transporter activity	0	AT4G35300
GO:0031325	0.91		1	P positive regulation of cellular metabolism	0	AT1G21600
GO:0008270	0.91		24	F zinc ion binding	0.03	AT3G23280 AT4G39330 AT3G01500 AT1G69420 AT1G77800 AT3G07650 AT2G37150 AT5G50020 AT3G05760 AT1G70410 AT3G48030 AT3G62900 AT1G58180 AT1G05890 AT2G37340 AT3G58030 AT2G27110 AT5G42620 AT5G25560 AT5G04460 AT3G13810 AT2G15580 AT3G52720 AT5G14740
GO:0009808	0.91		1	P lignin metabolism	0	AT1G15950
GO:0006643	0.91		2	P membrane lipid metabolism	0	AT3G02600 AT5G23450
GO:0009640	0.91		1	P photomorphogenesis	0	AT2G46370
GO:0006818	0.9		2	P hydrogen transport	0	AT4G38510 AT5G13450
GO:0048229	0.9		2	P gametophyte development (sensu Magnoliophyta)	0	AT1G72970 AT5G65700
GO:0015992	0.9		2	P proton transport	0	AT4G38510 AT5G13450
GO:0016020	0.89		177	C membrane	0.22	AT4G19520 AT1G76930 AT1G75500 AT3G54890 AT4G16960 AT5G22640 AT5G46110 AT1G16880 AT5G13840 AT4G20260 AT3G14350 AT5G11700 AT1G78040 AT5G14030 AT1G54730 AT4G33000 AT3G62290 AT4G16860 AT4G33520 AT2G39470 AT5G11420 AT3G28080 AT5G46510 AT4G27440 AT5G40910 AT1G52220 AT3G26180 AT4G35100 AT1G21650 AT4G19510 AT2G13790 AT3G13080 AT3G47350 AT5G22770 AT1G69420 AT1G70090 AT1G11820 AT5G21920 AT3G01480 AT1G18650…
GO:0043169	0.89		34	F cation binding	0.04	AT4G39330 AT2G41090 AT2G37150 AT1G70410 AT1G58180 AT1G05890 AT4G33000 AT2G37340 AT5G04460 AT2G39470 AT5G21105 AT2G41100 AT1G08450 AT4G21280 AT2G15580 AT1G18210 AT3G23280 AT3G01500 AT3G07650 AT1G77800 AT1G69420 AT5G50020 AT3G05760 AT3G48030 AT3G62900 AT3G58030 AT2G27110 AT4G32060 AT5G42620 AT5G25560 AT4G12420 AT3G13810 AT3G52720 AT5G14740
GO:0004620	0.89		1	F phospholipase activity	0	AT3G08510
GO:0009913	0.87		2	P epidermal cell differentiation	0	AT5G37850 AT4G38600
GO:0008544	0.87		2	P epidermis development	0	AT5G37850 AT4G38600
GO:0048729	0.87		2	P tissue morphogenesis	0	AT5G37850 AT4G38600
GO:0016881	0.87		6	F acid-amino acid ligase activity	0.01	AT1G68940 AT4G23100 AT1G55860 AT5G57360 AT3G53090 AT4G38600
GO:0045449	0.87		41	P regulation of transcription	0.05	AT5G42520 AT3G57800 AT3G19860 AT5G63160 AT5G23420 AT2G31280 AT5G44180 AT3G11280 AT5G65050 AT1G74840 AT1G21600 AT1G14685 AT5G37260 AT3G46600 AT4G02590 AT3G57230 AT1G79700 AT5G18830 AT2G18300 AT4G00180 AT1G19000 AT5G35210 AT3G07650 AT3G13040 AT1G16710 AT1G59750 AT5G43270 AT3G46130 AT1G79000 AT1G77080 AT1G27370 AT2G46810 AT2G24690 AT3G46640 AT1G30970 AT2G47900 AT3G13810 AT4G13940 AT1G53910 AT5G62000…
GO:0048730	0.87		2	P epidermis morphogenesis	0	AT5G37850 AT4G38600
GO:0007398	0.87		2	P ectoderm development	0	AT5G37850 AT4G38600
GO:0004518	0.86		4	F nuclease activity	0	AT5G07350 AT2G39780 AT2G03390 AT3G09250
GO:0006350	0.86		43	P transcription	0.05	AT5G42520 AT3G57800 AT3G19860 AT5G63160 AT5G23420 AT2G31280 AT5G44180 AT3G11280 AT5G65050 AT1G74840 AT1G21600 AT1G14685 AT5G37260 AT3G46600 AT4G02590 AT3G57230 AT1G79700 AT5G18830 AT2G18300 AT4G00180 AT1G19000 AT5G35210 AT3G07650 AT3G13040 AT1G16710 AT1G59750 AT5G43270 AT3G46130 AT1G79000 AT1G77080 AT1G27370 AT2G46810 AT2G24690 AT5G25520 AT3G46640 AT1G30970 AT2G47900 AT3G13810 AT4G13940 AT1G65440…
GO:0016614	0.86		3	F oxidoreductase activity, acting on CH-OH group of donors	0	AT3G14415 AT3G14420 AT3G58610
GO:0003700	0.86		43	F transcription factor activity	0.05	AT5G42520 AT3G57800 AT3G19860 AT5G23420 AT5G09330 AT2G31280 AT5G44180 AT3G11280 AT5G65050 AT1G74840 AT1G14685 AT5G37260 AT3G46600 AT4G02590 AT3G57230 AT1G79700 AT5G18830 AT2G02080 AT3G51880 AT2G18300 AT4G00180 AT3G23050 AT1G19000 AT3G07650 AT3G13040 AT1G59750 AT5G43270 AT3G46130 AT2G25930 AT3G20810 AT1G77080 AT1G27370 AT2G46810 AT1G19350 AT2G24690 AT3G46640 AT1G30970 AT2G47900 AT3G13810 AT1G53910…
GO:0042398	0.85		4	P amino acid derivative biosynthesis	0	AT3G19010 AT4G34710 AT3G02470 AT1G15950
GO:0051169	0.85		1	P nuclear transport	0	AT1G27970
GO:0004553	0.84		9	F hydrolase activity, hydrolyzing O-glycosyl compounds	0.01	AT3G06500 AT5G20250 AT3G57520 AT3G26720 AT1G11820 AT1G67490 AT5G01930 AT2G28470 AT2G01630
GO:0006720	0.84		3	P isoprenoid metabolism	0	AT4G11820 AT3G10230 AT3G63520
GO:0005984	0.82		1	P disaccharide metabolism	0	AT2G35840
GO:0006118	0.82		15	P electron transport	0.02	AT1G63940 AT5G49740 AT3G14415 AT3G15850 AT2G01090 AT2G26500 AT5G66570 AT4G33520 AT3G24170 AT3G14420 AT2G46820 AT5G54500 AT5G52240 AT3G26180 AT1G20020
GO:0043119	0.82		2	P positive regulation of physiological process	0	AT4G23100 AT1G21600
GO:0005216	0.81		2	F ion channel activity	0	AT2G43950 AT1G27770
GO:0006351	0.81		23	P transcription, DNA-dependent	0.03	AT5G42520 AT1G19000 AT5G35210 AT5G63160 AT5G23420 AT1G16710 AT1G59750 AT3G46130 AT5G44180 AT1G79000 AT1G77080 AT5G65050 AT1G74840 AT1G21600 AT2G24690 AT1G14685 AT3G57230 AT1G79700 AT4G13940 AT1G65440 AT1G53910 AT5G62000 AT3G54620
GO:0035315	0.81		1	P hair cell differentiation	0	AT4G38600
GO:0010026	0.81		1	P trichome differentiation (sensu Magnoliophyta)	0	AT4G38600
GO:0004806	0.81		1	F triacylglycerol lipase activity	0	AT5G14930
GO:0009547	0.81		1	C plastid ribosome	0	ATCG00790
GO:0003993	0.81		1	F acid phosphatase activity	0	AT5G44020
GO:0044255	0.8		10	P cellular lipid metabolism	0.01	AT4G11820 AT3G10230 AT3G02600 AT3G15850 AT3G63520 AT5G05690 AT5G46290 AT5G23450 AT3G19820 AT1G74960
GO:0009698	0.8		3	P phenylpropanoid metabolism	0	AT3G19010 AT2G22990 AT1G15950
GO:0048366	0.8		3	P leaf development	0	AT4G18710 AT4G38600 AT3G13300
GO:0006355	0.8		22	P regulation of transcription, DNA-dependent	0.03	AT5G42520 AT1G19000 AT5G35210 AT5G63160 AT5G23420 AT1G16710 AT1G59750 AT3G46130 AT5G44180 AT1G79000 AT1G77080 AT5G65050 AT1G74840 AT1G21600 AT2G24690 AT1G14685 AT3G57230 AT1G79700 AT4G13940 AT1G53910 AT5G62000 AT3G54620
GO:0030234	0.8		6	F enzyme regulator activity	0.01	AT2G39280 AT3G62290 AT5G53570 AT3G12490 AT5G61530 AT2G39730
GO:0015078	0.79		3	F hydrogen ion transporter activity	0	AT2G01090 AT4G38510 AT5G13450
GO:0046914	0.79		26	F transition metal ion binding	0.03	AT3G23280 AT4G39330 AT3G01500 AT1G69420 AT1G77800 AT3G07650 AT2G37150 AT5G50020 AT3G05760 AT1G70410 AT3G48030 AT3G62900 AT1G58180 AT1G05890 AT2G27110 AT2G37340 AT3G58030 AT5G42620 AT5G25560 AT5G04460 AT5G21105 AT3G13810 AT4G12420 AT2G15580 AT3G52720 AT5G14740
GO:0006470	0.79		1	P protein amino acid dephosphorylation	0	AT5G66570
GO:0005275	0.79		1	F amine transporter activity	0	AT3G16240
GO:0009850	0.79		1	P auxin metabolism	0	AT3G44310
GO:0015629	0.79		1	C actin cytoskeleton	0	AT5G43900
GO:0008610	0.79		7	P lipid biosynthesis	0.01	AT4G11820 AT3G10230 AT3G19820 AT1G74960 AT5G05690 AT5G46290 AT5G23450
GO:0016096	0.79		2	P polyisoprenoid metabolism	0	AT3G10230 AT3G63520
GO:0004866	0.79		1	F endopeptidase inhibitor activity	0	AT3G12490
GO:0006721	0.79		2	P terpenoid metabolism	0	AT3G10230 AT3G63520
GO:0046527	0.78		2	F glucosyltransferase activity	0	AT4G01070 AT5G13000
GO:0007169	0.78		3	P transmembrane receptor protein tyrosine kinase signaling pathway	0	AT3G08680 AT5G65700 AT3G14350
GO:0042214	0.78		2	P terpene metabolism	0	AT3G10230 AT3G63520
GO:0006399	0.78		2	P tRNA metabolism	0	AT5G49030 AT4G26300
GO:0007167	0.78		3	P enzyme linked receptor protein signaling pathway	0	AT3G08680 AT5G65700 AT3G14350
GO:0031968	0.77		1	C organelle outer membrane	0	AT3G19720
GO:0004175	0.77		5	F endopeptidase activity	0.01	AT2G03140 AT2G32480 AT3G19170 AT5G10540 AT5G42620
GO:0009825	0.77		1	P multidimensional cell growth	0	AT4G18710
GO:0004842	0.77		5	F ubiquitin-protein ligase activity	0.01	AT1G68940 AT1G55860 AT5G57360 AT3G53090 AT4G38600
GO:0048367	0.77		4	P shoot development	0	AT3G15880 AT4G18710 AT4G38600 AT3G13300
GO:0009055	0.77		4	F electron carrier activity	0	AT2G26500 AT1G20020 ATCG00730 AT3G24170
GO:0048827	0.75		3	P phyllome development	0	AT4G18710 AT4G38600 AT3G13300
GO:0009407	0.74		1	P toxin catabolism	0	AT2G30860
GO:0042446	0.74		1	P hormone biosynthesis	0	AT3G44310
GO:0008299	0.74		2	P isoprenoid biosynthesis	0	AT4G11820 AT3G10230
GO:0009404	0.74		1	P toxin metabolism	0	AT2G30860
GO:0008287	0.74		1	C protein serine/threonine phosphatase complex	0	AT1G51690
GO:0006813	0.74		1	P potassium ion transport	0	AT2G35060
GO:0015450	0.72		1	F protein translocase activity	0	AT2G28800
GO:0006310	0.72		1	P DNA recombination	0	AT1G79050
GO:0048364	0.72		2	P root development	0	AT5G37850 AT2G01420
GO:0030154	0.71		3	P cell differentiation	0	AT4G00180 AT5G37850 AT4G38600
GO:0031225	0.71		5	C anchored to membrane	0.01	AT2G34510 AT5G56170 AT1G18650 AT4G12420 AT2G01630
GO:0019001	0.7		4	F guanyl nucleotide binding	0	AT1G48900 AT3G62290 AT3G19720 AT1G80770
GO:0010015	0.7		1	P root morphogenesis	0	AT5G37850
GO:0030414	0.7		1	F protease inhibitor activity	0	AT3G12490
GO:0009250	0.7		1	P glucan biosynthesis	0	AT5G13000
GO:0019867	0.7		1	C outer membrane	0	AT3G19720
GO:0016044	0.7		1	P membrane organization and biogenesis	0	AT3G11820
GO:0005525	0.7		4	F GTP binding	0	AT1G48900 AT3G62290 AT3G19720 AT1G80770
GO:0004364	0.69		1	F glutathione transferase activity	0	AT2G30860
GO:0046906	0.68		1	F tetrapyrrole binding	0	ATCG00720
GO:0004521	0.68		1	F endoribonuclease activity	0	AT2G39780
GO:0006260	0.68		2	P DNA replication	0	AT2G26280 AT4G38600
GO:0009813	0.68		1	P flavonoid biosynthesis	0	AT3G19010
GO:0004843	0.68		1	F ubiquitin-specific protease activity	0	AT4G30890
GO:0009411	0.68		1	P response to UV	0	AT5G05690
GO:0006629	0.66		12	P lipid metabolism	0.01	AT4G11820 AT3G10230 AT3G02600 AT3G15850 AT3G63520 AT5G05690 AT5G46290 AT5G23450 AT4G18970 AT3G19820 AT1G74960 AT5G14930
GO:0006633	0.66		2	P fatty acid biosynthesis	0	AT1G74960 AT5G46290
GO:0016311	0.66		1	P dephosphorylation	0	AT5G66570
GO:0009553	0.66		1	P female gametophyte development	0	AT1G72970
GO:0005635	0.66		1	C nuclear envelope	0	AT1G27970
GO:0048468	0.65		1	P cell development	0	AT4G38600
GO:0006631	0.65		3	P fatty acid metabolism	0	AT3G15850 AT1G74960 AT5G46290
GO:0009699	0.64		2	P phenylpropanoid biosynthesis	0	AT3G19010 AT1G15950
GO:0046467	0.64		1	P membrane lipid biosynthesis	0	AT5G23450
GO:0043449	0.64		2	P alkene metabolism	0	AT3G10230 AT3G63520
GO:0009873	0.64		1	P ethylene mediated signaling pathway	0	AT1G32230
GO:0006644	0.61		1	P phospholipid metabolism	0	AT3G02600
GO:0009812	0.61		1	P flavonoid metabolism	0	AT3G19010
GO:0006855	0.6		1	P multidrug transport	0	AT4G21910
GO:0009241	0.59		1	P polyisoprenoid biosynthesis	0	AT3G10230
GO:0016114	0.59		1	P terpenoid biosynthesis	0	AT3G10230
GO:0000313	0.59		1	C organellar ribosome	0	ATCG00790
GO:0046246	0.58		1	P terpene biosynthesis	0	AT3G10230
GO:0005507	0.58		2	F copper ion binding	0	AT5G21105 AT4G12420
GO:0012505	0.58		73	C endomembrane system	0.09	AT1G76930 AT4G32460 AT3G26720 AT5G46110 AT2G22980 AT3G14350 AT5G11700 AT1G78040 AT5G14030 AT4G16660 AT2G15050 AT3G62290 AT5G11420 AT1G08450 AT5G44568 AT3G26180 AT5G44020 AT3G25690 AT4G19510 AT2G13790 AT3G47350 AT5G22770 AT4G18970 AT2G01420 AT1G69420 AT1G70090 AT1G11820 AT2G22990 AT4G24780 AT2G05380 AT5G42530 AT1G72600 AT2G38860 AT2G01850 AT2G15480 AT5G22280 AT5G38210 AT5G01930 AT4G21960 AT4G14160…
GO:0015491	0.58		1	F cation:cation antiporter activity	0	AT2G38170
GO:0008234	0.57		3	F cysteine-type peptidase activity	0	AT3G02070 AT4G30890 AT2G27350
GO:0016789	0.57		5	F carboxylic ester hydrolase activity	0.01	AT4G19410 AT3G08510 AT3G05910 AT5G14930 AT4G18970
GO:0015893	0.57		1	P drug transport	0	AT4G21910
GO:0042493	0.55		1	P response to drug	0	AT4G21910
GO:0043037	0.55		14	P translation	0.02	AT1G09640 AT5G35680 AT3G13920 AT5G49030 AT1G07930 AT5G57290 AT5G60390 AT3G09200 AT4G30690 AT4G29060 AT5G54940 AT1G01100 AT2G27710 AT4G26300
GO:0005743	0.54		2	C mitochondrial inner membrane	0	AT2G01090 AT5G13450
GO:0016298	0.54		2	F lipase activity	0	AT3G08510 AT5G14930
GO:0016053	0.5		2	P organic acid biosynthesis	0	AT1G74960 AT5G46290
GO:0046394	0.5		2	P carboxylic acid biosynthesis	0	AT1G74960 AT5G46290
GO:0051242	0.49		1	P positive regulation of cellular physiological process	0	AT1G21600
GO:0048522	0.48		1	P positive regulation of cellular process	0	AT1G21600
GO:0004519	0.48		1	F endonuclease activity	0	AT2G39780
GO:0042546	0.48		1	P cell wall biosynthesis	0	AT5G13000
GO:0030029	0.48		1	P actin filament-based process	0	AT5G43900
GO:0000160	0.47		1	P two-component signal transduction system (phosphorelay)	0	AT1G32230
GO:0005576	0.47		3	C extracellular region	0	AT2G01850 AT2G06850 AT1G72970
GO:0043450	0.45		1	P alkene biosynthesis	0	AT3G10230
GO:0019438	0.44		2	P aromatic compound biosynthesis	0	AT3G19010 AT1G15950
GO:0016779	0.44		2	F nucleotidyltransferase activity	0	AT1G74910 AT5G19220
GO:0008757	0.43		1	F S-adenosylmethionine-dependent methyltransferase activity	0	AT4G25080
GO:0000271	0.43		1	P polysaccharide biosynthesis	0	AT5G13000
GO:0043284	0.43		1	P biopolymer biosynthesis	0	AT5G13000
GO:0004540	0.43		1	F ribonuclease activity	0	AT2G39780
GO:0042445	0.43		1	P hormone metabolism	0	AT3G44310
GO:0031966	0.43		2	C mitochondrial membrane	0	AT2G01090 AT5G13450
GO:0016441	0.43		1	P posttranscriptional gene silencing	0	AT4G13940
GO:0008236	0.4		2	F serine-type peptidase activity	0	AT2G22990 AT2G22980
GO:0005740	0.39		2	C mitochondrial envelope	0	AT2G01090 AT5G13450
GO:0051726	0.38		1	P regulation of cell cycle	0	AT1G27630
GO:0006073	0.38		1	P glucan metabolism	0	AT5G13000
GO:0004497	0.38		1	F monooxygenase activity	0	AT3G56940
GO:0016458	0.37		1	P gene silencing	0	AT4G13940
GO:0006414	0.37		8	P translational elongation	0.01	AT1G09640 AT4G29060 AT1G01100 AT2G27710 AT1G07930 AT5G57290 AT5G60390 AT3G09200
GO:0016616	0.36		1	F oxidoreductase activity, acting on the CH-OH group of donors, NAD or NADP as acceptor	0	AT3G58610
GO:0007276	0.36		1	P gametogenesis	0	AT1G72970
GO:0009552	0.36		1	P gamete generation (sensu Magnoliophyta)	0	AT1G72970
GO:0045229	0.34		2	P external encapsulating structure organization and biogenesis	0	AT1G69530 AT5G13000
GO:0016563	0.34		1	F transcriptional activator activity	0	AT1G80420
GO:0007047	0.34		2	P cell wall organization and biogenesis	0	AT1G69530 AT5G13000
GO:0042545	0.33		1	P cell wall modification	0	AT1G69530
GO:0006869	0.32		1	P lipid transport	0	AT2G15050
GO:0009664	0.31		1	P cell wall organization and biogenesis (sensu Magnoliophyta)	0	AT1G69530
GO:0044429	0.31		2	C mitochondrial part	0	AT2G01090 AT5G13450
GO:0019825	0.29		2	F oxygen binding	0	AT3G26180 AT5G05690
GO:0048046	0.29		1	C apoplast	0	AT2G01850
GO:0044421	0.28		1	C extracellular region part	0	AT2G01850
GO:0040029	0.28		1	P regulation of gene expression, epigenetic	0	AT4G13940
GO:0044264	0.27		1	P cellular polysaccharide metabolism	0	AT5G13000
GO:0004857	0.26		1	F enzyme inhibitor activity	0	AT3G12490
GO:0005976	0.26		1	P polysaccharide metabolism	0	AT5G13000
GO:0008289	0.23		1	F lipid binding	0	AT2G15050
GO:0007049	0.23		1	P cell cycle	0	AT1G27630
GO:0005730	0.22		1	C nucleolus	0	AT3G25520
