# Supplementary material for: Post-transcriptional regulation of photosynthetic genes is a key driver of C4 leaf ontogeny
Source: J Exp Bot. 2016 Oct 18;68(2):137–46. doi: 10.1093/jxb/erw386 (PMC5853474; doi:10.1093/jxb/erw386)
Supplement: Supplementary_Table_S2 [file erw386_suppl_supplementary_table_s2.xlsx]

## Sheet: Gg
Gg	AGI	young_a.genes.results	young_b.genes.results	young_c.genes.results	expanded_a.genes.results	expanded_b.genes.results	expanded_c.genes.results	Young_mean	exp_mean	PostFC	RealFC	log2(postFC)	PPEE	PPDE
Cg00001	#N/A	151	194.98	133.68	2	3	1	125.739	2.47475	42.9072	50.6083	5.42315	0	1
Cg00002	#N/A	7936.53	8962.46	5349.09	2293.51	2531.28	2231.19	5715.73	2943.99	1.94134	1.94149	0.957054	0	1
Cg00003	#N/A	1331.04	2354	1282	3252.1	3341.98	3423	1286.55	4188.08	0.307272	0.307196	-1.70241	0	1
Cg00007	#N/A	470.96	637.23	365.86	1084.09	1195.58	1285.67	380.075	1489.63	0.255381	0.255153	-1.96928	0	1
Cg00012	AT3G52080	441.03	381.11	244	119	117	101	272.423	140.846	1.93111	1.93413	0.94943	0	1
Cg00013	AT3G63490	1493.41	2105.96	1029.59	3185.89	3612.2	3787.41	1176.72	4420.2	0.266292	0.266216	-1.90892	0	1
Cg00022	AT3G63400	3213.91	3567.76	2107.7	916.85	1094.91	995.16	2279.76	1253.36	1.81861	1.81891	0.862837	0	1
Cg00028	AT3G63310	153	106	61	249	236	292	80.126	325.623	0.247148	0.246093	-2.01655	0	1
Cg00029	AT3G63300	812	1128.82	560.86	145	39.9	56	636.596	102.848	6.16626	6.18919	2.62439	0	1
Cg00032	AT3G63260	522.46	544.56	305.36	1251.62	1398.01	1669.73	349.239	1805.72	0.193615	0.193411	-2.36874	0	1
Cg00038	AT3G63210	1052.01	1136	700	300	343	289	742.85	388.531	1.91085	1.91192	0.934216	0	1
Cg00039	AT5G28150	197.11	226	137	45	27	32	144.216	43.8705	3.26323	3.28678	1.7063	0	1
Cg00042	AT3G63190	1599.82	2653.26	1478.48	4119.46	5631.85	5864.16	1484.74	6503.74	0.228346	0.228292	-2.13071	0	1
Cg00045	AT3G63130	2005.84	2266.66	1344.7	314	281.25	201	1442.29	332.98	4.32679	4.33136	2.1133	0	1
Cg00048	AT2G48110	1794.56	1770.86	1040	321	306	215	1174.32	351.695	3.33592	3.33896	1.73809	0	1
Cg00049	AT2G48100	451.01	409.99	248	19	22	19	282.518	25.0121	11.1067	11.2912	3.47336	0	1
Cg00055	AT2G48075	74	67.5	53.29	99	115	132	50.9775	144.529	0.354798	0.35276	-1.49493	0	1
Cg00056	AT2G48070	427.78	486.28	302	1217	1490.69	1724.99	313.752	1850.43	0.169766	0.169561	-2.55838	0	1
Cg00057	AT2G48060	974.02	1059.02	580	971.01	1001.12	973	664.666	1230.87	0.540173	0.540002	-0.888506	0	1
Cg00059	AT2G48030	35	92	47	419.99	669.4	682	45.3137	736.2	0.0621453	0.0615636	-4.00821	0	1
Cg00061	AT2G48020	787.96	639.81	437.87	977.67	1183.01	1055.03	478.328	1339.94	0.3572	0.356981	-1.4852	0	1
Cg00065	AT2G47990	1876.88	2067.16	1278	615.01	642	673	1344.83	806.864	1.66635	1.66673	0.736695	0	1
Cg00070	AT2G47940	1283.78	1662.67	986	2509.64	3412.52	4008.24	1015.49	4140.55	0.24534	0.245257	-2.02714	0	1
Cg00072	AT2G47910	99.01	324.13	132	2781.38	4127.51	4663.81	141.974	4818.56	0.0295579	0.029466	-5.08031	0	1
Cg00074	AT3G62980	1712.65	1897.24	1028	2555.14	2984.02	3505.36	1179.44	3778.42	0.312237	0.312154	-1.67929	0	1
Cg00089	AT2G47800	4101	4359.71	2228	6944.84	6846.57	6141.08	2698.89	8332.09	0.323953	0.323916	-1.62614	0	1
Cg00095	AT2G47750	875.89	921.98	798.06	31	13	11	691.322	23.324	29.0782	29.6276	4.86186	0	1
Cg00096	AT2G47730	1358.99	653	334	2038.05	2007.02	2383.99	572.442	2692.16	0.212769	0.212636	-2.23264	0	1
Cg00100	AT2G47710	422	420	257	47	56	37	281.451	58.2301	4.80296	4.83278	2.26392	0	1
Cg00101	AT2G47700	728.12	753.65	399.59	630.04	678.69	652.73	476.122	819.163	0.581468	0.581234	-0.782229	0	1
Cg00104	AT3G62830	1529.51	1682.99	1007.95	326.41	173.78	138	1083.42	269.483	4.01513	4.02024	2.00545	0	1
Cg00105	AT3G62840	3454.01	3462	2314.04	724.77	765.81	660	2385.43	897.772	2.65619	2.65703	1.40936	0	1
Cg00106	AT2G47620	1104	1121.69	730	292	253.06	274	762.304	343.427	2.21804	2.21966	1.14929	0	1
Cg00110	AT2G47600	152.99	219.16	123	1156.89	1436.76	1640	127.663	1766.83	0.0725004	0.0722607	-3.78587	0	1
Cg00112	AT2G47490	308.08	402	218.63	1133	1445.98	1741.09	237.831	1803.07	0.132128	0.131908	-2.91999	0	1
Cg00115	AT1G33390	1308.93	1357.02	759.36	496.04	497.42	519.63	871.289	632.921	1.37634	1.37661	0.460834	0	1
Cg00122	0	71	67	39	131	177.01	122	45.0041	178.534	0.254025	0.252117	-1.97696	0	1
Cg00126	AT3G62650	170.62	209.99	130	250.01	308.65	321.97	132.154	367.28	0.360629	0.359835	-1.47141	0	1
Cg00128	AT3G62630	2288.04	2010.46	1278.72	453.02	379	382	1425.35	509.119	2.79799	2.7996	1.48439	0	1
Cg00132	AT3G62600	2599.86	2553.86	1620.33	756.45	564.99	465.25	1739.94	750.016	2.31905	2.31985	1.21354	0	1
Cg00133	AT2G47440	1200.16	1276.02	714.99	332	323	254.99	812.713	380.195	2.13623	2.13759	1.09506	0	1
Cg00139	AT2G47400	708	1222.81	477	8805.29	17622.1	16407.9	603.49	17738.3	0.0340473	0.0340224	-4.87632	0	1
Cg00140	AT2G47390	4718.4	6952.01	3723.59	6895.82	10091.9	9222.51	3954.61	10894.2	0.363029	0.363002	-1.46184	0	1
Cg00149	AT2G47240	5836.65	5965.39	3786.98	1342.3	1387.9	1052.15	4011.69	1578.29	2.54133	2.54178	1.34558	0	1
Cg00150	AT3G62300	1956.68	1951	1195.04	476.92	496.02	472.94	1307.03	604.126	2.16261	2.16349	1.11277	0	1
Cg00158	AT3G29260	10274.9	14543.5	9270.64	745.89	562	408	8901.58	719.841	12.3587	12.3659	3.62745	0	1
Cg00160	AT2G47110	12142.3	14202.8	8807.59	3782.26	4020.35	3804.2	9079.66	4847.79	1.87286	1.87295	0.905246	0	1
Cg00165	AT3G62220	715.35	698.73	440	542.63	703.11	558	475.75	750.169	0.634418	0.634195	-0.656494	0	1
Cg00181	AT3G62030	3354.34	6449.8	3453.02	8997.21	9476.4	8783.01	3437.41	11384.3	0.301972	0.301944	-1.72751	0	1
Cg00182	AT2G46920	643	714	513.01	159.93	124	105	489.293	163.178	2.99283	2.9984	1.58151	0	1
Cg00186	AT2G46915	350	624.94	299	2600.01	3592.95	3840	325.792	4179.02	0.0780617	0.077961	-3.67924	0	1
Cg00190	AT2G46880	237	237.32	135	354	330.98	352.03	154.998	434.275	0.357603	0.356928	-1.48357	0	1
Cg00192	AT2G46870	95	244	94	299.64	410	356.27	109.547	443.266	0.247928	0.247154	-2.012	0	1
Cg00198	AT3G61950	109	246	101	594	1051	1049.27	115.69	1118.13	0.103842	0.103476	-3.26754	0	1
Cg00200	AT2G46780	791.99	791.43	475.06	227.18	197	167.09	526.285	247.603	2.1234	2.12547	1.08638	0	1
Cg00207	#N/A	742	444	371.84	1	1	1	400.663	1.2546	233.051	316.838	7.8645	0	1
Cg00209	AT2G46710	606.33	664	361	895.07	1117.08	1254.01	414.79	1362.8	0.304605	0.304372	-1.71499	0	1
Cg00218	AT3G61860	3137.67	3298.45	2027.53	869.2	770	851.98	2173.86	1044.32	2.08113	2.0816	1.05737	0	1
Cg00220	AT3G61850	452.29	404.96	264.05	48	32	33.22	287.518	47.6591	5.984	6.03175	2.58111	0	1
Cg00229	AT3G61830	3643.6	3807.93	2167	349.99	359.46	346	2451.41	441.105	5.55261	5.55733	2.47317	0	1
Cg00230	AT2G46520	4117.86	4830.57	2977.04	1063	1161.8	1001.19	3078.7	1345.99	2.28686	2.2873	1.19337	0	1
Cg00235	AT3G61770	49	66	59	121	183	164	47.0748	194.402	0.243966	0.242191	-2.03525	0	1
Cg00241	AT5G62050	961.69	1151.82	709.98	287.17	311.97	296.64	729.586	374.028	1.94943	1.95059	0.963054	0	1
Cg00243	0	574.07	517.8	380.8	126.33	147.35	128.85	382.342	167.798	2.27504	2.27851	1.18589	0	1
Cg00245	AT2G46420	2096.96	1941.22	1129.95	1899.94	1897.13	1668.25	1312.91	2283.86	0.574953	0.574868	-0.798485	0	1
Cg00253	AT2G46370	113.99	126.66	74	166	188	130.92	80.6103	201.933	0.400578	0.399222	-1.31985	0	1
Cg00255	AT2G46340	3212.72	3463.64	2063.97	4535.91	5342.89	5788.7	2240.58	6540.44	0.342621	0.342575	-1.54532	0	1
Cg00264	AT2G46250	658.42	791.01	398.9	580.1	736.93	606	468.406	800.236	0.585577	0.585341	-0.772069	0	1
Cg00267	AT2G46230	865.01	951.99	609	233	229	217	626.9	283.939	2.20589	2.20783	1.14136	0	1
Cg00269	AT2G46220	432	561.99	275.98	1265.88	2512.03	2371.92	322.016	2547.31	0.126574	0.126418	-2.98195	0	1
Cg00278	AT3G61520	809	814	487	143	224.33	106	539.451	195.491	2.75528	2.75938	1.4622	0	1
Cg00281	AT2G46080	1890	1903.26	1210	1789	2225.77	2230.4	1286.85	2603.54	0.494358	0.49427	-1.01637	0	1
Cg00282	AT2G46070	95	105	60	352	325	311.8	66.4506	413.921	0.161485	0.16056	-2.63053	0	1
Cg00291	AT2G46020	2406.51	2529.59	1382.4	795	759.97	622.08	1604.59	910.023	1.76285	1.76323	0.817909	0	1
Cg00294	AT2G45970	945.33	1155.07	669.99	1932.29	1716.78	1594.88	712.101	2196.12	0.324398	0.324257	-1.62417	0	1
Cg00295	AT3G61430	22367.6	21700.1	14699.4	26646	29802.1	33301.8	15184.7	37501.3	0.404919	0.404912	-1.3043	0	1
Cg00300	AT2G45900	359	547	240	1945	1666.95	1788.1	289.166	2264.48	0.127876	0.1277	-2.96718	0	1
Cg00304	AT3G61320	87	105	49	121	194.96	176	60.6532	204.198	0.298635	0.297066	-1.74355	0	1
Cg00307	AT2G45820	90	171	96	484.6	922.7	651.8	92.9907	850.753	0.109792	0.109314	-3.18715	0	1
Cg00308	AT3G61250	1270.52	1079.02	750.94	220	181	192.01	798.046	248.816	3.20324	3.20728	1.67953	0	1
Cg00312	AT2G24190	33.28	35.49	15.11	209.52	191.76	289.76	20.8483	290.093	0.0733581	0.0718996	-3.7689	0	1
Cg00313	AT3G61220	307.72	397.97	195.89	1790.49	1936.24	2280.12	228.606	2512.01	0.0911743	0.0910091	-3.45523	0	1
Cg00314	0	616.91	548.95	374.94	123.09	112.81	142	396.778	158.459	2.49956	2.50388	1.32167	0	1
Cg00315	AT3G61200	158.41	140.44	94	195.55	207.86	178.08	100.943	242.714	0.417014	0.415917	-1.26183	0	1
Cg00319	AT3G61170	148	179.85	97.99	22	31	10	108.762	26.0131	4.12501	4.17985	2.0444	0	1
Cg00327	AT3G61080	465	522	316	637	870	962.76	335.138	1029.19	0.325938	0.325639	-1.61733	0	1
Cg00329	AT2G45670	1692.8	1304.87	794.06	1612.39	1692.43	1775.09	958.984	2123.56	0.451714	0.451596	-1.14652	0	1
Cg00332	AT2G45640	1958.19	1938.42	1310.02	685	706.15	662.01	1346.31	857.887	1.56903	1.56933	0.649871	0	1
Cg00334	AT2G45630	393	498	298	678	945	969.18	307.044	1079.21	0.284817	0.284514	-1.81189	0	1
Cg00337	AT2G45550	172.3	283.16	150.98	1060.24	1216.86	1364.26	156.338	1521.02	0.10306	0.102791	-3.27845	0	1
Cg00342	0	344.04	301	226	37	27	24	226.272	36.9663	6.05721	6.11966	2.59865	0	1
Cg00343	AT2G45480	1583.62	1810.8	968.69	157.24	120.95	133.97	1109.67	173.15	6.39418	6.4084	2.67676	0	1
Cg00345	AT2G45460	756	737.99	466	125	98	116.87	503.048	142.789	3.5148	3.52284	1.81344	0	1
Cg00353	AT3G60810	540	533	336	561	824	724	361.758	876.252	0.41316	0.412854	-1.27523	0	1
Cg00354	AT2G45400	3	3	1	79	216.32	165.17	1.70387	189.593	0.01142	0.00903928	-6.45229	0	1
Cg00360	AT2G45310	658.39	904.09	538	125.03	86	64.98	543.9	115.997	4.67412	4.68858	2.22469	0	1
Cg00362	AT3G60750	9138.2	16916.9	8401.34	52280.2	79430.3	80495	8854.77	88241.7	0.100352	0.100347	-3.31687	0	1
Cg00363	AT2G45270	1325.59	1905.79	1036.49	2395.74	2908.98	3254.32	1097.05	3572.43	0.307179	0.30709	-1.70285	0	1
Cg00368	AT3G60720	43	51	24	74	66	83	29.7004	93.5419	0.320896	0.317582	-1.63982	0	1
Cg00374	AT3G60670	553	479	331.99	17.84	1.34	1	351.288	8.74709	38.1773	40.1158	5.25464	0	1
Cg00376	AT3G60660	446	592	319	42	52	27	347.428	50.2186	6.86384	6.91714	2.77902	0	1
Cg00378	AT2G45170	261	260.07	145	336	483	417.97	169.079	514.026	0.329539	0.328943	-1.60148	0	1
Cg00379	AT3G60630	901	1044.98	620	222	337	245	659.593	333.349	1.97732	1.97865	0.983543	0	1
Cg00380	AT3G60620	325.12	438.01	233.98	428	574	576	255.216	657.187	0.38878	0.388356	-1.36297	0	1
Cg00388	AT2G45060	777	945	590	854.98	1241.95	1054	598.594	1308.97	0.457496	0.457307	-1.12817	0	1
Cg00391	AT3G60520	63	79	41	626.17	912.01	977	46.5796	1046.98	0.0449153	0.0444988	-4.47665	0	1
Cg00393	AT2G44980	786.88	848.79	496.44	133.14	123	83.36	545.583	141.86	3.8366	3.84573	1.93983	0	1
Cg00405	AT3G60380	762	884.9	577	224	236	217	577.191	282.747	2.03966	2.04134	1.02833	0	1
Cg00406	AT3G60370	325.1	409.97	251	839.97	1131.01	1016.23	255.183	1242.88	0.205615	0.205323	-2.28198	0	1
Cg00411	AT3G60320	1127.27	1229.24	650.05	2075.44	2056.15	2237.54	762.343	2665.35	0.286145	0.286023	-1.80518	0	1
Cg00422	AT2G44745	331	344.87	243	19	25	13	239.206	23.6307	9.94604	10.1188	3.31412	0	1
Cg00423	AT2G44740	127	167	100	402	427	538	101.908	572.076	0.178808	0.178152	-2.48352	0	1
Cg00424	0	13	5	4	76.52	72	87	5.49221	98.6966	0.060091	0.055743	-4.05671	0	1
Cg00429	AT3G60240	5915.04	5954.61	3407.11	2021.84	1996.66	1788.22	3889.15	2427.21	1.60219	1.60231	0.680049	0	1
Cg00432	AT3G06350	2082.01	2193.91	1391	1880.97	1975.08	1805	1460.18	2364.35	0.61766	0.617586	-0.695115	0	1
Cg00433	AT5G18700	2319.06	3134.83	1669.16	154	108	42	1822.84	127.482	14.2503	14.2977	3.83292	0	1
Cg00436	0	135	133	81	4	0	5	89.2956	3.87814	20.6599	22.9687	4.36876	0	1
Cg00438	AT1G54610	1623	2038.09	1277	370	317	291	1280.73	409.793	3.1229	3.12526	1.64288	0	1
Cg00444	AT4G26860	171.06	205.01	130.3	885.55	1006.44	1492.33	131.26	1416.84	0.0929411	0.0926487	-3.42754	0	1
Cg00446	AT5G55130	1169.98	1173.99	745	300.96	351.03	213	794.213	359.717	2.20632	2.20785	1.14164	0	1
Cg00453	AT5G55220	893	1892.46	964	3976	4377.32	3945.5	970.155	5132.43	0.189098	0.189026	-2.40279	0	1
Cg00454	AT5G55230	8704.78	9819.12	5903.31	2452.13	3135.04	2313.46	6279.81	3284.77	1.91167	1.9118	0.934832	0	1
Cg00456	AT5G55250	143	169	95	7	15	17	104.148	16.1749	6.28637	6.43551	2.65223	0	1
Cg00465	AT5G55480	1116.43	839.89	521.78	2276.89	3081.34	2084.94	627.192	3089.8	0.203108	0.20299	-2.29968	0	1
Cg00466	AT5G55500	594.07	455.92	293	1210	1524.8	1275.08	341.302	1669.05	0.20471	0.204493	-2.28834	0	1
Cg00468	AT4G26660	2907	3691.77	2172.87	133	87	68	2261.58	121.159	18.5985	18.6648	4.21711	0	1
Cg00469	AT5G55530	1496.69	1344.88	856.25	409.99	476	367	946.141	521.906	1.81213	1.81284	0.857689	0	1
Cg00470	AT5G55540	590.21	711	420.23	91.7	55.82	48	443.046	82.3804	5.35339	5.37752	2.42045	0	1
Cg00471	AT4G26650	339.94	361	228	518.03	607	519	239.35	685.171	0.349772	0.349338	-1.51551	0	1
Cg00474	AT5G55570	54	71	36	664	763	992	40.9635	1011.55	0.0409381	0.0405052	-4.61041	0	1
Cg00475	AT5G55580	506	716.01	318.63	587.01	794	685.05	388.278	859.279	0.452163	0.451872	-1.14509	0	1
Cg00479	AT5G55620	378.52	255.77	208.45	720.44	608.28	792.82	217.677	890.78	0.244763	0.244376	-2.03054	0	1
Cg00483	AT4G26630	12070.9	15425.8	8693.83	2364.77	2631.64	2669.5	9292.91	3201.15	2.90271	2.90298	1.5374	0	1
Cg00485	AT5G55700	932.79	966.16	542	869.65	1001.36	1002.96	621.021	1199.43	0.517953	0.517769	-0.949108	0	1
Cg00490	AT5G55820	2823.99	3389.88	1929.97	171	137	43	2087.89	146.693	14.1911	14.2322	3.82692	0	1
Cg00491	AT5G55840	668	710	464	150	113	123	476.266	162.199	2.93075	2.93618	1.55127	0	1
Cg00499	AT5G55960	324.83	305	229.04	352	389	431	223.925	489.762	0.457728	0.457223	-1.12744	0	1
Cg00500	AT5G55970	443.8	533.51	329.9	603	868.46	864.02	337.944	971.667	0.348111	0.347805	-1.52238	0	1
Cg00503	AT4G26555	645.01	555.25	376.48	1009.11	1400.41	1651.26	405.073	1692.81	0.2395	0.239294	-2.0619	0	1
Cg00506	AT4G26540	486.02	946	554	1356	1795	1403.22	520.074	1893.25	0.274878	0.274703	-1.86314	0	1
Cg00508	AT4G26500	546.42	683.99	404	919.33	1228.92	1134.47	421.295	1366.27	0.308591	0.30836	-1.69623	0	1
Cg00512	AT5G56120	2184.89	2591.63	1532.03	100	48	56	1622.59	86.3537	18.6945	18.788	4.22454	0	1
Cg00513	AT5G56130	1301.89	1393	906.06	437.29	500.96	459	930.896	582.803	1.5968	1.59726	0.67518	0	1
Cg00515	AT5G56140	1137.38	1199.88	683	1212.47	1243.99	1118.9	770.085	1493.64	0.515727	0.515578	-0.955322	0	1
Cg00518	AT5G56170	614.35	619.6	377.65	551.66	653.81	501.26	412.817	710.639	0.581185	0.580916	-0.782931	0	1
Cg00521	AT5G56220	2052.11	1766.99	1023.99	90	152	92	1225.78	138.043	8.85317	8.87915	3.14619	0	1
Cg00522	AT4G26450	2355.93	2286.84	1352.99	783	921	856	1528.78	1067.49	1.43195	1.43213	0.517976	0	1
Cg00525	AT5G56290	1387	1534	908	1767.99	2053.75	1996.01	982.012	2427.15	0.404709	0.404597	-1.30504	0	1
Cg00532	AT5G56350	2070.58	2128.49	1333.18	4061.2	5085.19	4889.05	1422.15	5848.81	0.243212	0.243153	-2.03972	0	1
Cg00535	AT5G56500	2608.13	2997.79	1819.05	289.79	381.03	193.05	1912.16	358.084	5.33432	5.33984	2.4153	0	1
Cg00537	AT5G56530	3601.95	3436.94	2573.61	343	316.89	333	2507.47	415.843	6.0242	6.02971	2.59077	0	1
Cg00541	AT5G56580	660	730.22	455.78	182.01	229.3	175.17	475.952	243.953	1.94918	1.95096	0.962871	0	1
Cg00547	AT5G56670	4908.04	5119.94	3320.02	1188.76	1258.99	1217.23	3445.55	1531.04	2.25008	2.25045	1.16997	0	1
Cg00548	AT2G19740	18918.9	19637.6	13092.5	4381.65	3967.48	3853.26	13366.8	5109.93	2.61569	2.61584	1.38719	0	1
Cg00550	AT5G56740	890.42	1088.75	698	110	106	75	695.195	121.529	5.70235	5.72002	2.51156	0	1
Cg00555	0	269.94	460.95	262.95	1456.59	1559.5	1929.18	258.35	2069.06	0.125061	0.124868	-2.9993	0	1
Cg00565	AT5G56950	3220.49	3361.56	2240.72	1165.01	1374.61	1158.47	2283.89	1540.91	1.48203	1.48217	0.56757	0	1
Cg00573	AT5G57030	1080.88	1669.01	905.79	2513.71	3206.8	3048.54	941.991	3652.93	0.257967	0.257875	-1.95474	0	1
Cg00574	AT5G57040	210.32	278.98	180	1066	1542	1739.99	174.525	1810.92	0.0966065	0.0963788	-3.37174	0	1
Cg00584	#N/A	106.04	71.94	52.1	0	0	0	58.7599	0	126.929	5876.99	6.98788	0	1
Cg00585	AT5G57130	2547.88	2182.39	1310.04	139	125	91	1533.41	148.459	10.2996	10.3282	3.36452	0	1
Cg00589	AT5G57170	528.22	608.24	378	838.01	973.81	1210.25	390.99	1263.12	0.309798	0.309548	-1.6906	0	1
Cg00591	AT5G57180	607.06	965.62	424.46	1265.49	1586.27	1142.33	504.728	1660.82	0.304098	0.303907	-1.71739	0	1
Cg00597	AT4G25850	1736.27	2273.9	1279.05	2905.4	4246.33	4226.27	1359.22	4732.88	0.287257	0.287189	-1.79958	0	1
Cg00602	AT5G57340	604.97	568.84	356	141.03	121.02	101	391.611	152.047	2.57077	2.57548	1.3622	0	1
Cg00603	AT4G25910	450	561	328	2162.32	2624.95	3356.8	344.737	3402.86	0.101431	0.101311	-3.30143	0	1
Cg00605	AT5G57370	843.09	915	541.83	192	147	177	589.393	216.872	2.71401	2.71762	1.44042	0	1
Cg00607	AT5G57390	655.96	609.08	357	23	5	8	412.388	15.4173	25.9919	26.7316	4.69999	0	1
Cg00624	AT5G57580	3300.01	3339.07	1965	2537	2918.05	2896.75	2196.8	3485.38	0.63034	0.630292	-0.665797	0	1
Cg00626	AT5G57610	1918.2	1789.64	1080	1900.59	2197.57	2232.64	1220.9	2642.22	0.462166	0.462073	-1.11352	0	1
Cg00627	AT5G57620	53	84.07	42	242.99	466.35	388	45.8073	454.092	0.1018	0.100897	-3.29619	0	1
Cg00630	AT5G57660	826	807	567	2783.22	3568.88	4284.46	570.77	4439.01	0.128672	0.128582	-2.95823	0	1
Cg00631	AT5G57670	103.46	105.21	49.73	209.85	323.2	298.23	64.6798	345.313	0.188404	0.187331	-2.4081	0	1
Cg00632	AT5G57670	3.54	6.79	1.27	30.15	50.98	55.86	2.76241	56.9353	0.0562529	0.0486855	-4.15193	0	1
Cg00635	AT4G28020	744	678.01	406	207	189	216	465.294	256.488	1.81262	1.81407	0.858076	0	1
Cg00637	AT5G57710	298.84	272.85	132.07	830.9	980.77	865.72	175.755	1115.96	0.157844	0.1575	-2.66343	0	1
Cg00638	AT4G28030	437.98	535.99	312.99	1118.77	1678.63	1770.71	331.043	1900.57	0.174384	0.174186	-2.51966	0	1
Cg00645	AT5G57840	1337	1632	953.02	2008.71	2829.99	2743.43	1008.75	3154.71	0.31986	0.319762	-1.64449	0	1
Cg00649	AT5G57930	1141	1624.99	888	2914	3664.87	3148.13	939.364	4049.66	0.23205	0.231963	-2.10749	0	1
Cg00651	AT5G57990	2081.62	2330.58	1392.11	767.07	943.24	769.66	1490.74	1032.45	1.44369	1.44388	0.529759	0	1
Cg00657	AT5G58040	3173.91	3263.14	1782.41	1078.94	1070.85	1080.98	2085.28	1351.34	1.54294	1.54312	0.625678	0	1
Cg00661	AT5G58070	4166.37	3581.58	1936.96	3618.16	5060.98	4591.06	2435.84	5518.77	0.441421	0.441375	-1.17977	0	1
Cg00669	AT5G45500	780	801.29	482	609.01	678.01	606.01	528.279	789.803	0.669069	0.668878	-0.579772	0	1
Cg00674	AT5G45540	38	41	20	89	76	62	24.9074	95.0665	0.265605	0.262078	-1.91265	0	1
Cg00677	AT4G19070	361.08	427.98	270	578	772.92	895.99	274.184	936.951	0.292987	0.292642	-1.77109	0	1
Cg00678	AT4G19110	1811.75	2391.64	1310.01	3521.62	5048.38	5855.9	1413.55	6010.49	0.23524	0.235182	-2.0878	0	1
Cg00680	AT5G45410	2627.4	2573.08	1566.28	3483.26	4323.53	4012.06	1730.8	4924.39	0.351536	0.351476	-1.50826	0	1
Cg00681	AT4G19130	872	985.22	536	79.56	80.01	72	609.341	96.7714	6.27129	6.29616	2.64876	0	1
Cg00684	AT5G45390	1845.33	2600.87	1459	2938.65	3399.38	3335	1521.49	4036.08	0.377045	0.376975	-1.40719	0	1
Cg00686	0	517	473.83	324	76	91	59	339.119	93.9807	3.5955	3.60811	1.84619	0	1
Cg00688	AT5G45610	422.39	465.9	276.47	94	106.96	81.99	298.762	117.891	2.52818	2.5341	1.3381	0	1
Cg00689	AT4G19006	1436.56	1701.77	1049.9	388.17	474.28	395.5	1081.82	523.838	2.06423	2.06515	1.0456	0	1
Cg00697	AT4G18930	697	684.04	426	193	200	180	463.277	239.34	1.93382	1.9356	0.951456	0	1
Cg00700	AT5G45700	1393.13	1827	1071	56	28	22	1107.38	44.8091	24.4689	24.708	4.61288	0	1
Cg00701	AT4G18890	1214.32	1532	876.63	193	115	97	931.21	170.698	5.44317	5.45505	2.44445	0	1
Cg00702	AT4G18880	183	162.36	113	229	241	178	118.239	270.275	0.438446	0.437497	-1.18953	0	1
Cg00705	AT4G18820	4566.63	4603.58	2865.99	1022.21	753.08	790.35	3089.47	1078.3	2.86431	2.8651	1.51819	0	1
Cg00707	AT5G45750	2056.78	2034.82	1362.25	700.92	852.59	802.96	1408.85	982.233	1.43413	1.43433	0.520177	0	1
Cg00712	AT4G18740	148	171	115	498	697.45	831.6	112.977	845.007	0.134177	0.133709	-2.89779	0	1
Cg00713	AT5G45780	17976.8	20914	13411.1	5630.63	5974.13	5375.91	13552.2	7090.17	1.91135	1.91141	0.934591	0	1
Cg00716	AT5G45800	701.4	849.51	595.67	1307	1498.13	1742	562.457	1899.92	0.296216	0.296047	-1.75528	0	1
Cg00717	AT4G18700	844.99	793	503.22	603	806	682	548.814	869.666	0.63126	0.631067	-0.663693	0	1
Cg00718	AT5G45820	1	6	1	413.01	962.91	1273.56	1.91631	1100.09	0.00216519	0.00175103	-8.85129	0	1
Cg00720	AT5G45840	1179	1499	918.34	257.83	303	247	931.071	336.546	2.7641	2.76649	1.46681	0	1
Cg00721	0	26	48.5	37	95.07	152.67	129.94	30.0275	156.684	0.194044	0.191695	-2.36554	0	1
Cg00723	AT4G18600	1022	1164	675	301.93	276.99	284	733.2	361.397	2.02747	2.02877	1.01968	0	1
Cg00732	AT4G18490	182.99	200	109	16	26	23	125.114	26.9713	4.57691	4.63744	2.19437	0	1
Cg00733	AT4G18470	469	457	318	89	87	63	322.383	99.7997	3.21992	3.23008	1.68703	0	1
Cg00744	AT5G46070	4127.52	4922.8	2772.85	1029	926.04	855	3027.19	1176.54	2.57234	2.57295	1.36308	0	1
Cg00747	AT5G46110	240.62	558.14	306.43	19438.4	24751.2	27241.9	289.018	29792.1	0.00971665	0.00970148	-6.68532	0	1
Cg00757	AT4G18370	476.96	674.01	363.99	1005.09	1130.01	1081.71	388.89	1342.54	0.289914	0.289673	-1.7863	0	1
Cg00760	AT5G46220	14	44	18	253.69	302	295	19.4284	354.794	0.0560013	0.0547864	-4.1584	0	1
Cg00763	AT5G46240	259.01	331	198	370	345	373.45	203.558	455.882	0.447081	0.446527	-1.16139	0	1
Cg00767	AT4G18270	333	277.49	199.67	43	29	32.17	209.023	43.8521	4.7269	4.7657	2.24089	0	1
Cg00770	AT5G46280	6768.22	8078.06	4884.02	821.32	989	555	5087.55	982.628	5.17551	5.17745	2.3717	0	1
Cg00780	AT5G58140	1549.19	2868.97	1248.98	4545.77	5615.71	5737.84	1437.77	6629.91	0.216916	0.216862	-2.20479	0	1
Cg00786	AT5G47750	3327.11	3037.38	1903.31	964	1034.98	1011.03	2113.77	1257.26	1.681	1.68125	0.74932	0	1
Cg00788	AT5G47710	1154	1034.04	667	198	204	220	731.332	260.132	2.80814	2.81132	1.48962	0	1
Cg00789	AT5G47690	8954.75	10166.3	5787.53	2763.61	2831.63	2696.16	6371.04	3465.12	1.83851	1.83862	0.878535	0	1
Cg00790	AT5G47660	414	397.96	225	86.99	98	101.01	263.156	119.421	2.19891	2.20349	1.13679	0	1
Cg00799	AT5G47540	2316.56	2448.04	1484.45	1654.61	2042.9	1972.86	1603.27	2363.49	0.678413	0.67835	-0.559765	0	1
Cg00801	AT5G47520	646.14	656.06	366	184	187	162	423.833	222.648	1.90171	1.90356	0.927296	0	1
Cg00809	AT4G17350	308.96	298.67	210	461	560.82	650.19	212.033	698.054	0.304213	0.303758	-1.71684	0	1
Cg00810	AT4G17360	419	402.64	259.93	1001	1128	1396	277.996	1473.86	0.188875	0.188623	-2.4045	0	1
Cg00814	AT5G47400	1603.76	1674.85	1027.23	572.98	576.21	524.33	1105.37	699.399	1.58007	1.58045	0.659991	0	1
Cg00815	#N/A	286.45	435.51	256.88	0	0	0	254.245	0	545.876	25425.5	9.09243	0	1
Cg00818	AT4G17440	240.09	243.63	140.59	36.31	36.25	50	159.121	51.3631	3.07907	3.09755	1.62249	0	1
Cg00822	AT5G47310	969.57	864	620	200	200	210.01	635.021	255.184	2.48577	2.48843	1.31369	0	1
Cg00824	AT5G47230	15	4	5	60	89	51	6.08522	82.7972	0.0786877	0.0736074	-3.66772	0	1
Cg00827	AT4G17530	2533.24	2731.7	1764.48	2305.77	2755.93	2547.87	1816.57	3172.22	0.572711	0.57265	-0.80412	0	1
Cg00829	AT4G17570	722.07	689.97	430.02	841.7	859.84	931.96	471.707	1101.55	0.428463	0.428226	-1.22276	0	1
Cg00831	AT5G47110	2087.67	2440.82	1376.65	8091.45	10576.1	13253.9	1510.89	13323.7	0.11343	0.1134	-3.14013	0	1
Cg00832	AT4G17610	1802.1	1928.95	1142.89	334.21	238	226.01	1248.34	335.532	3.7167	3.7204	1.89402	0	1
Cg00840	AT5G46910	701.5	769.67	453.66	216.49	149.11	123.29	493.279	205.52	2.39698	2.40009	1.26122	0	1
Cg00842	AT4G17720	1290.82	1324.65	841.99	412.91	422.98	308.04	890.023	477.303	1.86385	1.86467	0.898283	0	1
Cg00845	AT5G46840	2329.5	2516.68	1562.67	718	798.03	760.85	1649.77	950.393	1.73552	1.73587	0.795365	0	1
Cg00846	0	472.99	1145.65	639.01	1916.32	3389.25	3009.97	592.162	3446.87	0.171909	0.171799	-2.54028	0	1
Cg00853	AT4G17840	1285.24	1276.82	845.7	2582.66	3027.94	3397.27	879.526	3761.59	0.233912	0.233819	-2.09596	0	1
Cg00856	AT4G17900	56	56	15	243.99	266.07	160.02	30.4751	278.983	0.110724	0.109268	-3.17496	0	1
Cg00862	AT4G17970	414.81	392.17	247.99	1442.87	1222.94	1582.9	270.4	1783.76	0.151812	0.151595	-2.71964	0	1
Cg00864	AT4G18020	3047.07	2598.37	1950.7	432.92	378.02	587.92	1970.62	587.676	3.35137	3.3532	1.74475	0	1
Cg00871	AT5G46220	7472.83	8245.45	5573.16	2196.38	2413.14	2298.45	5533.71	2883.93	1.91866	1.9188	0.940097	0	1
Cg00881	AT5G46160	2047.4	2259.87	1406.91	597.94	830.94	689.67	1472.74	880.488	1.67229	1.67264	0.741823	0	1
Cg00885	AT5G46110	14205.9	21461.8	13254.1	152145	213555	233200	12765.3	249458	0.0511742	0.0511724	-4.28844	0	1
Cg00888	AT5G46030	1497.78	1582	893.99	483	624	558.98	1012.55	693.551	1.45965	1.45995	0.54562	0	1
Cg00892	AT4G18465	1057.47	1069.39	678.48	300	331	317	721.533	395.76	1.82219	1.82314	0.865671	0	1
Cg00893	AT4G18480	5399.9	9804.57	6003.87	20058	24210.2	27323.6	5567.14	29885.9	0.186293	0.18628	-2.42436	0	1
Cg00896	AT4G18570	1740.02	1947.99	1118.01	66	54	43	1229.51	68.3063	17.8846	17.9975	4.16065	0	1
Cg00908	AT5G45750	1040.99	1070.18	692.75	250.83	323.54	257.76	723.166	346.114	2.08792	2.08936	1.06207	0	1
Cg00909	AT4G18810	2857.45	3438.89	1699.6	4566.06	7375.73	6711	2022.69	7742.52	0.261289	0.261246	-1.93628	0	1
Cg00910	AT4G18880	449	340	206.01	484	537	559.89	251.339	660.309	0.381076	0.380648	-1.39185	0	1
Cg00918	AT4G18975	332	298	188.54	298	382.01	356.03	209.297	431.487	0.485616	0.485072	-1.04211	0	1
Cg00929	AT5G45390	1518.01	2026.7	1273	1841.81	2132.03	2039.82	1253.06	2508.73	0.499574	0.499483	-1.00123	0	1
Cg00933	AT4G19210	3161.1	3594.1	2280.74	3579.53	5002.38	4079.45	2336.46	5260.99	0.44416	0.444112	-1.17085	0	1
Cg00938	AT5G45290	996	1133.01	690	262	269	210.01	725.917	309.297	2.34496	2.34694	1.22956	0	1
Cg00950	AT5G45130	907	969.98	584.08	768	853.3	697.99	631.316	967.107	0.652956	0.652792	-0.614943	0	1
Cg00955	AT4G19880	1327.01	1130.8	730	1055	1060	1061	814.656	1328.12	0.613528	0.613395	-0.704798	0	1
Cg00956	AT4G19890	137	161	91	18	33.01	7	99.5719	23.774	4.12689	4.18692	2.04506	0	1
Cg00958	0	55	46	12	335.96	348	182.97	26.9479	361.033	0.0758354	0.0746666	-3.72099	0	1
Cg00960	AT1G70190	552	575.64	358.09	101	159.54	117.28	381.918	156.572	2.43497	2.43916	1.2839	0	1
Cg00963	AT4G20010	837	1143.46	622.07	1110	1530	1181	667.691	1587.31	0.420813	0.420647	-1.24875	0	1
Cg00970	AT5G44680	495	606	353	2539.32	3057.36	2541.2	373.924	3389.47	0.110442	0.110322	-3.17864	0	1
Cg00974	AT5G44635	5692.23	6268.47	3983.52	625.91	619.3	431.43	4117.48	699.826	5.88032	5.8835	2.55589	0	1
Cg00976	AT4G20300	1041.46	1064.4	681.05	387.22	356.36	353.9	717.748	459.527	1.56136	1.56191	0.6428	0	1
Cg00978	AT4G20360	6610.56	11007.7	5802.06	28644.9	34507.8	39422.2	6033.39	42824.9	0.140895	0.140885	-2.82731	0	1
Cg00979	AT5G44560	101.75	82.38	42	2	2	2	56.4367	2.5092	19.122	22.4066	4.25716	0	1
Cg00981	AT4G20400	3840.19	4115.92	2426.08	1057.88	1212.1	1101.86	2657.95	1406.34	1.88969	1.88998	0.918147	0	1
Cg00982	AT4G20430	1136.46	1183.47	753.35	1063.6	1104.49	1198.57	791.775	1407.9	0.562525	0.562383	-0.830012	0	1
Cg00984	AT5G44520	209.83	191.77	128.26	841	895	1019.53	136.34	1152.32	0.118675	0.118326	-3.07491	0	1
Cg00985	AT4G20440	2102.77	2385.57	1415.51	473.99	562.01	522.02	1516.18	649.594	2.33308	2.33402	1.22224	0	1
Cg00991	AT4G20820	62	49	52	135	134	162	43.707	180.482	0.244123	0.242211	-2.03432	0	1
Cg00992	AT4G20840	99	136.97	60	502	619.04	347	74.428	609.605	0.122764	0.122106	-3.02605	0	1
Cg01003	AT4G21065	1214.79	1746.03	991	140	193	108	1020.18	182.764	5.57028	5.5817	2.47775	0	1
Cg01008	AT4G05400	1181.01	1311.04	792	219.01	268	236	844.085	301.19	2.79971	2.80244	1.48528	0	1
Cg01009	AT4G21150	3412.63	3851.96	2237.28	999.69	1134.08	809.97	2434.52	1226.01	1.98536	1.98572	0.989399	0	1
Cg01011	AT4G05320	51421.1	53509.1	31202.1	47298.9	52218	46121.7	34769.8	60765.8	0.572198	0.572195	-0.805414	0	1
Cg01015	0	9	26	14	158	196	197	12.8652	229.721	0.0579173	0.0560448	-4.10986	0	1
Cg01019	AT4G05190	2213.51	2693.36	1714.42	177.99	90.81	51.67	1717.75	135.355	12.6506	12.6899	3.66113	0	1
Cg01020	AT4G05190	5357.97	6923.86	3771.82	325.08	155.19	85.33	4110.24	239.184	17.1529	17.1837	4.10038	0	1
Cg01021	AT4G05180	11564.6	17336.2	10229.7	62848.4	111598	116898	10158.7	120964	0.0839846	0.0839812	-3.57373	0	1
Cg01022	AT4G25210	4128.58	4188.43	2893	998.16	972	1037	2908.53	1258.59	2.31045	2.31093	1.20817	0	1
Cg01025	AT4G21390	289.45	205	125	682	701.17	520	156.056	794.128	0.196984	0.196523	-2.34385	0	1
Cg01027	AT4G05160	417.92	475.03	259	901.99	1171.12	1274.96	293.433	1395.91	0.210474	0.210215	-2.24829	0	1
Cg01035	AT4G21500	74	85	68	352	339	400	60.188	456.977	0.132595	0.131728	-2.9149	0	1
Cg01037	AT4G21520	605.48	691	390	138.85	163.56	101.08	431.097	167.786	2.56497	2.56923	1.35894	0	1
Cg01044	AT4G21660	3977.16	4161.51	2526.6	1283.98	1476.77	1350.09	2735.43	1714.53	1.59528	1.59544	0.673807	0	1
Cg01047	AT4G21700	1014.05	1158	684.96	343	314.05	338	733.692	416.861	1.75919	1.76002	0.814911	0	1
Cg01048	AT4G04950	2312.8	2418.11	1505.32	743.29	790	723	1603.37	942.177	1.70143	1.70177	0.766747	0	1
Cg01049	AT4G21710	4538.15	4674.5	2642.84	1672.99	1778.27	1545.69	3017.75	2085.92	1.44662	1.44672	0.53269	0	1
Cg01051	AT4G04920	3161.5	3114.33	1868.94	813.03	824.81	709.12	2080.95	980.372	2.12208	2.1226	1.08548	0	1
Cg01053	AT4G04890	2453.75	2672.6	1542.36	454.01	438.17	438.09	1704.94	556.616	3.06133	3.06302	1.61416	0	1
Cg01063	AT2G28940	840.82	901.01	498	158	212	171.06	569.879	224.935	2.53035	2.53346	1.33934	0	1
Cg01069	AT2G28990	67.3	85.74	8	731.55	562.47	408.46	37.0665	713.954	0.0525364	0.0519305	-4.25054	0	1
Cg01070	AT2G47980	5643.13	6307.47	3698.07	1219.23	1101.74	982.88	4011.44	1382.95	2.9	2.90063	1.53605	0	1
Cg01084	AT3G62910	738	1153.9	593.9	2175.14	2964.98	3022.61	637.433	3399.24	0.187634	0.187525	-2.41401	0	1
Cg01087	AT2G47800	152	129.71	95.75	6.04	5	3	97.7572	5.87546	15.4877	16.6116	3.95305	0	1
Cg01096	AT4G27820	953.33	886.91	635.27	220	222.75	238	641.967	284.757	2.25239	2.2544	1.17145	0	1
Cg01097	AT2G47710	959	731.62	528	991.03	1260.99	1298.45	569.957	1480.02	0.385295	0.385105	-1.37596	0	1
Cg01099	AT3G62810	520	619.72	409	59	82	24	402.924	68.1168	5.88176	5.91448	2.55625	0	1
Cg01100	AT3G62820	8	13	5	102	126	92	6.49683	133.106	0.052132	0.0488807	-4.26169	0	1
Cg01101	AT3G62830	1525.33	1338	812.96	183.36	119	66	935.374	154.845	6.02558	6.04039	2.5911	0	1
Cg01102	AT3G62840	1681.08	1490	992	186	220	188	1069.13	247.521	4.31313	4.31924	2.10874	0	1
Cg01103	AT3G62860	418.66	408.69	244	596.24	633.9	617.02	273.477	771.641	0.3548	0.354418	-1.49492	0	1
Cg01105	AT2G47600	442.95	497	308	1099.2	1352	1629.14	321.726	1703.8	0.18905	0.188833	-2.40316	0	1
Cg01106	AT2G47590	3661.97	4844.93	2809.01	8762.67	9082.07	10017.1	2918.01	11653.1	0.250436	0.250407	-1.99748	0	1
Cg01107	AT3G53760	1130	1235.76	776.99	336	330	299	810.467	403.433	2.00776	2.0089	1.00559	0	1
Cg01113	AT3G62580	256	159	125	328	362	345	138.327	432.064	0.320887	0.32017	-1.63986	0	1
Cg01124	AT2G47330	2495.56	2783.55	1652.31	990	1079	1049.99	1778.83	1302.46	1.36562	1.36575	0.449555	0	1
Cg01131	AT3G62310	3973.64	4371.56	2621.81	1385.4	1438.17	1336.25	2815.67	1737.84	1.62004	1.6202	0.696031	0	1
Cg01132	AT2G47240	4311.46	4657.86	2891.12	83.14	69.04	43	3053	81.686	37.1683	37.3704	5.216	0	1
Cg01142	AT3G62260	355.56	343.95	180.91	938.96	1393.89	1101.23	222.014	1425.28	0.156045	0.155775	-2.67997	0	1
Cg01157	AT2G46910	312.92	449.25	255.99	1063.54	1340	1563.63	262.937	1655.61	0.159052	0.15882	-2.65243	0	1
Cg01158	AT2G46850	78	73	47	0	0	2	50.8149	0.85203	38.8897	58.9595	5.28131	0	1
Cg01160	AT2G46820	2649.41	4266.37	2176.51	17119	30433.8	28364.1	2331.91	31481.7	0.0740856	0.0740722	-3.75466	0	1
Cg01162	AT2G46790	1148.53	1180.23	655.08	2349.76	3219.3	3368.57	758.122	3722.52	0.203758	0.203661	-2.29507	0	1
Cg01163	AT2G46735	29	36	23	175	176	244	22.8582	249.341	0.0933711	0.0917109	-3.42088	0	1
Cg01169	AT3G61870	748.12	1195.53	672.23	3738.57	4680.84	5129.43	677.354	5651.89	0.119918	0.119847	-3.05988	0	1
Cg01184	AT1G53350	1387.01	1622.91	979.01	1934.52	2450.97	2491.04	1027.46	2866.36	0.358559	0.358456	-1.47972	0	1
Cg01189	AT3G61650	2572	3150.02	2045.05	388.98	390	297.42	2019.7	449.407	4.49052	4.49406	2.16688	0	1
Cg01191	AT3G61610	1326.83	1387.02	921.03	69	60	51	940.635	75.3749	12.4088	12.4779	3.63329	0	1
Cg01195	AT2G46230	834.49	831.86	551.13	232.97	237	258	572.428	304.525	1.8784	1.87971	0.909502	0	1
Cg01196	AT2G46210	468	702	341	787	916	890	384.719	1081.76	0.355919	0.355647	-1.49038	0	1
Cg01202	AT2G46070	206	183	97	673	524.57	610.21	122.192	759.475	0.161405	0.1609	-2.63125	0	1
Cg01205	AT2G46020	5334.37	5857.44	3172.01	1579.69	1453.86	1298.04	3651.27	1812.62	2.0141	2.01435	1.01013	0	1
Cg01208	AT2G45980	617	507	306	545	721	599	362.498	775.677	0.467652	0.467338	-1.09649	0	1
Cg01213	AT2G45910	1846.09	1782.97	892.78	1522.25	1714.68	1441.08	1135.2	1950.58	0.582082	0.581985	-0.780705	0	1
Cg01214	AT3G61320	8	22	21	261	411.98	407.01	14.2945	448.771	0.0328582	0.0318742	-4.9276	0	1
Cg01215	AT2G45850	3675.86	4214.74	2362.7	993.23	1235.66	1134.12	2619.73	1401.05	1.86954	1.86982	0.902683	0	1
Cg01219	AT3G61250	874.58	739.81	578.91	39	38.91	37	571.189	48.0421	11.7846	11.8871	3.55883	0	1
Cg01221	AT2G45770	900	1381.29	791.92	1928	2202.28	2288.06	796.175	2679.66	0.297241	0.297121	-1.7503	0	1
Cg01225	AT3G61150	1232.01	1808.33	928.06	1529.69	1740.92	1719.16	1015.01	2082.57	0.487499	0.487387	-1.03653	0	1
Cg01226	AT2G45740	993	1097.74	629.12	2033.25	3291.15	3200.85	695.343	3540.88	0.196482	0.196378	-2.34753	0	1
Cg01247	AT2G45440	1305.93	1503.4	894.13	1210.79	1388.28	1215.2	951.909	1590.43	0.59864	0.598525	-0.74024	0	1
Cg01253	AT1G48050	1137.96	1250.18	762.28	106.8	161.02	91	810.116	148.491	5.44171	5.45537	2.44406	0	1
Cg01257	AT2G45350	59	71	49	408.84	440	507	46.8095	566.949	0.0833184	0.0825801	-3.58522	0	1
Cg01258	AT2G45340	1827.23	1694.42	1182.34	95	96	91.28	1216.43	117.994	10.2726	10.3085	3.36073	0	1
Cg01259	AT3G60770	9964.53	10550.8	7242.73	2888.26	3054.92	3187.28	7212.11	3816.25	1.88973	1.88984	0.918183	0	1
Cg01266	AT2G45180	1530.01	2436.01	1584	7158.91	8603.16	7979.81	1459.2	9896.79	0.147482	0.147443	-2.76139	0	1
Cg01269	AT3G60630	1269	986.51	678	1959.01	1845.23	2280.49	750.763	2550.17	0.294526	0.2944	-1.76353	0	1
Cg01274	AT2G45110	12.36	28.98	10.06	694.9	511	455	12.8533	697.61	0.0190808	0.0184388	-5.71173	0	1
Cg01275	AT2G45110	5	3	4	112.1	103	56	3.24395	113.178	0.0326506	0.0287482	-4.93675	0	1
Cg01280	AT3G20050	3706.12	4553.96	2685.74	909.68	970.43	720.43	2818.85	1084.45	2.59865	2.59933	1.37776	0	1
Cg01282	AT3G60510	332	381.98	245.73	99	100	84	248.634	118.207	2.09905	2.10329	1.06974	0	1
Cg01283	AT1G45332	3687.74	3975.98	2293.96	1058.24	1429.69	976.98	2544.63	1438.5	1.7687	1.76895	0.822693	0	1
Cg01285	AT2G45000	2411.66	2553.89	1445.37	734	689	680.02	1633.98	880.258	1.8558	1.85624	0.892038	0	1
Cg01287	AT2G44970	16	19	9	224.97	248.99	271.88	11.0818	311.637	0.0370018	0.0355908	-4.75626	0	1
Cg01290	AT3G60460	8	22	14	43	54.03	34	11.7543	54.4326	0.222607	0.216087	-2.16743	0	1
Cg01295	AT3G60390	763	728.95	516.57	19	24.49	19.35	520.979	26.1362	19.6011	19.926	4.29287	0	1
Cg01299	AT3G60320	1345.37	1267.67	696.24	1732.03	2632.57	2579.91	836.836	2886.83	0.289995	0.289883	-1.7859	0	1
Cg01300	AT2G44830	535	442	278	66	51	51	319.445	70.5398	4.5054	4.52809	2.17165	0	1
Cg01303	AT1G68730	182	240	133	329.97	504.94	441	142.452	529.793	0.269525	0.268895	-1.89151	0	1
Cg01307	AT1G26170	3004.76	3720.16	2129.92	479.52	565.71	407.47	2274.34	604.66	3.75922	3.76131	1.91044	0	1
Cg01308	AT1G26180	375	465	278	607.99	813.1	714.98	288.421	888.677	0.324906	0.324559	-1.62191	0	1
Cg01313	AT1G26230	631.34	1341.37	583.49	2674.48	4406.7	2906.95	651.066	4132.71	0.157635	0.157542	-2.66534	0	1
Cg01315	AT1G68890	1092.06	1436.3	742.93	1400.6	1636.43	1466.79	833.92	1877.73	0.444249	0.444113	-1.17056	0	1
Cg01329	AT1G69120	703.99	385	356	2	2	0	373.28	1.65717	175.982	223.907	7.45928	0	1
Cg01330	AT1G69160	181	517.07	323	761.93	903.11	1095	272.485	1153.09	0.236618	0.236315	-2.07937	0	1
Cg01331	#N/A	198	147	143	0	0	1	129.112	0.426015	145.166	296.142	7.18156	0	1
Cg01332	AT1G26330	684	726	423	131	148	116	468.54	164.619	2.84099	2.8461	1.50639	0	1
Cg01334	AT1G26340	1318	1362.64	919.07	295	379.03	297.22	932.535	403.956	2.307	2.30848	1.20602	0	1
Cg01336	AT1G69210	249	247.06	155.81	40	59	12	167.414	45.6953	3.63678	3.66312	1.86266	0	1
Cg01337	AT1G69220	1426.27	1414.03	842.95	574	577	515	940.722	696.179	1.35103	1.35126	0.434059	0	1
Cg01342	AT1G69270	509	501	325	146	124	112	343.688	160.072	2.14375	2.14701	1.10013	0	1
Cg01349	AT2G03480	564.7	620.16	375.3	40.05	77	40.63	400.882	64.9621	6.13413	6.17021	2.61686	0	1
Cg01354	0	278	294	144	10	9	8	180.061	11.3024	15.3392	15.918	3.93916	0	1
Cg01360	AT1G69390	1055.34	1285.02	728	1152	1601	1589.92	786.738	1807.67	0.435368	0.435225	-1.19969	0	1
Cg01363	AT1G69420	2226	2429.01	1532.43	621.05	542	472	1596.03	684.717	2.33003	2.33092	1.22035	0	1
Cg01373	AT1G26760	942.94	1021.01	710.12	51	24	12	696.458	36.7976	18.7022	18.9218	4.22514	0	1
Cg01376	AT1G26800	253	117	110	402	581	679	122.912	692.445	0.178059	0.177517	-2.48957	0	1
Cg01377	AT1G69580	335.02	474.09	324	1207.14	1398.94	1808.4	298.101	1845.72	0.161721	0.161514	-2.62842	0	1
Cg01378	AT1G26780	202	144	102	1	0	0	114.473	0.437017	127.198	256.104	6.99093	0	1
Cg01389	AT1G69610	671.65	691.22	422	1859.88	1861.98	2652.44	457.693	2671.87	0.171445	0.171304	-2.54418	0	1
Cg01390	AT1G26880	8697.39	9452.59	6406.34	2403.4	2456.91	2275.17	6379.58	2981.63	2.13945	2.13963	1.09724	0	1
Cg01394	AT1G26840	1001.11	1225.06	814.98	143	169	72	792.793	159.341	4.96383	4.97519	2.31145	0	1
Cg01397	AT1G69710	1279.3	1382.11	901.59	298	237	247	921.766	328.258	2.80549	2.808	1.48825	0	1
Cg01404	AT1G69780	1534.87	1374	860.06	62	45.97	43	962.585	63.414	15.0758	15.1771	3.91416	0	1
Cg01406	AT2G02760	2625.99	2558.99	1661	969	1112	1098.94	1761.73	1327.06	1.32743	1.32755	0.408641	0	1
Cg01407	AT1G69800	416.82	426	235	75	117	87	273.626	115.653	2.36044	2.36581	1.23906	0	1
Cg01409	AT1G14410	3259.5	3615.64	2209	351	316.1	203	2337.41	363.648	6.4207	6.42751	2.68273	0	1
Cg01412	AT1G69850	78	100	65	153	236	229	63.3215	256.831	0.247916	0.246579	-2.01208	0	1
Cg01419	AT1G69870	291	247.54	112	3830.03	3124.21	3466.74	161.102	4374.01	0.0369344	0.0368339	-4.75889	0	1
Cg01420	AT1G27090	3294.96	3677.61	2156.82	1140	1084.78	1005.15	2340.19	1351.17	1.73172	1.73196	0.792202	0	1
Cg01422	AT1G27100	12	11	2	85	60	55	5.86845	84.0712	0.0749375	0.0699139	-3.73817	0	1
Cg01429	AT1G27120	1003	1091.01	681	192.98	133.99	170.03	714.937	209.237	3.4115	3.41676	1.77041	0	1
Cg01430	AT1G69935	244	375	187	1425.32	1965.97	2260.83	205.915	2355.84	0.0875867	0.0874099	-3.51314	0	1
Cg01432	AT1G10430	827	751	524	125.44	180	62.99	543	152.136	3.56132	3.569	1.83241	0	1
Cg01438	AT1G27210	381.05	428.3	235.29	780.93	951.13	952.43	266.167	1119.46	0.238081	0.23777	-2.07047	0	1
Cg01443	AT1G70140	139	104.89	45	255	344	234	70.9143	345.826	0.206129	0.205081	-2.27838	0	1
Cg01447	AT1G24120	1461.26	1682.9	1070.93	339.24	366.29	404.32	1090.85	463.927	2.34998	2.35131	1.23265	0	1
Cg01453	AT1G70230	135	166.33	104	333.07	383	410	105.017	470.193	0.224119	0.223366	-2.15766	0	1
Cg01463	AT1G70300	1107	1180	713	277	344	285	769.715	377.167	2.0395	2.04075	1.02821	0	1
Cg01465	AT1G23800	669.94	732.93	461	181	242.94	175	480.689	248.78	1.93044	1.93215	0.948931	0	1
Cg01467	AT1G23790	1570.02	2019.94	1256.49	82	58	32	1257.31	72.1787	17.314	17.4172	4.11387	0	1
Cg01478	AT1G23460	156.94	205.36	113.14	236.87	215.97	237.92	121.923	289.44	0.422169	0.421257	-1.24411	0	1
Cg01485	AT1G23380	2399.13	1511	1352.26	5	5	5	1366.59	6.27299	202.839	217.507	7.66419	0	1
Cg01488	AT1G70530	277.96	216.37	140	447	470.05	446.91	161.422	569.793	0.283886	0.283312	-1.81662	0	1
Cg01492	AT1G70570	3227.8	4230.85	2638.05	17408.8	19819.7	30668.1	2622.08	28433.8	0.0922321	0.0922175	-3.43859	0	1
Cg01499	AT1G23280	1347.55	1479.67	935.47	382.74	506.91	414.23	971.054	542.221	1.7902	1.79087	0.840122	0	1
Cg01503	AT1G23230	1593.55	1787.26	967.41	491	469	374.02	1106.23	557.558	1.98325	1.98405	0.987865	0	1
Cg01504	AT1G70710	842.05	805.36	537.14	98.95	62.4	60.61	563.194	93.4973	5.99869	6.0231	2.58465	0	1
Cg01507	AT1G23190	6536.95	7734.72	4724.95	9117.88	12120	12177	4901.65	13918	0.352201	0.35218	-1.50553	0	1
Cg01508	AT1G70740	500	420	248	485	549	452	295.791	619.482	0.477874	0.477489	-1.0653	0	1
Cg01510	AT1G70750	789.52	804.19	478.56	245.16	238.77	201.93	529.821	286.659	1.84689	1.84823	0.885095	0	1
Cg01511	AT1G23180	541.95	783	418.66	837.96	922.66	784.79	447.516	1061.82	0.421716	0.421467	-1.24566	0	1
Cg01512	AT1G70760	936.79	1441.45	846.64	10369.9	16264.8	19187	837.648	19074.5	0.043938	0.0439151	-4.50839	0	1
Cg01513	AT1G23170	5106.48	5496.35	3341.96	1296.29	1459	1192.99	3581.6	1646.03	2.17557	2.1759	1.12139	0	1
Cg01516	AT1G70820	52	363.45	60	2979.49	7562.56	4506.98	113.936	6183.38	0.0185003	0.0184278	-5.75631	0	1
Cg01519	AT1G23090	244.9	195	143.98	6334.22	4833.37	9122.79	150.675	8547.19	0.0176823	0.0176298	-5.82155	0	1
Cg01524	AT1G71010	3175.5	3373.92	2038.71	4423.1	5218.76	6154.16	2203.16	6598.23	0.333949	0.333903	-1.5823	0	1
Cg01526	AT1G23010	441.98	452.85	244	1305.37	1217	1573.01	288.513	1717.13	0.168246	0.168025	-2.57135	0	1
Cg01529	AT1G71160	582.74	663.95	373	154.96	184.48	141	413.809	200.024	2.06631	2.06874	1.04705	0	1
Cg01533	AT3G12670	3389.54	3593.25	2223.12	1332.91	1379.2	1260.7	2366.93	1659.63	1.42606	1.42617	0.512032	0	1
Cg01535	AT1G15200	5542.96	5432	3448.07	1982.4	2378.98	2304.71	3704.38	2779.71	1.33259	1.33265	0.414236	0	1
Cg01536	AT1G15110	666.91	593.56	367	662	689.98	719.3	415.054	865.911	0.479607	0.479332	-1.06008	0	1
Cg01542	AT2G01210	1105.22	1047	740	122	97	67	749.68	119.841	6.23524	6.25519	2.64045	0	1
Cg01543	AT2G01220	1345.53	1218.06	775.09	1162.24	1271.42	1352	854.508	1581.74	0.54037	0.540237	-0.887981	0	1
Cg01544	AT2G01260	617.21	594.07	355	1096.79	1031.7	1255.23	399.594	1418.04	0.282029	0.281798	-1.82608	0	1
Cg01546	AT2G01290	454	539.98	295.37	1052.77	955.84	1279.99	329.148	1379.65	0.238831	0.238579	-2.06594	0	1
Cg01548	AT2G01320	1584	2017	1207.98	2379.09	3005.63	3005.97	1242.22	3497.19	0.35529	0.355205	-1.49293	0	1
Cg01550	AT2G01330	261	270	164	44	45	15	178.171	43.2395	4.08724	4.11984	2.03113	0	1
Cg01555	AT1G14990	274.03	361.48	221.52	33	61	20.5	222.228	47.0404	4.68761	4.7234	2.22885	0	1
Cg01556	AT2G01450	352.61	331.03	180.69	56.84	89.45	70.02	218.41	89.6952	2.42759	2.43486	1.27953	0	1
Cg01559	AT1G14980	2887.17	2860.35	1817	703.07	848	742	1943.98	955.405	2.03421	2.03471	1.02447	0	1
Cg01563	AT2G01540	425	326.01	201	437	550	447	241.008	596.767	0.404322	0.403867	-1.30642	0	1
Cg01565	0	781.26	688.14	468	640	769	740	498.444	896.057	0.556495	0.556269	-0.845559	0	1
Cg01567	AT2G01590	185	328	206	1431	2089.02	1709	189.092	2171.42	0.0872784	0.0870865	-3.51823	0	1
Cg01569	AT1G14900	5867.12	6242.25	3574.7	317.61	171	108.92	4002.8	252.16	15.8465	15.8734	3.9861	0	1
Cg01571	AT2G01630	4438.49	4725.91	3160.1	1243	977	1412.07	3194.34	1527.34	2.09111	2.09144	1.06427	0	1
Cg01573	AT2G01650	947.99	942.62	610.9	1266.28	1179	1508.39	644.246	1657.64	0.388825	0.388656	-1.36281	0	1
Cg01575	AT2G01690	1031.06	1118.06	642.93	1354.58	1791.86	1718.15	713.441	2025.56	0.352368	0.352222	-1.50485	0	1
Cg01576	AT1G14850	3424.93	4143.63	2309.5	919.78	1028.13	903.01	2528.05	1189.24	2.12534	2.12577	1.08769	0	1
Cg01577	AT2G01730	995.46	1120.56	654.04	205.83	335.67	193	709.991	303.609	2.33645	2.33846	1.22432	0	1
Cg01580	AT1G14830	158	175.01	82	29.86	34.64	25.02	104.146	37.2721	2.77203	2.79373	1.47094	0	1
Cg01581	AT2G01760	1448.36	1046.37	638.34	87	86	47.52	790.101	91.9394	8.55537	8.59288	3.09683	0	1
Cg01582	AT1G14810	866.03	1115.68	700.86	1037.77	1146.18	1131.85	696.687	1384.51	0.503367	0.503204	-0.990316	0	1
Cg01583	AT1G14790	4689.1	3795.16	2578.43	481	484.52	303.03	2833.87	529.022	5.35296	5.35672	2.42034	0	1
Cg01587	AT3G04140	481.97	441	353	22	15	12	334.471	20.6	15.8989	16.229	3.99086	0	1
Cg01591	AT3G25920	2964.36	5659.26	2982.53	10960.5	13016.9	13802.7	3003.71	15767.1	0.190529	0.190506	-2.39192	0	1
Cg01592	AT1G13390	243	275	129	283.98	319.23	301	162.513	377.334	0.431391	0.430703	-1.21293	0	1
Cg01601	AT1G13330	699	957.85	584.63	58	70	26	581.883	63.833	9.05682	9.11444	3.179	0	1
Cg01606	AT1G13260	510	347	157	1015.82	1303	1297	248.872	1506.68	0.165437	0.165184	-2.59565	0	1
Cg01609	AT3G25690	130	258.62	173	7047.67	6639.06	10882	149.35	10315.5	0.0145228	0.0144792	-6.10553	0	1
Cg01610	AT1G13220	1148.57	1289.6	752.8	296.77	196	234.14	817.794	306.188	2.66835	2.67084	1.41595	0	1
Cg01613	AT3G25640	1907.72	1736	1166	73	87	78.04	1237.87	99.2147	12.4229	12.4755	3.63493	0	1
Cg01623	AT3G25560	2242.61	2023.02	1375.99	503.09	522	513	1453.17	642.802	2.25977	2.26066	1.17617	0	1
Cg01624	AT1G13570	1382.05	1374.92	968.72	403	442	412.02	967.727	524.717	1.84353	1.84427	0.882474	0	1
Cg01625	AT1G13580	426.01	398.92	263	395.49	436	479	279.869	547.62	0.51148	0.511073	-0.967249	0	1
Cg01645	AT3G02180	984	1121	687.09	209.09	246.42	177	719.495	263.27	2.72985	2.73285	1.44882	0	1
Cg01647	AT2G03630	165	214.46	121.02	30	21	32	128.615	34.9659	3.64304	3.67755	1.86514	0	1
Cg01649	AT1G13750	453.37	435.11	264.4	62	56.9	51.92	294.561	71.4939	4.09985	4.11965	2.03557	0	1
Cg01654	AT1G13820	432.25	533	289.01	1184.64	1303.13	1307.68	320.386	1585.06	0.202363	0.202134	-2.30498	0	1
Cg01658	AT1G13900	850.39	846	517	974	1170.36	960.89	566.761	1293.28	0.438437	0.438239	-1.18956	0	1
Cg01663	AT2G03350	530	462.08	357	86	107	106	351.428	124.639	2.81279	2.81943	1.492	0	1
Cg01665	AT1G13960	445	445	257	518.31	488	537.76	292.175	646.688	0.452197	0.45181	-1.14498	0	1
Cg01669	AT1G13990	92	136.02	58	361	590	394	71.912	556.637	0.129919	0.129206	-2.94431	0	1
Cg01670	AT1G14000	939	990.99	563.02	896.46	1114.15	1025	635.545	1264.7	0.502711	0.502532	-0.992198	0	1
Cg01672	AT1G14030	657.77	995.04	530	1376.92	1973.72	1876.35	560.983	2173.93	0.258209	0.258053	-1.95339	0	1
Cg01676	AT2G03220	423	467	288	67	71	58	303.327	81.7902	3.69323	3.70826	1.88488	0	1
Cg01677	AT2G04660	846.04	943.28	520.8	266	262	244	588.685	322.785	1.82258	1.82374	0.865983	0	1
Cg01678	AT1G14150	919.05	1327.94	735.81	8708.35	11838	14784.7	768.308	14739.6	0.0521556	0.0521262	-4.26104	0	1
Cg01689	AT2G02960	315.54	423.7	228.61	20.98	13	7	247.939	17.2411	14.0281	14.3729	3.81025	0	1
Cg01691	AT1G14270	885.98	1220.43	752.45	2460.39	3631.03	3600.45	743.091	4030.87	0.184445	0.184352	-2.43874	0	1
Cg01692	AT1G14280	215	217	199	468.99	599.81	503	168.761	654.108	0.25853	0.258013	-1.95159	0	1
Cg01693	AT1G14300	1506.57	1467.46	963.79	465.01	509.98	406	1014.52	575.87	1.7611	1.7617	0.816478	0	1
Cg01698	AT1G14345	196	290	180	1488.42	1669.62	1732.01	173.731	2042.09	0.0852841	0.0850796	-3.55158	0	1
Cg01702	AT2G02790	2743.98	2502.74	1722.44	291	289	241	1798.21	343.004	5.23677	5.24241	2.38868	0	1
Cg01710	AT2G02560	5436.01	6015.15	3466.99	2111.99	2248.39	2003.47	3816.15	2656.88	1.43625	1.43633	0.522309	0	1
Cg01715	AT1G14510	2305.65	2498.04	1526.52	926.09	1080.04	959.84	1627.14	1236.53	1.31577	1.31589	0.39591	0	1
Cg01716	AT5G39960	1277.94	1399.84	834.26	271	379	302	900.949	395.492	2.27654	2.27802	1.18684	0	1
Cg01717	AT2G02450	61	187	88	432.75	390	477	87.0826	545.039	0.160492	0.159789	-2.63943	0	1
Cg01719	AT2G02390	314.99	219	104	509	709	561	157.298	739.057	0.213333	0.212847	-2.22882	0	1
Cg01720	AT2G02370	424	437	273	78	87	54	291.471	91.1584	3.18622	3.19717	1.67184	0	1
Cg01724	AT2G02170	2254.12	1895.37	1518.99	75	69	42	1479.41	77.687	18.9355	19.041	4.24303	0	1
Cg01726	AT2G02130	17330.8	15637.7	10661.4	1561.76	1457	1516.75	11241	1899.19	5.91765	5.91883	2.56502	0	1
Cg01729	AT2G02080	23.76	134.75	44.24	642.9	796.3	894.09	51.2352	973.658	0.0530751	0.052631	-4.23582	0	1
Cg01730	AT2G02070	1166.23	1456.3	815.04	1901.1	2016.49	1928.91	881.254	2442.15	0.360974	0.360855	-1.47003	0	1
Cg01731	AT1G14590	409	440	280	111	90	109	291.289	130.185	2.23307	2.2374	1.15903	0	1
Cg01732	AT2G02060	326.06	368.18	207.72	12	8	9	230.447	12.2109	18.2144	18.8576	4.18701	0	1
Cg01744	AT2G01940	468	393.94	233	18	11	20	277.358	20.6938	13.1294	13.3969	3.71473	0	1
Cg01745	AT1G14685	728.17	780.11	512	247	276	203	522.78	302.497	1.7271	1.72819	0.788348	0	1
Cg01747	AT1G14687	949.39	953.25	763.02	80	46	43	702.116	71.292	9.79091	9.84721	3.29144	0	1
Cg01749	AT1G80690	716.24	868.08	536.11	127.15	167.92	133	548.303	177.979	3.07528	3.08061	1.62072	0	1
Cg01750	AT5G13720	527.06	770.69	364.41	2416.84	4066.75	3301.23	421.745	4054.98	0.10411	0.104009	-3.26382	0	1
Cg01751	AT5G15920	3817.96	4445.88	2763.38	790.12	782.01	590.44	2848.35	903.041	3.15306	3.15415	1.65675	0	1
Cg01752	AT5G16400	312.97	517.86	263	1555.66	3064.94	2997.8	280.674	3157.09	0.0890376	0.0889059	-3.48944	0	1
Cg01755	AT3G02690	385.94	597.64	276	1110.52	1758.98	1412.19	319.516	1775.69	0.180155	0.179944	-2.47269	0	1
Cg01756	AT3G02660	914.19	1270	781	1983	2593	2602	770.788	2990.43	0.257868	0.257754	-1.9553	0	1
Cg01757	AT5G16300	1859.19	1921.78	1154.14	736.35	727	611	1263.72	866.761	1.45773	1.45797	0.543727	0	1
Cg01764	AT3G02650	1094.54	1335.64	790	223	258	221	829.286	292.628	2.831	2.83386	1.50131	0	1
Cg01766	AT5G16250	3534.23	3847.87	2556.95	176.26	47	44	2577.07	114.177	22.4831	22.569	4.49077	0	1
Cg01773	AT5G16180	333.27	410.73	266.88	384.93	410.06	343.49	262.958	475.119	0.553895	0.553467	-0.852314	0	1
Cg01777	0	373	423.04	301	41	41	44	287.031	52.7166	5.4058	5.44395	2.43451	0	1
Cg01778	AT2G18410	666	606.98	434	87	108	85	442.131	116.521	3.78329	3.7942	1.91964	0	1
Cg01779	AT3G02570	598	572	375	112	120	93	397.632	135.553	2.92677	2.93326	1.54931	0	1
Cg01781	AT3G30370	301.54	302.65	185.12	62.2	54.91	42.31	202.21	66.7081	3.01716	3.03096	1.59319	0	1
Cg01782	AT5G16120	674.12	591	373	965.63	942.98	1097	418.292	1258.57	0.332601	0.332359	-1.58814	0	1
Cg01788	AT3G02530	4507.92	5542.68	3333.82	1015.71	1357.13	1070.53	3453.79	1431.35	2.4125	2.41295	1.27053	0	1
Cg01803	AT3G02350	1020	1287.21	774.97	1496.02	1816	1821.12	796.291	2140.7	0.372114	0.37198	-1.42618	0	1
Cg01807	AT5G15802	161	134	106	154	207	184	104.457	226.742	0.461797	0.460713	-1.11467	0	1
Cg01815	AT5G15750	1490.99	1479.29	940	412	506	450.04	1004.99	569.907	1.7628	1.76341	0.81787	0	1
Cg01817	AT1G13640	1003.89	986.99	640.05	232	232	228	677.26	289.363	2.33836	2.34047	1.2255	0	1
Cg01826	AT5G15610	3117.92	3214.91	2026	814.92	871.85	814	2150.37	1044.3	2.05868	2.05914	1.04172	0	1
Cg01830	AT3G02150	158.01	533	203	687	1024.15	949.01	227.275	1105.55	0.205913	0.205585	-2.2799	0	1
Cg01833	AT3G02120	1336.06	1582.95	1122	78.03	47	28	1059	64.4325	16.3249	16.4335	4.029	0	1
Cg01834	AT3G02110	3646.02	3383.22	2237.98	319	408.07	278.01	2383.73	417.631	5.70249	5.70763	2.51159	0	1
Cg01835	AT5G15550	1403.51	1619	1021.55	373.39	442	323	1045.75	473.853	2.20573	2.20689	1.14125	0	1
Cg01841	AT3G02080	4261.34	4243.99	2951.75	1162.04	1261	1240.45	2972.11	1530.05	1.94221	1.94249	0.957697	0	1
Cg01842	AT3G01015	1640.77	2049.16	1230.83	87	16	15	1270.44	50.6757	24.8503	25.0652	4.63519	0	1
Cg01847	AT5G15450	1397.07	1876.72	966.14	4231.93	5109.01	6499.6	1081.22	6618.87	0.163414	0.163356	-2.6134	0	1
Cg01850	AT5G15410	2030.81	2040.06	1364.86	2819.21	2829.6	2942.35	1405.1	3593.5	0.39109	0.391012	-1.35443	0	1
Cg01852	AT5G15390	677.86	794.55	451.99	766.25	837	817	492.843	1010.66	0.487881	0.48765	-1.0354	0	1
Cg01854	AT3G01080	224	205.98	146	308.24	259	308.01	149.121	367.339	0.406703	0.405965	-1.29795	0	1
Cg01857	AT3G01120	5908.38	9640.01	5710.98	16436	22427.8	24142.4	5539.21	26249.8	0.211033	0.211019	-2.24446	0	1
Cg01865	AT5G15230	4150.35	3665.25	2656.2	186.84	173.76	130.12	2711.74	205.124	13.1923	13.2194	3.72162	0	1
Cg01868	AT5G15190	250.78	199.06	128	14	12	4	147.102	12.5211	11.3622	11.7398	3.50617	0	1
Cg01873	AT3G28857	71	175.79	95	205.31	248	238.03	89.3993	288.237	0.311274	0.310183	-1.68374	0	1
Cg01875	AT5G15150	268	310	177	26	16	18.02	193.32	25.3043	7.51957	7.63717	2.91065	0	1
Cg01890	AT3G01330	230	271.99	167.03	19	25.95	9	172.714	22.2986	7.60722	7.74246	2.92737	0	1
Cg01892	AT3G01350	35	50	34	383	442	679	31.3022	629.714	0.0504123	0.0497237	-4.31008	0	1
Cg01895	AT3G01380	816.41	924.13	526	267.2	232.24	232.13	579.646	306.599	1.88921	1.89054	0.917786	0	1
Cg01896	AT3G01390	193	127.98	86	239	315	343	103.09	373.914	0.276609	0.275726	-1.85408	0	1
Cg01897	AT5G14920	21168.3	15579.5	10651.9	671.85	403.94	400.4	12090.8	622.355	19.4138	19.4273	4.27901	0	1
Cg01898	AT5G14910	1895.73	3365.71	1874.49	4245.64	5535.79	5506.91	1852.89	6369.07	0.290972	0.290922	-1.78105	0	1
Cg01899	AT3G01410	451	451	284	89	124.94	69	304.655	117.212	2.59284	2.59904	1.37453	0	1
Cg01903	AT5G14880	789.68	716.16	482.08	214	238.81	236.18	511.654	287.648	1.77749	1.77873	0.829843	0	1
Cg01906	AT3G01440	224	590	281	8942.9	11962.5	13971.4	283.088	14544.3	0.0194953	0.0194645	-5.68073	0	1
Cg01907	AT2G16890	9	46.03	14	713	1072.31	1129	17.2976	1212.44	0.0146459	0.0142748	-6.09336	0	1
Cg01909	AT3G01470	768.93	808.51	608	954.48	1041	920.26	573.101	1216.79	0.471197	0.470999	-1.0856	0	1
Cg01911	AT3G01480	2214.45	3905.21	2103.34	9101.99	13280.6	14552.5	2127.26	15377.6	0.138362	0.138336	-2.85348	0	1
Cg01913	AT3G01500	599.86	1208.14	585	17569	20582.9	30830.9	615.026	28872	0.0213177	0.0213022	-5.55181	0	1
Cg01916	AT5G14720	908.32	1055.15	602.36	1363.5	1546.81	1781.28	657.094	1960.4	0.335341	0.335187	-1.5763	0	1
Cg01922	AT3G01540	10481.1	10004.6	6124.83	2702.64	2202.02	1966.5	6802.17	2881.09	2.36075	2.36096	1.23924	0	1
Cg01929	AT3G01660	72.01	103	54	224.55	367.62	327.11	58.6416	381.434	0.154774	0.153762	-2.69176	0	1
Cg01936	AT5G14480	183.03	208	125.05	222	286	269	132.718	323.604	0.410974	0.410143	-1.28288	0	1
Cg01942	AT5G14270	3527.82	3769.81	2198.73	1255.02	1545.59	1370.01	2428.36	1737.31	1.39766	1.39777	0.483014	0	1
Cg01943	AT3G01780	2892.9	3200	1928.97	1091.95	1172.01	995.3	2061.07	1360.13	1.51516	1.51534	0.599474	0	1
Cg01947	AT3G01910	2879.21	2698.63	1572.02	2985.24	4105.47	3766.01	1817.5	4516.54	0.402471	0.402411	-1.31304	0	1
Cg01948	AT5G14150	322.05	360.86	195	83	77	101	223.306	109.451	2.03583	2.04015	1.02562	0	1
Cg01951	AT5G14120	706	870	553	995.01	1224.72	1147.02	552.545	1403.04	0.394021	0.393823	-1.34366	0	1
Cg01954	AT5G14050	1401.01	1493.01	858.02	412.75	524.62	392.96	957.967	553.209	1.73104	1.73164	0.791637	0	1
Cg01955	AT5G14040	2420	3614	2061.14	17897.2	25353.2	27392.1	2093.9	29418.3	0.0711917	0.0711773	-3.81215	0	1
Cg01959	AT5G13960	2954.91	3571.77	2207.17	429	499.55	404	2258.28	555.197	4.06496	4.06748	2.02324	0	1
Cg01968	AT1G61660	30	33	16	190.01	146	250.53	19.8799	246.936	0.0822406	0.0805436	-3.60401	0	1
Cg01971	AT1G61690	1049	942	645	932	970	994	679.282	1210.58	0.561291	0.561126	-0.833179	0	1
Cg01986	0	32.43	74.63	31.36	1146.01	1894.51	1700.62	35.2144	1967.14	0.0181342	0.0179063	-5.78514	0	1
Cg01989	#N/A	0	0.38	3.64	54.82	122.4	114.91	1.40498	120.838	0.0154288	0.0117087	-6.01823	0	1
Cg01993	AT1G61870	788	813	532	224	282	255	550.82	316.947	1.73681	1.73787	0.796436	0	1
Cg01995	AT1G61890	1068	890	450	3142.69	2516.07	2554.93	601.301	3447.06	0.174551	0.174442	-2.51828	0	1
Cg01997	AT2G26760	93.85	91.4	52.29	0.28	3.07	1.39	60.3837	1.91664	25.5325	31.3467	4.67426	0	1
Cg01999	AT1G11720	3106	3864.08	2199.07	4780.03	6547.43	5975.12	2354.13	7198.2	0.327088	0.327045	-1.61225	0	1
Cg02000	AT1G11750	2102.48	2898.55	1695.93	3854.74	5392	5514.67	1731.39	6145.25	0.281799	0.281745	-1.82726	0	1
Cg02003	AT4G04610	4123.63	4738.53	2637.81	18445.1	26269.1	34194.3	2936.54	32914.2	0.0892308	0.0892182	-3.48631	0	1
Cg02004	AT1G11860	10805.2	12153.3	8062.84	12663.1	15754.5	15976.1	8054.07	18509	0.435158	0.435144	-1.20039	0	1
Cg02005	AT5G55070	1268.7	1370.04	832.03	518.01	552.28	456.17	891.46	636.969	1.39924	1.39953	0.484646	0	1
Cg02017	AT4G22140	651	661	482.98	151	152	159	468.473	193.244	2.42083	2.42418	1.2755	0	1
Cg02018	AT2G20060	1296.49	1455.09	905.25	340.92	430.83	325.38	943.123	456.303	2.06579	2.06686	1.04669	0	1
Cg02019	AT1G12000	8893.83	9978.67	6197.1	2293.74	2730.39	2094.46	6464.4	2963.8	2.18093	2.18111	1.12494	0	1
Cg02020	AT1G62380	25	45.92	19.87	571	726	823.99	23.0147	884.846	0.0265232	0.0260209	-5.2366	0	1
Cg02028	AT1G62440	5251.47	7681.71	4020.88	437.57	209.99	204	4344.28	360.357	12.0412	12.0552	3.5899	0	1
Cg02031	0	17189.9	19491.2	16681.5	717.93	1207.79	745.62	14246.5	1104.32	12.8956	12.9006	3.68881	0	1
Cg02033	AT1G62500	14820.4	12287.4	8417.82	314.69	135	141	9118.84	250.454	36.3433	36.4078	5.18362	0	1
Cg02034	AT1G62510	4987.99	6662.13	4302.96	44292.6	50388	56033.3	4161.55	62957.9	0.0661075	0.0661008	-3.91904	0	1
Cg02036	AT1G12110	22	28	3	210.94	220	256	12.2503	287.389	0.0441781	0.0426596	-4.50052	0	1
Cg02039	AT1G62780	705	1470.88	710	2190.1	2787.24	3009.94	742.259	3330.78	0.222957	0.222851	-2.16516	0	1
Cg02040	AT4G28490	201.74	307.64	154.01	786.52	697.55	827.52	169.499	969.396	0.175247	0.174859	-2.51254	0	1
Cg02041	AT1G62750	1993.55	2891.46	1618.69	8576.4	8346.02	10266.3	1677.2	11389.6	0.147292	0.147258	-2.76325	0	1
Cg02045	AT1G12244	436	499.12	322	459	494	408	325.707	567.839	0.57394	0.573598	-0.801027	0	1
Cg02046	AT4G00180	317.18	305.08	191.98	18	24	11	208.767	21.9501	9.33385	9.50713	3.22247	0	1
Cg02047	AT1G12240	997.02	1055.88	721.94	2372.02	2745	3342	720.67	3535.2	0.20396	0.203857	-2.29364	0	1
Cg02059	AT1G12380	1911	1745.04	1082	166	118	114	1210.13	167.315	7.21528	7.23224	2.85105	0	1
Cg02062	AT1G12430	1658.28	1641.31	982.82	1085.76	1130.07	1131.98	1094.14	1399.23	0.782029	0.781958	-0.354705	0	1
Cg02063	AT1G12440	1566	1631.99	903	1243	1645.49	1364.02	1042.28	1768.62	0.589427	0.589321	-0.762614	0	1
Cg02066	AT1G62960	715	935.99	500.95	2214	3729.02	3868.99	550.291	4075.96	0.135108	0.135011	-2.88782	0	1
Cg02072	AT1G63000	326.5	344	236	440.21	573	651	235.458	694.083	0.339679	0.339245	-1.55775	0	1
Cg02080	AT1G63100	2351.8	2844.19	1713.09	288.51	408.95	223.07	1781.86	381.246	4.66928	4.67368	2.2232	0	1
Cg02081	AT1G63110	1260.8	1176.21	747.19	413.08	423.33	343.83	815.998	492.762	1.65535	1.65596	0.727135	0	1
Cg02082	AT1G63160	1737	1935.94	1203	285.06	378	281	1257.01	392.298	3.20159	3.20415	1.67879	0	1
Cg02094	AT1G63470	2076.63	2197.81	1337	433.98	565	479.15	1440.24	615.017	2.34077	2.34176	1.22698	0	1
Cg02096	AT1G63640	1801.42	1997.05	1265.43	194.01	113.96	93	1307.72	169.028	7.71818	7.73633	2.94826	0	1
Cg02101	AT1G63690	459	468.14	251.98	519	672.04	617.1	298.634	752.854	0.397042	0.396677	-1.33264	0	1
Cg02105	AT1G63770	7328.01	8712.54	5219.3	8201.89	9833.94	9867.75	5475.97	11638.8	0.470514	0.470493	-1.08769	0	1
Cg02109	AT5G23590	1039	1063.31	613	327	332	311	692.257	405.395	1.7068	1.70759	0.771291	0	1
Cg02111	AT5G41400	1588	1455.77	874	360	253	281	997.731	376.103	2.65077	2.65277	1.40641	0	1
Cg02113	AT5G41410	67	50	35	356	605	617.01	38.8879	655.331	0.06001	0.0593551	-4.05865	0	1
Cg02114	AT5G41460	1227	1604	912	43.2	40	27	962.84	46.0442	20.7115	20.9069	4.37236	0	1
Cg02115	AT5G52640	447.39	470.67	317.12	76.8	75.3	32.65	320.211	76.9572	4.14185	4.16049	2.05027	0	1
Cg02119	AT1G63970	665.6	768.25	495.01	1589.75	2260.84	2419.24	499.867	2610.65	0.191617	0.191475	-2.3837	0	1
Cg02123	AT1G64050	663	691	404	550	708.16	675.02	449.16	805.22	0.558067	0.557816	-0.841491	0	1
Cg02127	AT1G64080	1125.27	979.46	650	2	6	11	706.601	7.9096	84.4138	89.2231	6.39941	0	1
Cg02128	AT5G41600	2559	2839.89	1734.65	432	441.06	339.99	1835.5	506.336	3.62264	3.625	1.85704	0	1
Cg02131	AT1G64170	8	24	10	65	96	104	10.7454	110.302	0.10122	0.0974997	-3.30443	0	1
Cg02139	AT1G64300	395	396.19	259	87	112.98	73	270.814	113.359	2.3833	2.38888	1.25296	0	1
Cg02142	AT1G64370	191.73	256.49	153.53	4310.99	11615.2	13144.1	155.747	12031.7	0.012983	0.0129456	-6.26723	0	1
Cg02143	AT5G41880	2528.56	2906.46	1884.94	347.4	445	294.87	1897.9	451.686	4.1985	4.20174	2.06987	0	1
Cg02149	AT5G42080	3639.19	4258.28	2572.08	514.99	377.1	448.83	2697.07	563.927	4.77953	4.78259	2.25687	0	1
Cg02151	AT1G64450	874.06	757.93	571.96	181	148	178	572.559	212.883	2.68586	2.68947	1.42538	0	1
Cg02152	AT2G46500	1357.09	1650.05	1018	375	423	310	1040.86	461.579	2.25373	2.25497	1.17231	0	1
Cg02154	AT1G64510	964.04	1345	793.96	2735.93	3123.97	3171.34	803.339	3769.93	0.213189	0.213093	-2.2298	0	1
Cg02155	AT1G64520	3998.06	4284	2492.96	1354	1552	1174	2755.05	1699.57	1.62085	1.62102	0.696754	0	1
Cg02161	AT5G42000	377	419	235	368	382	345	263.09	457.376	0.575648	0.575224	-0.796741	0	1
Cg02166	AT3G50790	413	394	249	1308.98	1305.27	1497.06	270.763	1720.92	0.157565	0.157342	-2.66598	0	1
Cg02175	AT3G58810	1536.16	1652.38	1017.69	293.77	472.08	386.71	1081.68	477.977	2.2618	2.26301	1.17747	0	1
Cg02186	AT2G38640	73.67	79.01	44.94	345.46	534.46	644.74	50.4199	634.917	0.0800878	0.0794263	-3.64227	0	1
Cg02188	AT3G08600	201	205	114	321	379	266	132.1	402.006	0.329381	0.328619	-1.60217	0	1
Cg02191	AT5G01950	258	335.51	170	686	895.02	735.64	194.167	963.647	0.201879	0.2015	-2.30844	0	1
Cg02192	AT3G08680	2755.01	3170.19	2037.61	818.95	796	737.01	2062.77	983.559	2.09673	2.09724	1.06814	0	1
Cg02196	AT5G01930	506.98	483.48	254.31	443.16	473	440.58	313.703	566.573	0.554053	0.553693	-0.851905	0	1
Cg02198	AT3G08740	2337.54	3366.8	1769.01	5401.18	7235.59	7867.92	1914.58	8545.47	0.224088	0.224047	-2.15786	0	1
Cg02200	AT3G08770	15754.3	16075	10518.8	463.97	169	161	10930.2	337.526	32.34	32.3824	5.01525	0	1
Cg02210	AT5G01740	29	19	16	55	72	78	16.5562	85.4579	0.198113	0.193829	-2.3356	0	1
Cg02211	AT5G01720	401.71	342.97	238.88	316.68	369.82	305	253.25	413.138	0.613429	0.613001	-0.705033	0	1
Cg02212	AT5G01710	1090.41	1098.4	628.59	1224.66	1196.8	1116.95	717.283	1479.66	0.484924	0.484765	-1.04417	0	1
Cg02216	AT5G01670	200	200.06	108	27	20	24	128.604	29.8551	4.2567	4.3065	2.08974	0	1
Cg02217	AT5G01660	175.49	217.26	111	6	3	0	127.967	3.7968	30.1245	33.6179	4.91287	0	1
Cg02218	AT5G01640	3095.93	3618.94	2162.89	4486.76	5819.67	6215.9	2284.48	6887.64	0.331724	0.331679	-1.59195	0	1
Cg02221	AT5G01600	446.22	550.95	386.1	1254.04	2206.03	1939	362.744	2237.89	0.162267	0.162096	-2.62356	0	1
Cg02224	AT3G08880	586.16	665.53	406.45	76.44	62.72	55.65	427.069	81.6723	5.20503	5.22854	2.37991	0	1
Cg02226	AT3G08943	7434.52	8927.35	5342.65	1357.01	1588	910	5592.31	1602.52	3.48898	3.48969	1.8028	0	1
Cg02230	AT5G01500	1885.88	1714.38	1136.71	561	405.88	411.07	1217.53	579.217	2.10113	2.102	1.07117	0	1
Cg02234	AT5G01410	2415.42	2724.18	1689	4969.98	6979.35	7762.68	1760.92	8211.86	0.214481	0.214437	-2.22108	0	1
Cg02240	AT5G01340	312.95	330	237	395.83	421	458	229.664	532.949	0.431429	0.430941	-1.21281	0	1
Cg02254	AT5G01180	610.01	882.71	530	1096.93	1496.98	1491.91	525.346	1701.12	0.309013	0.308827	-1.69426	0	1
Cg02257	AT3G09070	2818.63	2828.87	1721.7	141	120.99	127	1886.96	163.099	11.5393	11.5688	3.52848	0	1
Cg02258	AT5G01160	1076.25	1212.02	748.94	287	325.48	282	782.902	373.007	2.09752	2.09886	1.06869	0	1
Cg02262	AT3G09250	104	107	83	138	174	181	77.2709	205.55	0.377337	0.375954	-1.40608	0	1
Cg02263	0	65	62	42.94	136	131	161.19	43.9732	179.399	0.247072	0.245156	-2.01699	0	1
Cg02269	0	0	1	0	120	213	399	0.221286	305.826	0.00224588	0.000756244	-8.7985	0	1
Cg02270	AT5G02010	637.61	636.14	379	80	121	72.76	422.217	113.338	3.71413	3.72506	1.89302	0	1
Cg02271	AT5G02030	1768.08	1320.08	968.83	137	123	117	1042.76	157.878	6.58836	6.60452	2.71992	0	1
Cg02274	AT5G02050	3321.89	3940.96	2690.31	515.64	633	298	2598.14	600.157	4.3265	4.32903	2.1132	0	1
Cg02280	AT5G02120	952.31	1298.38	798	3528.64	5667.09	6328.03	791.841	6456.95	0.122697	0.122635	-3.02683	0	1
Cg02281	AT3G09360	534.94	510.22	363	143.1	152	171.99	365.373	195.326	1.86851	1.87054	0.901889	0	1
Cg02284	AT5G02160	1144.03	1144	612.58	3827.96	7033.27	8120.06	733.667	7886.14	0.093086	0.0930335	-3.42529	0	1
Cg02285	AT5G02180	11	33	8	1762.97	2004.79	1971.17	12.6883	2395.2	0.00549113	0.00530154	-7.50868	0	1
Cg02287	AT5G02190	176.76	208.81	164	447	586	535	145.616	652.723	0.223646	0.223103	-2.16071	0	1
Cg02292	AT5G02250	388	458.76	278	384	409.21	389	289.975	493.767	0.58766	0.587278	-0.766947	0	1
Cg02300	AT5G02400	4	7	4	27	47	32	3.90338	43.8356	0.0986405	0.0892537	-3.34168	0	1
Cg02303	AT5G02430	11	1	1	97	107	149	3.06699	147.764	0.0238384	0.0208222	-5.39057	0	1
Cg02304	AT3G53740	3672.82	4011.06	2753.75	775.39	721	530.92	2715.88	847.358	3.2039	3.20509	1.67983	0	1
Cg02309	AT3G09450	77	92	71	761.77	888	1109.95	63.5028	1153.47	0.0554357	0.0550617	-4.17304	0	1
Cg02310	AT5G02530	2281.75	2188.99	1294.73	629	584	638	1469.24	775.356	1.89439	1.89492	0.921734	0	1
Cg02311	AT5G02540	935.4	1100.99	615.94	1871.98	2852.67	2318.84	678.278	2922.96	0.232175	0.232055	-2.10672	0	1
Cg02313	AT5G02570	17392.4	21828.6	13584.8	2651.69	2565.28	2157	13685.7	3082.23	4.43969	4.4402	2.15046	0	1
Cg02315	AT3G09500	8886.32	8787.59	6222.58	2836.12	3160.16	2919.19	6208.38	3720.46	1.66863	1.66871	0.738662	0	1
Cg02322	AT3G09580	127.02	154	92	710.67	1077.25	1039	96.1331	1175.02	0.0821786	0.0818219	-3.60509	0	1
Cg02325	AT5G02740	1305	1469	863.18	409	515	473.99	932.856	582.324	1.60147	1.60194	0.679399	0	1
Cg02330	AT5G12130	378	478	282.99	697.34	935	1037.95	293.786	1113.05	0.264256	0.263954	-1.91999	0	1
Cg02331	AT5G02800	481	444.99	232	375	443	386	291.226	501.787	0.580768	0.580386	-0.783967	0	1
Cg02332	AT5G02820	1108	1342.98	832	158.99	177	108	849.189	184.798	4.58617	4.59503	2.19729	0	1
Cg02333	AT5G02830	393	733.98	350	2933.93	3016.01	4148.1	378.133	4230.3	0.0894873	0.089389	-3.48217	0	1
Cg02337	AT5G02880	1182.39	981.58	562.75	1050.02	1124.17	1201.65	688.301	1410.98	0.487985	0.48782	-1.03509	0	1
Cg02338	AT3G09660	651	734	407	92	106	49	457.055	102.586	4.43968	4.45499	2.15046	0	1
Cg02340	AT3G09670	629.09	609	401.8	165	235.22	192	422.562	246.007	1.71633	1.71766	0.779323	0	1
Cg02342	AT5G02970	400	476.47	280.96	681.24	651	745	297.676	870.004	0.342508	0.342163	-1.54579	0	1
Cg02343	AT3G09700	195.14	220.01	135.06	222.99	339.01	263	141.741	342.237	0.414959	0.414178	-1.26896	0	1
Cg02344	AT5G03040	1723.04	2156.01	1211.04	2307.59	3405.93	2667.98	1305.47	3478.7	0.375359	0.375277	-1.41366	0	1
Cg02345	AT5G03070	936.99	1069.07	656	264	248	245	686.111	316.855	2.16367	2.16534	1.11348	0	1
Cg02348	AT5G03120	111	135.77	67	193.97	203.69	199.37	79.4111	249.461	0.319604	0.318358	-1.64564	0	1
Cg02349	AT5G03140	292	324	186.86	394	361	371	205.413	471.592	0.436131	0.435585	-1.19717	0	1
Cg02351	AT5G03150	1030.96	1261.52	723.91	166.92	114.01	98.58	774.551	159.586	4.84227	4.85326	2.27568	0	1
Cg02356	AT5G03190	1814.39	1975.45	1275.5	1593.27	1891.59	1799.83	1309.53	2203.72	0.594319	0.594235	-0.750691	0	1
Cg02364	AT5G03280	3223.3	3137.45	1893.75	1231.6	1311	1089	2109.02	1515.5	1.39151	1.39163	0.476649	0	1
Cg02366	AT5G03290	1454.05	1818.04	1115.08	1616.6	1915.42	1795	1135.15	2221.19	0.511155	0.511055	-0.968167	0	1
Cg02368	AT5G03330	206.96	218	150	296	298	300	149.386	373.848	0.400338	0.399606	-1.32071	0	1
Cg02380	AT3G05060	8666.81	10234.3	6700.44	1337.01	1696.74	1255.93	6652.39	1783.73	3.72877	3.72947	1.8987	0	1
Cg02381	AT3G05070	284.62	277.69	188.25	58	42	39.59	194.004	58.6587	3.28912	3.30693	1.7177	0	1
Cg02385	AT5G27950	1626.01	1351.39	825	205.92	254.03	197	965.431	273.385	3.52708	3.5313	1.81848	0	1
Cg02392	AT2G35720	521	604	379.61	149	144	129	389.006	176.457	2.20136	2.20447	1.1384	0	1
Cg02405	AT4G16410	883.12	1416	768	3174.43	4448	4717.91	791.365	5138.87	0.154073	0.153998	-2.69832	0	1
Cg02413	AT4G16340	6900.93	7459.37	4285.79	2848.26	2862.6	2769.27	4763.51	3545.39	1.34354	1.34358	0.426034	0	1
Cg02417	AT1G33270	619.58	613	366.05	609.71	691	730	408.328	848.017	0.481794	0.481515	-1.05351	0	1
Cg02420	AT4G10340	12550.1	20854.7	12746.4	106400	193671	218051	12073	215227	0.0560964	0.0560944	-4.15595	0	1
Cg02422	AT1G33290	638.66	801.85	439.3	1197.19	1544.1	1723.68	481.005	1862.12	0.258496	0.258314	-1.95179	0	1
Cg02423	AT4G10300	996.99	900.67	577	5444.33	7134.23	8528.19	633.721	8805.93	0.0720145	0.0719663	-3.79557	0	1
Cg02426	AT4G10260	5	4	9	42	66	76	5.27965	76.5752	0.0745862	0.0690687	-3.74495	0	1
Cg02427	AT1G33400	907.95	955.42	543.11	262.67	327.81	273.05	613.441	359.474	1.70558	1.70648	0.770263	0	1
Cg02436	AT1G24440	281	242.92	159	256	319	299	174.878	364.165	0.480882	0.480231	-1.05624	0	1
Cg02441	0	20.01	29.01	19	2243.12	3608.84	5643.18	17.8308	4797.46	0.0038136	0.00371879	-8.03463	0	1
Cg02448	#N/A	480	298.26	222	1	1	0	254.902	0.828583	197.166	303.979	7.62327	0	1
Cg02450	AT1G24530	125	128	65	1053	929	1168.01	80.1259	1321.53	0.0609626	0.0606381	-4.03593	0	1
Cg02454	AT1G67810	276.31	233.55	139	393.81	518.12	423.97	164.488	555.598	0.296647	0.296069	-1.75318	0	1
Cg02459	0	72	56	30	209	256	173.3	39.5297	265.406	0.150434	0.148973	-2.7328	0	1
Cg02462	0	2	7	3	33	25	35.96	3.08908	39.5302	0.0888992	0.0783778	-3.49169	0	1
Cg02464	AT1G67900	903	1611.92	735.02	3098.99	3565.89	3962.99	827.239	4438.89	0.186447	0.186364	-2.42316	0	1
Cg02465	0	10	12	4	71	59	55	6.36408	77.5614	0.0875414	0.0821704	-3.51389	0	1
Cg02469	AT1G24625	146	278.95	125	398	486	501	140.042	577.668	0.243038	0.24244	-2.04075	0	1
Cg02470	AT1G24650	264.01	321	176	68	73	55	194.49	81.7323	2.37177	2.37943	1.24596	0	1
Cg02474	AT1G67980	224.72	264.83	204.95	6	3.73	5	183.698	6.21272	27.5723	29.5221	4.78515	0	1
Cg02475	AT1G67980	389.85	379.95	284.77	41.31	33	42	275.409	48.8675	5.59199	5.63489	2.48336	0	1
Cg02477	AT1G24764	2801.74	3135.28	1876.41	681.98	668.05	596.21	2007.1	813.617	2.46604	2.46686	1.3022	0	1
Cg02481	AT1G25210	294.99	348	190	77	56	58.43	212.538	80.4701	2.63174	2.641	1.39602	0	1
Cg02488	AT1G68130	493	428.34	297	98	74	76	313.838	104.181	3.00346	3.01224	1.58663	0	1
Cg02492	AT1G68160	1149	1259.1	793.65	380.99	419	414.92	825.966	507.328	1.62749	1.62806	0.702653	0	1
Cg02502	AT1G68190	294	354	208	533.99	883.23	804.63	220.174	921.99	0.239188	0.238811	-2.06378	0	1
Cg02522	AT3G02570	116	140	92	313.04	374.91	348.98	90.5478	432.277	0.21032	0.209485	-2.24934	0	1
Cg02526	AT1G68350	115.23	114.59	83	14	6	1	81.4852	8.89365	8.75529	9.15301	3.13015	0	1
Cg02529	AT1G68370	1447.11	1609.95	971.8	1131	1321.88	1353	1035.54	1588.27	0.652094	0.651994	-0.616848	0	1
Cg02530	AT1G68390	20	15	17	59	64	66	14.0025	78.9612	0.182167	0.177438	-2.45667	0	1
Cg02531	AT1G68400	579.15	746.05	400.99	728	841	932.56	441.324	1044.74	0.422682	0.42243	-1.24236	0	1
Cg02532	AT1G68410	793.98	968.15	479	1698.17	1897.03	2350.03	567.269	2486.09	0.228322	0.22818	-2.13086	0	1
Cg02543	AT1G68490	279	319.15	164.27	351	495.77	491.01	193.208	556.698	0.347607	0.347072	-1.52447	0	1
Cg02546	AT1G67090	24202.8	47991.6	25719.6	254509	395980	392001	25416	433275	0.0586611	0.0586601	-4.09145	0	1
Cg02549	AT1G25440	364	579	277	3156.15	5522.88	4639.09	310.802	5518.19	0.056403	0.0563249	-4.14808	0	1
Cg02551	AT1G68530	1265.5	1535.4	881.29	3285.94	3797.07	3965.86	945.205	4612.33	0.20501	0.204932	-2.28623	0	1
Cg02557	0	283.02	394	248	846	797	872.99	241.063	1053.7	0.229118	0.228784	-2.12584	0	1
Cg02562	AT1G25480	273	224.97	167	44.19	30	33	172.003	45.1173	3.78357	3.81174	1.91975	0	1
Cg02565	AT1G68620	53	55	32	95	134	113	35.7457	142.126	0.253956	0.251559	-1.97735	0	1
Cg02567	AT1G68640	519.85	440.96	313.99	8	0	3	328.856	4.77418	62.8384	68.7403	5.97357	0	1
Cg02569	AT1G25510	1653.64	1961.3	1280.02	267	173	176	1271.75	259.403	4.8956	4.90245	2.29149	0	1
Cg02571	AT1G68660	424	449	296.43	1951	2426.93	2946.53	302.628	3058.19	0.0990941	0.0989596	-3.33506	0	1
Cg02572	AT1G25530	338	338	157	11	9	16	208.058	15.1475	13.3548	13.727	3.73929	0	1
Cg02574	AT1G29700	663	986	611	1930.61	2695.54	2920.62	589.556	3143.42	0.187673	0.187555	-2.41371	0	1
Cg02576	AT1G68840	782	540	243	1133.2	1445.55	1202	384.181	1573.33	0.244408	0.244189	-2.03264	0	1
Cg02577	AT1G25580	913.93	883.66	557.13	91	116.71	108.15	603.999	131.542	4.57899	4.59142	2.19503	0	1
Cg02586	AT1G26110	3760.04	3965.45	2269.72	1370.71	1331.28	1294.94	2549.82	1671.97	1.52489	1.52504	0.608709	0	1
Cg02587	AT1G68790	1033.68	1217	704.52	327.86	368.72	348	758.277	435.912	1.73873	1.7395	0.798032	0	1
Cg02593	AT4G16370	1626.63	1434	850	3603.25	2976	4009.97	992.923	4448.29	0.223296	0.223216	-2.16297	0	1
Cg02596	AT4G16380	189.09	153	91.42	750.94	1181.28	1541.49	109.711	1447.42	0.0760956	0.0758041	-3.71604	0	1
Cg02602	AT4G16570	915.02	1116.87	623.88	134	108	85	680.074	137.061	4.9484	4.96155	2.30696	0	1
Cg02611	AT4G16630	2724.76	2867.97	1796.2	788.3	819.79	862.28	1901.46	1032.85	1.84061	1.84098	0.880184	0	1
Cg02616	AT4G17390	10120.8	11833.3	7528.08	3192.36	3463.56	3280.87	7634.73	4149.03	1.84003	1.84012	0.87973	0	1
Cg02623	AT4G16790	252	165	126	485	541.14	661	139.115	705.441	0.197733	0.197214	-2.33837	0	1
Cg02631	AT2G35660	621.02	637.18	338.14	1909.85	2094.11	3026.41	403.875	2943.92	0.137327	0.137193	-2.86432	0	1
Cg02632	AT5G02890	140.99	302.99	107.96	1338.55	1843.56	1795.46	138.047	2071.74	0.0668438	0.0666381	-3.90306	0	1
Cg02633	0	889.45	1427.91	584.39	10929.6	14759	14525.7	728.801	16743.8	0.0435534	0.0435273	-4.52107	0	1
Cg02634	#N/A	236.54	296.47	164.61	3731.44	3665.76	4017.33	178.729	4777.53	0.0375042	0.0374122	-4.7368	0	1
Cg02635	AT4G16970	915.47	1137.55	612.88	132.12	138	76	680.76	144.152	4.7105	4.72225	2.23588	0	1
Cg02638	AT4G17040	1518.13	2100.05	1129.68	2084.95	2875.01	2455.96	1217.31	3083.19	0.394914	0.394824	-1.34039	0	1
Cg02646	AT3G10950	8379.55	10093.4	6034.61	2301.84	2558.73	2563.12	6314.74	3099.78	2.037	2.03715	1.02644	0	1
Cg02651	AT4G17140	1764.08	1745.91	910.71	1976	1860.99	1931.62	1115	2415.15	0.461774	0.461672	-1.11474	0	1
Cg02656	AT1G32700	226.99	129	70	460.26	695.6	664.03	105.182	756.402	0.139586	0.139067	-2.84077	0	1
Cg02665	AT2G35260	1675.4	1927.49	1151.01	5054.18	7759.63	8644.68	1222.37	8929.94	0.136929	0.136885	-2.8685	0	1
Cg02670	AT1G32550	1251	1643.14	900.25	2462.85	2910.34	3033.97	972.654	3508.42	0.277331	0.277237	-1.85032	0	1
Cg02673	AT1G32500	1697.86	2842.93	1511.6	5272.89	5965.89	6978.87	1560.86	7613.49	0.205061	0.205014	-2.28587	0	1
Cg02675	AT1G32470	1690.16	2894.38	1709	12079.9	14878.1	16856.6	1642.14	18286.1	0.0898261	0.0898034	-3.47672	0	1
Cg02678	AT1G32440	341.01	377	205.97	429.16	617.32	565	235.138	669.971	0.351419	0.350977	-1.50874	0	1
Cg02682	AT2G35390	717	795	450	1439	1409.75	1819.06	501.055	1955.82	0.256363	0.25619	-1.96374	0	1
Cg02684	AT1G32360	401.42	473.54	271.06	611.32	773	936.64	293.756	968.861	0.303533	0.303204	-1.72008	0	1
Cg02693	0	207	165	145	647.88	663.99	759	135.852	866.476	0.157241	0.156797	-2.66895	0	1
Cg02695	AT2G35490	1646.28	2394.13	1399.18	3501.77	4807.57	4566.07	1409.11	5358.03	0.263055	0.262992	-1.92657	0	1
Cg02697	AT2G35500	479	770	427	1256.9	1564.89	1353.99	433.457	1738.87	0.249477	0.24928	-2.00302	0	1
Cg02700	AT1G32220	987.98	1247.51	723	2637.03	3805.98	4770.61	761.419	4675.07	0.162951	0.16287	-2.61749	0	1
Cg02701	AT1G32210	2373	2231.56	1446.01	756	770	598	1554.16	886.648	1.75245	1.75284	0.809374	0	1
Cg02702	AT1G32200	755.88	1008	523.25	889.01	915.02	942	583.546	1148.11	0.508466	0.508271	-0.975776	0	1
Cg02703	AT1G32190	1574.95	1517.36	861.88	291.23	364	430.93	1004.02	453.385	2.21324	2.21446	1.14616	0	1
Cg02706	AT1G32170	147.17	129	86	168	229	226.24	92.9718	259.469	0.359467	0.35834	-1.47607	0	1
Cg02707	AT2G35530	732	671	422	153	139	123	466.84	173.691	2.68324	2.68766	1.42398	0	1
Cg02711	AT1G32080	434.44	744	356	4823.74	5856.1	7517.12	391.881	7603.51	0.0515977	0.0515407	-4.27655	0	1
Cg02712	AT1G32060	2411.54	3786.99	2341.06	38148	49764.3	62990.8	2231.85	62992.4	0.0354376	0.0354307	-4.81857	0	1
Cg02713	AT4G17300	1924.39	2273.71	1302.49	2364.41	3129.98	2555.02	1410.15	3347.36	0.421353	0.421274	-1.2469	0	1
Cg02721	AT1G31880	181.32	194.22	101	18	22.04	23	120.555	26.2948	4.52226	4.5834	2.17704	0	1
Cg02722	AT1G31870	2348.66	2470.32	1428.5	758	864.31	757.16	1595.14	992.255	1.60731	1.60759	0.684648	0	1
Cg02726	AT1G31810	1891.11	2297.25	1272	513	413	415.94	1396.78	563.103	2.47928	2.48048	1.30992	0	1
Cg02732	AT2G35605	1249.96	1255.39	814.61	321	374	267	855.538	400.474	2.13499	2.13628	1.09423	0	1
Cg02741	AT1G31650	1279.79	1467.99	908.93	414.99	402.94	409.62	943.544	513.64	1.83622	1.83696	0.876736	0	1
Cg02744	AT1G31460	332.01	419.92	285	30	46	42	271.283	49.0152	5.4919	5.53374	2.45731	0	1
Cg02746	AT1G31420	2283.29	2561.25	1615	1861.82	2017	1992.67	1668.19	2452.34	0.680304	0.680244	-0.555749	0	1
Cg02747	AT1G31410	243	342.82	185	420	533	578	197.842	638.489	0.310365	0.309871	-1.68796	0	1
Cg02748	AT1G31360	747.13	754.26	446.22	202	260.67	223.97	497.468	285.762	1.73964	1.74083	0.798792	0	1
Cg02749	AT1G31350	91	132	42	189	335	254	64.9906	321.979	0.203002	0.201872	-2.30043	0	1
Cg02750	AT2G35630	9014.01	10169	5608.01	2557.2	2516.99	2569.11	6319.87	3197.59	1.97631	1.97645	0.982808	0	1
Cg02753	AT1G31330	309.72	495	321.55	2365.9	4999.02	4446.86	296.129	4885.82	0.0606996	0.0606118	-4.04217	0	1
Cg02754	AT1G31330	7970.33	11256.6	6845.58	63640.5	100485	114632	6774.07	115994	0.0584042	0.0584005	-4.09778	0	1
Cg02756	AT1G31310	880.26	781.87	519.02	2	3	3	560.045	3.32678	147.76	167.843	7.20711	0	1
Cg02763	AT1G31160	628.25	806.96	458.96	773	997.45	927	486.921	1123.3	0.43371	0.433479	-1.2052	0	1
Cg02766	AT2G35120	1406.14	1584.98	1043	284	357	257	1046.6	373.388	2.80074	2.80294	1.48581	0	1
Cg02773	AT1G66760	167.5	141	102.51	7.5	26	13	106.207	18.9966	5.4808	5.58844	2.45439	0	1
Cg02789	AT5G01020	1345.89	1587	942	403.12	478	451.19	996.799	555.553	1.79358	1.79423	0.842843	0	1
Cg02802	AT3G51550	794.01	993.14	603.42	1101.86	1503.21	1392.41	617.956	1663.33	0.371695	0.371522	-1.42781	0	1
Cg02804	AT5G01910	448	470.47	320.01	34	10	10	321.353	23.0344	13.6939	13.9454	3.77546	0	1
Cg02808	AT5G01890	1496.95	1769.07	1010.81	466	395	394.03	1096.15	526.181	2.08227	2.08321	1.05815	0	1
Cg02811	AT5G01850	1227.42	1156.72	684.97	245	240	198	781.572	285.396	2.73572	2.73849	1.45192	0	1
Cg02812	AT5G01840	113	138	79	3	1	1	84.7106	2.12863	32.8205	39.6144	5.03653	0	1
Cg02815	AT5G01800	1096	1014.97	597	708	833	797.69	688.619	975.411	0.706119	0.705982	-0.502016	0	1
Cg02822	AT5G01630	1521.98	1722.28	1025	258.99	274	225	1096.6	316.326	3.46305	3.4666	1.79204	0	1
Cg02827	AT5G01410	1824.61	1863.7	1082	10264.4	9742.04	15104.7	1216.89	14735.2	0.0826127	0.0825842	-3.59749	0	1
Cg02828	AT3G08920	185	360	203	1072	1417.07	1176	195.085	1524.35	0.128246	0.127985	-2.96302	0	1
Cg02829	AT5G01400	3876.13	3969.77	2288.97	1548.68	1730.26	1558.96	2583.97	2018.45	1.28011	1.28017	0.356267	0	1
Cg02831	AT5G01370	338	376.93	199	65	36	27.36	231.913	54.1583	4.25411	4.28154	2.08886	0	1
Cg02842	AT5G01250	8	6	9	112	127	71	6.39935	128.922	0.0530647	0.0497111	-4.2361	0	1
Cg02843	AT5G01240	533	880	446	2371	3154.02	2793.18	476.882	3461.11	0.137899	0.137785	-2.85832	0	1
Cg02846	AT3G09032	102.76	115	85	19.01	11	12	79.487	17.7271	4.39458	4.48196	2.13572	0	1
Cg02848	AT5G01190	1668.54	2026.05	1279.35	211.04	145.02	160	1289.2	217.175	5.92563	5.93599	2.56697	0	1
Cg02849	AT3G09080	381	487	247	12	7	4	283.394	9.68923	27.9505	29.2193	4.8048	0	1
Cg02859	AT3G09210	879	1170.92	703	2047.07	2642.74	2785	712.615	3115.86	0.228821	0.228708	-2.12771	0	1
Cg02862	AT5G02250	913.01	1055	632	778.95	825.79	749	668.875	982.851	0.680698	0.680549	-0.554914	0	1
Cg02864	AT5G02270	593.27	753.01	449	756	791.48	890.15	463.473	1019.52	0.454849	0.454605	-1.13654	0	1
Cg02866	AT5G02290	273.01	281.63	166	10	10	16	184.181	15.1021	11.8602	12.1883	3.56805	0	1
Cg02870	AT5G02240	1608.12	2099	1326	3249.17	5485	5029.96	1308.63	5710.52	0.229225	0.229163	-2.12517	0	1
Cg02871	AT5G02230	130	63.64	40	2629.63	3266.53	3767.67	57.9404	4033.34	0.0144794	0.0143678	-6.10986	0	1
Cg02880	AT2G35940	775	600	454	60	40	33	472.447	55.9422	8.38368	8.44394	3.06758	0	1
Cg02884	AT5G01030	571	584	287.96	732	915	874.95	362.608	1050.92	0.345329	0.345044	-1.53396	0	1
Cg02887	AT5G02370	2528.96	2854.68	1673	120	38	27	1809.62	78.8239	22.8285	22.9549	4.51277	0	1
Cg02888	AT3G09390	5057.01	5928.26	3403.79	5134.34	6827.01	6960.17	3688.44	7882.16	0.46798	0.467949	-1.09548	0	1
Cg02889	AT3G09430	155	206	120	21	20	4	124.116	18.7127	6.49567	6.6297	2.69948	0	1
Cg02890	AT5G02440	239.02	225	170	3	1	2	165.429	2.55465	54.9095	64.5075	5.77898	0	1
Cg02891	AT1G17690	2623.42	2579.09	1700.23	777.94	788.05	748.87	1779.84	967.577	1.83907	1.83947	0.878979	0	1
Cg02896	AT5G02520	556	571	309	91.99	98	70	363.981	108.396	3.34778	3.35767	1.7432	0	1
Cg02897	0	2422.52	2564.99	1482	705	772.85	693.01	1652.18	905.952	1.82327	1.82369	0.866529	0	1
Cg02903	AT3G09500	5081.65	5356.43	3710.4	1233.85	1508.66	1370.43	3678.73	1713.78	2.14625	2.14656	1.10182	0	1
Cg02908	0	9	23.99	12	176	258.38	308	11.6947	309.301	0.0392594	0.0378411	-4.67082	0	1
Cg02909	AT3G59540	2848.23	2697.39	1805	753.47	794.77	778.08	1894.78	971.958	1.94899	1.94943	0.962724	0	1
Cg02910	AT2G42610	231.95	306	235.12	8	6.5	7	205.388	9.02342	21.6917	22.7376	4.43907	0	1
Cg02915	AT3G09630	5751.14	6520.34	4169.72	1378.01	1433.08	1318.71	4254.08	1725.15	2.46552	2.46591	1.30189	0	1
Cg02917	AT5G02960	4901.8	5885.97	3697.54	1248.55	1266.67	1237.01	3750.65	1568.61	2.39066	2.39106	1.25741	0	1
Cg02922	AT5G03120	8	8	3	322	437.03	502	4.66463	525.705	0.00975202	0.00889194	-6.68008	0	1
Cg02930	AT5G03250	138	132.97	90	8	3	6	93.232	7.22692	12.1789	12.8842	3.60631	0	1
Cg02931	AT5G03260	82	181	87	207	237.12	210.88	90.1319	273.149	0.331116	0.329998	-1.59459	0	1
Cg02938	AT3G09860	1849.12	2173	1378	1733	2115.97	2101	1398.27	2480.95	0.563686	0.563606	-0.827035	0	1
Cg02944	AT5G03430	1308.79	1205.7	860.44	1028	1200.04	1214.53	874.452	1436.56	0.608841	0.608717	-0.715863	0	1
Cg02945	AT5G03450	774.72	814.99	518	189	218	215	543.182	259.551	2.09082	2.09274	1.06407	0	1
Cg02946	AT5G03455	612.02	643	382.72	1158	1799.98	1973	419.309	2051.41	0.204582	0.204405	-2.28925	0	1
Cg02949	AT5G03510	41	34	23	65	77	50	25.1242	79.8575	0.318594	0.314699	-1.65021	0	1
Cg02950	AT3G09900	2081.88	2120	1364	755.97	840.98	883	1434	1035.84	1.38421	1.38438	0.469063	0	1
Cg02952	AT3G09920	1234	1610.55	854.92	1293.77	1464.05	1228	945.156	1661.82	0.568869	0.568751	-0.813832	0	1
Cg02960	AT3G09980	1590.07	1804.57	1148.64	483.3	588.95	441.31	1175.04	629.828	1.86502	1.86565	0.89919	0	1
Cg02961	AT5G03670	385	421	329.93	27	37	31	299.786	39.4939	7.51374	7.58903	2.90953	0	1
Cg02976	AT4G37750	6275.38	8316.73	3934.89	48.99	35	29	4684.71	47.4687	97.7394	98.6698	6.61087	0	1
Cg02978	AT4G37740	7329.83	8070.97	4196.5	129	142	95	4963.26	152.449	32.4605	32.5548	5.02061	0	1
Cg02980	AT1G10150	146	143	95	338	378	434	99.0716	480.614	0.206905	0.206152	-2.27296	0	1
Cg02982	AT1G27480	382	400.97	248	641.99	660.88	820.97	264.946	889.084	0.298367	0.298006	-1.74484	0	1
Cg02984	0	3472.99	4692.13	2566.77	512.55	313.41	259.01	2753.63	457.056	6.01959	6.02461	2.58967	0	1
Cg02986	AT3G12240	667.68	671.03	477.99	1454.03	1491.15	1913.55	472.647	2034.52	0.23249	0.232317	-2.10476	0	1
Cg02988	AT4G07410	2051.94	2049.98	1324.03	613	555.78	574.24	1397.25	730.151	1.91306	1.91363	0.935879	0	1
Cg02995	AT1G27460	1889.12	2247.03	1271.14	405	386.02	366.97	1384.91	484.479	2.85676	2.85851	1.51438	0	1
Cg02996	AT3G01400	267	334.48	162	296.99	301	285.94	193.068	369.466	0.523161	0.522572	-0.934673	0	1
Cg03006	0	689	795	585.06	74.01	46	48	543.746	70.8044	7.63582	7.67861	2.93278	0	1
Cg03011	0	4778.02	7154.06	3517.06	546	327	346	3937.83	514.055	7.65429	7.6602	2.93627	0	1
Cg03026	AT3G19540	542.43	691.29	361	76	55	70	406.406	84.5705	4.78465	4.80508	2.25841	0	1
Cg03028	AT5G65860	835	1001	586	183	263.9	170	622.626	255.731	2.43208	2.43463	1.28219	0	1
Cg03041	AT3G58970	609	720.01	402	742	929	1045.54	442.665	1133.45	0.390798	0.390553	-1.3555	0	1
Cg03043	AT4G06599	958	976.1	579	284.01	231	188.81	642.338	295.005	2.17552	2.17734	1.12136	0	1
Cg03044	AT4G06634	856	911.99	577	648	827	751.97	604.403	927.363	0.651919	0.651747	-0.617236	0	1
Cg03047	AT2G40360	3522.34	4092.15	2517.21	586.3	855	531.99	2614.02	817.648	3.19575	3.19697	1.67615	0	1
Cg03051	0	474.14	604.62	346.65	1322.44	1753.53	2177.42	366.606	2192.17	0.167412	0.167238	-2.57853	0	1
Cg03052	AT5G47860	457.31	559	277	853.52	1144.89	1054.42	327.438	1270.5	0.257995	0.257729	-1.95458	0	1
Cg03053	AT5G47870	738	792	459	184	192	154	508.397	221.198	2.29564	2.29832	1.1989	0	1
Cg03060	AT1G44900	6903.04	7956.09	4928.14	664	908	540	5107	875.77	5.82887	5.83139	2.54322	0	1
Cg03063	AT3G61110	2775.95	3087.88	2013.26	723.58	807.51	752.59	2040.45	953.025	2.14046	2.14101	1.09792	0	1
Cg03067	AT5G13400	2355.01	2888.04	1528.97	642	665	539.03	1725.47	770.591	2.2384	2.23914	1.16247	0	1
Cg03069	AT5G13410	100	166	83	460	785.04	658.98	89.4239	789.159	0.113839	0.113327	-3.13493	0	1
Cg03075	AT5G13320	1465.04	937	594	1641.99	1537	1484	753.573	1951.62	0.386274	0.38613	-1.37231	0	1
Cg03083	AT5G13230	362	413.5	232	83	107	83	257.398	113.529	2.26205	2.26713	1.17763	0	1
Cg03090	AT5G50850	1719.8	1854	1094.81	2329.76	3640.07	2954.47	1195.73	3702.12	0.32307	0.322987	-1.63008	0	1
Cg03092	AT5G13180	288	257	130	613.18	665.17	730	169.05	839.419	0.201833	0.201399	-2.30877	0	1
Cg03093	AT5G13170	1	8	3	161	177	67	3.08465	168.21	0.0210537	0.0183965	-5.56978	0	1
Cg03098	0	219.06	155.44	71.37	363.54	532.23	588.09	109.74	617.812	0.178247	0.17764	-2.48805	0	1
Cg03100	0	793	764	495.01	1356.94	1703	1789.86	527.682	2022.35	0.261096	0.260929	-1.93735	0	1
Cg03106	AT1G67320	2778.45	2879.75	1812.11	276.8	324.59	224.87	1921.96	343.863	5.5831	5.58919	2.48107	0	1
Cg03107	0	161	193.88	123	11	10	7	123.877	11.705	10.2159	10.5751	3.35275	0	1
Cg03109	AT1G24260	89.98	76.91	78.45	1	1	0	65.7968	0.828583	51.161	78.4737	5.67697	0	1
Cg03116	AT1G27340	869.36	1019.33	571	712	839	794	628.994	977.936	0.643355	0.643189	-0.636312	0	1
Cg03118	AT1G27370	1218.03	1128.13	661.99	275	255	207	764.787	308.214	2.47911	2.4813	1.30982	0	1
Cg03121	AT1G27385	478	582.19	404.08	785.77	1093	990	383.354	1193.13	0.321566	0.321307	-1.63681	0	1
Cg03125	AT3G61470	12636	19223.3	11298.2	90737.6	164636	170568	11205.9	176784	0.0633897	0.0633873	-3.97961	0	1
Cg03129	AT1G67360	2015.08	2384.48	1333.89	2694.24	4222.84	3697.12	1466.52	4405.98	0.332919	0.33285	-1.58676	0	1
Cg03134	AT1G67400	829.76	793	524	80.12	157	94	552.917	136.535	4.03924	4.0494	2.01408	0	1
Cg03144	AT4G38250	1339	1252.9	808.97	1363.66	1705.22	1682	873.038	1980.21	0.441014	0.440885	-1.1811	0	1
Cg03148	AT5G40820	1896.83	1922.48	1140.89	550.4	419	338.99	1267.56	549.015	2.30768	2.30877	1.20645	0	1
Cg03155	AT2G21160	3872.23	4074.97	2688.92	1355.84	1592.85	1337.23	2751.5	1785.91	1.54053	1.54067	0.623427	0	1
Cg03157	0	0	0	2	27	48	51	0.725766	52.3214	0.022588	0.0140597	-5.4683	0	1
Cg03162	AT4G38920	1877.91	2121.01	1340.12	2486.29	3192.05	3109.87	1379.52	3661.3	0.376864	0.376786	-1.40788	0	1
Cg03164	AT4G38970	6873.56	13113.3	6034.59	29868.6	55299	45845.2	6643.08	54237.1	0.12249	0.122482	-3.02927	0	1
Cg03167	AT4G39040	674.92	1107.99	582	1166.2	1717.38	1685.98	608.718	1900.37	0.320482	0.320319	-1.64168	0	1
Cg03170	AT2G21470	1532.9	1567.72	965.55	426	387.49	316	1043.29	472.518	2.20674	2.20791	1.14192	0	1
Cg03183	AT2G22140	836	981.03	598.1	63.01	30	29	622.823	51.6379	11.9623	12.0592	3.58042	0	1
Cg03186	AT2G21960	1775.57	2292.2	1350.48	5706.38	6397.63	7310.58	1398.06	8113.3	0.172365	0.172319	-2.53646	0	1
Cg03187	AT2G21970	80	79	49	824.9	801.13	1322.1	53.3198	1237.43	0.04345	0.043097	-4.5245	0	1
Cg03189	0	125	113	85	5	4	2	84.0643	4.60338	16.6728	18.224	4.05942	0	1
Cg03190	AT2G22010	1249.82	1156.59	633.13	1687.66	1866.48	2255.73	767.788	2429.36	0.316176	0.316048	-1.6612	0	1
Cg03195	AT2G22125	7198.24	7765.18	4504.8	6426.56	6627.52	6330.12	4977.77	8100.36	0.614534	0.614512	-0.702435	0	1
Cg03200	AT2G22240	5854.15	6504.21	4338.88	12104.7	11411.7	15479.8	4335.14	16353	0.265119	0.265098	-1.91529	0	1
Cg03201	AT4G39860	4036.58	4484.29	2720.8	463.55	438	301.21	2890.74	502.405	5.7494	5.75372	2.52341	0	1
Cg03204	AT4G39910	538	475	287.06	407	503	485	330.713	581.441	0.569127	0.568788	-0.813178	0	1
Cg03205	AT4G39920	875	771.07	549	232	220	225	567.347	283.386	2.00038	2.00199	1.00028	0	1
Cg03208	AT2G22360	717	987.21	578.86	1219.51	1546.43	1670.57	590.349	1850.16	0.319251	0.319083	-1.64724	0	1
Cg03209	AT4G39970	91.87	128.9	56	1771.92	2607.62	3338.06	69.5813	3217.48	0.0217679	0.0216291	-5.52165	0	1
Cg03212	AT5G10980	14067.2	14795.4	9249.24	3890.41	4502.12	4850	9805.54	5529.23	1.77334	1.7734	0.826466	0	1
Cg03213	AT4G40045	725	726	522	1591.97	1830	1967.33	513.719	2250.4	0.228439	0.228283	-2.13012	0	1
Cg03215	AT4G40060	2905.71	2538.72	1714.4	388.3	632.46	544.68	1839.76	649.386	2.83176	2.83305	1.5017	0	1
Cg03219	AT4G38100	386.28	495.84	315.05	630.08	704.53	751.61	311.237	871.423	0.357503	0.357166	-1.48397	0	1
Cg03224	AT4G38070	476.32	550.04	350.93	34.73	33.46	23.11	356.573	38.1246	9.25185	9.35065	3.20974	0	1
Cg03230	AT2G22610	1580.17	1836.71	1110.31	303.9	301.99	290.56	1166.01	374.842	3.10806	3.11063	1.63601	0	1
Cg03235	AT4G37910	3953.99	4914.45	3029.89	640	884.03	462	3079.45	822.666	3.74171	3.74323	1.9037	0	1
Cg03236	0	36	34	19	93	94.08	116	22.5441	126.899	0.180667	0.177719	-2.4686	0	1
Cg03237	AT3G53440	659	764.86	447.28	67	60	40	480.307	69.8147	6.8407	6.87889	2.77414	0	1
Cg03238	AT4G37880	906	893	565	1030	1269	1123.67	607.132	1425.73	0.426028	0.425845	-1.23098	0	1
Cg03246	AT4G37790	81	94	59	619.6	803.44	937.26	60.4936	984.663	0.0618804	0.0614454	-4.01437	0	1
Cg03249	AT4G37650	45	70	39	245	263	329	39.7995	350.21	0.114824	0.11367	-3.1225	0	1
Cg03252	AT4G37590	1374.3	1838.63	1076.64	253	124	197.15	1107.75	243.108	4.54981	4.55648	2.18581	0	1
Cg03255	0	176	185	110	15.16	15	13	120.58	18.0369	6.54184	6.68206	2.7097	0	1
Cg03256	AT4G37560	297	257.36	244.94	452	522	544	212.871	633.682	0.336416	0.335938	-1.57168	0	1
Cg03263	AT4G37470	54	168.74	33	653.21	1170	941.97	61.5034	1144.89	0.0541054	0.0537282	-4.20808	0	1
Cg03268	AT4G37400	21	28	13	227	463	464.01	15.6534	478.173	0.0336788	0.0327561	-4.89201	0	1
Cg03274	AT4G37250	512	466.62	303	60	57	27	328.774	60.0427	5.44116	5.47493	2.44391	0	1
Cg03282	AT2G23380	1921.25	2307.41	1411.8	522.51	502.23	474.87	1456.56	627.304	2.32096	2.32192	1.21472	0	1
Cg03283	AT2G23420	535	568	312.29	1802.99	2607.15	2641.08	359.771	2933.95	0.122763	0.122626	-3.02605	0	1
Cg03288	0	412	499	366	1967.03	3575.45	3781.23	336.23	3870.51	0.0869797	0.086872	-3.52318	0	1
Cg03297	AT2G23460	1701.21	2025.41	1149.87	1796.7	1992.13	2141.34	1249.45	2477.48	0.504414	0.504323	-0.98732	0	1
Cg03299	AT2G23530	1951.36	2432.1	1446	71	24	26	1503.36	51.5022	28.9372	29.1848	4.85485	0	1
Cg03305	AT2G23670	311	530.6	391.98	2536.96	4097.62	4815.28	329.854	4764.57	0.0693217	0.0692325	-3.85055	0	1
Cg03308	AT2G23700	576.75	608	422	160.43	141	139	417.857	184.538	2.26116	2.26428	1.17706	0	1
Cg03309	AT4G36860	794	660.29	418	617.98	853	739.13	477.013	918.954	0.519326	0.519087	-0.945287	0	1
Cg03312	AT4G36810	739	1102.97	674.08	2401.67	3252.8	4031.8	655.485	4040.87	0.162311	0.162216	-2.62317	0	1
Cg03314	AT5G65930	2600	2979.94	1855.07	924	915.04	820	1919.44	1111.43	1.72669	1.72699	0.788009	0	1
Cg03316	AT2G20890	2406	3903.83	2085	8741.97	12115.6	13207.9	2163.54	14191.2	0.152484	0.152457	-2.71327	0	1
Cg03324	AT4G28220	2869.18	3002.05	1856	744.11	801.75	787	1985.43	974.401	2.03709	2.03758	1.02651	0	1
Cg03329	AT2G20710	1001	1040.06	681	112	200	150	703.211	191.161	3.6721	3.67848	1.87661	0	1
Cg03330	AT4G28270	12	14	8	70.98	72	95	8.7096	99.6837	0.0916245	0.087464	-3.44812	0	1
Cg03334	AT4G28390	2998.98	2869.31	1772.04	632.67	838.28	703.98	1954.88	904.636	2.16036	2.16095	1.11127	0	1
Cg03340	AT4G28560	10867.3	12528.4	7843.34	3166.75	3956.84	3455.77	8071.45	4405.5	1.83204	1.83213	0.873452	0	1
Cg03346	AT4G28700	12	10	2	57	54	74	5.64716	77.5797	0.0783352	0.0729113	-3.6742	0	1
Cg03347	AT2G20300	914.94	1004.5	580.14	141.05	101.62	91	639.317	140.2	4.54824	4.5598	2.18531	0	1
Cg03348	AT4G28706	399.98	499	297	584.31	689.22	719.54	308.478	831.764	0.371225	0.37088	-1.42963	0	1
Cg03352	AT2G20260	705.53	1103.1	664.53	5314.14	9649.91	10482.6	644.493	10566.7	0.0610343	0.0609937	-4.03424	0	1
Cg03360	AT2G20120	606.01	582.67	391	146.97	88.04	99.61	407.607	141.137	2.8818	2.88789	1.52697	0	1
Cg03361	AT4G29000	371.03	463.16	280.91	74.93	73	67	288.174	89.873	3.19506	3.20621	1.67584	0	1
Cg03365	AT4G29080	1892.53	2243.08	1594	150	111	102	1501.96	152.47	9.82388	9.8503	3.29629	0	1
Cg03366	AT4G29060	7607.89	13172.3	6717.77	30247.8	36175.3	38110.6	7069.81	43619.5	0.162088	0.162079	-2.62515	0	1
Cg03369	AT4G28890	2	2	3	178	224.13	338	1.98264	309.544	0.00790055	0.00643715	-6.98383	0	1
Cg03370	AT4G28910	2014	2156.98	1195	1708.75	2039	2143	1365.54	2458.11	0.555608	0.555526	-0.84786	0	1
Cg03375	0	5	11	0	163	170.37	117	3.5627	187.789	0.0214035	0.0190241	-5.54601	0	1
Cg03382	AT3G16490	171	277	135	10.96	5	2	148.882	7.59957	18.5154	19.5664	4.21066	0	1
Cg03387	AT4G29220	957.6	1163.94	655	2751.38	2749.3	3227.92	711.393	3654.08	0.194788	0.194687	-2.36003	0	1
Cg03396	AT4G29430	747.04	736.05	461	147	247	139	498.782	220.175	2.26272	2.26534	1.17806	0	1
Cg03401	AT5G11780	1499.04	1466	1003.99	348	385	358	1027.09	455.348	2.25432	2.25558	1.17269	0	1
Cg03405	AT2G19580	144	189.93	116	292.02	393	307	116.626	412.29	0.283684	0.28289	-1.81764	0	1
Cg03406	AT4G29590	862.33	1126.5	691	2920.89	3693.21	3893.72	694.669	4381.4	0.158639	0.158551	-2.65618	0	1
Cg03407	AT4G26160	327	430	239	1148.11	1768.03	1481	255.69	1824.97	0.140326	0.140111	-2.83315	0	1
Cg03411	AT2G19520	6537.68	6981.36	4141.86	1053.87	870.02	756	4523.52	1123.3	4.02574	4.02697	2.00925	0	1
Cg03414	AT3G47590	751.02	757.12	460.97	599	625.75	654	504.332	785.41	0.642338	0.642131	-0.638594	0	1
Cg03415	AT2G19490	944.96	1131.81	703.27	199	222	152	718.947	238.648	3.00865	3.01249	1.58912	0	1
Cg03423	AT5G57550	18	34	20	122.99	108	115.93	18.8442	145.426	0.132363	0.129639	-2.91742	0	1
Cg03429	AT5G57560	136.9	49	37	2442	3067.9	1327.06	55.1695	2833.83	0.0196296	0.0194716	-5.67082	0	1
Cg03431	AT4G30250	2399.34	2276.9	1515.79	15	18	5	1595.46	15.7335	98.5131	101.341	6.62224	0	1
Cg03432	AT2G18850	1461	1460.71	954.73	352.99	313	284.23	999.454	397.909	2.50999	2.51173	1.32768	0	1
Cg03436	AT4G30220	1639.83	1484.89	1001.25	250.94	324.5	266.88	1062.05	350.423	3.02806	3.03071	1.5984	0	1
Cg03437	AT4G30210	4885.2	3861.15	2200.84	6118.57	6176.4	5819.29	2755.71	7571.49	0.363998	0.363959	-1.458	0	1
Cg03440	AT2G18890	82	110	55	134	165.96	132	62.8084	179.779	0.351049	0.349401	-1.51025	0	1
Cg03441	AT2G18900	2186	2562.98	1554.16	586	643	547	1624.53	740.899	2.1919	2.19264	1.13218	0	1
Cg03444	AT2G18940	582.9	903.97	432.07	1467.95	1577.23	1593.99	488.394	1938.17	0.252167	0.251991	-1.98755	0	1
Cg03446	AT2G18960	1513.58	1845.53	1180.67	3169.44	3284.76	3160.12	1178.47	4017.56	0.293411	0.293331	-1.769	0	1
Cg03448	AT2G18980	13	9	6	83	117	125	7.10312	135.338	0.05574	0.0525545	-4.16514	0	1
Cg03455	AT4G30350	523.99	531	299.02	1035.61	1035.05	1088.07	344.283	1321.4	0.260804	0.260549	-1.93896	0	1
Cg03457	AT5G54070	76.57	101.51	46.06	215.92	190.14	224.55	56.4599	264.475	0.214864	0.213509	-2.2185	0	1
Cg03466	AT2G19400	237	287.54	184	34	47	42	183.893	51.1548	3.57137	3.59432	1.83648	0	1
Cg03470	AT2G19385	1516.99	1605.57	1081.84	366.89	450	412	1090.27	512.06	2.12816	2.12917	1.08961	0	1
Cg03477	AT2G19320	22	16	8	104	143.2	128	11.4093	156.052	0.0758753	0.0731715	-3.72023	0	1
Cg03482	AT4G29920	863	793	529	178	95	89	562.234	152.903	3.66891	3.67688	1.87535	0	1
Cg03489	AT1G23000	1540	2052.95	1046	11	14	12	1181.46	15.4013	74.4854	76.6626	6.21889	0	1
Cg03491	0	19	23	10	92	91	77	13.0069	108.641	0.123488	0.119805	-3.01755	0	1
Cg03492	0	32	39.13	27	193.97	260.34	353.04	25.6795	337.109	0.0774527	0.0762032	-3.69054	0	1
Cg03494	AT1G23110	384	448	231	477	624	651	269.635	730.13	0.3697	0.369306	-1.43557	0	1
Cg03498	AT1G23230	2395.82	2806.1	1490.92	383.28	455.29	348.06	1702.74	494.055	3.44416	3.44642	1.78415	0	1
Cg03504	AT1G23330	427	309	172	1171.67	1465	1749.08	227.172	1830.82	0.124305	0.124087	-3.00804	0	1
Cg03506	0	63	69.14	39	363.07	907.5	863.6	43.672	881.921	0.0500217	0.0495299	-4.3213	0	1
Cg03511	AT1G70430	151	199.93	105	237	210	219	116.427	279.099	0.418125	0.417173	-1.25799	0	1
Cg03513	AT1G70410	784.66	1156.8	577.1	24405.6	29359.2	37826.6	642.51	38276.4	0.016798	0.0167863	-5.89556	0	1
Cg03514	AT1G23740	1401.1	2735.09	1530.25	4492.58	3905.03	4301.81	1476.78	5325.05	0.277391	0.277329	-1.85001	0	1
Cg03515	AT1G23750	845.76	851.87	555.97	111	101	134	581.157	145.143	3.9944	4.00382	1.99798	0	1
Cg03520	AT1G70310	926	970.08	583	1935	3261.56	3540.98	635.235	3631.26	0.175041	0.174937	-2.51423	0	1
Cg03521	AT1G23860	1994.35	2044.99	1213.95	750.37	712.7	775.32	1343.2	937.292	1.43285	1.43306	0.518884	0	1
Cg03523	AT1G70260	33	45	24	1461.69	2163.12	3127.64	26.1155	2818.21	0.00943072	0.00927023	-6.72842	0	1
Cg03524	AT1G24040	453	528.99	314.87	511	672	609	333.566	745.891	0.44755	0.447212	-1.15988	0	1
Cg03531	AT1G70160	1585.22	1457.97	895.9	1038	1136.95	1064.25	1005.54	1352.2	0.743718	0.743632	-0.427172	0	1
Cg03533	AT1G70090	402	352.06	222	1127.99	872	1113.05	249.202	1308.57	0.190727	0.190444	-2.39042	0	1
Cg03538	AT1G27190	1305.03	1346.69	859.15	451.99	461.43	445.97	904.335	568.198	1.5911	1.59157	0.670024	0	1
Cg03540	AT1G27120	1288.99	1323.71	749.86	205.99	171.01	148.97	855.97	220.446	3.8768	3.88276	1.95487	0	1
Cg03543	AT1G69910	1815.3	1710.01	1191.53	496	471.99	505.29	1220.52	616.837	1.97794	1.97866	0.983996	0	1
Cg03544	AT1G27100	58	41	19	283	259	186	29.0587	304.33	0.096869	0.095514	-3.36782	0	1
Cg03548	AT1G27030	527.05	608.86	425.03	96	92.99	86	407.93	115.003	3.53684	3.54691	1.82246	0	1
Cg03551	AT1G69780	1875.11	2067.46	1190.18	80	62	74	1312.63	90.7636	14.3932	14.4606	3.84732	0	1
Cg03555	AT1G69640	300	344	160	497.02	645.98	605	201.897	727.889	0.277836	0.277383	-1.84769	0	1
Cg03561	AT1G26770	982.06	972.12	503.06	1800	1583.99	1763.97	619.33	2158.35	0.287101	0.28695	-1.80037	0	1
Cg03564	AT1G69485	696.79	672	442	199	177	169.01	466.372	228.274	2.0409	2.04299	1.02921	0	1
Cg03566	AT1G26660	825	872.99	566.48	137	186	72	584.958	163.376	3.5731	3.58029	1.83718	0	1
Cg03567	AT1G26650	597	560.86	398.12	175.13	145	161	403.331	201.9	1.99537	1.99762	0.996659	0	1
Cg03568	AT1G69420	2261.36	2525.79	1606.42	729	768.32	772.01	1652.28	948.321	1.74195	1.74231	0.800707	0	1
Cg03569	AT1G13950	7614.17	8908.25	5327.22	10143.5	16168.5	14846.2	5623.03	17088.6	0.32907	0.329052	-1.60353	0	1
Cg03570	AT1G69400	365.01	400.07	262	58	51	38	265.992	61.5054	4.29966	4.32415	2.10422	0	1
Cg03580	AT1G69290	1215	1243.6	775.15	455	467	442.58	830.719	570.25	1.45639	1.45676	0.542397	0	1
Cg03583	AT1G26370	802	880	541.6	264.99	308.56	262	572.29	348.243	1.6425	1.64335	0.715896	0	1
Cg03588	#N/A	298.69	147	155	0	0	0	156.194	0	335.741	15620.4	8.3912	0	1
Cg03592	AT1G69010	458.04	502.93	274	339	411.01	397	314.106	478.214	0.657166	0.656838	-0.605671	0	1
Cg03594	AT1G68990	1066.01	1152.29	707.23	238.98	333.03	212	752.238	325.157	2.31158	2.31342	1.20888	0	1
Cg03595	AT1G25440	67	127	78	1531.19	2875.8	2839.11	71.5309	3004.73	0.0239577	0.0238094	-5.38337	0	1
Cg03604	AT1G68590	975.13	1826.96	1099	4634.43	5697.87	6068.22	1023.19	6841.57	0.149612	0.149556	-2.7407	0	1
Cg03605	AT1G25480	330.98	497	259	1683.71	2317.58	2384.12	278.672	2658.97	0.104962	0.104808	-3.25207	0	1
Cg03606	AT1G68620	6	21	12	634	1090	790.03	10.3559	1040.44	0.0103972	0.00996287	-6.58767	0	1
Cg03607	AT1G25510	2017.72	2300.32	1395.47	264	244	186.92	1470.84	290.545	5.05584	5.06221	2.33795	0	1
Cg03609	AT1G25550	189	233	88	727.47	1008	998.82	126.153	1138.13	0.111207	0.11085	-3.16868	0	1
Cg03610	AT1G25560	895	426	215	1129.01	1251	1137.99	374.299	1468.05	0.255201	0.254969	-1.9703	0	1
Cg03613	AT1G68830	1046.98	1282	778.26	7638.15	10720.1	14056.7	802.421	13524	0.0593656	0.0593338	-4.07423	0	1
Cg03618	AT1G68760	372	331	228	48	48	41	239.948	57.2386	4.16625	4.1915	2.05875	0	1
Cg03619	AT1G68750	2737.57	3456.36	2117.33	245.89	404.96	241.95	2151.09	369.101	5.82181	5.82778	2.54147	0	1
Cg03625	AT1G26190	438	593.97	402	37	40.11	19	376.178	39.9696	9.31452	9.40948	3.21948	0	1
Cg03628	AT1G26220	153	208	130	729.96	865	1121.97	127.736	1135.69	0.112839	0.112483	-3.14766	0	1
Cg03633	AT1G25425	6	7	7	208	374	337	5.44345	380.912	0.0154966	0.0143164	-6.01191	0	1
Cg03635	AT1G68500	68	117	43	125	190.99	169	56.8428	201.409	0.283885	0.282262	-1.81662	0	1
Cg03648	AT1G57680	1052	1185.01	616	940	1012	1059.41	723.21	1258.39	0.57487	0.574716	-0.798691	0	1
Cg03649	AT1G09580	1436.28	1438.83	907.85	478.28	545	468.2	972.021	621.88	1.56261	1.56303	0.64396	0	1
Cg03650	AT1G09575	374	419	240.81	563.93	474	600	264.521	687.658	0.385086	0.384678	-1.37675	0	1
Cg03653	AT5G16620	2029.25	2315.41	1484.74	2716.46	2755.81	2222.26	1509.18	3212.94	0.469796	0.469721	-1.08989	0	1
Cg03656	AT5G37600	1252.8	1137.98	697.25	2521.34	3951.58	3116.12	787.61	3976.69	0.198151	0.198059	-2.33533	0	1
Cg03658	AT5G16560	241	253.02	178	47.84	48	45	174.979	58.8728	2.95665	2.97183	1.56397	0	1
Cg03660	AT3G02820	655.72	758.84	417.23	68.89	89.05	49	467.33	85.8498	5.41955	5.44305	2.43817	0	1
Cg03661	AT5G16510	1045.84	1130	671	349.01	384	318	729.606	438.358	1.6637	1.66439	0.734396	0	1
Cg03666	0	157.93	300.3	146.12	1073.96	2212.79	2431.19	155.123	2371.52	0.0655948	0.0654149	-3.93027	0	1
Cg03667	AT5G16390	1331.22	1809.48	1020.06	1934.97	2485.29	2202.42	1071.05	2757.03	0.388581	0.38848	-1.36371	0	1
Cg03668	0	59	54	29	88	115.09	113	35.79	131.663	0.274403	0.271887	-1.86563	0	1
Cg03669	AT3G02720	1087	1502.01	901	2044	2626.05	2736	904.68	3087.11	0.293157	0.293053	-1.77025	0	1
Cg03676	AT3G02650	1732	1832.85	1202.04	609	708.09	566	1232.72	784.532	1.57094	1.57127	0.651624	0	1
Cg03677	AT5G16260	1360.8	1360	869.09	526	489	473.74	923.475	623.167	1.48154	1.4819	0.567102	0	1
Cg03678	AT3G02640	1393.05	1556	999.99	46	24	23	1021.63	39.2987	25.7032	25.9901	4.68387	0	1
Cg03681	AT3G02600	482.92	462.99	346.09	83	73	59.97	337.044	90.4049	3.71415	3.72786	1.89303	0	1
Cg03683	AT5G16200	174	198	143	16	5	4	134.981	10.6542	12.1797	12.6584	3.6064	0	1
Cg03685	AT5G16140	518.97	468.06	323.99	531.16	706.94	685	338.283	800.76	0.422789	0.422459	-1.24199	0	1
Cg03687	0	467	373	227	442	476	520.81	270.321	601.42	0.449898	0.449481	-1.15233	0	1
Cg03691	AT5G16040	1131.88	1130.63	697.04	346.14	314	324	758.615	412.25	1.83923	1.84016	0.879104	0	1
Cg03692	AT5G16030	1342.99	2127.14	1208.24	3430.24	5490.61	5843.77	1212.28	6138.55	0.197548	0.197489	-2.33972	0	1
Cg03696	AT3G02490	546.06	655.92	412	69	99	68.52	417.906	98.1098	4.24414	4.25924	2.08547	0	1
Cg03698	AT3G02450	1497.98	1832.74	1003	1619	1899.58	1728.99	1107.64	2187.92	0.506359	0.506256	-0.981766	0	1
Cg03699	AT5G15910	810.13	868.1	563	851.17	886	967	579.257	1130.86	0.512428	0.512231	-0.964578	0	1
Cg03721	AT5G60970	15	49	17	245	270.85	341.99	20.3977	358.818	0.0580719	0.0568733	-4.10602	0	1
Cg03722	AT3G02110	362	250.11	200.71	6	3	4	209.888	5.50086	35.2501	38.088	5.13956	0	1
Cg03728	AT3G02080	9736.51	11560	7228.89	3011.96	3251.03	3090.02	7378.95	3905.67	1.88919	1.88929	0.917765	0	1
Cg03733	AT3G01060	651.02	643	407.01	3349.63	3216.16	4546.37	436.926	4660.01	0.0938516	0.0937628	-3.41347	0	1
Cg03735	AT3G01100	1518.85	1969.28	1179	237	260.98	233	1206.43	305.026	3.95068	3.9551	1.9821	0	1
Cg03747	AT5G15260	91	72	41	117.46	149.07	137.3	51.3505	168.195	0.307226	0.305345	-1.70263	0	1
Cg03748	AT3G01180	1101.01	1188.99	764	2068	1934	2522.09	788.86	2735.49	0.288501	0.288382	-1.79335	0	1
Cg03759	AT5G14970	496	707.2	381.78	2687.99	3950.74	4499.82	406.988	4638.67	0.0878299	0.0877401	-3.50914	0	1
Cg03764	AT3G01460	2171.75	2318.15	1319	692	599	553	1481.81	772.55	1.91752	1.91806	0.939238	0	1
Cg03768	AT3G01500	450.68	1566.68	590.85	87048.6	94811.4	141686	662.818	135527	0.00489409	0.00489074	-7.67474	0	1
Cg03771	AT5G14580	2516.66	2984.33	1756.51	412.9	552.78	274.95	1865.84	514.027	3.62745	3.62979	1.85896	0	1
Cg03783	AT3G01710	1292.28	1424.81	856.66	49	13	9	917.84	30.3383	29.8104	30.2439	4.89774	0	1
Cg03790	0	92	148	68	227.87	396.73	378	78.1918	415.963	0.188888	0.187997	-2.4044	0	1
Cg03791	AT5G14260	1541	2615.8	1317	4005.37	7217.13	6903.19	1404.58	7517.26	0.186897	0.186848	-2.41968	0	1
Cg03798	AT3G01920	437	395.15	226.46	722.06	1037	1073.97	268.255	1179.13	0.227808	0.227509	-2.13411	0	1
Cg03799	AT3G27027	37.01	37	15	114.85	103	150.11	21.9844	154.472	0.144903	0.142375	-2.78684	0	1
Cg03800	AT5G14100	427.77	568.97	356.66	730.35	971.25	1074.19	351.884	1157.11	0.304387	0.304113	-1.71602	0	1
Cg03802	AT3G02000	69	89	48.06	1	0	0	52.7087	0.437017	58.8465	117.935	5.87889	0	1
Cg03804	AT5G14030	6008.23	6606.19	4028.98	1885.39	2021.48	1741.04	4280.03	2357.2	1.81557	1.81572	0.860419	0	1
Cg03806	AT5G13990	133	124	84	191	310	295	87.9412	330.53	0.267096	0.266083	-1.90457	0	1
Cg03810	AT5G13430	1359.19	1371	845	1156.96	1575.05	1570	916.804	1791.19	0.511967	0.511843	-0.965876	0	1
Cg03811	AT5G13950	1652.04	1887.96	1008.31	1561	1958.1	1831.39	1156.56	2229.11	0.518945	0.518847	-0.946345	0	1
Cg03825	AT5G64200	1867	1953.21	1169.75	521.08	525.01	473.1	1278.1	634.845	2.01251	2.01324	1.009	0	1
Cg03835	AT5G64080	3105.6	2715.09	1625	260	210	157	1891.47	262.738	7.18807	7.19883	2.84561	0	1
Cg03843	AT5G64040	8346.53	11349.2	7781.23	42631.2	71616.3	83474.3	7218.99	82234.4	0.0877907	0.0877857	-3.50979	0	1
Cg03844	0	146.11	130.42	72.81	135.92	153.17	172	88.2603	192.65	0.459447	0.458166	-1.12203	0	1
Cg03845	AT5G64050	1979.88	2837.2	1459	2789.95	3325.29	3071	1604.16	3829.62	0.418953	0.418884	-1.25514	0	1
Cg03847	AT5G63970	544	317	197.01	665	1086.79	1026.51	264.426	1153.48	0.229555	0.22925	-2.12309	0	1
Cg03848	AT5G63960	3314.28	3979.23	2255.99	380	318.04	248	2447.28	396.252	6.16998	6.17594	2.62527	0	1
Cg03850	AT5G63950	2621.52	3124.58	1849.73	196.73	155.78	228.7	1954.37	244.402	7.98319	7.99624	2.99697	0	1
Cg03853	AT5G63920	544.48	705	390	84.03	76	48.22	420.426	87.024	4.81072	4.83071	2.26625	0	1
Cg03854	AT5G63910	582.99	576.58	317	532.9	659.09	567.7	374.21	732.813	0.510961	0.510656	-0.968715	0	1
Cg03856	AT5G09250	748	706.17	432.96	160	134.64	144	482.211	183.989	2.61677	2.62078	1.38778	0	1
Cg03859	AT5G09220	298	631.95	503	1596.08	1486.17	1747.19	389.634	2023.78	0.192714	0.192532	-2.37547	0	1
Cg03860	AT5G63840	5905.69	6966.1	4130.94	1587.71	1656.93	1473.02	4373.53	1970.18	2.21957	2.21985	1.15028	0	1
Cg03870	0	89.25	100	59.78	100.1	115	133	63.9665	145.436	0.441619	0.439866	-1.17913	0	1
Cg03872	AT3G52310	206.05	284.02	159.08	813.22	1063.42	794.21	167.085	1110.14	0.150865	0.150516	-2.72867	0	1
Cg03873	AT1G06820	594.55	736.7	384	1427.05	1446	2005.97	436.565	2044.42	0.213719	0.213543	-2.22621	0	1
Cg03878	AT4G15415	245	263	163	440	471	586.72	172.647	626.667	0.27604	0.275513	-1.85705	0	1
Cg03880	AT3G21670	245.14	520	206	3110.76	4032.18	3942.02	245.154	4617.68	0.0531859	0.0530922	-4.23281	0	1
Cg03886	AT3G21760	1411.53	1184.69	667.09	3510.5	3198.1	3365.02	822.829	4219.97	0.195074	0.194987	-2.35791	0	1
Cg03887	AT3G21810	2679.5	2706.8	1627.13	960.97	1192	1077	1794.23	1345.53	1.33336	1.33348	0.415068	0	1
Cg03890	AT3G21870	54	43	32	446.03	577	852	33.316	783.821	0.0430742	0.0425167	-4.53703	0	1
Cg03899	AT4G15180	4688.12	5129.65	2893.02	1714.02	1436	1517.26	3243.11	1957.72	1.65642	1.65657	0.728066	0	1
Cg03903	AT3G22150	296	464.98	204	1140.81	999.99	1408	243.732	1489.94	0.163847	0.16359	-2.60958	0	1
Cg03906	AT4G15110	969.04	1366.17	815	2660.43	3339.89	3145.93	816.787	3810.66	0.214439	0.214345	-2.22136	0	1
Cg03915	AT3G22220	1635.43	1771	1066.86	579.84	515	555	1148.18	691.495	1.65998	1.66042	0.731169	0	1
Cg03926	AT3G22370	804	308	120	5652.89	6573.01	7877.8	293.174	8400.24	0.0349542	0.0349018	-4.83839	0	1
Cg03936	AT3G22420	2661.79	2534.29	1659.96	5191.07	5688.86	7239.61	1763.97	7580.33	0.232751	0.232704	-2.10314	0	1
Cg03937	AT3G04920	1902.02	2069.03	1353.78	291.02	356.66	263.99	1378.42	379.3	3.63087	3.63404	1.86032	0	1
Cg03938	AT3G22430	1235.87	1363	810.56	465.81	541.25	434	874.701	600.393	1.45653	1.45687	0.542532	0	1
Cg03939	AT3G22440	12160.3	10902.2	6595.47	1809	1468.79	1228	7550.6	1888.84	3.99674	3.99747	1.99883	0	1
Cg03942	AT4G14880	4306.13	6644.75	3796.31	14731.9	24424.7	25545.9	3819.95	26884.9	0.1421	0.142086	-2.81502	0	1
Cg03943	AT3G22480	1034	1126	790.94	273	348	264	769.572	368.039	2.08963	2.09098	1.06325	0	1
Cg03946	AT4G14850	393.92	532.71	282.17	36	80.69	23	309.188	57.1265	5.3766	5.41157	2.42669	0	1
Cg03947	AT3G22520	19321.7	22297.1	13004.9	5997.62	6611.88	5792.46	14014.4	7677.73	1.82528	1.82533	0.868121	0	1
Cg03958	AT4G14790	751.57	787.76	458	217.66	270	256	510.158	309.904	1.64521	1.64616	0.718273	0	1
Cg03963	AT3G22790	1689.06	1778	1151	195.03	172	142	1192.36	213.075	5.58594	5.59577	2.4818	0	1
Cg03967	AT4G14746	99.67	103	61	168.67	257.9	183	67.425	252.657	0.268215	0.266892	-1.89854	0	1
Cg03970	AT1G73460	4025.27	4357.43	2674.98	1209	1280	1110.12	2843.49	1502.49	1.89225	1.89252	0.920101	0	1
Cg03972	AT1G73480	156	86	75	398.95	437.02	394.04	81.4578	513.337	0.159447	0.158699	-2.64885	0	1
Cg03975	AT5G43530	1952	2533.66	1429.63	58	64	39	1520.04	67.0218	22.5299	22.6766	4.49377	0	1
Cg03983	AT1G04250	9	20	4	1291	1835	1917.99	7.90866	2099.81	0.00398771	0.00377112	-7.97023	0	1
Cg03984	AT5G43700	717.56	686.78	414.96	692.67	836.22	930.63	464.518	1026.61	0.452728	0.452485	-1.14328	0	1
Cg03988	AT5G43720	652.44	731	415	506.71	554	565.03	459.62	679.08	0.677049	0.676832	-0.562668	0	1
Cg03990	AT5G43760	1471.62	1521.09	791.99	2059.97	2364.92	2640.18	956.157	2951.02	0.324116	0.324011	-1.62542	0	1
Cg03992	AT5G43810	3882.21	4108.65	2187.96	286.18	250.04	272.32	2579.42	338.985	7.60015	7.60904	2.92603	0	1
Cg03996	AT5G43860	107.05	76	45	199	328	257	57.3098	324.886	0.177581	0.176425	-2.49345	0	1
Cg03998	AT5G43880	1596.97	1913.26	1144.02	2165.14	2479.79	2851.22	1198.98	3131.87	0.382923	0.382833	-1.38487	0	1
Cg04001	AT1G04150	1855.86	1829.13	1084	73	47	44	1217.01	69.0505	17.5134	17.6226	4.13039	0	1
Cg04004	AT5G43960	2450.07	2730.96	1662	788.39	852.84	683.18	1760.44	969.528	1.81538	1.81576	0.860272	0	1
Cg04007	AT1G04040	52	78.01	69	316.92	447.63	622	54.0384	578.758	0.0941001	0.0933854	-3.40966	0	1
Cg04009	AT1G04010	390.07	494.07	275.07	55.88	52.4	48.33	297.192	65.5279	4.51036	4.53482	2.17324	0	1
Cg04015	AT1G65660	411.08	539.12	298.67	57.75	56.53	23.14	320.467	57.231	5.56235	5.59874	2.47569	0	1
Cg04021	AT1G03780	5230.8	7125.57	3726.23	237.87	122	88.52	4109.63	189.435	21.6433	21.693	4.43585	0	1
Cg04025	AT5G44200	1909.87	1964.83	1217	581	720.27	673.14	1307.5	822.708	1.58893	1.58925	0.668052	0	1
Cg04026	AT4G03560	2406.98	2428.84	1632.1	1726.25	1943.56	1666.01	1673.01	2225.18	0.751907	0.751856	-0.411373	0	1
Cg04030	AT4G03520	1061.42	1599.3	815	8418.01	12914.3	12610	889.227	14107.7	0.0630625	0.0630321	-3.98707	0	1
Cg04031	0	70	98	41	165	183	162	52.364	212.779	0.247746	0.246131	-2.01307	0	1
Cg04033	AT4G03420	220	178	99.05	242	269.06	286	124.989	332.953	0.376269	0.375414	-1.41016	0	1
Cg04034	AT1G03600	766.99	1097.59	681.45	3968.22	4797.87	6246.24	663.286	6273.86	0.105789	0.105724	-3.24074	0	1
Cg04035	AT4G03415	2834.97	2824.38	1756.32	911.94	918.93	753.99	1902.22	1079.57	1.76169	1.76201	0.816962	0	1
Cg04039	AT4G03260	990	1213.93	748.2	1652.69	1799.38	1804.87	763.589	2195.73	0.347899	0.347764	-1.52326	0	1
Cg04041	AT4G03200	2141.13	2129.12	1195.94	3015.16	4373.51	4517.37	1388.41	4954.66	0.28029	0.280224	-1.83501	0	1
Cg04042	AT3G62980	981.97	1026.98	607	202.88	270.53	218	669.168	287.464	2.32568	2.32779	1.21765	0	1
Cg04044	AT4G03130	253	253	163	25	28	11	172.24	26.5755	6.3866	6.47912	2.67505	0	1
Cg04045	AT4G03115	167.11	209.12	133.01	271	299.05	329.94	132.261	376.089	0.352478	0.351692	-1.50439	0	1
Cg04047	AT4G03100	1024	1288	674.53	88	24	21	760.92	56.8014	13.2952	13.394	3.73283	0	1
Cg04049	AT4G03080	1358	1290.84	837	388	251.01	199	895.894	352.627	2.53859	2.54059	1.34403	0	1
Cg04052	AT4G02940	244	276.82	170.13	1594.08	1423.91	2017.26	178.067	2113.58	0.0844513	0.0842535	-3.56574	0	1
Cg04053	AT4G02930	3094.43	3750.44	2228.85	480.77	890.4	420.41	2337.18	737.857	3.16616	3.1675	1.66273	0	1
Cg04054	AT4G02920	1069.64	1107.61	717.03	5682.46	7495.94	8325.94	746.726	8965.47	0.0833369	0.0832902	-3.5849	0	1
Cg04055	AT1G03330	1416	1243.97	917.05	313.04	298	363	927.662	408.134	2.27148	2.2729	1.18363	0	1
Cg04057	AT1G03310	1668.77	1877.69	1135.89	1343.52	1717.47	1407.01	1204.36	1859.05	0.647925	0.647838	-0.626101	0	1
Cg04059	AT5G64980	1241.11	952	682	17	15	8	738.283	16.7109	43.0068	44.1539	5.42649	0	1
Cg04060	AT4G02860	410.9	427	246.95	63	73	57.01	276.848	80.4035	3.42913	3.44293	1.77784	0	1
Cg04062	AT1G03220	2387.58	3139.48	1942.04	222.41	239.2	169.09	1938.36	262.895	7.36186	7.37291	2.88007	0	1
Cg04063	ATCG00780	125.25	140.95	97.43	8.12	9.06	10.38	94.8163	11.5182	7.9503	8.22559	2.99101	0	1
Cg04066	AT1G03160	1283	1683.07	960.46	2573.13	3191.36	3596.25	1010.56	3906.19	0.258797	0.25871	-1.95011	0	1
Cg04068	AT1G03130	11176	18975.1	10019.2	93711.9	166265	175403	10357.3	180782	0.057294	0.0572916	-4.12547	0	1
Cg04069	AT4G02720	1770.42	1865.23	1158	641.01	662.1	659	1232.57	820.132	1.50261	1.50289	0.587468	0	1
Cg04071	AT1G03110	1113.21	1291.39	842.69	266	330	252.97	842.829	353.232	2.38422	2.38601	1.25352	0	1
Cg04073	AT1G03080	2710.43	2751.8	1762.27	1053.16	955.19	902.62	1860.21	1218.8	1.52606	1.52626	0.609813	0	1
Cg04084	AT1G02950	126	145.11	73	189.17	212.08	202	87.0409	251.769	0.346928	0.345743	-1.52729	0	1
Cg04087	AT4G02510	1852.85	2560.88	1377.98	3841.52	4990.45	4943.02	1484.94	5738.7	0.258819	0.25876	-1.94998	0	1
Cg04088	AT4G02480	1197.81	1245.19	687	1529.08	2236.37	2155.64	795.203	2462.26	0.323085	0.32296	-1.63001	0	1
Cg04089	AT4G02450	5936.91	5336.24	3459.84	1078.19	1137.04	945.07	3776.38	1319.03	2.86234	2.86299	1.5172	0	1
Cg04090	AT1G13160	2354.1	2438.36	1489.64	598.65	714.34	642.15	1611.49	814.897	1.97697	1.97752	0.983294	0	1
Cg04095	AT3G05560	6633.89	7049.9	4893.36	1915.98	1848	1925.42	4833.11	2381.19	2.0295	2.0297	1.02113	0	1
Cg04101	AT4G24280	13271	21250	11494.8	30934.9	35149.4	35124.5	11869	42246	0.280958	0.28095	-1.83157	0	1
Cg04103	AT4G24275	82	63	63	1	0	0	55.311	0.437017	61.7263	123.756	5.94781	0	1
Cg04116	AT5G49940	670.02	865.98	465	1696	2160.11	2354.36	511.601	2590	0.197674	0.197532	-2.33881	0	1
Cg04123	AT4G24610	1494.44	1938.52	1064.9	219.25	149	90	1152.71	192.501	5.97604	5.98784	2.57919	0	1
Cg04126	AT4G24620	949.42	1367.11	781.04	2824.77	3623.18	3879.06	800.243	4305.73	0.185944	0.185858	-2.42706	0	1
Cg04127	AT5G18475	479	522.99	341	92	109	78	347.589	116.115	2.9855	2.99331	1.57797	0	1
Cg04133	AT1G48410	15130.2	16070.3	9548.42	4843.6	4612.95	4284.94	10436.2	5748.46	1.8154	1.81547	0.86029	0	1
Cg04137	AT1G48480	3358.24	3851.38	2301.64	989.2	929.01	800.44	2445.48	1137.07	2.15022	2.15068	1.10448	0	1
Cg04143	AT3G18020	1017.01	1156.9	666.99	336.19	383	300	727.596	424.695	1.71244	1.7132	0.77605	0	1
Cg04152	AT3G18210	864.07	891	605.38	179.99	233	202	611.878	255.949	2.3881	2.39057	1.25586	0	1
Cg04154	AT1G48650	2304.87	2664.96	1501.57	2008.99	2010.24	2021.36	1654.85	2526.23	0.655129	0.655066	-0.61015	0	1
Cg04156	AT1G57820	3013.01	3865.67	2227.54	189.99	177	71	2343.83	182.583	12.8069	12.8364	3.67884	0	1
Cg04160	AT1G48620	3798.23	4807.92	2487.82	469.38	413	425	2824.02	547.9	5.15072	5.15418	2.36477	0	1
Cg04163	AT3G18550	114	99	82.99	5	1	2	77.7541	3.42868	20.0808	22.6145	4.32775	0	1
Cg04170	AT3G18600	1504.05	1601	1008.4	324.01	352	330	1059.69	420.014	2.5213	2.52295	1.33417	0	1
Cg04179	AT3G18780	1068.05	590.77	332.15	1975.39	1461.84	1747.32	492.331	2180.07	0.225998	0.225836	-2.14562	0	1
Cg04186	AT3G18830	300.01	629	302.31	1165.45	1604.97	1688.03	316.608	1856.9	0.170712	0.170508	-2.55037	0	1
Cg04187	AT3G18830	1078	812.29	431	3244.87	2894.29	3682.33	579.468	4120.1	0.140741	0.140646	-2.82888	0	1
Cg04191	AT1G49380	672.79	926.77	468	2361.99	2878.34	2936.76	526.767	3410.39	0.154575	0.154462	-2.69362	0	1
Cg04194	AT3G18950	3	3	1	40	70	54	1.70387	67.8951	0.03175	0.0252392	-4.9771	0	1
Cg04195	AT3G18990	1638.89	1688	1078.01	425	497.92	414	1134.64	557.071	2.03592	2.03677	1.02568	0	1
Cg04196	AT3G19000	3866.11	3483.51	2312.92	1150.54	1061.1	990.92	2482.8	1340.44	1.85192	1.85221	0.889024	0	1
Cg04198	0	45.98	68.18	39.74	152.2	258.91	267.32	39.8865	281.777	0.142973	0.141584	-2.80619	0	1
Cg04204	AT1G49630	2533.15	3677.66	1860.33	9625.72	10127.4	10146.6	2060.66	12494.8	0.164953	0.164922	-2.59988	0	1
Cg04206	AT3G19184	688.68	681.3	479.77	41	27	24	480.305	38.7143	12.2706	12.4034	3.61713	0	1
Cg04208	AT3G19260	383.99	407.76	238	363	360	380.33	263.269	461.627	0.570739	0.570315	-0.809096	0	1
Cg04211	AT3G19310	637	713.6	446.01	870.11	1209	1146	463.537	1341.87	0.345669	0.345446	-1.53254	0	1
Cg04212	AT3G19320	4041.71	4696.01	2698.9	6641.56	9495.1	6031.56	2930.81	9189.97	0.318948	0.318914	-1.64861	0	1
Cg04213	AT1G49780	220	245	155	421.96	500.04	557.95	160.118	617.898	0.259693	0.259146	-1.94512	0	1
Cg04216	AT3G19390	853.85	828.85	508	293	299	218	560.481	337.996	1.65734	1.65823	0.728871	0	1
Cg04220	AT3G19450	1393.06	1573	950	1905.97	2478.99	2462	1007.25	2852.48	0.35322	0.353117	-1.50136	0	1
Cg04224	AT3G19540	1183	1223	734	242	287.89	252	804.005	325.842	2.46537	2.46743	1.30181	0	1
Cg04232	AT1G49890	752	784.73	453.32	256	242.01	248	507.887	312.291	1.62539	1.62631	0.700787	0	1
Cg04234	AT1G49910	2477.25	3302.29	1855.5	230.86	151.96	122	1963.22	212.366	9.22645	9.24414	3.20578	0	1
Cg04240	AT4G02530	785.96	1175.07	711.75	2804.73	3650.74	3756.11	695.709	4255.38	0.163581	0.163491	-2.61192	0	1
Cg04256	AT4G32430	560	512	384	72	72	32	379.044	73.2905	5.14541	5.17123	2.36329	0	1
Cg04272	AT2G26900	7717.37	15486.5	8063.95	112081	139403	154521	8095.13	169395	0.047791	0.0477885	-4.38712	0	1
Cg04277	AT3G20020	1189.19	1315.03	773	315	333.76	331.89	839.92	409.74	2.04869	2.04986	1.0347	0	1
Cg04280	AT3G19990	76	116	83.17	595.88	698.95	924	73.0042	927.733	0.0791541	0.0787009	-3.65919	0	1
Cg04282	AT3G19970	603	663.15	403	805.01	802	966	429.092	1077.37	0.398537	0.398283	-1.32721	0	1
Cg04283	AT5G52860	1186	1182.36	827	151	215	196	829.438	233.675	3.54445	3.54942	1.82556	0	1
Cg04287	AT4G22310	1876.13	2175.01	1525.11	6673.07	9281.31	11109.3	1458.2	11283.2	0.129272	0.129237	-2.95152	0	1
Cg04301	AT4G22140	660.04	616.05	371.04	168.98	168.02	150.02	419.946	203.549	2.06069	2.06307	1.04313	0	1
Cg04315	AT4G02460	716	939.72	557.61	149	168	111	571.903	178.186	3.20381	3.20946	1.67979	0	1
Cg04317	AT4G02450	6481.31	6919.55	4425.33	1693.76	2077.01	2140.06	4599.98	2465.19	1.86581	1.86597	0.899804	0	1
Cg04318	AT5G22460	1152.83	1020.24	767.01	1225.79	1610.86	1585.17	764.306	1841.76	0.415136	0.414991	-1.26834	0	1
Cg04324	AT5G22430	1926	2013	1149	465	81.99	50	1297.12	256.618	5.04732	5.05452	2.33552	0	1
Cg04327	AT5G22400	676	765	501	186	222	148	503.669	231.263	2.17553	2.17785	1.12137	0	1
Cg04328	AT5G22390	45	126	63	922	1056	1282.03	60.9007	1362.59	0.0450219	0.0447019	-4.47323	0	1
Cg04333	AT5G22350	452	489.51	313	489	628	555	323.926	696.043	0.465739	0.465389	-1.1024	0	1
Cg04335	AT5G22340	652.89	902.64	538.36	1517.01	1899.88	1729.89	542.468	2143.85	0.253197	0.253038	-1.98167	0	1
Cg04336	AT5G22330	1232	1378.01	873.41	239	332.75	214	899.956	325.908	2.75886	2.76133	1.46407	0	1
Cg04338	AT5G22310	1020.99	1100.92	812	103	44	95	768.728	102.713	7.45491	7.4836	2.89819	0	1
Cg04340	AT1G75410	385	330.13	267.08	1084	1557.02	1812.44	256.871	1855.53	0.138652	0.13844	-2.85046	0	1
Cg04341	AT1G19710	1184.97	1153.83	694	417.06	492	371	774.628	532.965	1.45304	1.45342	0.539071	0	1
Cg04342	AT1G19330	972	1072.56	654.99	227.19	247	269	694.419	310.601	2.23387	2.23569	1.15955	0	1
Cg04344	AT1G75020	128	142	69	316	405	397	85.3526	465.81	0.184052	0.183252	-2.44181	0	1
Cg04345	AT1G75000	132	141	81.03	407.8	449	498.01	90.3996	566.189	0.160355	0.159678	-2.64065	0	1
Cg04350	AT5G66810	635	618	376	617	750.02	675	416.525	850.882	0.489802	0.489528	-1.02973	0	1
Cg04351	AT3G50620	390	401.49	257	25	19	31	270.132	31.5716	8.44612	8.55378	3.07829	0	1
Cg04357	AT5G66880	561.02	506	346.73	111.78	142.52	99	364.422	146.831	2.47721	2.48181	1.30872	0	1
Cg04359	AT5G66860	1330	1307.93	954	363	369	290	935.813	426.67	2.19199	2.19327	1.13224	0	1
Cg04364	AT5G66840	837.38	1007.78	580.04	75.39	62.75	54.01	622.5	80.5266	7.6916	7.72954	2.94328	0	1
Cg04365	AT3G50560	59	132	80.95	886.87	1146	1210.7	71.9021	1352.09	0.0535052	0.0531856	-4.22418	0	1
Cg04369	AT3G50410	544	661	363	70	48	23	400.784	59.1847	6.72659	6.77077	2.74988	0	1
Cg04371	AT5G66960	488.01	533	282.84	108	150.71	87.48	330.733	143.479	2.30087	2.30501	1.20218	0	1
Cg04373	0	1163.21	1214.47	842.47	105.35	92.03	69.31	837.013	111.603	7.47287	7.49935	2.90166	0	1
Cg04382	0	57.46	58.78	30	189.25	158.93	133.81	36.8631	201.942	0.184427	0.182583	-2.43888	0	1
Cg04384	AT5G67070	4088.82	4492.99	3112.38	478	477.02	421	3046.56	575.031	5.29459	5.298	2.40452	0	1
Cg04386	AT5G67100	4038.1	5151.59	2943.73	592.3	707.17	435	3119.65	721.066	4.32429	4.3264	2.11246	0	1
Cg04392	AT5G67200	473	500.48	316	68	41	40	332.182	62.812	5.25689	5.28783	2.39421	0	1
Cg04394	AT3G50210	2610.84	2203.07	1526.99	160	136	109	1630.92	169.611	9.59201	9.61514	3.26183	0	1
Cg04395	AT5G67220	1658	1990.85	1260.08	1510.9	1724	1655.86	1272.04	2040.77	0.623399	0.623315	-0.681773	0	1
Cg04397	AT3G50120	61	60	40	144	126	140	41.5609	171.91	0.243812	0.241804	-2.03616	0	1
Cg04398	AT3G50110	527.01	564.64	341.36	184.47	157.01	121.06	367.773	193.67	1.89681	1.89892	0.923574	0	1
Cg04400	AT5G67260	2373.6	2784.63	1856.27	210.05	132	121	1825.56	195.03	9.34044	9.35996	3.22349	0	1
Cg04401	AT5G67280	202.94	178.06	98	220	216	231.89	120.771	279.511	0.433025	0.432099	-1.20748	0	1
Cg04402	AT5G67290	428	410	259.82	351	417	382	281.616	479.414	0.587818	0.587426	-0.766558	0	1
Cg04407	AT5G67340	703.19	625.03	379.41	849	955.21	1044	434.71	1189.82	0.365608	0.365364	-1.45163	0	1
Cg04414	AT5G67420	382	486	267.01	1360.95	1934.99	2193.28	290.66	2286.81	0.127281	0.127107	-2.97391	0	1
Cg04418	AT1G71170	804.12	892	550	316	308	304	578.472	388.208	1.48952	1.49009	0.574846	0	1
Cg04420	0	556.97	540.93	329.14	99	65	41	364.854	86.1831	4.21606	4.2331	2.0759	0	1
Cg04423	AT5G58140	397.51	492.44	265.01	455.79	555.83	531.92	294.86	643.438	0.45865	0.458266	-1.12454	0	1
Cg04426	AT2G17390	1513.88	1660.24	978.17	1655.03	2311.87	2229.37	1064.05	2578.27	0.412805	0.412701	-1.27647	0	1
Cg04429	AT5G58260	1431	2490	1416.06	13887.1	19740.3	24056.5	1387.86	24046.9	0.0577329	0.057715	-4.11446	0	1
Cg04430	AT5G58270	2080.24	2494.97	1413.99	1719.14	2081.19	1954.33	1534.75	2398.79	0.639871	0.639802	-0.644147	0	1
Cg04433	AT5G65970	1410.87	1057.86	601	4281.58	7144.94	5630.55	770.631	7067.54	0.109097	0.109039	-3.19632	0	1
Cg04440	AT5G66040	21	64	22	1900	2762.1	3836.17	26.8857	3546.14	0.00771223	0.00758447	-7.01864	0	1
Cg04448	AT3G51290	3268.71	3385.06	1995.94	242.88	190	193	2211.14	262.761	8.40189	8.41475	3.07071	0	1
Cg04452	AT5G66190	2518.39	4041.79	2139.47	28115.5	45482.5	52901.8	2239.2	52633.3	0.0425519	0.0425436	-4.55463	0	1
Cg04453	AT5G66200	313	291.02	154.09	431.03	530.77	343.37	190.963	542.48	0.352575	0.35203	-1.504	0	1
Cg04456	AT5G66230	1773.47	2261.87	1272.38	75	25	27	1362.54	54.0678	24.9935	25.1961	4.64348	0	1
Cg04462	AT3G51140	1446.18	1916.68	1068.8	1520.2	1762.05	1534.74	1138.4	2008.14	0.566996	0.566898	-0.818589	0	1
Cg04466	AT3G51090	777	825.68	520.32	859	1052	1080	546.904	1247.42	0.438638	0.438432	-1.1889	0	1
Cg04467	AT5G66320	745.14	726	435	148.7	74	99	486.694	136.136	3.56627	3.57488	1.83442	0	1
Cg04469	AT3G51060	58	44	40	1	1	0	37.3432	0.828583	29.1924	44.5432	4.86752	0	1
Cg04477	AT5G66450	325.01	253	178.1	335.99	385	368.17	193.973	454.432	0.427435	0.42686	-1.22622	0	1
Cg04481	AT5G66520	131	253	126	312	509	374	131.277	494.986	0.265905	0.265228	-1.91102	0	1
Cg04482	AT5G66530	2913.98	3197.15	2179.01	4591.93	6790.13	6498.17	2155.93	7433.86	0.290059	0.290016	-1.78558	0	1
Cg04484	AT5G66560	498.57	703.43	413.24	848.05	835	927	418.15	1092.49	0.383014	0.382756	-1.38453	0	1
Cg04486	AT3G50820	13281.1	17322.1	10596	61579.7	104749	109699	10675.9	114661	0.0931121	0.0931085	-3.42489	0	1
Cg04500	AT5G66770	432.03	430	272	491.13	569.97	451.99	291.371	630.368	0.462622	0.462233	-1.11209	0	1
Cg04505	AT3G50530	993	1079.29	619.04	373.84	382.87	329.95	687.602	453.857	1.51449	1.51501	0.598832	0	1
Cg04506	AT5G66850	541.52	516.9	275.06	481.51	532	443	336.424	607.466	0.554159	0.553823	-0.851629	0	1
Cg04507	AT1G53720	2294.96	2440.42	1391.99	727	851.25	821.86	1563.16	1001.16	1.56109	1.56135	0.642554	0	1
Cg04509	AT5G66920	2677.75	2904.13	1626.07	3107.5	3821.75	2837.35	1837.11	4063.25	0.452192	0.45213	-1.14499	0	1
Cg04512	AT3G50430	901.78	1140.64	708.86	79	99	111	713.183	120.577	5.8958	5.91434	2.55969	0	1
Cg04515	AT3G50380	793	893	424.68	176	97	98	530.707	156.646	3.38084	3.38778	1.75738	0	1
Cg04519	AT3G50340	486	454.72	328	98	80.11	84	329.344	109.981	2.98612	2.99437	1.57827	0	1
Cg04520	AT5G67030	1932.79	2182.23	1179.99	10137.2	12709.2	14497.4	1347.35	15582.7	0.0864916	0.0864648	-3.5313	0	1
Cg04523	AT5G67140	205	155.37	110	287.88	371.85	452	120.569	463.971	0.260607	0.259879	-1.94005	0	1
Cg04524	AT5G67150	511.04	601.48	322.47	504	662.07	513	365.466	698.047	0.523873	0.523561	-0.932712	0	1
Cg04525	0	22	21	14	62	59	72	14.693	80.8705	0.18638	0.181787	-2.42368	0	1
Cg04526	AT5G67200	1976.12	2241.95	1419.97	118	64	53	1457.43	99.207	14.6267	14.6894	3.87053	0	1
Cg04528	AT5G67260	1546.01	1817.71	1220.09	314	364	231	1193.94	378.163	3.15454	3.15714	1.65743	0	1
Cg04529	AT5G67270	2420.93	2891.06	1769.03	125	78.22	40	1828.13	102.296	17.7944	17.8694	4.15335	0	1
Cg04536	AT5G67350	99	128	63	304	243.11	307.02	73.5317	358.842	0.205946	0.204936	-2.27966	0	1
Cg04538	AT5G67370	216.23	284.15	150	2292.8	3122.56	3562.16	166.116	3742.22	0.044509	0.0443924	-4.48976	0	1
Cg04543	AT3G49940	363.85	520.51	372	1359.09	2256.07	2191.49	332.299	2410.95	0.137996	0.137832	-2.8573	0	1
Cg04547	AT1G64960	1466.02	1750.47	970.66	103	58	31	1070.49	80.93	13.1572	13.2258	3.71778	0	1
Cg04549	AT5G67520	148.1	150.35	78	340.99	584.02	647.32	95.0031	653.469	0.145992	0.145396	-2.77603	0	1
Cg04558	AT3G49810	363	385	206	86.04	63	45.03	241.882	81.4531	2.95837	2.96935	1.5648	0	1
Cg04559	AT3G49800	1255.44	1246.12	731.4	826.65	1011.42	948.25	824.528	1161.27	0.710141	0.710027	-0.493822	0	1
Cg04563	AT3G49750	293	347.29	208	39	65	48	218.463	62.9442	3.45257	3.47036	1.78767	0	1
Cg04564	AT3G49740	388	420	243	44	100	26	268.697	69.4618	3.84913	3.86785	1.94453	0	1
Cg04571	0	13	12.02	7	193	160	176.01	8.13428	221.978	0.0386654	0.036688	-4.69281	0	1
Cg04578	AT2G23970	778.03	602	442	1914.23	1459	1596.94	469.219	2088.17	0.224877	0.224707	-2.15279	0	1
Cg04580	AT4G30600	3441.97	3330.94	2008.98	2857.07	3445.31	3194.52	2243.01	3958.57	0.566672	0.566622	-0.819415	0	1
Cg04581	AT4G30610	521.11	592.91	314.01	1410.08	1146.98	1293.5	362.772	1616.4	0.224656	0.224437	-2.15421	0	1
Cg04584	AT4G28088	447	412	227	369	417	428	274.437	506.877	0.541849	0.541437	-0.884036	0	1
Cg04606	AT2G37920	280	416.03	239	714	1053.76	1176	241.99	1225.64	0.197745	0.197446	-2.33829	0	1
Cg04607	AT2G37900	291.37	305	196	487	449	505	204.383	603.778	0.339017	0.338517	-1.56057	0	1
Cg04609	AT3G53940	667.68	786.03	452.84	137	159	96	488.968	163.028	2.99359	2.99917	1.58188	0	1
Cg04615	AT3G53900	1648.78	2248.51	1324.79	2016.5	2357.78	2232.7	1350.46	2755.64	0.490157	0.490072	-1.02868	0	1
Cg04618	AT3G51870	364.76	790.09	435	992	1156.96	1066	415.021	1340.68	0.3098	0.309565	-1.69059	0	1
Cg04619	AT2G38230	1139.03	1284.77	869.18	9238.56	12484	16221.5	856.804	15836.3	0.0541316	0.0541043	-4.20739	0	1
Cg04625	AT2G38270	1164.44	1312	853	2797	3504.98	3729.34	862.694	4183.52	0.206301	0.206214	-2.27718	0	1
Cg04627	AT3G51820	2620.79	3685.57	2142	6286.83	6602.51	8256.99	2184.4	8850.37	0.246854	0.246816	-2.01827	0	1
Cg04632	0	2	0	0	32.31	40.29	38.65	0.451422	46.3617	0.0196042	0.0099505	-5.67269	0	1
Cg04636	AT2G38310	364.51	329	217	486	523.02	504	233.823	631.899	0.370497	0.370042	-1.43247	0	1
Cg04639	AT2G38360	472	573	307.89	739	822.04	761	345.061	969.036	0.356396	0.356093	-1.48845	0	1
Cg04640	AT3G51730	1254	1288.99	700.39	1389	2198	1952.06	822.437	2299.29	0.357823	0.357695	-1.48268	0	1
Cg04645	AT2G38410	1182.01	1065.21	607	1088.56	1329.1	1044	722.779	1440.91	0.501774	0.501616	-0.99489	0	1
Cg04647	AT2G38420	345.23	389	252.01	77	83	65	255.453	93.8413	2.71366	2.72199	1.44024	0	1
Cg04652	AT3G51670	5328.39	6247.96	3375.24	776.21	751	753.11	3810.08	954.119	3.99183	3.99326	1.99705	0	1
Cg04663	0	4	6	3	80	108	140	3.31921	136.893	0.0275615	0.0243181	-5.1812	0	1
Cg04665	AT2G38550	997.01	1104.84	688.99	321.03	372.95	272	719.545	402.206	1.78808	1.78897	0.838411	0	1
Cg04673	AT2G38650	2625.37	2836.02	1764.42	924.04	1167.67	893.83	1860.43	1241.83	1.49795	1.49813	0.582988	0	1
Cg04675	AT2G38670	1638.68	1796.01	1187	400	429.47	386.97	1198.04	507.828	2.3579	2.35912	1.2375	0	1
Cg04676	AT1G50450	343	479	304	1325.52	1411.03	1633.27	293.731	1827.58	0.160935	0.160726	-2.63545	0	1
Cg04677	AT3G51760	2	10	4	65.69	62.71	46.39	4.11582	73.0256	0.0623526	0.0564905	-4.00341	0	1
Cg04680	AT2G37770	486.02	698.98	407.11	1912.99	2202.15	2466.11	412.108	2748.9	0.150062	0.149921	-2.73637	0	1
Cg04685	AT3G53850	402.06	452.98	302	102	109	111.01	300.578	134.548	2.22971	2.23389	1.15686	0	1
Cg04691	AT2G37710	370	315	170	1072.93	1482.01	1189.13	214.908	1555.78	0.138394	0.138141	-2.85315	0	1
Cg04707	AT2G36630	1099.58	851.9	530.41	3827.29	5913.44	6287.22	629.178	6666.55	0.0944418	0.0943797	-3.40443	0	1
Cg04712	AT1G54520	565.01	862.61	401	2901.12	4965.11	4707.25	463.929	5217.37	0.0890016	0.0889218	-3.49003	0	1
Cg04718	AT4G38225	121	193	96	791.98	980.91	905.99	104.856	1116.17	0.0943217	0.0939512	-3.40627	0	1
Cg04719	AT4G38230	217.87	302.73	140.81	406.62	405.84	424.45	167.263	517.435	0.323864	0.323267	-1.62654	0	1
Cg04726	AT4G38390	74	82	32	2	0	1	46.4603	1.30005	26.5626	35.4722	4.73132	0	1
Cg04730	AT2G41990	554.15	668	340.12	41	34	26	396.321	42.3073	9.27638	9.36568	3.21356	0	1
Cg04731	AT2G47450	1329.8	1663.7	994.72	2199	2613.07	2833.09	1029.27	3191.13	0.32264	0.322544	-1.632	0	1
Cg04741	AT2G20920	1002.01	1226.05	652	4346.99	5773.91	7115.84	734.072	7192.03	0.102126	0.102069	-3.29158	0	1
Cg04744	AT2G20940	491.3	503	359	91	111.01	77	352.474	116.039	3.02937	3.03736	1.59902	0	1
Cg04747	AT1G68010	1949	2532.06	1428.09	22208.7	33976.2	40689.9	1518.45	40344	0.0376487	0.0376378	-4.73126	0	1
Cg04754	AT4G38640	701	643	371	553	642	592	435.14	745.257	0.58414	0.583885	-0.775615	0	1
Cg04756	AT4G38650	546	567.17	315	146	153	143	363.053	184.634	1.9639	1.96629	0.973722	0	1
Cg04757	AT4G38660	4542.72	4308.57	2868.18	64	28	42.02	3019.58	56.8341	52.7053	53.1206	5.71988	0	1
Cg04759	AT2G21050	3212.51	4146	2242.94	302	273	265	2456.48	351.771	6.97525	6.98301	2.80224	0	1
Cg04760	AT4G38680	3710.55	3354.33	2194.8	146	292.98	166	2376.23	249.244	9.51782	9.53342	3.25063	0	1
Cg04765	AT2G21120	569	612.99	339	768	715	697	387.093	912.531	0.424491	0.424203	-1.23619	0	1
Cg04767	AT4G38760	3931.32	4624.45	2630.87	784.96	873.02	666	2865.37	968.612	2.95728	2.9582	1.56427	0	1
Cg04768	AT4G38770	444.27	1147.96	425	31966.6	42042.4	41803	508.53	48241	0.010551	0.0105416	-6.56648	0	1
Cg04770	AT2G21170	6401.95	8027	5351.02	18053.6	24123.6	24213.6	5163.05	27651.1	0.186735	0.186722	-2.42093	0	1
Cg04775	AT4G38810	281.89	295	141	1302.85	1139	1478.38	180.072	1645.17	0.109707	0.10946	-3.18827	0	1
Cg04776	AT4G34760	32	48	35	348	382	562	30.5454	541.081	0.0572656	0.05647	-4.12619	0	1
Cg04777	AT4G38880	6	10	3	60	76	52	4.65578	78.1329	0.0651708	0.0597083	-3.93963	0	1
Cg04784	AT2G21280	1372	2350.01	1239	5853.91	8400.25	8841.83	1279.31	9614.27	0.133106	0.133065	-2.90935	0	1
Cg04789	AT4G38970	1376.7	2744.99	1089.17	57969.6	91956.9	108581	1313.41	107598	0.0122109	0.0122067	-6.35569	0	1
Cg04790	AT2G21330	3091.17	5519.86	2599	115720	175125	197358	2862.31	203222	0.0140869	0.0140847	-6.1495	0	1
Cg04796	AT2G21370	229.92	338.2	136.14	644.81	750.29	768.12	176.137	902.812	0.195514	0.195108	-2.35465	0	1
Cg04799	AT1G62020	5531.44	6883.91	3582.23	5466.61	6504.56	6170.18	4071.75	7564.56	0.538296	0.538268	-0.89353	0	1
Cg04800	AT2G21410	5292.36	5778	3509.8	5683.42	6480.48	5747.3	3746.78	7469.73	0.501627	0.501596	-0.995313	0	1
Cg04803	AT2G21440	2103	2237.97	1346	600	785.25	621.76	1458.34	834.567	1.74701	1.74742	0.804885	0	1
Cg04809	AT2G21520	4218.12	4310.87	2597.98	1667.94	1902.55	1777.87	2848.78	2231.29	1.27668	1.27674	0.352397	0	1
Cg04812	0	96	48	12	481	376	312	36.6446	490.351	0.075611	0.0747502	-3.72526	0	1
Cg04834	AT2G21790	5248.94	6451.28	3893.44	1100.09	1387.63	932.73	4025.19	1421.46	2.83112	2.83171	1.50137	0	1
Cg04845	AT4G39480	909.01	1201.76	740	63	41	19	739.64	51.6806	14.1926	14.3092	3.82707	0	1
Cg04846	AT2G21860	687	663.95	392.58	724	806.38	856	444.447	996.82	0.446124	0.44587	-1.16448	0	1
Cg04850	AT2G21880	79.14	92.94	49	179	178.31	168	56.2104	219.617	0.257525	0.255981	-1.95722	0	1
Cg04853	AT5G66800	269.43	231	154.49	29	34	25	167.992	36.6371	4.54021	4.58432	2.18276	0	1
Cg04855	AT5G66760	2653.46	2701.6	1683.87	1643.07	1982.59	1780.28	1807.79	2252.79	0.802508	0.802468	-0.317413	0	1
Cg04857	AT5G66750	5241.22	6100.92	3954	263	330.93	157	3967.89	311.401	12.7245	12.7417	3.66954	0	1
Cg04858	AT3G50670	4789.19	4762.44	3024.7	1851	2016.97	2063.67	3232.45	2477.85	1.30448	1.30454	0.383474	0	1
Cg04859	AT3G50685	722.08	843.44	534	2645.74	3170.13	4019.53	543.403	4109.93	0.132316	0.132219	-2.91795	0	1
Cg04862	AT5G66720	1757	2314.03	1254.58	2074.36	2835.57	2472.93	1363.9	3070.35	0.444302	0.444219	-1.17039	0	1
Cg04867	AT5G66675	472.12	450.73	244.17	596.4	689.6	632.32	294.908	800.039	0.368985	0.368625	-1.43836	0	1
Cg04872	AT3G50780	1315	1300.01	742	228	196	167	853.744	247.531	3.44442	3.44893	1.78426	0	1
Cg04873	AT5G66600	362.01	715.54	395.06	1320.98	1366	1947.17	383.409	1941.69	0.197654	0.197465	-2.33895	0	1
Cg04876	AT3G50820	15351.6	24278.6	14360.4	92812.1	179011	186559	14048.7	190132	0.0738912	0.073889	-3.75845	0	1
Cg04877	AT5G49560	239	244	197	28	23	23	179.427	31.0408	5.70955	5.7788	2.51338	0	1
Cg04879	AT5G49555	2055.11	1680.54	1205.2	163.99	193.14	160	1273.09	215.456	5.8982	5.90858	2.56027	0	1
Cg04881	AT3G50870	342	222	162	11	7	6	185.106	10.1042	17.5551	18.3025	4.13382	0	1
Cg04883	AT3G50890	1727.95	1700	1169.33	391	415	501	1190.53	546.807	2.17624	2.17722	1.12184	0	1
Cg04892	AT4G18905	543.63	558.58	365.54	65.9	94.2	45.63	378.958	85.1241	4.43301	4.45142	2.14829	0	1
Cg04894	AT3G51010	1540.77	1701.45	1049	428	582	459	1104.94	610.476	1.80935	1.80995	0.855469	0	1
Cg04899	AT3G51060	174	154.98	107.68	7	11	4	112.644	9.07041	11.8602	12.4063	3.56805	0	1
Cg04902	AT5G66330	3204.03	3733.93	2215	369	479	301	2353.24	477.05	4.92905	4.93281	2.30131	0	1
Cg04917	AT3G51280	3579.03	5226.15	2708	191	47	25	2946.99	112.524	26.0858	26.1876	4.70519	0	1
Cg04918	AT5G66130	656.58	688.31	419.37	244.85	214	201.75	452.693	276.747	1.63469	1.63574	0.70902	0	1
Cg04922	AT5G66100	617	650	402	212	222	162	428.979	248.59	1.72429	1.72562	0.786002	0	1
Cg04925	AT5G66055	1072.23	1517.08	736	1324	1613.16	1522	844.805	1858.66	0.454659	0.454525	-1.13714	0	1
Cg04931	AT2G17560	3377.22	3939.01	2523.88	214	169	99	2549.8	201.872	12.604	12.6302	3.6558	0	1
Cg04936	AT5G65980	0	2	0	127.02	126	128.04	0.442573	159.394	0.00568734	0.00283915	-7.45803	0	1
Cg04940	AT5G67460	578	517	416.99	84	64	49	396.185	82.6444	4.77255	4.79339	2.25476	0	1
Cg04942	AT5G67480	366	344.71	175	821.53	1247.44	896.99	222.394	1229.61	0.181177	0.180872	-2.46453	0	1
Cg04943	AT5G67500	2179.41	2718.28	1931.58	3686.49	4730.87	4825.42	1794.37	5519.21	0.325171	0.325115	-1.62073	0	1
Cg04944	AT3G49910	9576.34	11253.7	7243.99	2710.31	2676.04	2811.79	7280.49	3430.16	2.12234	2.12249	1.08566	0	1
Cg04945	AT3G49900	399.88	588	338.09	46	39	39	343.061	51.9885	6.54898	6.59771	2.71127	0	1
Cg04946	AT3G49890	582	608	384	168	183	166	405.253	215.794	1.87607	1.87792	0.907712	0	1
Cg04951	AT5G67580	281.28	344	176	355	465	438.98	203.478	524.231	0.388689	0.388157	-1.36331	0	1
Cg04954	AT5G67610	428	409	263.9	118	107.09	110.99	282.875	140.784	2.00595	2.00921	1.00428	0	1
Cg04957	AT3G49810	1027.7	1103	665	234	210	205.97	717.359	272.237	2.63225	2.63499	1.3963	0	1
Cg04963	0	9	16	7	103	73	60	8.11216	99.158	0.086111	0.0819031	-3.53766	0	1
Cg04964	AT5G65840	357	437	258	2001.06	3213.71	4215.9	270.905	3928.92	0.0690621	0.0689539	-3.85596	0	1
Cg04965	AT3G49750	383	441.41	273	46	39	48	283.192	55.8226	5.03931	5.07235	2.33323	0	1
Cg04966	AT5G65820	588.97	646.01	400.77	170.02	198	189.33	421.323	232.489	1.8106	1.81219	0.856466	0	1
Cg04968	AT3G49710	329.52	425.53	246.4	50.88	50.55	32.82	257.955	56.0109	4.57565	4.60479	2.19398	0	1
Cg04974	AT5G65750	6417.49	7170.49	4348.02	1902.99	2327.09	1614	4613.05	2430.44	1.89786	1.89803	0.924374	0	1
Cg04977	AT5G65700	10749.7	11611.5	6678	2778.91	2541.32	2521	7419.12	3283.51	2.25933	2.2595	1.17589	0	1
Cg04978	AT3G49660	665.35	753.03	431	208	272	196	473.215	280.905	1.68347	1.68459	0.751442	0	1
Cg04980	AT5G65687	752.98	686	441	687	744	734.99	481.79	904.673	0.532798	0.532562	-0.90834	0	1
Cg04982	AT3G49640	531.02	544.49	358.08	510.91	551.06	549.43	370.286	673.118	0.550418	0.550113	-0.861402	0	1
Cg04983	AT5G65683	2732.17	3335.38	2134.99	408.79	499	327.69	2129.51	513.641	4.14305	4.14585	2.05069	0	1
Cg04986	AT5G65640	1728.24	1016.29	845.48	7	7	10	921.784	10.0602	87.6094	91.5365	6.45301	0	1
Cg04988	AT4G02270	5	8	4	45	50	55	4.35038	62.6749	0.0762888	0.0695602	-3.71239	0	1
Cg04989	AT4G02260	1349.42	1905.03	1020.11	4301.54	5491.4	5700.23	1096.32	6458.48	0.169808	0.16975	-2.55802	0	1
Cg04998	AT4G02070	3032.89	2989.81	1836.78	519	590	452	2012.7	650.395	3.09308	3.09454	1.62904	0	1
Cg05001	AT4G01995	701.34	851.89	504.29	1261.84	1886.41	1946.97	529.81	2119.54	0.25013	0.249968	-1.99925	0	1
Cg05006	AT4G01935	31.93	33	21	711.53	1335.06	1973.41	22.1299	1674.42	0.0134914	0.0132224	-6.21182	0	1
Cg05011	AT4G01840	49	66	26	259	372	495	35.0997	469.728	0.0756417	0.0747432	-3.72467	0	1
Cg05013	AT4G01800	3797.82	5312.64	2862.06	12728.1	16279.1	18389.5	3071.42	19770.9	0.15537	0.155351	-2.68622	0	1
Cg05014	AT4G01730	1122.11	1376.71	774.02	106.03	98.07	121.2	838.798	136.371	6.1333	6.15049	2.61666	0	1
Cg05024	AT1G02270	578.67	497.18	382	855.99	908.02	1095.98	379.253	1196.54	0.317225	0.316964	-1.65642	0	1
Cg05025	AT1G01030	93	107.67	53	143	200	165.36	64.0498	211.253	0.304726	0.303224	-1.71441	0	1
Cg05030	AT1G01090	694.91	738.07	495	1260.74	1534	1645.97	499.801	1852.84	0.269933	0.269753	-1.88933	0	1
Cg05032	AT4G00850	829.16	966.19	639.94	194.97	212	181	633.178	245.326	2.57797	2.5809	1.36623	0	1
Cg05033	AT1G01180	20	17	8	98	71	75	11.1792	102.58	0.113015	0.109067	-3.14542	0	1
Cg05035	AT2G21790	4440.23	5673.24	3248.28	760.03	1017.81	572.94	3436.36	974.767	3.52411	3.52529	1.81726	0	1
Cg05036	0	1164.11	1150.03	797.99	186	233	198	806.815	256.871	3.13705	3.14085	1.64941	0	1
Cg05037	AT1G01190	26	35	22	264	472	592	21.5969	552.393	0.0399081	0.0391145	-4.64718	0	1
Cg05042	AT4G00950	295	368	213.71	57	25	28	225.57	46.6275	4.79967	4.83687	2.26294	0	1
Cg05047	AT1G01320	2201.87	3283.23	1587.81	10387.7	8991.16	9954.51	1799.71	12301	0.146338	0.146307	-2.77262	0	1
Cg05049	AT1G01370	1217.28	1381.01	866	95.98	55	33	894.609	77.5395	11.4744	11.5361	3.52035	0	1
Cg05051	AT4G01070	283.66	320.95	150.98	1496.84	1809.49	1657.15	189.835	2068.65	0.0919724	0.091772	-3.44266	0	1
Cg05052	AT1G01430	240	287	153	1135.4	1276.34	1320.97	173.201	1558.71	0.111384	0.111124	-3.16639	0	1
Cg05053	AT4G01100	2471	2599.94	1703	2645.7	2504.94	2357.43	1751.05	3141.37	0.557483	0.557419	-0.843	0	1
Cg05054	AT5G53300	2585.39	2963.01	1685.04	2840.93	4303	3854.26	1850.7	4568.42	0.405167	0.405108	-1.30341	0	1
Cg05057	AT4G01150	426	620.01	309.18	3206.06	5489.25	5759.9	345.549	6004.31	0.0576233	0.0575517	-4.1172	0	1
Cg05062	AT1G01470	37	36	31	180	204	106	27.567	203.7	0.137307	0.135374	-2.86452	0	1
Cg05067	AT4G01310	1762.58	3339.72	1777.85	5912.23	6482.94	6503.97	1782.02	7893.04	0.225817	0.225772	-2.14677	0	1
Cg05068	AT4G01320	3219.45	3750.43	2332.99	1049	1140	927.97	2403.19	1300.15	1.84809	1.84839	0.886038	0	1
Cg05072	AT4G00310	294.39	341	217	35.02	20	15	220.651	29.5259	7.37244	7.47096	2.88214	0	1
Cg05075	AT4G00370	298.73	451.72	217.01	575.58	656.48	613.8	246.135	770.082	0.320034	0.319631	-1.6437	0	1
Cg05077	AT1G01620	13555.9	13899.6	9585.74	3661.05	2760.71	2681.03	9614	3823.1	2.51453	2.51471	1.33029	0	1
Cg05079	AT4G00480	2008.67	2278.97	1220.49	685.47	639.74	636.18	1400.58	821.085	1.70537	1.70576	0.770081	0	1
Cg05083	AT4G00660	4038.89	4737.49	2797.82	1277.08	1388.97	1245	2975.24	1632.37	1.82242	1.82265	0.865856	0	1
Cg05084	AT1G01770	502	512	276.08	128	134.02	140	326.79	168.058	1.94189	1.94445	0.957464	0	1
Cg05087	AT4G00570	407.34	1664.27	527.86	36516.4	51940	55736.6	651.773	60040.8	0.0108632	0.0108557	-6.52441	0	1
Cg05089	AT4G00720	1053.16	1040.31	663.04	714.89	898.48	806.03	708.522	1007.61	0.703305	0.703171	-0.507777	0	1
Cg05095	AT1G01950	2763.63	3047.73	1773.23	733.74	754.83	761	1941.68	940.42	2.06416	2.06468	1.04556	0	1
Cg05096	AT1G01970	363	482.02	265	1048.01	986.59	1073.07	284.762	1301.46	0.219082	0.218808	-2.19046	0	1
Cg05099	AT4G00090	1315	1324.49	884	482.99	555	441.78	910.69	616.599	1.4766	1.47695	0.562275	0	1
Cg05101	AT3G44110	892.03	902.39	510	173.16	257	211	586.098	266.196	2.19965	2.20171	1.13728	0	1
Cg05106	AT3G48110	2980.95	3866.66	2151.16	3819.96	4518.07	4505.43	2309.09	5357.89	0.43102	0.430971	-1.21417	0	1
Cg05110	AT1G02140	1858.2	1666.82	1171.15	341	444.01	364.91	1213.25	478.339	2.53488	2.53635	1.34192	0	1
Cg05115	AT1G02170	478.19	501.11	257.21	467.3	653	627	312.159	727.022	0.429732	0.429374	-1.21849	0	1
Cg05120	AT4G15440	839	2372.99	557	10250.5	14640.9	6382.95	916.608	12931.7	0.070914	0.0708812	-3.81779	0	1
Cg05121	AT3G21600	547	527.57	364	143.91	98.79	92	372.297	140.767	2.63934	2.64465	1.40018	0	1
Cg05122	AT4G15470	2555.99	2634.37	1571	1996.03	2339.18	2070.11	1729.95	2670.14	0.64795	0.64789	-0.626045	0	1
Cg05125	AT3G21390	681.3	601	382	851.01	743.39	848.92	425.391	1024.64	0.415426	0.415165	-1.26734	0	1
Cg05128	AT4G15730	99	117	64	8	4	5	71.4604	7.19247	9.39107	9.92303	3.23129	0	1
Cg05130	AT2G39090	863.03	1044.12	618.34	233.61	255.61	230.52	650.23	300.385	2.16285	2.16462	1.11293	0	1
Cg05144	AT4G15545	481.54	655.73	387.72	2229.74	2472.16	3515.05	394.49	3439.91	0.1148	0.114683	-3.1228	0	1
Cg05145	AT4G15530	2196.9	9087.82	2795.45	436359	566094	710089	3521.3	714868	0.00492645	0.00492581	-7.66524	0	1
Cg05147	AT3G21540	2268.07	2624.42	1553.3	485.47	615.58	462	1656.34	650.018	2.54704	2.54812	1.34882	0	1
Cg05153	AT4G15770	844.04	888.71	610	206	248	235	608.527	287.247	2.11666	2.11844	1.08179	0	1
Cg05155	AT4G15790	934.11	926.74	654.29	199.91	197.35	186.01	653.344	243.883	2.67572	2.67886	1.41993	0	1
Cg05161	AT4G15880	1329.06	1352.99	893	479	460.85	414	923.436	566.155	1.63055	1.63106	0.705356	0	1
Cg05163	AT3G16660	131	336	94	652	619	608	138.031	786.332	0.176027	0.175549	-2.50613	0	1
Cg05164	AT4G15900	3970.9	4164.1	2409	1552.05	1590	1467.13	2691.92	1925.88	1.39766	1.39776	0.483016	0	1
Cg05167	AT4G15930	1097	1067	717	255	375	286	743.905	380.117	1.95587	1.95702	0.967808	0	1
Cg05170	AT3G16720	65.99	49	36	145	139	93	38.8015	157.415	0.248719	0.24654	-2.00741	0	1
Cg05171	AT3G16730	1791	2206	1124	169	154	96	1300.29	175.055	7.41081	7.42753	2.88963	0	1
Cg05176	AT3G16800	8	8	2	413.03	1128.91	528.87	4.30174	847.851	0.00562095	0.00508544	-7.47497	0	1
Cg05178	AT3G16810	2976.24	3505.98	2011.4	852.04	1007	861	2177.5	1133.46	1.92072	1.9211	0.941651	0	1
Cg05180	AT3G16840	1972.59	2102.97	1286	543	636	492	1377.26	695.936	1.97835	1.97899	0.984298	0	1
Cg05197	AT4G16180	2067.4	2198.06	1275	715	718.47	756	1415.71	915.863	1.54549	1.54576	0.628064	0	1
Cg05202	AT3G17070	18	16	9	179	223.01	183	10.8693	243.51	0.0464632	0.0446753	-4.42777	0	1
Cg05205	AT2G18790	2052.37	2270.08	1296.25	2592.18	3178.35	2925.67	1435.97	3623.74	0.396344	0.396268	-1.33517	0	1
Cg05209	0	2823.93	3561.6	1822.6	338.17	356.85	309.16	2086.92	419.223	4.97363	4.97796	2.3143	0	1
Cg05218	AT3G17310	925.82	1016.75	587.03	309.88	368	328.02	646.984	419.261	1.54255	1.54314	0.625317	0	1
Cg05221	AT3G17360	2440.65	3078.82	1765.81	174.15	128.3	134	1872.96	183.43	10.1874	10.2103	3.34871	0	1
Cg05230	AT3G17470	818.98	919.21	499	941.27	1238	1210.23	569.34	1411.69	0.403502	0.403309	-1.30935	0	1
Cg05233	AT1G48280	228.68	260.03	145	52	44	47	161.775	59.9765	2.6842	2.69702	1.42449	0	1
Cg05237	AT4G28025	36.81	33.44	14.02	175.81	210.61	271.7	20.7959	275.048	0.0771736	0.0756417	-3.69575	0	1
Cg05238	AT5G57710	543.35	486.94	241	1389.82	2064.78	1957.38	317.848	2249.75	0.14146	0.141285	-2.82154	0	1
Cg05240	AT5G57660	1141	1232.47	666.98	3801.11	6026.92	6240.97	772.301	6679.84	0.115678	0.115618	-3.11181	0	1
Cg05243	AT4G25780	37	58	39	483	504.98	534.01	35.3383	636.309	0.0562286	0.0555513	-4.15255	0	1
Cg05244	AT4G25830	833.87	1339.99	756.35	2493.06	2351.94	2476.49	759.202	3065.47	0.247777	0.247665	-2.01289	0	1
Cg05247	AT5G57410	2548.18	2929.78	1730.23	591.59	780.42	654.99	1851.34	843.157	2.19507	2.19571	1.13427	0	1
Cg05249	AT5G57360	794.94	887.12	479.66	1006.92	1286.2	1271.7	549.795	1485.44	0.370321	0.370127	-1.43315	0	1
Cg05251	AT5G57345	1549.86	1661.47	1087.19	4574.05	7057.16	7756.03	1112	8066.47	0.137905	0.137856	-2.85825	0	1
Cg05262	AT4G26060	127	113	55	136.03	170	170	73.6292	198.436	0.372523	0.371079	-1.4246	0	1
Cg05266	AT5G56980	124.03	133.68	59	500.74	936.95	867.13	78.9866	955.121	0.0831459	0.0827076	-3.58821	0	1
Cg05268	AT4G26150	154	443.27	207.2	875.84	1082.16	1041.07	208.038	1250.01	0.166741	0.166437	-2.58432	0	1
Cg05269	AT5G56790	705.89	803.96	425	697.47	786.46	710.08	491.458	915.262	0.537194	0.536963	-0.896484	0	1
Cg05270	AT5G56780	738.89	823.94	515	69.99	34	29	535.987	56.2545	9.45774	9.52638	3.2415	0	1
Cg05274	AT5G56740	1255.76	1264.69	827	129	154	102	863.402	160.13	5.37912	5.39161	2.42737	0	1
Cg05280	0	164.14	199.84	88.33	370.32	366.94	490.19	113.324	514.346	0.221032	0.220341	-2.17767	0	1
Cg05283	AT5G56360	3206.94	3093.6	2068.55	736	745.99	712.17	2159.05	917.144	2.35342	2.35409	1.23476	0	1
Cg05287	AT5G56250	353	414.9	276	626.9	642	773.47	271.643	854.861	0.318135	0.317771	-1.65229	0	1
Cg05292	AT5G56170	311.09	390	216.89	1575.01	2520	2309.94	235.224	2659.12	0.0886191	0.0884626	-3.49624	0	1
Cg05293	AT5G56140	501	446.19	269	533.37	689	603.14	309.432	759.828	0.407604	0.407248	-1.29476	0	1
Cg05301	AT4G26530	18	41	11	4282.24	5781.02	6865.46	17.1273	7059.85	0.00249194	0.00242742	-8.64852	0	1
Cg05307	AT5G55940	1639.83	1632.92	1048	607.9	704	617	1111.77	804.177	1.38228	1.38249	0.467045	0	1
Cg05308	AT4G26600	4960.98	5743.74	3618.21	1436	1807.01	1378.16	3703.75	1922.24	1.92656	1.92678	0.94603	0	1
Cg05310	AT5G55860	1070	983.96	673	275.04	307	275	703.468	357.562	1.96614	1.96737	0.975366	0	1
Cg05313	AT5G55760	817.03	685.22	474.14	192	180	190	508.1	235.332	2.15678	2.15903	1.10888	0	1
Cg05314	AT5G55730	326.97	406.45	290	45.88	47.03	53	268.979	61.0445	4.38043	4.40571	2.13107	0	1
Cg05315	AT5G55710	443	776.92	353	2110	3207	2680	400.009	3319.58	0.120624	0.120503	-3.05142	0	1
Cg05316	0	1217.9	1474.88	968.01	59	12	10	952.539	34.7429	27.0667	27.4092	4.75845	0	1
Cg05317	AT5G55670	2656.01	3021.57	1699.68	875.01	931.21	840.47	1884.91	1105.08	1.70538	1.70567	0.770094	0	1
Cg05318	AT5G55660	3723.07	3745	2470.1	979.21	959.05	1047.49	2565.41	1249.71	2.05241	2.0528	1.03732	0	1
Cg05322	AT4G26650	454.02	381	314.99	752.45	704.47	863.02	301.092	972.34	0.309988	0.309664	-1.68971	0	1
Cg05323	AT5G55520	1194.85	1396.85	888.2	53	12	16	901.107	34.6769	25.654	25.9786	4.68111	0	1
Cg05329	AT5G55300	3156.22	3544.51	2067.14	1226.88	1219.31	1178.05	2246.87	1515.48	1.48247	1.48262	0.568005	0	1
Cg05334	AT5G55230	3338.08	3280.26	2270.01	649.06	739.43	554.37	2303.07	809.356	2.84449	2.84553	1.50817	0	1
Cg05336	AT4G26810	162.3	200	110	18	40	14	120.807	29.4932	4.04789	4.09506	2.01717	0	1
Cg05337	AT5G55180	5944.92	6284.55	4000.12	340.07	266	204	4184.09	339.68	12.3022	12.3174	3.62085	0	1
Cg05338	AT4G26840	1686.19	1769	1156.03	616.94	759	650	1191.55	843.722	1.41203	1.41225	0.497768	0	1
Cg05348	AT5G54940	1035.02	484.99	233.34	1872	2580.28	2388	425.612	2845.77	0.149699	0.149562	-2.73986	0	1
Cg05349	AT5G54910	1514.03	1710.55	1018.55	482.63	468.59	470.82	1089.87	594.978	1.83113	1.83177	0.872733	0	1
Cg05353	AT5G54380	1021.1	1093.57	512.37	2023	2201.76	1635.1	658.396	2442.8	0.269665	0.269528	-1.89076	0	1
Cg05358	AT3G07630	880.1	859.98	560.1	898.01	989.31	905	592.201	1165.37	0.508362	0.50817	-0.976071	0	1
Cg05361	AT2G28500	28	33	15	74	103	61	19.0656	98.6575	0.197048	0.193332	-2.34338	0	1
Cg05366	AT1G07970	2294	2557.97	1615	320	473	305	1669.88	454.991	3.6674	3.67008	1.87476	0	1
Cg05368	AT2G28470	1974.02	2808.11	1562.99	2655.35	2968.27	2924.34	1634.14	3568.52	0.458002	0.457933	-1.12657	0	1
Cg05369	AT2G28450	2870.8	3134.53	1821.65	873.97	837.73	758.09	2002.65	1032.92	1.93839	1.9388	0.954857	0	1
Cg05376	AT2G28380	1145.34	1211.35	721.53	397.69	440.84	440.96	788.402	534.271	1.47524	1.47565	0.560954	0	1
Cg05378	AT1G01540	1639.55	1635	1008.49	1126.14	1230.87	1257	1097.83	1509.61	0.727313	0.72723	-0.459353	0	1
Cg05379	AT1G01550	1897	1927	1172	1835.28	2363	2328	1279.89	2719.08	0.470798	0.470709	-1.08682	0	1
Cg05385	AT1G01580	0	1	2	92	132	208	0.947052	180.503	0.00781158	0.00530183	-7.00017	0	1
Cg05391	AT4G00370	3569.76	5695	3038.27	14581.8	16051.4	18542.6	3168.5	20557.1	0.154151	0.154132	-2.69758	0	1
Cg05392	AT1G01650	850.85	575	427	49	46	28	474.237	51.3543	9.16046	9.233	3.19542	0	1
Cg05393	AT1G01690	173	213	162	18	13	7	144.969	15.9388	8.86512	9.09029	3.14814	0	1
Cg05397	AT4G00480	834.42	1171	703.02	108.6	98.73	82.84	702.578	121.41	5.76847	5.78641	2.52819	0	1
Cg05409	AT4G00590	190	218.94	143	15	13	18	143.226	19.3139	7.26435	7.41237	2.86083	0	1
Cg05411	AT4G00570	2006	2127.9	1300.13	549.02	558.96	508	1395.45	675.217	2.06593	2.06665	1.04679	0	1
Cg05413	AT4G00560	634.99	645	435.67	226	231	200.02	444.151	274.429	1.6174	1.61843	0.693681	0	1
Cg05419	AT4G00752	619.46	629.86	355	87	125	96	408.022	127.864	3.1831	3.1909	1.67043	0	1
Cg05421	AT4G00755	539	509	310	138.04	191	183	346.787	213.076	1.62616	1.6275	0.701466	0	1
Cg05422	AT1G01830	1072	1197.08	735.01	309	328	335	773.582	406.187	1.90346	1.90448	0.928624	0	1
Cg05425	AT4G00760	778.97	796	516	77	60	63	539.214	83.9832	6.39054	6.41985	2.67594	0	1
Cg05426	AT1G01880	754.35	817.59	485.04	54	47	47	527.199	62.0252	8.44376	8.49855	3.07788	0	1
Cg05428	AT1G01920	571.14	568.12	355	121	183	99.98	383.453	167.129	2.29075	2.29428	1.19582	0	1
Cg05433	AT1G01930	1319.88	1295	789	428	534	458.83	870.792	591.608	1.47153	1.4719	0.557321	0	1
Cg05443	AT3G60770	6460.22	6830.68	4749.93	1712.05	1718.06	1724	4693.35	2155.38	2.17725	2.1775	1.12251	0	1
Cg05448	AT4G00050	127	188	95	824.8	981.63	1212.45	104.741	1261.35	0.0833781	0.0830463	-3.58419	0	1
Cg05450	AT1G02065	2778.08	2433.35	1562.1	16	21	11	1732.37	19.9013	85.0766	87.0047	6.41069	0	1
Cg05456	AT3G20370	47652.5	38763.5	22488.4	1975.43	1669.84	1401.52	27494.2	2114.22	13.0018	13.0044	3.70064	0	1
Cg05457	AT4G01710	172.11	169.22	121.12	252	301.59	325.09	120.246	366.714	0.328754	0.327918	-1.60492	0	1
Cg05465	AT1G02110	12244.4	12897.1	8492.24	4282.75	5209.41	4426.9	8699.34	5797.39	1.50052	1.50056	0.585464	0	1
Cg05466	AT1G02140	3867.22	3761.96	2403.37	1094.97	1131.02	1083.09	2577.49	1382.8	1.86367	1.86395	0.898144	0	1
Cg05468	AT1G02160	395	353.22	242	94	132	112	255.136	140.48	1.81347	1.81612	0.858755	0	1
Cg05470	AT4G16340	1710.93	1695.01	1012.7	552.61	507.57	536.53	1128.75	668.817	1.6872	1.68767	0.754632	0	1
Cg05473	AT2G28840	6181.85	7620.3	4511.94	847.06	1415.01	861	4718.89	1291.05	3.65412	3.65506	1.86952	0	1
Cg05475	AT2G28790	11841	12516.8	7377.98	182	126	150	8119.77	192.777	42.0208	42.118	5.39303	0	1
Cg05479	AT5G59970	14772	18526.6	11026	1165	927.94	486	11435.1	1079.52	10.5886	10.5927	3.40444	0	1
Cg05481	AT5G02570	10758	12222	7679.14	828	825.05	450	7919.38	876.619	9.02973	9.03392	3.17468	0	1
Cg05482	AT5G59870	31101.1	39343.5	23260.2	2868	1619.16	811.79	24166.8	2233.21	10.8195	10.8215	3.43556	0	1
Cg05490	AT2G28650	39	50	25	122	95.54	102	28.9391	134.18	0.218392	0.215733	-2.19501	0	1
Cg05491	AT2G28640	37	9	6	335.06	230	236	12.5202	337.027	0.0384801	0.0371775	-4.69974	0	1
Cg05496	AT5G41020	1231.03	1176.94	731	333	339.5	364.62	803.565	433.797	1.85148	1.85238	0.888681	0	1
Cg05498	AT2G28605	196.75	257	174	427	563	517.99	164.421	627.73	0.262478	0.261941	-1.92973	0	1
Cg05499	AT2G28600	961.3	1075	667	274	328	331	696.902	389.187	1.78971	1.79064	0.839727	0	1
Cg05506	AT2G28560	267.85	300.66	172.02	20.63	20	12	189.412	21.9592	8.46697	8.62216	3.08185	0	1
Cg05509	AT1G07890	13252.4	14537	10021.9	2946.98	2988.86	3197.03	9844.82	3820.2	2.57685	2.57704	1.36561	0	1
Cg05514	AT2G30480	457.99	482.96	295.2	81.01	50	44.98	317.369	74.1432	4.25997	4.28004	2.09084	0	1
Cg05525	AT2G30350	663	778.95	481.45	196.03	226	173	496.727	247.863	2.00215	2.004	1.00155	0	1
Cg05535	AT2G30270	311	311	198	251	287	311.6	210.867	354.817	0.594831	0.594309	-0.749449	0	1
Cg05542	AT1G07010	630.64	682	395.69	1566.01	2015.02	2577.36	436.849	2571.38	0.170039	0.169892	-2.55606	0	1
Cg05553	AT1G07080	1065.17	1137.57	704	927	1009.32	958.01	747.619	1208.46	0.618803	0.618659	-0.692448	0	1
Cg05557	AT1G07090	317	279	242.78	21	10.83	13	221.39	18.9562	11.4225	11.6734	3.5138	0	1
Cg05558	AT2G30110	2493.26	2791.47	1623.37	1755.87	1916.46	1764.36	1769.56	2269.41	0.779791	0.779747	-0.35884	0	1
Cg05559	AT2G30090	0	2	1	130	150	101	0.805456	158.575	0.00799834	0.00514208	-6.96608	0	1
Cg05569	AT2G30040	33	84	25	692	599	713.99	35.1086	841.134	0.0422709	0.041751	-4.56419	0	1
Cg05570	AT2G30010	137	348	175	707.01	894.99	886	171.435	1036.87	0.165714	0.165346	-2.59324	0	1
Cg05572	AT1G07180	1124.9	1268.97	631.13	3553.96	5224.62	4966.44	763.734	5714.7	0.133714	0.133645	-2.90277	0	1
Cg05575	AT1G07210	1986.87	2179.97	1447	651.02	737	699	1455.95	870.876	1.67146	1.67181	0.741109	0	1
Cg05577	AT2G29960	5699.24	6258.19	4088.77	1582.98	1758.55	1494.87	4154.98	2017.22	2.05951	2.05975	1.0423	0	1
Cg05581	AT1G07250	553.87	635.44	361.95	856.24	943.67	1033.04	396.974	1183.79	0.335603	0.335347	-1.57517	0	1
Cg05583	AT3G44620	987	1186.54	715.4	1282.27	1446.9	1461	744.948	1749.34	0.425999	0.425849	-1.23108	0	1
Cg05590	AT1G17580	3749.59	3882.43	2378.54	963.81	632.94	841	2568.58	1027.32	2.4996	2.50027	1.3217	0	1
Cg05596	AT1G17530	391	451.23	280	87	95	98	289.711	116.969	2.47096	2.4767	1.30507	0	1
Cg05601	AT4G08520	1811.25	1937	1320.02	567.15	602.32	545.11	1316.46	715.927	1.83828	1.83881	0.878353	0	1
Cg05604	AT1G72670	710	910	468.47	46	13	11	531.625	29.8793	17.5342	17.7868	4.1321	0	1
Cg05609	AT1G72640	408.2	591.01	293	1484.72	1962.85	2194.83	329.242	2352.46	0.140127	0.13996	-2.83519	0	1
Cg05610	AT3G23780	3121.38	3551.78	1955	722.96	775.05	689	2199.93	912.954	2.40896	2.40966	1.26841	0	1
Cg05615	AT1G72610	615.01	2246.32	599.89	38380.7	68776.2	50406.5	853.584	65177.4	0.0131034	0.0130965	-6.25392	0	1
Cg05625	AT1G72510	434	319	172	715	1231.01	1040	230.965	1237.55	0.186938	0.186638	-2.41937	0	1
Cg05635	AT1G72430	56	68	36	565	516	997	40.7511	873.7	0.0471508	0.0466529	-4.40657	0	1
Cg05636	AT1G72416	469.98	664.86	387.46	683.99	1039.08	994.17	393.807	1129.32	0.348982	0.348719	-1.51878	0	1
Cg05646	AT1G72360	826.26	502.26	305.61	1356.71	1124.35	1527.19	408.54	1683.77	0.242844	0.242639	-2.0419	0	1
Cg05649	AT1G17290	6406.93	9395.89	5220.52	121445	195816	215325	5419.73	221480	0.0244726	0.0244706	-5.35269	0	1
Cg05655	AT1G72250	2419.95	3010.23	1688.42	125.57	57	31	1825.03	90.4019	20.0894	20.1858	4.32836	0	1
Cg05658	AT1G19110	2969.4	3267.88	1986.83	2388.93	2395.32	2504.03	2114.35	3048.68	0.693576	0.69353	-0.527875	0	1
Cg05659	AT1G17220	3184.82	5126.25	2577.08	13346.2	15440.5	17214.8	2788.4	19212.3	0.145157	0.145137	-2.78431	0	1
Cg05664	AT1G17180	665.22	996.01	457	3065.08	2884.05	3263.96	536.388	3859.28	0.139091	0.138989	-2.8459	0	1
Cg05665	AT1G17180	207	131	76	2174.14	2529.25	3163.13	103.29	3288.05	0.0315512	0.0314167	-4.98616	0	1
Cg05674	AT1G78430	3148.03	4112.2	2218	520	652.03	455	2425.39	676.399	3.58396	3.58571	1.84156	0	1
Cg05681	AT1G17110	2378.18	2605.4	1579	622.14	597	596	1686.31	759.556	2.21938	2.22011	1.15016	0	1
Cg05684	AT1G17050	1592	1899.98	1102.02	8700.19	9436.85	13177.7	1179.68	13111.2	0.0900071	0.0899754	-3.47382	0	1
Cg05685	AT1G78520	1	2	1	21	19	30	1.03117	29.3976	0.050153	0.0354047	-4.31752	0	1
Cg05688	AT1G17020	8	19	5	349	772.75	539	7.82454	684.724	0.0121005	0.0114417	-6.36879	0	1
Cg05691	AT1G78580	1245.26	1890.34	1148.44	3171.11	3621.17	3749.59	1116.12	4401.14	0.253678	0.253601	-1.97893	0	1
Cg05708	AT3G09920	636.65	689.39	423.57	598.13	640.74	565	449.958	752.984	0.597816	0.597572	-0.742227	0	1
Cg05709	AT5G03555	391	458	291.13	1282.51	1322	1536.84	295.248	1732.85	0.170607	0.170388	-2.55125	0	1
Cg05711	AT5G03560	313.02	326.02	184	374	422.27	345.92	209.566	476.158	0.440667	0.440131	-1.18224	0	1
Cg05718	AT5G03650	3553.19	4170.83	2374.5	5408.04	8032.64	7689	2586.61	8784.35	0.294494	0.294457	-1.76369	0	1
Cg05719	AT3G09980	1148.48	1001.98	682.9	246.7	198.05	186.69	728.762	264.895	2.74806	2.75107	1.45841	0	1
Cg05720	AT5G03670	393.87	328	240	42	48	67	248.575	65.6929	3.76425	3.78346	1.91236	0	1
Cg05721	AT5G03680	538.28	355	285.58	5	9	15	303.684	12.0994	24.2042	25.0792	4.59719	0	1
Cg05727	AT5G03740	3139.43	2598.3	1999.01	442.29	408.39	547.01	2008.98	586.234	3.42499	3.42688	1.7761	0	1
Cg05738	AT5G03820	1320.83	1099.29	820.61	5	0	5	839.169	4.31516	175.591	194.023	7.45608	0	1
Cg05740	AT3G10060	488.9	574.14	308	1973.26	3078.57	3561.45	349.167	3585.04	0.097513	0.0973981	-3.35826	0	1
Cg05742	AT2G44510	472.72	495.76	345.38	147.88	145.52	142.97	341.736	182.514	1.87015	1.87233	0.903157	0	1
Cg05746	AT5G03870	1247.19	1646.08	972.44	52	16	20	998.641	37.5102	26.3084	26.6163	4.71745	0	1
Cg05747	AT5G03880	2070.52	2380.43	1333.37	4766.47	6490.52	6318.91	1477.95	7316.45	0.202055	0.202005	-2.30718	0	1
Cg05749	AT5G03905	382	375	203	487	665	636	242.869	744.165	0.326787	0.326374	-1.61358	0	1
Cg05751	AT5G03940	2910.38	4688.14	2456.8	5633.88	6822.38	6318.99	2585.86	7825.5	0.33048	0.330441	-1.59737	0	1
Cg05752	AT3G10140	954.96	910.47	563	278.11	362	350.01	621.323	412.395	1.50605	1.50661	0.590766	0	1
Cg05756	AT3G10160	1578.88	1732.16	1067.89	1871.6	1744.02	2155.24	1127.19	2418.99	0.466081	0.46598	-1.10135	0	1
Cg05760	AT3G10185	21	29	10	804.39	756.69	807.82	14.7861	991.97	0.0153689	0.0149157	-6.02384	0	1
Cg05761	AT3G10180	1524.94	1830.01	1088	150.63	115.77	98.03	1143.97	152.922	7.46103	7.48032	2.89937	0	1
Cg05765	AT5G04050	709.75	637.76	416.95	217	251.07	225.86	452.63	289.363	1.56332	1.56421	0.644614	0	1
Cg05766	AT3G47930	1257.98	1607.79	968	1433.01	2100	1670.98	990.993	2160.4	0.458824	0.45871	-1.12399	0	1
Cg05769	AT3G10230	751.02	1035.8	550	3590.38	5233.03	6089.07	598.307	6212.17	0.09638	0.0963136	-3.37512	0	1
Cg05772	AT5G04140	3690.66	4698.55	2861	10348.3	12969.6	15874	2910.96	16363.4	0.177918	0.177895	-2.49072	0	1
Cg05775	AT3G10300	568.11	469.42	309	105	119.02	105	344.236	137.223	2.50348	2.50848	1.32394	0	1
Cg05776	AT5G04200	118.7	181.86	69.99	272.12	267.6	271.58	92.4332	339.401	0.273341	0.272363	-1.87123	0	1
Cg05779	AT3G10310	435.41	419.62	240.86	88.22	87.47	91.35	278.537	111.72	2.48695	2.49303	1.31438	0	1
Cg05792	AT3G10380	8070.26	8113.41	4575.92	5766.84	6761.2	6122.19	5277.46	7775.81	0.678721	0.678702	-0.559109	0	1
Cg05794	AT3G10420	1533.14	1426.99	721	4811.75	4883.35	5544.11	923.458	6376.85	0.144877	0.144816	-2.7871	0	1
Cg05797	AT5G04290	4440.45	4348.8	2570.07	906	869.34	867.07	2897.22	1105.73	2.61952	2.62018	1.3893	0	1
Cg05799	AT5G04320	1605.02	2024.02	1181.67	121.94	105	89	1238.97	132.32	9.33405	9.3628	3.2225	0	1
Cg05801	AT4G36640	31	29	30	100	154	165	24.3008	174.295	0.141721	0.139473	-2.81887	0	1
Cg05813	AT2G18280	1079.9	1032	670.99	307.41	337	295.12	715.604	392.027	1.82441	1.82537	0.867433	0	1
Cg05816	AT2G18230	872.99	656	474	5294.87	8027.87	10145.5	514.214	9779.53	0.0526258	0.0525816	-4.24809	0	1
Cg05820	AT4G36390	803.92	1144	656	2055	2616.64	2567.92	672.656	3016.63	0.223103	0.222985	-2.16422	0	1
Cg05821	AT4G36400	303.42	322	149	463.1	561	520.02	193.809	643.588	0.301645	0.301149	-1.72908	0	1
Cg05822	AT4G36410	149.29	179.06	111	213.67	266	249.98	113.6	304.029	0.374608	0.373669	-1.41655	0	1
Cg05826	AT1G30230	2812.69	2984.29	1813.31	982.97	1137.73	908.14	1953.26	1261.95	1.5476	1.5478	0.630035	0	1
Cg05829	AT4G36220	237.11	275.53	145	4	16	15.7	167.107	14.7016	11.0477	11.3596	3.46568	0	1
Cg05830	AT4G36210	947	952	649.97	190	287.08	239	660.276	297.262	2.21928	2.22115	1.15009	0	1
Cg05832	AT4G36180	2990.65	3274.69	2088.9	307.99	349	282.3	2157.69	391.518	5.50573	5.51099	2.46093	0	1
Cg05837	0	424.9	532.08	383	1025.5	1452.53	1599.39	352.631	1698.29	0.207857	0.207644	-2.26634	0	1
Cg05838	AT2G17970	35.99	35	17	124.39	127.98	153	22.0374	169.653	0.132283	0.129948	-2.9183	0	1
Cg05841	AT2G17930	7215.63	8031.95	4283.54	2041.5	1986.4	1811.23	4960.43	2441.59	2.03144	2.03164	1.02251	0	1
Cg05861	AT4G35970	6.73	0	8.03	52.83	81.67	39.19	4.43298	71.7624	0.0678342	0.0619038	-3.88184	0	1
Cg05873	AT4G35800	5698.51	5947.09	3539.05	2244.64	2266.13	2051.68	3886.49	2742.33	1.41715	1.41722	0.502991	0	1
Cg05877	AT4G35785	1737.73	1915.95	1173.59	537.52	628.95	613.97	1242.07	742.741	1.67186	1.67227	0.741455	0	1
Cg05878	AT4G35750	818	970.02	552.04	78	126	57	599.61	107.708	5.54732	5.56659	2.47179	0	1
Cg05879	AT4G35730	2102	2636.42	1512.9	141	85	51	1606.85	116.629	13.7265	13.7764	3.7789	0	1
Cg05882	AT2G17670	835	804	550	256	268	226	565.968	313.096	1.80645	1.80763	0.853159	0	1
Cg05886	AT4G35630	1777.56	2075.62	1345.08	195.35	155	117	1348.63	195.908	6.87001	6.88369	2.78031	0	1
Cg05887	AT2G17620	805	1127	602.07	54	16	11	649.568	34.5501	18.5635	18.7956	4.2144	0	1
Cg05890	AT2G17560	1431	1888.76	1037.01	75	160	68	1117.26	124.396	8.95167	8.98086	3.16216	0	1
Cg05896	AT4G35510	378	409	279	511	603	684.39	277.069	750.991	0.36933	0.368947	-1.43702	0	1
Cg05904	AT1G54200	58	62	37	129	115	154.99	40.2377	167.433	0.242432	0.240366	-2.04435	0	1
Cg05908	AT3G13940	2809.21	3286.24	1838.97	796.07	825.3	594.44	2028.6	924.296	2.19415	2.19474	1.13366	0	1
Cg05925	AT3G16060	2794.74	3128.92	1955	485	578.04	421.67	2032.63	617.932	3.28767	3.28936	1.71707	0	1
Cg05926	AT3G16080	2132.26	2123.41	1454.43	595.63	565.48	557	1478.94	719.014	2.05622	2.05689	1.04	0	1
Cg05927	AT1G52290	371.82	361.02	205.99	56	24	26	238.563	44.9469	5.2634	5.3067	2.39599	0	1
Cg05931	AT1G55850	147	137	88	887.17	1136.76	1357.89	95.4294	1411.31	0.0679259	0.0676244	-3.87989	0	1
Cg05937	AT3G13130	2	2	0	75	197.08	135	0.893995	167.458	0.00810246	0.00539801	-6.94742	0	1
Cg05940	AT3G13120	1554.38	2439.01	1264	4124.02	5325.28	4973.82	1349.24	6006.39	0.224695	0.224636	-2.15396	0	1
Cg05941	AT3G13110	437.23	428	282	2314.18	2667.71	3384.25	295.731	3497.66	0.0846732	0.0845537	-3.56195	0	1
Cg05942	AT3G13080	1666.64	1217	696	2963.71	2512	2681.12	898.051	3421	0.262612	0.262513	-1.929	0	1
Cg05943	AT3G13070	2124.79	2262.92	1458.55	3680.32	4568.8	5767.88	1509.62	5854.55	0.257914	0.257856	-1.95504	0	1
Cg05959	AT1G56010	1	4	2	159	95.78	159	1.83662	174.726	0.0131468	0.0105681	-6.24914	0	1
Cg05960	AT1G56020	353.31	255.28	201.22	2	1	0	209.255	1.2656	121.072	164.052	6.91972	0	1
Cg05962	AT1G56050	763.23	1103	635	1518	2248.56	1867	646.779	2339.22	0.276637	0.276496	-1.85393	0	1
Cg05963	AT3G12955	4	2	7	37	59	49	3.8856	60.1468	0.0718027	0.0647574	-3.79982	0	1
Cg05971	AT1G56110	11146.4	13206.8	8250.25	1437.57	2007.22	1456.47	8432.24	2034.68	4.14354	4.14424	2.05086	0	1
Cg05974	AT5G60990	820.19	975.01	554.61	204	271	219	602.141	288.563	2.08493	2.08665	1.06	0	1
Cg05975	0	1023	956.1	613.01	303	301	321	664.925	387.028	1.71716	1.71801	0.780026	0	1
Cg05978	AT3G12800	1905.01	1918.6	1321	2933.03	3354	4261.42	1333.91	4410.53	0.302512	0.302439	-1.72494	0	1
Cg05979	AT1G56180	577.93	667.97	363.03	550.16	546.99	560.18	409.995	693.257	0.591679	0.59141	-0.757114	0	1
Cg05980	AT1G56190	8637.32	14291.1	7390.18	76147.3	111380	117203	7793.74	126821	0.0614583	0.0614549	-4.02425	0	1
Cg05988	AT3G12700	330	496.04	269	669.72	889	951	281.867	1045.92	0.269817	0.269498	-1.88995	0	1
Cg05994	AT2G01720	3425.86	3567	2247.46	1203	1040.61	922.21	2378.15	1326.07	1.79309	1.79337	0.842452	0	1
Cg05999	AT5G61980	428.99	410.25	275	96	107	89	287.403	121.767	2.35509	2.36017	1.23578	0	1
Cg06003	AT5G61930	235.28	266	135	46	45	33	160.957	51.7818	3.08954	3.10796	1.62739	0	1
Cg06013	AT5G61820	1275.92	841	490	4517.8	2891.79	4534.91	651.904	5038.62	0.129462	0.129383	-2.9494	0	1
Cg06021	AT5G07400	1197.07	1637.09	925.06	192	204	123.99	968.146	216.608	4.46211	4.46941	2.15773	0	1
Cg06038	AT5G61580	786.05	872.56	500	216	242	180	551.947	265.837	2.07437	2.07622	1.05267	0	1
Cg06053	AT5G61480	1344.77	1641.1	1014.33	349	319	270.98	1034.77	392.87	2.63192	2.63382	1.39612	0	1
Cg06056	AT5G61460	2250.89	2315.07	1402	216	219	106	1529.11	225.306	6.77483	6.78653	2.76018	0	1
Cg06057	AT5G07670	539	586.13	409.61	71	44	50.32	400.001	69.6942	5.70786	5.7387	2.51295	0	1
Cg06058	AT5G61450	2329.18	2371.95	1490.76	567.01	796.71	565.99	1591.57	800.878	1.98671	1.98727	0.990381	0	1
Cg06064	AT5G61410	2659.05	3109.4	1947.93	8066.64	11423.9	13837.2	1995.12	13893.4	0.143631	0.143603	-2.79956	0	1
Cg06065	AT5G61400	334	363	222	98	90	59	236.274	103.204	2.2836	2.28928	1.19131	0	1
Cg06067	AT5G61380	437	553	277	49	34	11	321.526	39.4132	8.07406	8.15599	3.01329	0	1
Cg06077	0	129.41	180.96	58	298	487.04	338.84	90.3004	465.291	0.194881	0.194091	-2.35934	0	1
Cg06079	AT5G07830	71	88.46	38	201.27	329.11	203	49.39	303.308	0.164124	0.162865	-2.60714	0	1
Cg06089	AT1G43580	1827.05	2108	1236.03	503	487.8	441	1327.39	598.698	2.21618	2.21711	1.14808	0	1
Cg06092	AT5G46800	670.72	690.99	402.07	1909.6	2237	2749.2	450.2	2881.66	0.156366	0.156232	-2.677	0	1
Cg06097	AT4G17900	310.48	197	79	745.95	1200.37	800.41	142.34	1137	0.125547	0.125196	-2.9937	0	1
Cg06098	AT5G46700	1125	977	769	134	93	71	749.179	125.223	5.96426	5.98236	2.57634	0	1
Cg06100	AT5G46690	532	355	306.96	1	1	3	310.025	2.10663	120.662	146.476	6.91483	0	1
Cg06107	AT4G17970	23	14	10	246.99	258.95	211.99	11.9182	299.646	0.0412672	0.0398063	-4.59886	0	1
Cg06109	AT5G46580	341.06	505.01	291	488	637	580	294.332	709.781	0.415064	0.414688	-1.26859	0	1
Cg06110	AT5G46570	3319.18	3273.18	2261.9	675.05	734.69	625.97	2294.29	849.361	2.70026	2.70118	1.4331	0	1
Cg06111	AT4G18010	44.48	35.16	18	955.63	997.29	959.59	24.3519	1216.93	0.0203866	0.020019	-5.61624	0	1
Cg06120	AT5G46410	599.01	586.54	315.02	481.91	514	466.24	379.312	610.493	0.621609	0.621326	-0.68592	0	1
Cg06121	AT5G46400	853.29	940.11	528.85	721.07	866.09	919.06	592.541	1045.78	0.566793	0.566603	-0.819107	0	1
Cg06130	AT4G17770	917.91	1023	652	200	229	166	670.158	247.791	2.70133	2.70446	1.43367	0	1
Cg06131	AT4G17760	722	813	531.01	126	140	132	535.564	166.117	3.21778	3.22387	1.68606	0	1
Cg06133	AT5G46860	1286	1381.15	866	1022.21	1308.96	1226	910.151	1481.56	0.61444	0.614321	-0.702657	0	1
Cg06134	AT3G46180	413.59	365.39	282	67	87.03	66	276.541	91.4752	3.01285	3.0229	1.59113	0	1
Cg06136	AT5G46880	1179	1618.85	886.87	234	181	165.93	946.173	243.824	3.87505	3.88044	1.95422	0	1
Cg06141	AT5G47040	3143.06	3684.02	2143	5276.07	7111.97	8189.76	2302.3	8579.5	0.268389	0.26835	-1.8976	0	1
Cg06142	AT1G32740	482.09	509.43	293.79	126.79	106	115.99	328.154	146.329	2.23863	2.2425	1.16262	0	1
Cg06149	AT5G47110	2472.96	3662.19	2039.12	9317.12	12453	14450	2108.53	15103.8	0.139629	0.139603	-2.84033	0	1
Cg06153	AT5G47190	3130.8	5351.7	2829.14	11097	13426.2	15896.5	2917.56	16879	0.172874	0.172852	-2.5322	0	1
Cg06154	AT4G17550	213	225	117.74	695.76	595.52	782.01	140.592	870.392	0.161976	0.161536	-2.62615	0	1
Cg06161	AT5G47360	450	531	297	384	457	461	326.849	543.153	0.602104	0.60177	-0.731915	0	1
Cg06165	AT4G17330	11069	12044.8	6466.36	3601.29	3129	2905.52	7510.28	4036.83	1.86034	1.86044	0.895567	0	1
Cg06167	AT5G47460	687.59	786.07	501.06	196	179	181	510.969	232.854	2.19198	2.19432	1.13224	0	1
Cg06170	AT4G17240	779	1107	651.82	66.07	57	16	657.327	58.0092	11.249	11.3296	3.49172	0	1
Cg06174	AT5G47720	1484.28	1703.1	941.99	349	490	407	1053.72	517.775	2.03417	2.03508	1.02444	0	1
Cg06175	AT4G17210	343	376.99	195	97	105	70	231.604	113.326	2.03941	2.0436	1.02815	0	1
Cg06176	AT5G47800	2495.45	2758.12	1686.07	579	669.14	590	1785.43	766.394	2.32884	2.32963	1.21961	0	1
Cg06178	AT5G47810	274	247.99	166.97	11	28	21	177.312	24.7174	7.0592	7.17109	2.81951	0	1
Cg06180	AT4G17170	312.88	298.21	183	305	338	353.43	203.018	416.206	0.488356	0.487794	-1.034	0	1
Cg06183	AT4G17150	1324.15	1494.18	871.66	272	319	251	945.827	350.708	2.69465	2.69686	1.4301	0	1
Cg06188	AT1G65720	1366.6	1584.02	850.08	1114	1447	1254.25	967.458	1587.76	0.609436	0.609324	-0.714453	0	1
Cg06189	AT5G37020	5583.07	5928.66	3215.7	890.99	1065.28	774.68	3739.01	1136.53	3.28891	3.28983	1.71761	0	1
Cg06192	AT5G37010	2378.26	2866.84	1691.83	172	124	97	1785.13	165.045	10.7884	10.8154	3.4314	0	1
Cg06200	AT3G52640	2242.69	2454.38	1447.37	686.78	872.95	674.02	1574.55	929.095	1.69436	1.6947	0.760741	0	1
Cg06205	AT5G37590	976.7	1022	667.98	213.19	273	174	689.005	274.192	2.51029	2.5128	1.32785	0	1
Cg06206	AT5G37600	1072	863.97	544	1546.59	1793.65	1296.7	630.555	1930.63	0.326768	0.326609	-1.61366	0	1
Cg06212	AT1G58030	3439.07	3392.96	1843.4	3228	3617.92	3786.8	2195.99	4440.58	0.494581	0.494529	-1.01572	0	1
Cg06214	AT1G28760	1292	1219	757.05	267	262.91	213	836.087	310.371	2.69128	2.69377	1.4283	0	1
Cg06216	AT5G35220	1346.99	1758.55	956.12	2476.98	3515.52	2944.81	1040.13	3713.58	0.28018	0.280091	-1.83557	0	1
Cg06222	AT5G35910	4827.29	5257.32	2964.39	968	1188	942	3328.67	1289.52	2.58076	2.58132	1.36779	0	1
Cg06226	AT5G17920	3514.35	4915.83	2963.59	4208.89	5778.58	5296.89	2956.47	6358.61	0.464995	0.464956	-1.10471	0	1
Cg06233	AT5G32450	2364	2696	1641	734	765	712	1725.66	923.641	1.86788	1.86831	0.901405	0	1
Cg06242	0	2474.02	2457.7	1699.03	743	961.38	889	1718.82	1079.88	1.59143	1.59168	0.670321	0	1
Cg06245	AT1G64770	818	1811.32	888.71	16716.4	26913.4	30659.3	907.95	30905.1	0.0293933	0.029379	-5.08837	0	1
Cg06246	AT5G61020	4881	5699	3710.44	1166.48	1357.9	1048.78	3709.26	1488.28	2.49185	2.49231	1.31722	0	1
Cg06247	AT1G54385	1281	1548.99	902.47	40	12	10	959.397	26.4396	35.6744	36.273	5.15682	0	1
Cg06258	AT3G20490	699.91	817.63	464.66	117.5	142.4	85.88	507.525	143.695	3.52377	3.53179	1.81712	0	1
Cg06261	AT2G23180	1311.45	2224.54	1001.25	2611.77	3647.66	2963.54	1151.61	3832.2	0.300593	0.300509	-1.73412	0	1
Cg06268	AT5G48600	6054	7560.88	4130.84	523	445	248	4538.59	508.459	8.9189	8.92601	3.15687	0	1
Cg06269	AT3G28930	203.99	211.09	127	21	19.71	15	138.84	23.2854	5.86507	5.96043	2.55215	0	1
Cg06275	AT3G29030	203	341.06	199.13	365	477	414	193.552	522.659	0.370884	0.370334	-1.43096	0	1
Cg06276	0	429	497	278	106	132	115	307.691	147.002	2.08964	2.09303	1.06326	0	1
Cg06282	AT1G15750	6024.59	5634.34	3657.3	616.89	591	479	3933.79	705.068	5.57628	5.57924	2.4793	0	1
Cg06283	AT1G80480	2094.07	2919.24	1566	3517.24	4826.91	3958.64	1686.92	5113.59	0.32995	0.32989	-1.59968	0	1
Cg06284	AT1G15710	1168	1585.05	933	1576.25	2151.75	1979	952.95	2374.48	0.401447	0.401332	-1.31672	0	1
Cg06286	AT1G15690	21068.9	27661.7	15474.5	35982.4	46411.9	48075	16492.1	54379	0.303286	0.30328	-1.72125	0	1
Cg06288	AT1G15670	138	175	91	449	701	729	102.896	781.274	0.132221	0.131713	-2.91898	0	1
Cg06289	AT1G15660	2812.26	3433.27	1925.18	405.82	464.97	310.02	2093.11	491.49	4.25561	4.25863	2.08937	0	1
Cg06293	AT1G80420	830	738.87	456	240.02	220.96	189	516.317	271.93	1.89717	1.89868	0.92385	0	1
Cg06297	AT1G80370	2037.2	2479.06	1510.06	164.6	75.75	67	1556.38	130.137	11.9204	11.9587	3.57535	0	1
Cg06303	AT1G80310	268	434	172	521.29	872.15	693	218.945	864.546	0.253651	0.253257	-1.97908	0	1
Cg06306	AT1G80280	2552.44	3205.72	1680.24	465	549.21	364.08	1895.23	573.369	3.30355	3.30538	1.72402	0	1
Cg06307	AT1G80270	992.31	974.32	589.98	138	133.01	81.99	653.673	147.32	4.42625	4.43687	2.14609	0	1
Cg06308	AT1G80270	5250.46	5994.96	3390.95	626	955.99	614.01	3742.21	909.484	4.11305	4.11462	2.04021	0	1
Cg06311	AT1G15460	176.15	198.04	129.74	19.96	35.04	13.21	130.663	28.071	4.59497	4.65343	2.20006	0	1
Cg06318	AT1G15430	318	366	198	344	414	390	224.618	478.588	0.469851	0.469345	-1.08973	0	1
Cg06324	AT1G80120	936.88	790	421	75	113	53	539.054	99.6021	5.3915	5.41163	2.43069	0	1
Cg06328	AT1G80070	9076.01	10019.1	5532.63	1976.27	2189.78	1764.61	6273.34	2472.86	2.53659	2.53687	1.34289	0	1
Cg06330	AT1G80030	1052.03	1431.73	800.49	2017.78	2432.01	2632.59	844.761	2955.62	0.285928	0.285818	-1.80628	0	1
Cg06333	0	3444.39	3898.8	2224.03	891.99	931	979.42	2447.25	1171.61	2.08836	2.08878	1.06237	0	1
Cg06342	AT1G79890	311.07	386.98	186.08	37.01	42	17	223.371	39.862	5.55033	5.60244	2.47257	0	1
Cg06344	AT1G15240	1403.01	1496	826	993	1089	1083.43	947.46	1321.93	0.716824	0.716727	-0.480308	0	1
Cg06348	AT1G79850	219	324.95	178.82	366.3	389.97	370.62	186.228	470.668	0.396267	0.395681	-1.33546	0	1
Cg06349	AT1G79840	1092.72	1134.4	539.43	29	13	13	693.416	23.302	29.1932	29.7454	4.86756	0	1
Cg06350	AT1G79830	1900.07	2015.4	1206.99	690.98	756.2	676.36	1312.84	886.212	1.48116	1.4814	0.566724	0	1
Cg06351	AT3G27750	357.05	459	266.99	712.03	824.83	1043	279.047	1078.48	0.259062	0.258748	-1.94863	0	1
Cg06355	AT1G59870	851.02	761.98	121	3389.09	3622.07	1960.58	404.609	3734.61	0.108452	0.108343	-3.20487	0	1
Cg06358	AT4G38170	1767	1737	1188	532	568.79	499	1214.31	667.794	1.81782	1.81838	0.86221	0	1
Cg06366	AT1G04340	2071.99	2168.06	1412.82	683.98	706	676.08	1460.12	863.377	1.6908	1.69117	0.757707	0	1
Cg06372	AT1G71310	346	372.02	213.44	69	79.09	49	237.873	81.9979	2.8902	2.90073	1.53117	0	1
Cg06376	AT1G22850	1582.33	1885.41	1091.81	3210.06	3663.69	4645.47	1170.56	4816.47	0.243107	0.243035	-2.04034	0	1
Cg06378	AT1G71500	1314.9	1748.29	915.04	8043.5	10226.6	11345.6	1015.71	12352.9	0.082259	0.0822251	-3.60368	0	1
Cg06381	0	419.89	436.01	251.99	354	444	421	282.7	507.912	0.556999	0.556601	-0.844253	0	1
Cg06382	#N/A	106	56	79	0	0	0	64.9851	0	140.271	6499.51	7.13207	0	1
Cg06386	AT1G71720	1016.06	1372.2	686.91	1511.24	2104.21	2055.03	782.253	2359.85	0.331616	0.331487	-1.59241	0	1
Cg06389	AT1G22760	136	112	86	6	0	0	86.6887	2.6221	28.2174	32.939	4.81851	0	1
Cg06390	AT1G22750	1388.92	951.22	678	1728.59	1729.53	2025.98	770.021	2295.75	0.335547	0.335415	-1.57541	0	1
Cg06394	AT1G71810	514.9	661.77	366.37	1556.9	2194.89	2630.84	395.609	2660.61	0.14884	0.148694	-2.74817	0	1
Cg06396	AT1G22710	1267.97	1295.97	847	3700.22	5119.67	5497.23	880.337	5963.65	0.147684	0.147619	-2.75942	0	1
Cg06400	AT5G10330	1937.89	2133.51	1293.88	1628.99	1719	1581.53	1379.05	2058.75	0.66992	0.669847	-0.577939	0	1
Cg06403	AT4G09580	190.66	199	148	286	342	381	140.777	421.214	0.334953	0.334232	-1.57797	0	1
Cg06405	AT1G71960	843.61	666.77	442	79	53	76	498.353	87.6545	5.66062	5.68489	2.50096	0	1
Cg06410	0	8.12	5	1.03	117.94	65.03	135.92	3.31297	134.909	0.0279192	0.0246293	-5.1626	0	1
Cg06411	AT3G55280	2553.85	3037.61	1992.18	529.97	483.11	528.28	1971.54	645.831	3.05124	3.05269	1.6094	0	1
Cg06416	AT1G22620	986.6	935.45	545.71	1063	1238.79	1234	627.718	1475.32	0.425661	0.425483	-1.23222	0	1
Cg06418	AT1G22610	2421.91	2532	1478	4021.07	5973	4488.28	1643.29	6008.18	0.273565	0.27351	-1.87004	0	1
Cg06425	AT1G22540	710	769.96	468.94	627	781	823	500.807	930.433	0.538482	0.538256	-0.893029	0	1
Cg06426	AT1G22540	423.07	451.99	278.96	792.69	1235.95	1236.87	296.741	1357.3	0.218894	0.218631	-2.1917	0	1
Cg06427	AT1G22530	2880.07	3056.37	1666.74	3777.06	5513.63	5461.91	1931.23	6136.45	0.314766	0.314715	-1.66765	0	1
Cg06435	AT2G26760	956	1175.09	730.58	41.3	24.89	27.92	740.926	39.6892	18.4629	18.6637	4.20656	0	1
Cg06436	AT1G08490	1217.3	1585.06	882.99	3023.45	4233.9	4440.39	945.932	4870.83	0.194281	0.194205	-2.36378	0	1
Cg06445	0	263.02	302	164	57	86	45	185.708	77.7554	2.38008	2.38818	1.25101	0	1
Cg06448	AT5G65640	1216.96	1086.95	1023.54	67	53	30	886.634	62.8136	14.0186	14.1132	3.80927	0	1
Cg06454	AT5G65570	222	270	158	43	52	19	167.191	47.2475	3.51379	3.53808	1.81303	0	1
Cg06456	AT5G10510	384	320	264.97	28	14	12	253.638	22.8306	10.9071	11.1051	3.44719	0	1
Cg06459	AT5G65490	621.5	619.22	391	124	154	127	419.192	168.595	2.48228	2.48629	1.31166	0	1
Cg06461	AT5G10490	1610.01	1798.87	1054.98	1860.71	2025	1834.78	1144.3	2387.73	0.479343	0.479243	-1.06087	0	1
Cg06467	AT5G10390	16864.7	24169.1	14886.9	1581.42	1148.12	501.7	14557	1354.4	10.7446	10.7479	3.42554	0	1
Cg06475	AT5G65260	4574.66	4697.78	3003.02	1206.89	1202.99	1116.71	3161.85	1474.22	2.1444	2.14476	1.10058	0	1
Cg06480	AT5G10240	2409.46	3138.84	1680.27	12182.9	13554.8	17352.2	1848.17	18024	0.102562	0.10254	-3.28543	0	1
Cg06483	AT5G10240	344.57	547.24	272.59	1425.86	1362.3	1895.32	297.788	1963.99	0.151826	0.151628	-2.71951	0	1
Cg06484	AT5G10200	2870.19	3155.35	2042	744.49	882	782.97	2087.08	1004.27	2.07769	2.07818	1.05498	0	1
Cg06487	AT5G10180	184	298.83	176	835.98	908.97	1239	171.525	1249.09	0.137642	0.137327	-2.86101	0	1
Cg06498	AT4G19420	294	350	232.71	1554.7	1828.52	2289.35	228.256	2370.71	0.0964592	0.0962852	-3.37394	0	1
Cg06508	AT5G45275	109	120.99	48.99	297	384.94	376.23	69.1536	440.803	0.157772	0.1569	-2.66408	0	1
Cg06510	AT4G19510	415.78	485	254.86	477.07	581.19	456.01	293.654	630.329	0.46627	0.465883	-1.10076	0	1
Cg06515	AT5G45190	1857.73	1922.56	1132.1	664.46	771.05	752.99	1255.57	913.083	1.37489	1.37508	0.45932	0	1
Cg06517	AT4G19540	372.84	414	260.39	96.09	118	65	270.258	115.889	2.3267	2.33193	1.21829	0	1
Cg06521	AT4G19610	1260.09	1396.68	783.96	363	443.53	366.93	877.968	488.626	1.79605	1.79679	0.844826	0	1
Cg06526	AT1G10830	352.91	474.57	276	828.63	1092.04	1168	284.827	1287.32	0.221539	0.221262	-2.17437	0	1
Cg06535	AT1G10760	415.56	487.3	261.46	712.89	733.9	800.93	296.509	940.124	0.315733	0.3154	-1.66322	0	1
Cg06536	AT1G10750	414	485	255	62	46	32.99	293.303	59.1613	4.92672	4.95702	2.30063	0	1
Cg06541	AT1G60790	1353.67	1250.97	742	345.02	325	330	851.62	418.624	2.03318	2.03431	1.02374	0	1
Cg06545	AT1G61700	1364	1320	883	304	335	314	920.393	397.797	2.31219	2.3137	1.20926	0	1
Cg06547	AT1G60550	835	1256.01	705	3744.93	4284.9	4950.99	722.239	5423.62	0.13324	0.133167	-2.9079	0	1
Cg06556	AT1G60390	436	344	303	47	10	11	284.486	29.1416	9.6241	9.75919	3.26665	0	1
Cg06562	AT1G10960	5039.04	7142.45	4927.17	61024.8	90678.8	115860	4505.88	111534	0.0404032	0.0403993	-4.62939	0	1
Cg06563	0	4018.42	5474.3	3360.93	19180.4	28911.8	35146.2	3338.01	34675.9	0.0962755	0.0962636	-3.37669	0	1
Cg06566	AT1G61000	918.99	1127	737.05	90	101.93	65	724.279	106.935	6.748	6.77254	2.75446	0	1
Cg06568	AT2G26760	198.78	234.32	139.34	9.4	2.11	2.13	147.283	5.84157	23.4219	25.1715	4.54978	0	1
Cg06578	AT1G61140	840.05	811.94	450	880.57	868	846.98	532.577	1085.53	0.490834	0.49062	-1.02669	0	1
Cg06579	AT1G03910	742.02	580.01	401	718	921.82	989	441.346	1096.06	0.40292	0.402671	-1.31143	0	1
Cg06583	AT1G11125	746	787.81	582	115.77	89	108	553.91	131.452	4.2024	4.21352	2.07121	0	1
Cg06589	AT1G11240	1302.6	1120.08	799.24	301.99	357	324.99	831.9	410.215	2.0268	2.02794	1.0192	0	1
Cg06592	AT1G61350	705	693.28	434	728.01	772.65	889.9	470.031	999.807	0.470369	0.470127	-1.08814	0	1
Cg06598	AT1G80740	2305	2987.97	1843.93	215	208	44.45	1850.59	194.341	9.50199	9.52196	3.24823	0	1
Cg06610	AT1G64400	161	170	76	1045.01	1443.56	988.99	101.537	1443.26	0.0706531	0.0703591	-3.8231	0	1
Cg06611	AT1G64430	656.02	815.01	450.88	1300	1394	1531.01	492.038	1766.2	0.278776	0.27859	-1.84282	0	1
Cg06612	AT1G64440	429.99	389.19	276	516.01	538	627.92	283.332	703.671	0.403044	0.402656	-1.31099	0	1
Cg06615	AT5G42070	219	245	143	858.15	870	1173	155.538	1215.4	0.128307	0.127979	-2.96233	0	1
Cg06617	AT1G64500	112.2	91	53	599.9	590.95	804.14	64.6946	836.138	0.0778877	0.0773841	-3.68246	0	1
Cg06622	AT1G64600	2002.19	2129.43	1254.23	542.93	653.19	516.62	1378.27	713.125	1.93211	1.9327	0.950175	0	1
Cg06625	0	275	240.08	144.52	12	13	16	167.641	17.1508	9.54211	9.7694	3.25431	0	1
Cg06629	AT1G64355	259.07	293.01	199.07	631.02	735	772	195.553	892.451	0.219527	0.219128	-2.18753	0	1
Cg06635	AT1G64680	121.76	200	102	3453.08	4532.79	6419.89	108.754	6018.91	0.0181448	0.0180703	-5.7843	0	1
Cg06640	AT3G58810	1467.31	1392.62	822.31	338.23	295.92	293.29	937.758	388.63	2.41129	2.41294	1.2698	0	1
Cg06647	AT1G73940	1146.8	1215.51	828.13	315.74	344.02	329	828.335	412.849	2.00525	2.00636	1.00378	0	1
Cg06655	ATCG00720	11.88	23	12.51	65.35	56.57	71.13	12.3107	81.0124	0.156817	0.152065	-2.67284	0	1
Cg06657	ATCG00680	124.19	142.59	101.7	758.81	892.66	1047.5	96.4895	1127.4	0.0859642	0.085594	-3.54012	0	1
Cg06664	ATCG00480	15.58	19.85	11.55	65.63	58.43	76.04	12.1004	83.9548	0.148861	0.144232	-2.74797	0	1
Cg06688	AT4G20320	2825.92	3879.04	1905.93	318.94	203.73	151.18	2187.85	283.561	7.70459	7.71539	2.94572	0	1
Cg06693	AT4G20360	4172.69	6412.61	3531.85	14987.9	16381.8	19360.7	3642.49	21212.4	0.171733	0.171715	-2.54176	0	1
Cg06695	AT5G44560	2313.01	2232.33	1405.99	90	57	45	1526.27	80.8215	18.7817	18.8822	4.23126	0	1
Cg06698	AT4G20400	373.36	366.48	208.95	45.82	40.9	38.14	241.193	52.2874	4.58087	4.61214	2.19562	0	1
Cg06701	AT4G20430	1161.51	1577	969	82	88	70	962.768	100.114	9.57671	9.61583	3.25953	0	1
Cg06702	AT4G20440	421.5	394	230.57	79	67.05	48	265.994	81.2276	3.26168	3.27439	1.70562	0	1
Cg06707	AT4G20780	165	211	148	339	423	366.07	137.64	469.733	0.29372	0.293034	-1.76749	0	1
Cg06712	AT4G20830	1030.01	1037.12	564.01	1696	2330.61	2011.91	666.655	2510.87	0.265644	0.26551	-1.91244	0	1
Cg06719	AT4G20910	782	864	494	168.99	189	143	546.962	208.778	2.61622	2.61975	1.38748	0	1
Cg06720	AT4G20930	1214.07	1227.03	874.76	155.54	189	168	862.989	213.55	4.03452	4.04101	2.0124	0	1
Cg06721	AT4G20940	3028.32	3912.35	2571.1	349.98	268.96	214.54	2482.28	349.66	7.091	7.09896	2.82599	0	1
Cg06743	AT4G05390	2923.72	3141.89	1888	895.09	1057	851	2040.3	1167.59	1.74714	1.74743	0.804993	0	1
Cg06760	AT5G54540	2014.19	2182.75	1307.22	2095.04	2290.95	1976	1412.01	2654.43	0.532025	0.531944	-0.910435	0	1
Cg06761	AT5G54530	406	386.98	262	37	29	28	272.347	39.4535	6.834	6.90151	2.77273	0	1
Cg06770	AT5G54280	1263.67	1122.16	737.44	141.54	149.35	136.43	801.147	178.457	4.4802	4.4891	2.16356	0	1
Cg06771	AT5G54290	578.43	731.64	340.8	1317.08	2043.69	1529	416.13	2027.2	0.205456	0.205277	-2.2831	0	1
Cg06774	0	415.98	282	225	6	7	2	237.943	6.2151	35.6809	38.2247	5.15708	0	1
Cg06775	AT4G10070	3806.16	3994.91	2375.16	1049	1027	943.04	2605.02	1262.32	2.06328	2.06367	1.04494	0	1
Cg06777	AT4G10050	669.04	774.1	463.13	184.66	264	204	490.369	270.98	1.80822	1.80958	0.854572	0	1
Cg06780	AT4G10030	1478.08	1593	989	3831.92	5587	5659.99	1045.02	6273.54	0.166638	0.166577	-2.58521	0	1
Cg06782	AT1G33780	593	652.85	389	854.03	1281	1229	419.475	1398.39	0.300202	0.299974	-1.73599	0	1
Cg06783	AT5G67090	12	69	17	1228.88	2348	2303.22	24.1463	2437.65	0.0100951	0.00990964	-6.63021	0	1
Cg06786	AT1G45207	433.43	448.99	249	77	69	52	287.543	82.8212	3.45801	3.47156	1.78994	0	1
Cg06791	AT5G42950	4497.31	4671.39	2628.72	1358.55	1285.69	1285.83	3002.72	1644.93	1.82521	1.82544	0.868065	0	1
Cg06792	AT1G45170	1478	2169.96	1224.55	4739	6500.89	6990.51	1258.15	7594.62	0.165715	0.165665	-2.59322	0	1
Cg06794	AT1G45130	459.71	792.43	416.1	798.06	1034.4	919.85	430.111	1145.67	0.375677	0.375428	-1.41244	0	1
Cg06801	AT5G57960	1573.96	1696.21	989.46	1644.97	2140.41	2158.21	1089.67	2476.42	0.440122	0.440019	-1.18403	0	1
Cg06803	AT1G27660	422	420.89	282	101	98	73	290.72	113.611	2.55253	2.55876	1.35193	0	1
Cg06810	AT5G42750	54	69.9	44.48	536	756.23	798	43.7973	870.315	0.0508324	0.0503344	-4.29811	0	1
Cg06813	AT5G42700	677.09	727.89	483.08	19.24	14	15	489.2	20.2804	23.6019	24.1105	4.56083	0	1
Cg06816	AT1G47480	167.75	95.34	80.83	455.03	566.25	445.31	88.2923	610.289	0.145326	0.144687	-2.78263	0	1
Cg06817	AT1G47480	37.69	54.66	20.17	111.91	154.38	132.52	27.9219	165.812	0.170729	0.168445	-2.55022	0	1
Cg06824	AT1G47550	2551	2698.78	1577.1	1726.27	2145.8	2011.91	1745.29	2451.74	0.711915	0.711862	-0.490222	0	1
Cg06826	AT5G42650	403	333	181	384	426	363	230.332	489.265	0.471275	0.470781	-1.08536	0	1
Cg06827	AT4G14100	137.05	222	113	1138.98	1628.97	1735.91	121.065	1875.13	0.0647963	0.0645686	-3.94794	0	1
Cg06830	AT4G33280	1222	1248.17	721	383	360	364	813.66	463.411	1.75505	1.75579	0.81151	0	1
Cg06833	AT2G31790	32	166	35	3668.39	9224.86	6762.23	56.6572	8096.11	0.00705531	0.0069993	-7.14708	0	1
Cg06834	AT2G31800	720.98	593.22	339	798	1046.94	759.72	417.022	1082.34	0.385562	0.385303	-1.37496	0	1
Cg06844	AT2G31920	339	426.72	252	11	7	9	262.39	11.3823	22.184	23.0331	4.47145	0	1
Cg06847	AT2G31955	866	1033	617	943.67	1280	1147.72	647.953	1402.55	0.462161	0.461986	-1.11353	0	1
Cg06849	AT2G31960	3305.87	3183.77	1865.81	5500.05	7428.06	6995.23	2127.77	8292.27	0.256638	0.256597	-1.96219	0	1
Cg06850	AT2G31970	3035.81	3277.22	1978.47	893.97	953.79	909.64	2128.37	1151.67	1.84773	1.84806	0.885752	0	1
Cg06851	AT2G31790	138	155	92	558.8	562	563.44	98.8327	704.299	0.140897	0.14034	-2.82729	0	1
Cg06852	AT2G31990	521	372	210	745	942.75	838.36	276.119	1051.88	0.262828	0.262508	-1.92781	0	1
Cg06854	AT2G32000	856	960	542	324	351	309	602.326	410.672	1.46615	1.46667	0.552037	0	1
Cg06855	AT1G05470	427	514	314.31	73	43.07	49	324.178	69.6417	4.63061	4.65441	2.2112	0	1
Cg06856	AT1G05410	681.3	725	443.18	221	204.03	213	475.032	267.213	1.77637	1.7777	0.828932	0	1
Cg06857	AT2G32100	187	188	145	4	3	0	136.428	2.92277	40.3893	46.5219	5.3359	0	1
Cg06859	AT1G05385	416.09	515	328	540	748	674.69	326.904	816.309	0.400809	0.400474	-1.31901	0	1
Cg06863	AT2G32170	843	931.6	550.01	302	298	259.65	596.014	359.281	1.65805	1.65889	0.729491	0	1
Cg06865	AT2G32230	2076.03	2552.96	1564.96	2621	3178.95	2636.34	1601.42	3513.31	0.455886	0.455815	-1.13326	0	1
Cg06866	AT2G32240	2676.01	2103.06	1303.88	7845.88	7177.86	8552.59	1542.54	9882.92	0.156121	0.156082	-2.67926	0	1
Cg06869	AT2G32290	16	24	12	1481.98	2488.92	2468.72	13.2768	2673.94	0.00513888	0.00496899	-7.60433	0	1
Cg06876	AT2G32380	319	328.06	228	67	39	39	227.334	61.1658	3.69612	3.71625	1.88601	0	1
Cg06881	AT2G32480	497	651.99	388.01	1435.12	1760	2193	397.257	2250.58	0.176684	0.176517	-2.50076	0	1
Cg06884	AT1G05070	495	476	299	126	187.99	145	325.561	190.447	1.70773	1.70942	0.772076	0	1
Cg06887	AT1G05000	85.27	175.12	83	4702.93	9599.38	10755.6	88.1173	10396.1	0.0085205	0.00847696	-6.87485	0	1
Cg06891	AT2G32860	2	2.01	3	745.58	1368.7	1256.9	1.98486	1397.23	0.00175394	0.00142772	-9.15519	0	1
Cg06893	AT1G04950	796.03	906.82	511	271	311	287	565.773	362.475	1.56014	1.56084	0.641674	0	1
Cg06894	AT2G32850	1746.79	1700.16	1113.9	512.85	565.29	468.61	1174.71	645.108	1.82035	1.82093	0.864219	0	1
Cg06901	AT2G32800	61	83	37	243	426	319	45.5618	408.901	0.112438	0.111447	-3.1528	0	1
Cg06906	AT1G62510	6.17	24.84	7.02	1114.4	2390.58	1709.86	9.43683	2151.51	0.00460202	0.00439077	-7.76352	0	1
Cg06922	AT1G62600	533.19	649.18	376.85	2285.76	3260	3720.77	400.754	3860.53	0.103916	0.10381	-3.2665	0	1
Cg06931	AT1G62750	2944.64	4824.27	2433.41	21309	29737.9	34851.1	2615.23	35803.9	0.0730552	0.0730434	-3.77487	0	1
Cg06934	AT1G12310	2423.13	2561	1620.01	841	943.44	854	1701.52	1100.77	1.54552	1.54575	0.628095	0	1
Cg06941	AT1G12380	1273.67	1121.63	793.07	109.15	97	79.03	823.474	119.35	6.87667	6.89915	2.78171	0	1
Cg06943	AT1G12410	1218	1900.94	943.86	2639	3387.07	3343.1	1038.08	3903.76	0.266005	0.265919	-1.91047	0	1
Cg06945	AT1G12480	138	114	73	708.52	626	618	82.8652	818.033	0.10181	0.101309	-3.29604	0	1
Cg06949	AT1G62975	112	136	101	3	5	2	92.0257	4.12091	20.1617	22.2798	4.33355	0	1
Cg06954	AT1G63020	1053.67	1120.97	629.99	132.96	183.29	99.71	714.493	172.354	4.137	4.14531	2.04859	0	1
Cg06973	AT1G63220	439.96	481	305	115	134	95	316.422	143.198	2.20575	2.20959	1.14127	0	1
Cg06979	AT5G53060	1079	1113	625	356	346.99	382.02	716.636	454.194	1.57723	1.57781	0.657389	0	1
Cg06981	AT4G27800	865.06	1046.83	549.12	5863.84	8991.06	10777.1	626.169	10674.4	0.058702	0.0586618	-4.09045	0	1
Cg06982	AT5G53480	1409.77	1517.32	891.12	1074	1161.19	1117.35	977.335	1400.05	0.698174	0.698075	-0.518342	0	1
Cg06989	AT4G27680	951	999	659.26	817	1011	921	674.95	1145.28	0.589501	0.589338	-0.762433	0	1
Cg07008	#N/A	254.96	88	96	0	0	0	111.857	0	240.723	11186.7	7.91123	0	1
Cg07011	AT5G53870	860	520	412.8	1558.46	1553.11	1582.21	458.978	1963.26	0.233965	0.233787	-2.09563	0	1
Cg07025	AT5G54200	993.99	925.99	569	303.98	258.99	261	635.744	345.446	1.83922	1.84033	0.879096	0	1
Cg07028	AT5G54890	651.11	722.79	437	182	194	206.01	465.486	243.264	1.91175	1.91346	0.934894	0	1
Cg07030	AT4G27020	518	493	265	608	678.24	693.68	322.176	826.8	0.390011	0.389674	-1.35841	0	1
Cg07031	AT4G27030	144.05	125	84.24	1250.71	1303.71	1791.18	90.7437	1820.14	0.0500989	0.0498606	-4.31908	0	1
Cg07041	AT5G54670	1859.56	1717.06	1144	318	274.99	244	1214.82	350.596	3.46175	3.46495	1.7915	0	1
Cg07047	AT3G23580	304	396	208	325	433	384	231.725	475.169	0.488172	0.48768	-1.03454	0	1
Cg07048	AT3G23590	909	909	438	1132.11	1152.81	1338.98	565.263	1516.58	0.372916	0.372727	-1.42308	0	1
Cg07063	AT3G23390	5968.07	6525.85	4524.34	1662.11	1871	1897.86	4432.95	2267.51	1.95479	1.95498	0.967013	0	1
Cg07064	AT4G14310	2210.13	2873.76	1546	138	129	45	1695.79	129.991	13.0024	13.0445	3.7007	0	1
Cg07065	AT3G23410	322.56	371.6	213.76	860.48	1280.44	1013.8	232.605	1309.32	0.177947	0.17766	-2.49048	0	1
Cg07068	AT3G23430	17	29	29	71	83	97	20.778	104.852	0.201718	0.198242	-2.30959	0	1
Cg07071	AT4G14330	1822	2149.27	1280.54	66	13	9	1351.54	37.7676	35.3611	35.7764	5.14409	0	1
Cg07074	AT3G23325	1041	1088.11	669	326.88	298	311.23	718.518	392.128	1.83137	1.83234	0.872922	0	1
Cg07077	AT3G23290	444	505	371	3	1	1	346.595	2.12863	133.73	162.069	7.06318	0	1
Cg07096	AT3G23180	44	65	38	100	97	131.01	38.1044	137.496	0.279576	0.277184	-1.83869	0	1
Cg07121	AT2G42120	1417.95	1760.47	950.02	197.13	207.86	107.3	1054.36	213.252	4.9356	4.94403	2.30323	0	1
Cg07123	AT2G42110	187	235	125	17	1	2	139.571	8.67288	15.3222	16.0754	3.93755	0	1
Cg07130	AT3G58040	614	567.05	370.35	166	165	148	398.461	200.203	1.98798	1.99023	0.9913	0	1
Cg07132	AT3G58050	2180.79	2401.86	1468.45	1680.15	1720.2	1671.42	1556.6	2119.88	0.734348	0.73429	-0.445465	0	1
Cg07138	AT2G41940	270	482.08	241	820	1046.39	1171	255.074	1266.95	0.201624	0.201336	-2.31026	0	1
Cg07150	AT3G56150	10098.3	11127	6605.45	3958.11	4010.36	3646.34	7138.55	4853.48	1.47077	1.47081	0.556568	0	1
Cg07151	AT3G58480	208	234.14	133	21	31	37	147.023	37.0785	3.92834	3.96439	1.97392	0	1
Cg07175	AT1G16445	311	199.31	144.99	722.9	748.5	1025.17	166.915	1045.74	0.159988	0.159622	-2.64396	0	1
Cg07176	AT2G42600	328.6	668.58	297.05	21008.5	26970.7	38627.2	329.911	36197.7	0.00912692	0.00911442	-6.77566	0	1
Cg07179	AT2G42600	5616	11788.4	5345.99	498146	632252	912838	5816.17	854150	0.00680985	0.00680932	-7.19816	0	1
Cg07184	AT2G42610	231.95	306	235.12	8	6.5	7	205.388	9.02342	21.6917	22.7376	4.43907	0	1
Cg07194	AT1G47900	5744.54	6020.95	3870.44	1224.64	973	833.92	4033.48	1271.44	3.17156	3.17234	1.66519	0	1
Cg07198	AT1G43245	682	611.37	361	778.14	827	951	420.223	1069.03	0.393355	0.393096	-1.3461	0	1
Cg07211	AT3G26935	1971.34	1927.19	1223.46	564.01	615.68	459.66	1315.39	683.384	1.92418	1.9248	0.944246	0	1
Cg07231	AT5G40950	2040.23	2777.83	1721.07	6739.04	7056.54	9587.81	1699.75	9792.73	0.173612	0.173573	-2.52607	0	1
Cg07233	AT3G27060	5155.83	6649.03	3969.99	671.1	803	324	4075.71	745.739	5.46254	5.46527	2.44957	0	1
Cg07237	AT3G27090	2732	2689.24	1519.38	2272.02	2864.11	2845.19	1763.09	3326.49	0.530081	0.530016	-0.915716	0	1
Cg07239	AT3G27120	955	1092.82	611	72.85	105	50	679.102	94.2519	7.17461	7.20452	2.8429	0	1
Cg07241	AT3G27160	344.02	544	303.99	1863.25	2218	2936.99	308.342	2933.97	0.105236	0.105097	-3.2483	0	1
Cg07242	AT5G40900	289.39	280.48	179.95	340.79	401.27	423.22	192.686	486.353	0.396764	0.396197	-1.33365	0	1
Cg07243	AT3G27170	1665.02	2399	1144	3306.88	4576.98	3559.01	1321.82	4753.55	0.278141	0.278071	-1.84611	0	1
Cg07245	AT5G40870	1441.02	1428	804.68	1116.86	1284.04	1337.9	933.256	1560.84	0.598039	0.597922	-0.741688	0	1
Cg07247	0	341.97	418.01	240	1577.75	3130.12	2758.86	256.778	3090.47	0.0832255	0.0830901	-3.58683	0	1
Cg07249	AT5G40840	601.01	601.69	299.99	50	83.44	28	377.662	66.4516	5.6506	5.68255	2.4984	0	1
Cg07250	AT3G27240	916.67	937.72	568.02	698.78	853.32	821.81	620.532	989.614	0.62722	0.627048	-0.672956	0	1
Cg07262	AT5G59970	13510.1	16842.9	9613.55	953.06	576.01	353.82	10265.1	792.782	12.9411	12.948	3.69389	0	1
Cg07268	AT5G59050	69.33	115.69	66	781.2	1088.68	1461.14	65.1994	1390.16	0.0472206	0.0469077	-4.40444	0	1
Cg07270	AT5G59030	444.9	426	240	1141	1785.18	1767.86	281.779	1950.79	0.144648	0.144448	-2.78938	0	1
Cg07273	AT5G59000	212.68	217.23	127	8	6.98	4	142.16	7.93333	16.9795	17.8981	4.08572	0	1
Cg07274	AT5G23860	8549.63	10221.5	5545.73	1098.43	1101.19	789.59	6204.08	1247.6	4.97133	4.97278	2.31363	0	1
Cg07278	AT5G23860	17492	21546.1	12713.4	2121.22	1916.96	1559.36	13329.5	2341.94	5.69071	5.69162	2.50861	0	1
Cg07279	AT5G62700	22057	27077.3	16313.3	2933.48	2869.99	2286.87	16890.2	3380.01	4.99652	4.99706	2.32092	0	1
Cg07284	AT5G58920	468.03	456	244.18	98.85	133	85	295.155	131.489	2.24031	2.24462	1.1637	0	1
Cg07287	AT3G47000	469.08	718	382	1730.85	2836.23	3129.58	403.381	3200.23	0.126175	0.12605	-2.9865	0	1
Cg07288	AT3G47060	1633.04	2127	1053.79	3982.05	6608.72	6569.79	1221.67	7126.81	0.171474	0.171421	-2.54394	0	1
Cg07289	0	1149	1378.59	854.85	9699.67	11557.2	14515.9	874.616	14948.3	0.0585388	0.05851	-4.09446	0	1
Cg07297	AT5G58710	237.3	223.97	139	62	27	29	153.563	50.0218	3.0508	3.06952	1.60919	0	1
Cg07298	AT5G58700	181.71	163	95	19.99	29	12	111.557	25.2036	4.36398	4.4249	2.12564	0	1
Cg07307	AT5G58530	415	391	267.99	93.88	55	79	277.442	96.2185	2.87437	2.88326	1.52325	0	1
Cg07308	AT5G58520	955.1	992.82	613.77	213.09	206.42	181.17	658.001	251.132	2.61713	2.62007	1.38799	0	1
Cg07320	AT5G58300	2041.84	2376	1338	624	588.46	522	1472.18	725.5	2.02853	2.02918	1.02044	0	1
Cg07325	AT4G31590	863.63	1289	789.13	1320	1322.85	1505.93	766.531	1736.39	0.4416	0.441453	-1.17919	0	1
Cg07330	AT4G31630	567	442.99	308	5	2	3	337.774	4.24626	71.7695	79.3616	6.1653	0	1
Cg07334	AT2G24645	1418.92	1337.15	928.96	404.16	452	445.03	953.263	543.202	1.75425	1.75488	0.810851	0	1
Cg07335	AT5G27100	2	3	0	85	124	56	1.11528	109.558	0.0143777	0.0102702	-6.12003	0	1
Cg07340	AT2G24790	3199.12	3439.87	2251.99	3411.84	3927.45	4318.72	2300.48	4868.73	0.472552	0.472503	-1.08146	0	1
Cg07343	AT5G40950	1166.68	1671.65	1043.93	3692.63	5175.85	5755.32	1012.07	6092.28	0.166187	0.166125	-2.58912	0	1
Cg07345	AT4G31770	577.36	675.4	341	144	151.09	125	403.516	175.344	2.29783	2.30121	1.20027	0	1
Cg07347	AT2G24860	96	103	73	385	590	554	70.9512	635.288	0.112335	0.111697	-3.15411	0	1
Cg07348	AT4G31780	2146.71	3240.93	1732.53	4378.91	5584.1	6386.11	1830.42	6820.78	0.268409	0.26836	-1.8975	0	1
Cg07349	AT2G24970	420.02	425	269	78	83	55	286.465	90.0182	3.17105	3.18206	1.66496	0	1
Cg07353	AT2G42800	410	339.91	300	10	6	3	276.624	7.99761	32.7367	34.5464	5.03284	0	1
Cg07355	AT3G58760	654.01	702	426.35	575.97	639.71	559	457.675	740.34	0.618437	0.618201	-0.693302	0	1
Cg07359	AT3G58830	358	588.86	271	901	1096.53	1022	309.452	1258.5	0.246169	0.245895	-2.02228	0	1
Cg07361	AT5G41770	3563.91	3660.14	2042.04	1347.9	1300	1320.43	2355.37	1660.61	1.41826	1.41837	0.504119	0	1
Cg07375	AT2G42910	2459.02	2732.97	1640.86	258.94	335	325	1755.24	382.791	4.581	4.58527	2.19566	0	1
Cg07378	AT2G42975	140.97	112	86	697	1065	1419.16	87.8105	1326.2	0.0665404	0.066219	-3.90963	0	1
Cg07379	AT3G59080	399	377	234	403	520	551.02	258.398	614.475	0.420958	0.420528	-1.24825	0	1
Cg07380	AT2G43020	3797.47	3244.19	1878.99	4642.55	5715.44	6321.75	2256.88	6960.01	0.324309	0.324265	-1.62456	0	1
Cg07381	AT3G59020	2033.16	1992.39	1273.34	577.07	523.19	459.97	1361.87	653.007	2.08476	2.08552	1.05988	0	1
Cg07389	AT2G43130	412.9	458.3	280	433.94	478.59	513.14	296.219	595.644	0.497702	0.497317	-1.00665	0	1
Cg07394	AT3G60830	2043.64	2105.84	1313.1	669.13	874.29	649	1403.77	911.248	1.54021	1.54048	0.62313	0	1
Cg07395	AT3G52090	1059.82	1172.87	688.54	328.12	353.02	366.1	748.613	437.589	1.71001	1.71075	0.774005	0	1
Cg07400	AT3G18280	758.31	851.78	724.98	1393.09	2324.63	2265.65	622.729	2484.25	0.250811	0.250674	-1.99533	0	1
Cg07410	AT4G01050	7000.7	9577.9	5930.9	21261.3	31360.6	34045.7	5851.82	36075.3	0.162222	0.162211	-2.62396	0	1
Cg07415	AT3G18420	746	1538.13	814	2868.25	3511.99	3014.82	804.134	3913.01	0.205597	0.205505	-2.28211	0	1
Cg07420	0	41	71	53	324.37	464.94	471.25	44.1983	524.57	0.0850701	0.0842737	-3.5552	0	1
Cg07421	0	11	14	9	97	127	130	8.84678	147.502	0.0629418	0.0600412	-3.98984	0	1
Cg07423	AT3G18510	226	187	123	14	24	13	137.026	21.054	6.38886	6.50568	2.67556	0	1
Cg07425	AT5G58310	101	136	64	4768.36	6492.41	8859.55	76.1163	8400.37	0.00911611	0.00906224	-6.77737	0	1
Cg07426	AT1G49010	84	120	71	508.6	465	718.94	71.2788	710.624	0.100895	0.100317	-3.30908	0	1
Cg07427	AT3G18524	1746.17	2173.47	1205.63	204.01	251	202	1312.59	273.494	4.79287	4.7992	2.26089	0	1
Cg07432	AT2G06520	1976	3592.58	2048.41	18414.1	32821.2	35272.2	1984.33	35925.5	0.0552468	0.0552348	-4.17797	0	1
Cg07437	AT2G06925	364.17	311	244	369.72	469	498	239.561	557.374	0.430279	0.429813	-1.21665	0	1
Cg07443	AT2G06990	3564.01	4239.81	2508	936	925.01	900	2652.76	1154.66	2.2969	2.29742	1.19969	0	1
Cg07450	AT2G07170	2321.7	2622.77	1555.01	84	38	16	1668.7	58.4052	28.3526	28.5664	4.82541	0	1
Cg07457	AT1G80710	956.02	1135.23	661	101	110	77	706.861	120.014	5.87087	5.8894	2.55357	0	1
Cg07461	AT2G20370	1018.99	1110	631.96	917.45	1181.2	874.99	704.953	1236.22	0.570411	0.570253	-0.809925	0	1
Cg07462	AT4G28660	1288	1867	1094.82	5817.12	7051	7960.75	1101.15	8694.51	0.126696	0.12665	-2.98056	0	1
Cg07463	AT4G28650	374	316	187.75	290.38	312.22	309.65	222.474	381.071	0.58432	0.583822	-0.77517	0	1
Cg07464	AT4G28640	158	206	96	416	439.75	438	116.084	540.585	0.215415	0.214752	-2.21481	0	1
Cg07469	0	59	52	53	140	113	129	44.0566	160.385	0.276796	0.274738	-1.8531	0	1
Cg07472	AT4G28570	562.01	668.98	444	737	1037	1033	436.008	1168.21	0.373478	0.373233	-1.42091	0	1
Cg07481	AT2G20515	465	336.96	245	1040.14	1356.07	1764.09	268.427	1737.08	0.154755	0.154532	-2.69195	0	1
Cg07484	AT4G28510	576.86	612.58	376.66	152.57	207.63	178.65	402.443	224.084	1.79429	1.79591	0.843413	0	1
Cg07490	AT2G20562	137	118	76	206	240	299	84.6133	311.38	0.272826	0.27176	-1.87395	0	1
Cg07491	AT2G20570	348.98	921	403	5147.9	6536.39	7773.41	428.815	8120.74	0.0528594	0.0528061	-4.2417	0	1
Cg07493	AT2G19540	2071.66	2196.52	1295.49	699.66	891	635	1423.77	925.169	1.53866	1.53892	0.621671	0	1
Cg07500	AT2G20635	1673.05	2236	1317.9	203	57	30	1350.67	123.814	10.8716	10.908	3.44249	0	1
Cg07511	AT5G20920	3195.78	3118.71	1977.85	1173	1347.2	1265.88	2129.18	1579.42	1.34797	1.34807	0.430789	0	1
Cg07512	AT2G20740	338	344	201	364.12	479	499.85	225.352	559.631	0.403178	0.402691	-1.31051	0	1
Cg07514	AT2G20770	1281.67	1208.47	657.99	182.99	203.98	95	795.478	200.313	3.96427	3.97103	1.98706	0	1
Cg07516	AT2G20850	2945.69	2675.13	1495.56	608.01	385.98	423.85	1799.56	597.414	3.01068	3.01221	1.59009	0	1
Cg07517	AT2G20860	1939.39	1908.64	1256.01	2292.02	2948.64	2903.13	1315.88	3393.02	0.387905	0.387822	-1.36623	0	1
Cg07521	AT2G20900	1580.04	1429.47	904.05	398	301.94	282.01	1001.02	412.303	2.42626	2.42784	1.27873	0	1
Cg07523	AT4G28100	614.05	552.43	355.99	121.01	131.04	150.97	390.026	168.51	2.31093	2.31448	1.20847	0	1
Cg07529	AT1G55140	865	1201	648	1275.87	1704	1430.02	696.153	1834.02	0.379736	0.379582	-1.39693	0	1
Cg07550	AT2G01250	21388.6	24830.5	15554.9	6798.4	7751.14	6979.82	15966.9	8979.61	1.77809	1.77813	0.830327	0	1
Cg07557	0	265	319.71	144	757	862.02	1213.03	182.816	1185.13	0.154591	0.154265	-2.69347	0	1
Cg07559	AT1G55350	4347.29	4841.3	3065.62	1213.19	1035.09	989.25	3165.01	1356.93	2.33202	2.33247	1.22158	0	1
Cg07560	AT1G55360	10650.2	10248.6	7739.22	1710	1531.45	1695.09	7480.18	2069.1	3.6146	3.61518	1.85384	0	1
Cg07566	AT1G55480	385.04	655.7	476.14	9376.4	13862.4	17844.4	404.788	17127.7	0.0236602	0.0236341	-5.4014	0	1
Cg07567	AT1G55490	26257.1	36191.5	22096.5	36712.4	38172.1	42329.7	21953.6	49024	0.447819	0.447814	-1.15901	0	1
Cg07572	AT3G13410	1514.49	1582.88	1080.71	1341.52	1651.52	1539.78	1084.28	1888.92	0.574126	0.574023	-0.80056	0	1
Cg07573	AT1G55550	37.09	59.39	33.1	321.59	383.37	445.52	33.5252	480.453	0.0706809	0.0697977	-3.82254	0	1
Cg07574	AT2G32080	578.01	577.87	376	599	593	687.96	394.782	787.053	0.50189	0.501601	-0.994556	0	1
Cg07575	AT3G13400	279	220	142	211.07	264	245.6	163.186	300.244	0.544219	0.543526	-0.877742	0	1
Cg07584	AT5G56240	1719.3	1735.92	974.05	1498	1793.66	1947.14	1125.67	2186.5	0.514929	0.514828	-0.957554	0	1
Cg07588	AT3G13350	1187	1236.97	814.03	238	261.33	220	837.041	300.061	2.78679	2.78951	1.4786	0	1
[truncated: 21,465 more rows]

## Sheet: Th
Th	AGI	young_a.genes.results	young_b.genes.results	young_c.genes.results	expanded_a.genes.results	expabded_b.genes.results	expanded_c.genes.results	Young_mean	Expanded_Mean	PostFC	RealFC	log2(FC)	PPEE	PPDE
Csp00005	AT1G52740	1392	893	443	382	339.74	677	930.807	385.755	2.41039	2.41291	1.26927	0	1
Csp00009	#N/A	104.94	121.98	48.88	451.74	610	955.86	97.8972	561.914	0.175247	0.174236	-2.51254	0	1
Csp00019	AT3G19830	732.97	617.93	285.65	1501.27	1631	3318.77	572.169	1754.47	0.326389	0.326124	-1.61534	0	1
Csp00023	AT3G30380	334.68	318.89	150.01	107	109.09	96.21	286.085	94.1902	3.02231	3.0371	1.59565	0	1
Csp00030	#N/A	449	323	137	49	23	13	307.307	27.2361	11.0258	11.2793	3.46281	0	1
Csp00033	#N/A	2225	1265.71	607.99	7688.25	4949.55	11180.5	1369.14	6595.94	0.207657	0.207574	-2.26772	0	1
Csp00055	#N/A	1276.96	985.8	463	504.07	374.09	904.05	944.748	484.66	1.94793	1.94928	0.961945	0	1
Csp00058	#N/A	416.38	327.38	145.35	460.94	515.34	881.24	306.137	516.113	0.59371	0.593167	-0.752171	0	1
Csp00073	AT3G14720	2323.87	2054.75	1013.63	4044.3	4029.13	6663.52	1917.17	4136.9	0.463522	0.463432	-1.10929	0	1
Csp00079	#N/A	8	4	6	1390.25	1006.11	2007.71	7.3236	1229.6	0.00652073	0.00596415	-7.26075	0	1
Csp00083	#N/A	276.06	184.95	131	27.01	11	58.61	216.206	24.7876	8.51059	8.71924	3.08926	0	1
Csp00084	#N/A	1779.55	1450.03	630.42	990.24	865.25	1387.96	1330.68	920.447	1.44535	1.44568	0.531418	0	1
Csp00088	#N/A	98	77.11	36	400.95	488.03	654.99	73.2797	440.655	0.167617	0.166316	-2.57676	0	1
Csp00092	AT3G06870	1610.24	1174.63	505.56	180.8	262.25	463.93	1116.84	247.775	4.4976	4.50733	2.16916	0	1
Csp00093	AT5G19770	1333.55	1215.99	514.72	1616.07	1520.53	2614.35	1066.62	1611.35	0.662088	0.661944	-0.594904	0	1
Csp00106	#N/A	2809.88	2147.39	878.71	3476.58	3321.54	5863.88	1977.39	3532.81	0.559809	0.559724	-0.836992	0	1
Csp00128	AT3G22890	771	448	275	1549.03	1209.23	2102.55	520.829	1374.45	0.379253	0.378942	-1.39877	0	1
Csp00148	AT3G08900	469	374.6	134	95	53	98	326.609	70.4896	4.59776	4.63292	2.20093	0	1
Csp00171	#N/A	69.18	56.85	15.26	213.22	213.48	297.18	45.6385	207.565	0.222493	0.219913	-2.16817	0	1
Csp00177	AT1G76730	141	139	64	443.32	363.93	659.62	122.538	411.412	0.299039	0.297865	-1.7416	0	1
Csp00180	#N/A	339.01	299.16	156	1345.16	1435.99	2229.99	284.982	1412.98	0.202083	0.201694	-2.30698	0	1
Csp00193	#N/A	79.53	45.5	19	232.47	265.23	366.22	47.1757	246.424	0.193728	0.191474	-2.3679	0	1
Csp00201	AT1G54290	713.96	528.04	274	893.2	1008.98	1550.71	531.125	972.169	0.546655	0.546334	-0.871296	0	1
Csp00203	#N/A	750	455.22	242	1765.12	1499	2657	495.559	1662.12	0.298443	0.298153	-1.74447	0	1
Csp00214	AT3G48990	351.45	104.79	120.83	1787.11	1518.78	2637.36	202.939	1672.59	0.1217	0.121338	-3.0386	0	1
Csp00219	#N/A	327.68	193.28	80.75	27.25	14.81	38.92	197.875	22.2589	8.64952	8.88615	3.11262	0	1
Csp00230	AT1G75100	19.66	29.51	16.53	1660.48	2141.71	3310.81	25.4219	1988.66	0.0131302	0.0127884	-6.25097	0	1
Csp00232	#N/A	377.12	228	85	9	8	27	224.13	11.3152	18.7138	19.7913	4.22603	0	1
Csp00235	AT5G66570	2947.04	2051.03	931.4	7764.42	9293.95	14067	2016.95	8756.19	0.230408	0.230347	-2.11774	0	1
Csp00246	#N/A	575	550.09	291	1428.92	1145	2407.21	514.677	1372.74	0.375244	0.37493	-1.4141	0	1
Csp00252	AT1G23740	1468.57	1122.41	579.87	7607.37	4928.27	10149.2	1114.93	6353.29	0.17558	0.17549	-2.5098	0	1
Csp00253	AT1G70410	116.9	72.76	31.93	2472.32	2025.63	3546.04	73.9031	2266.23	0.0329088	0.0326148	-4.92538	0	1
Csp00256	AT1G13920	53	66	24	263	251.07	329.08	50.3678	244.088	0.208617	0.206383	-2.26107	0	1
Csp00257	AT4G32175	709.68	594	246.34	301	311.09	411.71	532.22	294.916	1.80274	1.80462	0.850194	0	1
Csp00260	AT1G46264	1066.16	733.36	283.82	93.37	101.78	149.12	691.074	97.6871	7.03122	7.07374	2.81377	0	1
Csp00267	AT3G53440	266	183	107	67.15	44	142.01	196.861	66.8301	2.92555	2.9454	1.54871	0	1
Csp00269	AT5G23860	1951.29	1732.04	813.01	886.82	816.88	1712.94	1586.19	934.093	1.69759	1.6981	0.763485	0	1
Csp00286	AT5G50580	1976.72	1698.76	763.74	875.85	800.1	1568.99	1548.8	895.397	1.72916	1.72972	0.790074	0	1
Csp00287	#N/A	64	51	26	210.04	169	360	49.7401	203.273	0.247284	0.244734	-2.01576	0	1
Csp00325	AT3G22890	1493.91	1053.73	651	3679.1	2739.84	5551.99	1147.61	3329.77	0.34479	0.344655	-1.53621	0	1
Csp00330	AT5G49960	1293.69	1093.03	455.03	373.8	400.71	626.05	977.454	394.527	2.47492	2.47749	1.30738	0	1
Csp00335	#N/A	405.67	327.93	167.55	952.91	991.55	1830.46	318.61	1042.33	0.306135	0.305677	-1.70776	0	1
Csp00338	AT1G29470	3342.39	3591.99	1563.58	6561.93	6061.28	12205.5	3029.98	6823.13	0.444132	0.444076	-1.17094	0	1
Csp00347	#N/A	207.28	187.07	89	33	40	55	171.25	36.4283	4.63134	4.69999	2.21143	0	1
Csp00354	AT3G63410	2700.02	2259.82	1071.99	7269.3	7025.37	11904.6	2115.82	7343.68	0.288182	0.288116	-1.79495	0	1
Csp00357	AT5G64160	836.14	731.08	380.04	1724.78	2075.96	3100.75	697.557	1944.32	0.358998	0.358771	-1.47795	0	1
Csp00377	AT3G13020	504.97	471.85	232	753.45	738	1454.68	432.535	809.198	0.534925	0.534529	-0.902591	0	1
Csp00392	AT1G19670	46	75	43	609.6	550.98	1280.06	64.2816	659.014	0.0984981	0.0975557	-3.34376	0	1
Csp00396	AT5G54170	351	290	135	1169.95	806.83	1933.03	270.92	1069.61	0.253776	0.253295	-1.97837	0	1
Csp00416	AT3G10310	1638.93	1040	539	224	107	398.35	1104.08	193.518	5.68836	5.70505	2.50801	0	1
Csp00446	#N/A	584	330	165	83.96	37	30	362.321	47.3647	7.55291	7.64819	2.91703	0	1
Csp00448	AT1G76730	153	171	93	563.47	536	1130.88	155.242	608.143	0.256128	0.255285	-1.96507	0	1
Csp00454	#N/A	722.89	489.77	159.99	80	31.46	6.22	444.302	39.2643	11.1353	11.313	3.47706	0	1
Csp00471	AT5G65220	2845.93	2593.86	1279.08	8054.98	5951.76	11996.3	2397.83	7241.34	0.331196	0.331132	-1.59424	0	1
Csp00482	AT5G10490	2254.53	1822.08	820.51	3965.38	3590.37	6527.6	1695.85	3926.27	0.432025	0.431925	-1.21081	0	1
Csp00489	AT1G49970	1028.48	963.84	425.69	2367.06	1915.51	4089.48	850.226	2301.25	0.369654	0.369466	-1.43575	0	1
Csp00494	AT4G29670	1231.11	997.02	441	1659.48	1451.71	2403.24	921.928	1558.7	0.591655	0.591475	-0.757172	0	1
Csp00502	AT5G19660	2008.54	1580.06	776.8	928.03	889.99	1138.1	1528.09	858.089	1.78018	1.7808	0.832019	0	1
Csp00517	#N/A	521.81	423.44	168.84	109.25	111.97	75.98	378.825	91.8927	4.0989	4.12213	2.03524	0	1
Csp00535	AT4G37760	2193.97	1746.33	871	3980.56	3386.09	6654.68	1690.79	3883.97	0.435428	0.435328	-1.19949	0	1
Csp00536	#N/A	912.49	730.73	422.94	82.01	52.02	243.83	745.58	95.2012	7.78184	7.83091	2.96011	0	1
Csp00545	#N/A	66.84	46.64	11.53	200.8	140.04	281.14	39.3063	173.928	0.229089	0.226036	-2.12602	0	1
Csp00554	#N/A	672.87	471.29	235.47	269.63	285.21	410.32	476.861	274.891	1.73286	1.7347	0.793159	0	1
Csp00562	#N/A	8	10	7	49	48.5	111	9.89477	56.1124	0.186471	0.176485	-2.42298	0	1
Csp00563	#N/A	8	10	7	49	48.5	111	9.89477	56.1124	0.186471	0.176485	-2.42298	0	1
Csp00564	AT4G24710	526.88	467.46	203.12	87.28	76	288.76	417.152	114.595	3.62421	3.63999	1.85767	0	1
Csp00572	#N/A	22	15	4	134	92	168.92	12.9648	111.778	0.121479	0.116066	-3.04122	0	1
Csp00578	AT1G26560	416.81	372	203	1318.1	1115.28	2614.94	359.266	1366.93	0.263203	0.262832	-1.92575	0	1
Csp00589	#N/A	382.27	249.71	99.03	83.93	59.84	140.7	241.756	77.8413	3.08701	3.10548	1.62621	0	1
Csp00596	#N/A	2809.88	2147.39	878.71	3476.58	3321.54	5863.88	1977.39	3532.81	0.559809	0.559724	-0.836992	0	1
Csp00597	AT2G21720	293.14	178.78	88.06	64.92	20	17.21	189.555	32.3393	5.7586	5.85994	2.52572	0	1
Csp00605	#N/A	2809.88	2147.39	878.71	3476.58	3321.54	5863.88	1977.39	3532.81	0.559809	0.559724	-0.836992	0	1
Csp00606	AT5G17920	1602.06	925.81	464.8	210.54	144.03	176.01	1008.64	157.412	6.38372	6.40728	2.6744	0	1
Csp00618	AT1G08570	254	288	119	1410	1003.18	2355.85	235.13	1305.37	0.180564	0.180131	-2.46942	0	1
Csp00632	#N/A	328	241	101	34	27	131	226.706	47.4428	4.72367	4.77772	2.23991	0	1
Csp00636	AT1G49380	497	454	239	1642	1370	2671.01	429.619	1577.65	0.272639	0.272321	-1.87494	0	1
Csp00642	#N/A	78.57	86.04	53.78	310.98	265.75	606.17	83.2265	321.266	0.260667	0.259081	-1.93972	0	1
Csp00646	AT1G77990	56	78	39.97	662.01	495.84	1269.01	65.695	654.614	0.101316	0.100371	-3.30306	0	1
Csp00656	AT1G67090	9938.96	11380.1	6919.24	528085	393403	838994	10763.2	486478	0.0221262	0.0221248	-5.4981	0	1
Csp00659	#N/A	31	16	6	273.06	174.5	369.5	16.891	228.239	0.0768324	0.0740462	-3.70214	0	1
Csp00666	AT5G10460	1965.83	1458.76	700	2507.86	2298.03	3595.21	1427.19	2385.4	0.59842	0.598304	-0.74077	0	1
Csp00667	AT5G65460	2094.79	1683.84	882.94	3469.97	3829.59	6056.73	1654.2	3751.06	0.4411	0.440997	-1.18082	0	1
Csp00675	AT2G47490	202	164.5	99.05	373.5	441.54	666.7	169.577	417.217	0.40744	0.406461	-1.29534	0	1
Csp00677	AT3G05590	85.68	84.87	36.33	0	12.35	19.09	72.8611	8.26356	8.20759	8.80771	3.03696	0	1
Csp00697	#N/A	111	69.16	35	28	13	22	73.3566	18.4509	3.86718	3.97417	1.95128	0	1
Csp00700	#N/A	238.09	214.27	105.03	73.1	62	118.24	198.404	70.4606	2.79798	2.81556	1.48439	0	1
Csp00708	AT1G21640	1087.4	824.37	410.57	3970.53	4762.04	7034.43	810.74	4448.96	0.18236	0.182233	-2.45514	0	1
Csp00719	#N/A	270.45	229	116.5	952.71	1079	1795.02	218.928	1066.37	0.205822	0.205309	-2.28053	0	1
Csp00733	AT3G49680	4004.43	3311	1682.21	5520.25	4507.68	8522.2	3187.52	5176.58	0.61581	0.615759	-0.699443	0	1
Csp00734	AT5G65730	157	348	190.29	5645.78	5513.22	10186.7	277.863	5913.61	0.0470996	0.0469886	-4.40814	0	1
Csp00743	#N/A	31	16	6	273.06	174.5	369.5	16.891	228.239	0.0768324	0.0740462	-3.70214	0	1
Csp00763	AT5G67520	31	39	9.44	154	148	276.04	26.4816	160.086	0.169048	0.165473	-2.56449	0	1
Csp00770	AT5G67610	398.51	315.38	172.41	133.77	140	249.17	316.127	145.04	2.17393	2.17951	1.12031	0	1
Csp00772	#N/A	946.03	770	386.61	278	288	309.79	741.885	258.416	2.86585	2.87082	1.51896	0	1
Csp00791	#N/A	155.95	87.76	35.02	0	9.54	12.78	90.5348	5.9868	13.6461	15.0988	3.77042	0	1
Csp00829	AT1G77280	508	399	175	1052	1140	1904.19	371.793	1143.41	0.325574	0.325168	-1.61894	0	1
Csp00845	AT5G10310	179	143.83	64	43	30	32	133.606	31.5619	4.16311	4.23213	2.05766	0	1
Csp00876	AT4G00780	10.06	17	11	180	241	377.19	15.3246	222.421	0.0718154	0.0689408	-3.79956	0	1
Csp00887	#N/A	5032.47	4362.4	2197.42	2638.23	2278	3851.67	4125.74	2473.57	1.66774	1.66792	0.737893	0	1
Csp00904	AT2G47490	202	164.5	99.05	373.5	441.54	666.7	169.577	417.217	0.40744	0.406461	-1.29534	0	1
Csp00911	AT1G49870	1281	814.07	392.98	177	85	437.58	844.222	177.841	4.73239	4.74685	2.24257	0	1
Csp00928	AT5G11540	862.94	688.01	340.26	234	178	395	663.819	221.564	2.98979	2.99597	1.58004	0	1
Csp00929	#N/A	3234.8	2095.36	784	227	102.02	195.99	2003.71	151.934	13.1322	13.1872	3.71503	0	1
Csp00951	AT5G13410	444.48	365.07	183.85	884.52	674.05	1401.83	351.096	819.538	0.428894	0.428414	-1.22131	0	1
Csp00979	#N/A	72.05	77.06	42	410.04	305.04	679.79	70.7986	383.297	0.186193	0.184731	-2.42513	0	1
Csp00981	#N/A	20	36	27	261	402.87	572.45	34.6267	346.75	0.101671	0.0998866	-3.29802	0	1
Csp00982	#N/A	423.89	311	111	1136.84	1034.18	1521.57	279.656	1056.82	0.265107	0.264628	-1.91535	0	1
Csp00997	#N/A	4	4	2	50	65	85	3.61868	57.1009	0.0746984	0.0635375	-3.74278	0	1
Csp01002	#N/A	271	165	89.99	384.46	456.76	768.88	180.944	446.929	0.40579	0.404874	-1.3012	0	1
Csp01009	AT1G32520	512	397	232	3305	2779.03	5296.49	410.648	3167.09	0.129853	0.129664	-2.94505	0	1
Csp01010	AT1G32500	914.79	851	395	2047.55	1924.24	3320.11	765.301	2042.32	0.374936	0.374725	-1.41529	0	1
Csp01013	AT1G32470	3755.2	2955.12	1395.4	20675.9	16563.2	32154.4	2818.84	19321.6	0.145922	0.145891	-2.77674	0	1
Csp01017	#N/A	800.94	603	266	2606.95	1996.81	3840.02	571.252	2360.26	0.242254	0.242032	-2.04541	0	1
Csp01018	AT1G50732	120	140	74.17	313	341	656	124.447	358.885	0.348031	0.346779	-1.52271	0	1
Csp01033	#N/A	1472.48	738.51	485.33	10311.3	7238.32	12645.6	930.774	8587.01	0.108466	0.108394	-3.20469	0	1
Csp01036	AT1G18730	460.98	542.02	275	4201.13	4967.3	7732.49	472.694	4740.24	0.0998521	0.0997213	-3.32406	0	1
Csp01047	AT4G27070	1432.65	1164.93	586.97	3845.94	3095.42	6308	1124.14	3665.13	0.306845	0.306715	-1.70442	0	1
Csp01048	AT5G54800	303.2	283	116	640.08	561.14	1130.66	243.878	642.716	0.380124	0.379459	-1.39546	0	1
Csp01050	AT5G54780	1076.29	823	405.59	1115.28	969.99	1713.98	804.155	1065.46	0.754909	0.75475	-0.405626	0	1
Csp01051	AT5G54770	11462.6	8245.9	4273.39	43736.6	34865.6	83378.1	8369.1	43908.2	0.190617	0.190605	-2.39125	0	1
Csp01066	AT1G54610	1879.21	1365.13	640.6	2408.66	2716.22	4391.88	1335.75	2662.32	0.501853	0.501724	-0.994663	0	1
Csp01074	AT4G14720	848.24	546	301.01	167.03	127	224.45	588.753	146.537	4.00346	4.01758	2.00125	0	1
Csp01075	AT4G14723	131.99	88	38	8	3	21	86.6061	7.98366	10.0553	10.8356	3.32988	0	1
Csp01082	AT1G63900	1496	1056.08	506	2520.29	2512.72	4040.02	1050.99	2555.99	0.411348	0.41119	-1.28157	0	1
Csp01084	AT2G48070	281.29	242.88	131.6	821.54	620.94	1543.16	236.23	807.985	0.292981	0.292379	-1.77112	0	1
Csp01089	#N/A	1030.96	680.24	298.93	253.55	214.29	253	675.65	212.439	3.17329	3.18034	1.66598	0	1
Csp01102	#N/A	216.04	160	80	1964.98	1474	3007	158.819	1790.63	0.0890498	0.0886993	-3.48924	0	1
Csp01103	AT3G63140	1561.1	1414.63	709.78	17178.9	12080.8	26914.6	1318.22	15492.9	0.0851263	0.0850856	-3.55425	0	1
Csp01106	AT5G13300	2718.59	2561.49	1096.31	1240.76	1100.89	2212.85	2232.24	1254.83	1.77848	1.77891	0.830646	0	1
Csp01132	#N/A	421	316	165	1741	1198	2399.93	316.967	1494.63	0.212439	0.212076	-2.23488	0	1
Csp01137	#N/A	925	692.71	231	118	104	267	607.123	130.493	4.63308	4.65226	2.21197	0	1
Csp01157	AT5G13400	753.85	827.37	483.15	2629.91	2554.21	5475.02	776.934	2896.87	0.268374	0.2682	-1.89768	0	1
Csp01165	AT5G35100	241	257	105	614	670	1371	212.617	721.363	0.295426	0.294753	-1.75913	0	1
Csp01167	AT3G09850	2038.49	1883.94	884.96	4814.05	5251.59	9369.25	1704.66	5376.99	0.317118	0.317031	-1.65691	0	1
Csp01188	#N/A	270.45	229	116.5	952.71	1079	1795.02	218.928	1066.37	0.205822	0.205309	-2.28053	0	1
Csp01233	#N/A	1414.13	1208.18	521.97	703	574.95	1189.04	1089.28	680.476	1.60014	1.60075	0.6782	0	1
Csp01240	AT5G26880	699.98	646.65	280.26	1368.26	1157.25	2593.68	569.322	1394.43	0.40858	0.408287	-1.29131	0	1
Csp01249	AT3G60910	800.35	668.27	345.7	1141.5	928.78	1849.92	645.537	1086.92	0.594176	0.593918	-0.751039	0	1
Csp01253	#N/A	979	1022.12	489	2944	2653.89	5076.47	898.961	2957.21	0.304154	0.303992	-1.71713	0	1
Csp01259	#N/A	1445.03	1313.23	606.67	654.09	610	1055.27	1187.42	649.663	1.82685	1.82773	0.869361	0	1
Csp01273	#N/A	254.1	385	167.94	1137.69	1312.71	1975.67	298.848	1248.22	0.239845	0.239425	-2.05983	0	1
Csp01302	AT5G25130	75.55	61.78	29.44	606.15	461.36	876.15	58.3693	544.378	0.108367	0.107238	-3.20601	0	1
Csp01303	#N/A	673.01	569	234	222	225	350	506.78	225.272	2.24577	2.24958	1.16721	0	1
Csp01335	AT1G26230	606.01	620.55	298	2337.74	2686.18	4575.99	549.455	2664.99	0.206384	0.206179	-2.2766	0	1
Csp01351	AT3G26120	413	239	129	4	1	1	266.321	1.89737	102.849	139.633	6.68438	0	1
Csp01357	AT3G26085	1695.99	1179.26	536.99	4536.44	4040.69	6253.1	1161.05	4222.93	0.275061	0.274942	-1.86218	0	1
Csp01361	AT2G34860	557.36	548.01	257.38	1650.05	1317.36	2545.1	486.892	1536.14	0.31727	0.316963	-1.65622	0	1
Csp01386	AT1G12800	2573.56	2405.39	1076.82	8933.01	7608.33	14345.9	2133.33	8600.99	0.248094	0.248034	-2.01104	0	1
Csp01393	AT1G63640	2460.32	2097.97	954.94	782.48	538.72	1319.57	1925.47	720.442	2.671	2.67259	1.41738	0	1
Csp01410	#N/A	59.13	71	26	152.99	115	228	54.8373	138.266	0.399641	0.39665	-1.32322	0	1
Csp01431	AT1G50450	1219.69	871.02	456.4	1700.92	1631.95	2775.2	889.641	1711.99	0.519848	0.519655	-0.943838	0	1
Csp01442	AT1G64760	67.02	88	42	353	480	703	72.9927	431.424	0.170534	0.169209	-2.55187	0	1
Csp01451	AT1G64770	78	145	92	2803.74	1986	5584.94	127.519	2774.12	0.0462075	0.0459707	-4.43573	0	1
Csp01463	AT3G18660	136	109	51.98	274.22	215	379	103.687	245.018	0.424824	0.423207	-1.23506	0	1
Csp01464	AT3G18640	2037.52	1740.53	817.53	1215.36	1030.28	1790.49	1613.58	1135.92	1.42024	1.4205	0.506136	0	1
Csp01477	AT1G10930	1390.39	1437.82	690.92	344	299	568.02	1269.95	336.504	3.7682	3.77386	1.91387	0	1
Csp01478	AT2G31400	2724.23	2570.99	1243.01	4043.18	3810.86	7598.05	2335.69	4246.97	0.550041	0.549968	-0.862389	0	1
Csp01481	#N/A	3147.16	2452.19	1149.17	13228.1	11358.1	20328.1	2341	12584.6	0.186066	0.186022	-2.42611	0	1
Csp01495	#N/A	299.01	217.49	99.98	98	32	57	211.309	55.7199	3.75775	3.79184	1.90987	0	1
Csp01503	AT3G19170	1910.67	1722.58	901.68	4830.36	3531.74	8403.04	1632.87	4572.92	0.357171	0.357074	-1.48531	0	1
Csp01516	AT4G35090	2048.71	1926.21	1014.82	19800.3	16414.7	32230.8	1808.26	18991	0.0952501	0.0952172	-3.39214	0	1
Csp01525	AT1G67320	1649.03	1716.55	805.05	408	304.37	887.14	1500.02	424.189	3.53204	3.53615	1.8205	0	1
Csp01526	#N/A	135.99	89	44	9	8	6	91.9773	7.08035	11.9133	12.9736	3.5745	0	1
Csp01531	AT2G38720	523.01	353	191.03	65	32	47	371.848	42.6623	8.59171	8.71427	3.10295	0	1
Csp01549	AT5G33280	706	566.82	232	1007.01	862	1774.01	513.025	1002.75	0.51196	0.511625	-0.965897	0	1
Csp01560	AT1G32310	216.89	203.88	76.55	402.95	394.17	782.65	170.57	433.523	0.394426	0.393464	-1.34217	0	1
Csp01565	AT5G25580	553.92	503.13	228	100	62	216	452.011	99.1749	4.53282	4.55736	2.18041	0	1
Csp01576	#N/A	538.19	408	170	159	83.8	221	378.842	127.715	2.95562	2.96616	1.56346	0	1
Csp01580	AT1G49975	140	147	80	666	970	1295.85	135.617	830.827	0.163935	0.163242	-2.6088	0	1
Csp01585	#N/A	124	99	46	215.1	183	388	93.4769	215.616	0.435365	0.433562	-1.1997	0	1
Csp01591	#N/A	239.2	361.14	165.95	2410.48	3277.42	4331.18	286.223	2851.26	0.100605	0.100388	-3.31322	0	1
Csp01606	AT3G18730	513.96	434.76	282.03	89	61	137.81	456.849	79.3694	5.71447	5.75538	2.51462	0	1
Csp01607	AT3G18750	624	458	177.18	152.41	149.87	220.45	421.037	149.012	2.81699	2.82539	1.49416	0	1
Csp01609	AT1G71230	2595.97	1983.94	971.01	843	702	1864	1934.34	908.836	2.12751	2.12836	1.08916	0	1
Csp01641	AT4G16380	310.06	243.01	110.51	739.53	891.05	1420.74	229.257	852.397	0.269555	0.268965	-1.89135	0	1
Csp01647	AT4G16490	884.96	748.83	329.56	1115.84	1069.18	2039.01	681.344	1166.64	0.584269	0.584024	-0.775295	0	1
Csp01650	AT2G03410	77	40.08	27	10	5	4	50.2287	5.93941	7.67181	8.44432	2.93957	0	1
Csp01659	AT4G16650	1242.01	892.06	428.83	441	354	569.29	883.281	388.871	2.26912	2.27137	1.18213	0	1
Csp01660	AT4G16660	1461.54	1063.27	498.67	670.53	605.08	1122.83	1039.66	667.029	1.55806	1.55863	0.639749	0	1
Csp01677	AT1G25320	900.15	772.74	350.49	404.83	342.04	571.78	706.844	372.997	1.89337	1.89502	0.920954	0	1
Csp01712	AT3G48900	584.92	525.07	232.94	177.99	133.7	370.74	470.063	182.099	2.57532	2.58128	1.36475	0	1
Csp01714	#N/A	66	66	36.02	328	356.95	698.01	61.7472	378.075	0.164863	0.163342	-2.60066	0	1
Csp01715	AT5G23760	131	147	56	599	624	792	117.154	583.144	0.201858	0.200915	-2.30859	0	1
Csp01730	AT1G49475	349	286.01	158.02	110.08	115	226.57	284.699	123.621	2.29567	2.30289	1.19891	0	1
Csp01736	#N/A	14	12	10	340	361	473.99	14.0588	338.362	0.043525	0.0415778	-4.52201	0	1
Csp01738	AT3G52380	1640.11	1736	832.98	4114.48	3044.22	6700.7	1522.79	3815.87	0.399177	0.399068	-1.3249	0	1
Csp01750	#N/A	992.46	736.35	358.43	363.6	331.91	746.07	723.884	390.729	1.85113	1.85263	0.888406	0	1
Csp01752	AT5G58250	4085.55	3081.51	1482	7545.41	5812.52	11526.2	3000.2	6926.27	0.433219	0.433163	-1.20683	0	1
Csp01754	AT4G01050	8219.99	6620.2	2978.4	21503.2	19733.7	34294.3	6166.87	21163.1	0.291421	0.291398	-1.77882	0	1
Csp01763	AT1G57820	3626.99	2678.01	1257.91	426	219	1020.27	2606.26	426.547	6.10176	6.11	2.60923	0	1
Csp01769	#N/A	3	7	1	136.5	99	184.09	3.64047	118.176	0.0365035	0.0308876	-4.77582	0	1
Csp01777	#N/A	180	161	70	36.91	28	24	143.334	27.1963	5.16337	5.26879	2.36831	0	1
Csp01778	AT2G33620	1750.97	1305.99	757	487.12	378	684	1363.44	436.011	3.12368	3.12703	1.64324	0	1
Csp01782	#N/A	597.3	439.87	197.69	251.32	181.73	373.97	422.45	224.451	1.87941	1.88211	0.910281	0	1
Csp01790	AT1G45000	3208.9	2531.91	1084.12	1675.56	1525.61	2909.82	2337.77	1692.65	1.38098	1.38113	0.465689	0	1
Csp01792	AT1G45130	1683.13	1455.46	669.56	2435.47	2593.91	4215.37	1334.61	2591.98	0.515029	0.5149	-0.957275	0	1
Csp01816	AT1G51680	2182.84	1444	648	4013.99	3647.07	6300.72	1441.91	3917.05	0.368223	0.368112	-1.44135	0	1
Csp01820	AT1G25480	406.29	321.98	163	1132.98	1204.01	2087.36	313.813	1230.32	0.25549	0.255073	-1.96866	0	1
Csp01824	AT1G68650	991.06	680.44	330	1136.83	1061	1933.79	686.671	1149.53	0.597596	0.597355	-0.742757	0	1
Csp01830	AT1G73060	1316.98	1109.12	499.49	4435.44	3982.62	6678.17	1018.4	4254.1	0.239518	0.239395	-2.06179	0	1
Csp01831	AT1G17745	3075.02	2541	1142.57	698.54	440	897.01	2346.49	571.862	4.09946	4.10319	2.03543	0	1
Csp01837	#N/A	4	8	5	177.4	198.42	464.03	6.90809	223.845	0.0338774	0.0309043	-4.88353	0	1
Csp01838	#N/A	2652.59	2221.02	1130.01	28342.1	24039.2	47981.9	2130.82	27750.2	0.0768091	0.0767862	-3.70258	0	1
Csp01839	AT3G12780	1679.23	1037.69	475.53	12290.5	10140.4	20351.5	1070.62	11840.4	0.0904743	0.0904214	-3.46635	0	1
Csp01843	AT1G79430	60	42	14	344	280	563	37.7901	328.701	0.116846	0.114995	-3.09732	0	1
Csp01858	#N/A	93	63	29	182	162	306	62.8394	180.5	0.350656	0.348178	-1.51187	0	1
Csp01867	AT4G30860	545.01	518	300	129	110	195	503.082	121.798	4.1126	4.1302	2.04005	0	1
Csp01871	AT4G30950	1018.98	868	509	5530.11	4202.31	9310.75	873.8	5229.75	0.167194	0.167084	-2.58041	0	1
Csp01883	AT3G03950	279.59	221	111	67	34	73	214.982	49.2894	4.31462	4.36094	2.10923	0	1
Csp01886	AT3G04010	1084	700	354	2237.06	1815.37	3233.06	732.392	2049.26	0.357613	0.357397	-1.48353	0	1
Csp01892	#N/A	14	2	1	99	172	236	4.82254	142.188	0.0386419	0.0339847	-4.69369	0	1
Csp01894	#N/A	4	6	3	78	91	150	4.92582	88.8693	0.0627979	0.055534	-3.99314	0	1
Csp01903	#N/A	77.71	92	59	262.58	241.01	505.73	88.4182	275.975	0.322101	0.320409	-1.63442	0	1
Csp01909	AT3G04350	604.03	547	242	998.09	1198.52	1756	487.909	1116.4	0.437388	0.437041	-1.19301	0	1
Csp01918	AT5G28910	155.27	322.97	196	2017.61	2622.07	3910.72	273.374	2400.81	0.114125	0.113871	-3.13131	0	1
Csp01924	AT2G33560	1608.9	976.56	491.4	178	103	218.99	1044.35	140.528	7.39979	7.43116	2.88748	0	1
Csp01939	AT5G24750	953.15	691.66	366.89	349.64	270	459	705.603	306.041	2.30261	2.30554	1.20327	0	1
Csp01952	AT4G38660	3271.08	2246.22	1232.03	458.98	214	481.49	2362.97	327.145	7.20973	7.22281	2.84995	0	1
Csp01958	AT2G20980	900.09	763.97	352.06	181	182	280.98	705.118	182.267	3.85763	3.86843	1.94771	0	1
Csp01960	AT1G68010	4208.29	2988.24	1378.82	18758.3	14885.1	27459.7	2931.89	17133.5	0.171153	0.17112	-2.54664	0	1
Csp01961	#N/A	9	14	1	364.01	330.88	519.37	7.35911	344.782	0.023324	0.0213727	-5.42204	0	1
Csp01985	AT5G11010	430	354.99	169	135	102.01	255.98	334.249	133.247	2.50062	2.50838	1.32229	0	1
Csp02004	AT1G23480	249	190	73.52	42	28.35	34	172.201	31.041	5.4474	5.54606	2.44557	0	1
Csp02006	#N/A	280	248	145	517	543	985.86	246.571	565.852	0.436448	0.435762	-1.19612	0	1
Csp02008	AT4G00030	159	126	48	529	571	974	112.148	577.483	0.195175	0.194215	-2.35716	0	1
Csp02010	AT1G02065	1152	794.96	424	104	45	184.63	826.734	88.1114	9.31687	9.38188	3.21984	0	1
Csp02012	AT1G02020	667	565.31	284	796	799	1314.26	537.862	816.919	0.658695	0.658407	-0.602317	0	1
Csp02029	AT4G00710	5315.59	4311.32	2035.49	3028.04	2928.01	4606.49	4071.37	2988.53	1.36225	1.36233	0.44599	0	1
Csp02048	#N/A	5425.32	3883.79	1331.01	269	128	360	3488.2	208.346	16.6897	16.7416	4.06089	0	1
Csp02067	AT1G50240	3964.96	3205.5	1509.21	537.97	314.82	1017.3	3027.47	497.657	6.07632	6.08334	2.6032	0	1
Csp02078	#N/A	120	129	68	10	1	1	116.806	3.90483	25.5239	29.8392	4.67378	0	1
Csp02086	#N/A	84.98	69.94	52.8	172	161.36	286.26	79.0868	172.944	0.45948	0.457327	-1.12192	0	1
Csp02103	AT1G66760	210.03	137	67	548	721.96	943.01	141.265	631.544	0.22454	0.223694	-2.15495	0	1
Csp02110	AT1G66670	2239	1705.97	866.01	3855.81	2843	5884.18	1685.98	3492.75	0.482811	0.482709	-1.05047	0	1
Csp02112	AT5G37990	1163.9	830.33	393.28	539.86	510	842.02	820.159	532.7	1.53892	1.53962	0.621918	0	1
Csp02128	AT5G33300	208	137.86	67	34	25	16	141.027	23.5372	5.84773	5.98955	2.54788	0	1
Csp02153	#N/A	586.9	482	202	212	133	271	436.062	173.114	2.51282	2.51884	1.32931	0	1
Csp02201	#N/A	1513.1	1272.19	595.08	332.98	256.52	631.14	1183.72	330.363	3.57762	3.583	1.839	0	1
Csp02202	#N/A	655.91	573.12	272.13	176	176.48	354	529.531	193.347	2.7325	2.73867	1.45022	0	1
Csp02210	AT5G53300	760.14	605.9	256.72	796.55	842.92	1406.91	555.658	851.484	0.652862	0.652581	-0.615151	0	1
Csp02213	AT5G53200	77	58	37	11	11	6	62.6428	8.82171	6.65314	7.09408	2.73404	0	1
Csp02217	AT5G53170	3955.77	3682.57	1787.1	6162.99	6328.65	10948.1	3363.53	6531.63	0.515012	0.514961	-0.957322	0	1
Csp02228	AT1G78140	305.84	229.52	132.44	1216.86	1009.23	2148.75	238.74	1201.15	0.199226	0.198767	-2.32752	0	1
Csp02247	AT1G22540	1084	789	398.94	1302	1390.07	2522.78	790.857	1441.17	0.548978	0.548763	-0.865179	0	1
Csp02253	AT1G22630	39.93	52	26	811	1020.8	1307.73	44.0121	899.892	0.0496463	0.0489188	-4.33217	0	1
Csp02268	AT1G22750	560	428.06	229.83	1208.05	1031.55	2141.87	431.05	1204.79	0.358153	0.357786	-1.48135	0	1
Csp02269	AT1G71760	160	94	72	20	22	14	118.49	17.3776	6.59359	6.8152	2.72107	0	1
Csp02277	AT1G71310	488.62	389	204	135	114	172	383.345	120.597	3.16618	3.17855	1.66274	0	1
Csp02293	AT4G33270	4474.37	2765.07	1346.19	427.19	272.13	669.62	2906.15	375.222	7.73259	7.74495	2.95095	0	1
Csp02295	AT4G33270	183.2	123.07	54.58	25.14	16.09	5.26	121.741	15.2226	7.69025	7.9928	2.94303	0	1
Csp02298	AT4G33270	599.27	469.66	242.53	183.81	134	190.06	462.631	147.718	3.12182	3.13172	1.64239	0	1
Csp02301	AT5G57960	789.95	610.6	271	1974.03	1852.36	3437.04	574.27	2015.61	0.285159	0.284915	-1.81016	0	1
Csp02317	AT1G51460	742.11	747.94	435.92	124	114	173.59	717	117.237	6.08549	6.11537	2.60537	0	1
Csp02321	AT1G51340	93	75	32	1279	1286.01	1880.8	68.6569	1266.82	0.0547175	0.0542035	-4.19185	0	1
Csp02324	#N/A	147.47	109.97	45.12	36.31	28.5	23.46	102.243	27.0653	3.70771	3.7766	1.89053	0	1
Csp02325	AT4G17340	160.83	87.92	46.18	967.8	615.37	1466.78	99.3451	839.527	0.119068	0.118345	-3.07014	0	1
Csp02334	AT5G47390	767.01	684	329	1105.96	995	1731.48	630.862	1074.81	0.58722	0.586955	-0.768027	0	1
Csp02338	AT4G17530	724.07	552.79	252.48	994.3	1008.19	1710.65	526.956	1037.97	0.508012	0.507686	-0.977064	0	1
Csp02339	AT5G47190	3608.95	3134.68	1524	10744.8	7904.89	16141.9	2925.68	9675.32	0.302437	0.302387	-1.7253	0	1
Csp02345	#N/A	584.14	522.01	229	138	129	98	466.24	112.039	4.14182	4.16113	2.05026	0	1
Csp02351	#N/A	352.25	390.65	165.78	98.71	102.23	137.81	323.821	97.3538	3.30965	3.32599	1.72668	0	1
Csp02354	AT5G46860	827	548	250	985.83	990	1659.98	549.613	1018.41	0.539992	0.539681	-0.88899	0	1
Csp02357	AT4G17790	243.56	186.01	100	344.7	345.96	517.91	187.451	343.416	0.546765	0.545856	-0.871008	0	1
Csp02370	AT5G46740	1283.98	1171.71	660.99	273	194	253	1138.93	211.695	5.36563	5.37984	2.42375	0	1
Csp02400	AT1G71350	3241.47	2757.41	1140	1274	1188.61	1901.58	2454.94	1234.53	1.988	1.98855	0.991317	0	1
Csp02404	AT1G22850	1037.17	691.36	372.98	2569.43	2384.27	3655.87	730.717	2449.05	0.298568	0.29837	-1.74387	0	1
Csp02405	AT1G71480	442.02	313.28	169.96	1229.83	1086.39	1911.63	324.735	1185.25	0.274408	0.273987	-1.8656	0	1
Csp02427	AT1G22460	168	134	65	43	36	49	128.413	37.1345	3.41264	3.45739	1.77089	0	1
Csp02431	#N/A	414.01	273.97	132.77	450.98	462	749.8	280.171	467.211	0.600265	0.599676	-0.736327	0	1
Csp02437	AT1G78240	895.29	778	363	1239.41	1361	2180.06	715.732	1340.73	0.534081	0.533841	-0.90487	0	1
Csp02438	AT1G78230	540	370.01	179	1430.06	1447.4	2041.08	373.368	1407.37	0.265659	0.2653	-1.91235	0	1
Csp02471	#N/A	1363.41	1021.2	438	398	365.21	890	960.764	443.164	2.16612	2.16794	1.11512	0	1
Csp02473	AT5G52600	975.1	693.03	307	257.08	184	218.3	671.114	195.797	3.41897	3.42748	1.77356	0	1
Csp02477	AT1G69770	3644	2971.01	1536.88	543	278	1036.34	2891.46	490.02	5.89371	5.90059	2.55918	0	1
Csp02482	AT2G26670	1319.18	1029.63	431	3982.03	3291.03	6555.11	947.596	3830.41	0.247525	0.24739	-2.01435	0	1
Csp02500	#N/A	5	12	4	233	234	474.9	7.74809	257.356	0.0327332	0.0301442	-4.9331	0	1
Csp02507	#N/A	2808.94	2036	1024.23	5781.13	4826.26	9508.33	2040.2	5576.58	0.365931	0.365853	-1.45036	0	1
Csp02521	AT1G15290	6415.68	6656.92	2844.7	18007	17591.5	31152.8	5635.14	18594.2	0.303086	0.30306	-1.7222	0	1
Csp02524	AT1G80030	1827.86	1503.01	728	4172.93	3555.87	6637.9	1425.43	4005.63	0.355969	0.355858	-1.49018	0	1
Csp02551	AT5G42760	501.66	306.99	172	1298.27	1202	2104.02	339.1	1288.26	0.263622	0.263228	-1.92346	0	1
Csp02552	#N/A	145.02	192.99	82	1032.13	1142	1469	152.761	1049.72	0.146095	0.145534	-2.77502	0	1
Csp02569	AT3G53130	1140.96	1178.38	599.37	2872.98	2863.3	4953.99	1063.52	2983.6	0.356607	0.356459	-1.48759	0	1
Csp02583	AT4G16800	688.84	536	243.78	321	278	605	506.93	328.76	1.54079	1.54193	0.623674	0	1
Csp02592	#N/A	16.02	63	30	2072.72	1218.09	2840.5	44.1849	1701.64	0.0263659	0.0259717	-5.24518	0	1
Csp02593	#N/A	75.98	114	52	1449.62	1153.39	2404.02	90.21	1382.02	0.0657462	0.0652806	-3.92695	0	1
Csp02594	AT4G16970	1125.9	1012.29	551.98	220	118.85	104.35	975.261	137.127	7.0811	7.11165	2.82397	0	1
Csp02610	#N/A	11.8	18.36	3.82	40.11	35.98	237.8	11.3438	74.2337	0.160714	0.152927	-2.63743	0	1
Csp02611	AT1G32740	194.2	129.64	62.3	527.54	488.73	791.66	131.791	510.821	0.259013	0.258014	-1.9489	0	1
Csp02620	#N/A	351.36	388.41	172.66	1278.95	1731.79	2542.98	327.534	1559.66	0.210357	0.210008	-2.24909	0	1
Csp02627	AT1G25440	377.26	429.86	186.05	3164.82	4135.53	5637.69	356.176	3673.81	0.0971219	0.0969526	-3.36406	0	1
Csp02650	#N/A	2219.99	2388.01	1068	5047.44	5489.97	8151.53	2033.1	5294.71	0.384069	0.383989	-1.38056	0	1
Csp02655	AT3G54360	1488.04	1046.1	514	4209.99	3879.39	6869.99	1051.24	4180.46	0.25159	0.251466	-1.99086	0	1
Csp02663	AT5G36890	1709.99	1344.05	608.07	639.99	573.98	980	1264.63	616.893	2.04882	2.04999	1.03479	0	1
Csp02665	AT1G65470	929.86	752	371.96	90.01	72	328.09	722.245	122.01	5.89152	5.91913	2.55864	0	1
Csp02669	AT1G65410	877.99	617.8	258.18	946.09	829.23	1535	589.997	922.454	0.639868	0.639599	-0.644155	0	1
Csp02675	AT1G65230	674	409	224	4162.65	4748.42	7769.98	449.717	4656.7	0.0967097	0.0965761	-3.3702	0	1
Csp02677	AT5G36230	9094.88	7164.73	3292.3	4630.35	4792.09	8579.3	6770.55	4992	1.35623	1.35628	0.439603	0	1
Csp02684	AT5G36100	851.99	714.71	325.15	27.04	6	7	659.306	12.603	49.6175	52.2728	5.63278	0	1
Csp02711	#N/A	671.31	471	259	329	273	483.29	492.263	305.106	1.61202	1.6134	0.688865	0	1
Csp02717	AT5G24890	658.37	678.13	378.01	1101.11	1148.01	2007.8	634.815	1183.6	0.536618	0.536348	-0.898032	0	1
Csp02720	#N/A	1960.49	1630.99	743.98	4137.1	4613.85	6350.71	1509.96	4313.85	0.350132	0.350029	-1.51403	0	1
Csp02741	AT3G22440	15846.4	13628.1	6673.45	6160.19	7108.82	12086.4	12791	7039.09	1.81706	1.81714	0.861609	0	1
Csp02744	#N/A	445	337.02	166	828.21	810.92	1307	330.311	830.492	0.398236	0.397737	-1.3283	0	1
Csp02757	AT3G25920	4128.53	3662.01	1802	11764.7	8440.88	16920	3410.47	10365	0.329081	0.329037	-1.60348	0	1
Csp02761	#N/A	459.06	408.27	164	954.47	1000.37	1549.05	355.007	989.256	0.359315	0.358869	-1.47668	0	1
Csp02774	AT3G25690	792.85	657	323.08	4465.02	4739.94	8329.27	624.821	4867.62	0.128488	0.128365	-2.9603	0	1
Csp02785	#N/A	246.03	267	120	461	405	851	227.167	470.599	0.483486	0.48273	-1.04845	0	1
Csp02806	AT4G31020	308	140	86.65	16	4	10	180.08	8.79943	19.0327	20.4428	4.25041	0	1
Csp02809	AT2G24360	2664.46	2165.17	966.05	1400.99	1513.96	2559.55	2005.46	1525.99	1.31406	1.31421	0.394035	0	1
Csp02823	AT3G19895	1050.76	803.59	360	458	455	720.54	760.832	461.157	1.64885	1.64982	0.721459	0	1
Csp02855	AT5G54130	23.01	8	1	443	278.63	538	8.98099	356.293	0.0271151	0.0252341	-5.20476	0	1
Csp02863	#N/A	56	44	13	336	244	446	36.7425	289.564	0.128992	0.12692	-2.95465	0	1
Csp02866	AT5G53660	247	202	100	20	16	60	193.368	24.5095	7.6985	7.8867	2.94458	0	1
Csp02870	AT5G53580	678.27	531.26	291.26	924.32	944.05	1636	534.833	976.574	0.547986	0.547667	-0.867789	0	1
Csp02874	AT4G27700	1968.52	1709.08	802.6	6353.22	7869.82	11437.1	1576.23	7244.72	0.217645	0.217571	-2.19995	0	1
Csp02879	AT5G53490	2018.99	1823.99	820	4089.34	5181.31	7484.43	1636.97	4729.3	0.346229	0.346134	-1.5302	0	1
Csp02883	AT4G27800	731.57	447.53	246.08	4285.5	4297.65	7092.88	491.255	4400.16	0.111786	0.111647	-3.16119	0	1
Csp02884	AT5G53080	1465.47	1156	508.85	1635.01	1414	2781.9	1076.82	1613.4	0.66757	0.667428	-0.58301	0	1
Csp02885	AT5G53060	1094.89	864.02	423.28	539.3	551.66	799.07	833.731	538.741	1.54685	1.54755	0.62933	0	1
Csp02887	AT5G53020	286.99	280.81	115	794.96	975.74	1358.75	238.441	888.71	0.268875	0.268308	-1.89499	0	1
Csp02890	AT5G53350	2119.85	1687.88	786	2031.14	1933.1	3360.36	1596.33	2048.11	0.779489	0.779415	-0.359399	0	1
Csp02896	AT5G53400	2465	1910.21	815.98	863.97	565.12	1306.98	1773.49	754.603	2.34898	2.35021	1.23204	0	1
Csp02903	#N/A	435	292	155	598.14	514.82	931.48	306.147	571.962	0.535825	0.535266	-0.900166	0	1
Csp02911	#N/A	1623.74	1415.74	659	1617.96	1590.26	2786.52	1300.01	1671.62	0.77779	0.777699	-0.362547	0	1
Csp02922	AT4G16190	8271.23	5517.84	2786	13396.1	14839.1	22786.7	5701.49	14380.7	0.396498	0.396469	-1.33462	0	1
Csp02923	#N/A	4	10	1	164.97	202.38	406.9	4.83959	209.581	0.0263385	0.0231384	-5.24668	0	1
Csp02924	#N/A	3	15	12	269	373	587.93	13.5949	341.873	0.041725	0.0397941	-4.58294	0	1
Csp02930	AT4G35090	93.98	132.3	87.85	39879.2	26814.7	58126.7	124.716	34648	0.00361961	0.0035998	-8.10995	0	1
Csp02937	AT4G13770	380	45	46.95	24322.7	14416.9	24364.5	141.336	18203.7	0.00780218	0.00776464	-7.00191	0	1
Csp02945	AT4G19020	1065.21	846.35	436.15	283	219	586	829.384	291.128	2.84443	2.8488	1.50814	0	1
Csp02949	AT4G19006	1953.43	1456	702.09	1149.57	1009	1723.66	1424.61	1092.83	1.30341	1.3036	0.382288	0	1
Csp02951	AT5G45650	249.04	216	138	395.4	374.97	651	223.959	397.586	0.564063	0.563308	-0.826072	0	1
Csp02961	AT4G18820	2868	2357.94	1063	1623	1388	2718.04	2182.94	1587.21	1.37517	1.37533	0.459608	0	1
Csp02979	AT4G18570	1270.68	1000.15	535	501.38	333.99	546.43	996.315	397.311	2.505	2.50761	1.32481	0	1
Csp02987	AT4G18470	401.1	305.04	153.06	63	43	22	300.446	40.8831	7.2422	7.34736	2.85643	0	1
Csp02997	AT5G46110	487.92	312.57	180.84	16388	14962.8	32250.7	343.381	17334.4	0.0198488	0.0198098	-5.65481	0	1
Csp03004	#N/A	699	560.96	250	786	863.01	1415.07	521.568	856.779	0.609073	0.608759	-0.715313	0	1
Csp03022	AT2G35800	871.55	622.69	305	948.87	891.23	1466.26	621.534	931.681	0.66736	0.667114	-0.583462	0	1
Csp03053	AT4G00760	478	368.01	146	154.64	107	129.65	334.888	116.126	2.87257	2.88367	1.52234	0	1
Csp03054	AT1G01880	806.16	619.06	295	274.99	163	407.32	597.217	232.401	2.56506	2.5697	1.35899	0	1
Csp03056	AT1G01920	1437.21	1200.09	544.17	613.25	348.96	981.87	1107.5	527.901	2.09649	2.09792	1.06797	0	1
Csp03068	#N/A	9.03	13	4	583	440.58	974	9.07603	548.938	0.0177843	0.0165517	-5.81325	0	1
Csp03074	AT4G00050	245	367	172.17	1986.32	2804.95	3751.12	293.731	2423.51	0.121454	0.121204	-3.04152	0	1
Csp03075	#N/A	132	225.01	97	1283	1732	2548.53	169.737	1562.21	0.10905	0.108657	-3.19693	0	1
Csp03079	AT1G02090	1161.06	904.23	424.97	570.79	540	816.89	864.194	548.703	1.57425	1.57497	0.65466	0	1
Csp03088	AT5G24160	154	144.99	90	2654.17	3602.82	5733.54	145.249	3331.89	0.043794	0.0435963	-4.51312	0	1
Csp03092	AT3G49210	331.18	309.51	179.04	1106.74	1487.44	2601.57	301.841	1426.53	0.211977	0.211597	-2.23802	0	1
Csp03094	AT3G49220	5035.31	4533.4	2274.81	9122.42	8705.17	14236.7	4232.74	9034.35	0.468557	0.468517	-1.0937	0	1
Csp03097	AT5G24280	2717.9	2193.43	1101.97	1257.83	1173.77	1920.88	2119.57	1227.71	1.72603	1.72644	0.787459	0	1
Csp03106	AT5G24330	426	392	213	76	61	212	374.645	89.981	4.13922	4.16325	2.04936	0	1
Csp03108	AT5G24400	1739.02	1270.68	597	895	721.04	1230.16	1241.26	805.219	1.54105	1.54151	0.623915	0	1
Csp03109	AT3G49380	489	406	232	86	60	214	407.716	93.3727	4.34154	4.36619	2.11821	0	1
Csp03124	AT4G30620	1398.5	914	458	2290.46	1786	3482.5	949.202	2106.93	0.450696	0.450517	-1.14977	0	1
Csp03140	AT4G30210	1558.22	1616.11	788.31	8051.78	6831.86	11954.5	1434.18	7546.37	0.190124	0.19005	-2.39499	0	1
Csp03141	AT2G18890	8.06	21	8	143.38	199.02	322.27	14.061	184.09	0.0798743	0.0764314	-3.64612	0	1
Csp03144	AT2G18960	4365.51	4173.85	2099.91	9601.18	9555.26	18619.7	3832.85	10382.2	0.369217	0.369175	-1.43746	0	1
Csp03148	#N/A	3247.89	1841.75	947.18	273.95	107	213	2037.02	172.853	11.7413	11.7841	3.55352	0	1
Csp03163	#N/A	551.6	323.37	176.38	2460.63	2169.35	3809.22	359.773	2366.76	0.152261	0.152014	-2.71538	0	1
Csp03180	#N/A	130.2	101.51	69	11.91	2	9.61	111.355	6.63756	15.2736	16.7527	3.93297	0	1
Csp03199	AT5G67270	870	666.97	309	289.99	276	397	637.838	275.725	2.30999	2.31326	1.20789	0	1
Csp03218	AT5G67470	1715.71	1108.76	509	2732	2195.41	4560.87	1124.83	2618.45	0.429732	0.429582	-1.21849	0	1
Csp03226	AT2G33590	1693.02	1176.61	510	3252	2796.88	5160.94	1141.25	3128.4	0.364945	0.364805	-1.45425	0	1
Csp03233	AT4G24450	1125.45	817.69	427.32	2128.91	1860.52	3987.43	829.492	2181.34	0.380466	0.38027	-1.39416	0	1
Csp03239	AT5G26780	1603.2	1262.49	611.13	875.1	701.8	1286.08	1214.11	802.962	1.51159	1.51203	0.596071	0	1
Csp03241	AT2G17280	66	87.01	57	335	269.99	459.15	82.5507	301.17	0.275781	0.274124	-1.85841	0	1
Csp03242	AT5G49665	502	439.42	205.24	177.45	201.71	352.84	403.475	202.615	1.98793	1.99129	0.991265	0	1
Csp03257	AT4G07960	974.67	747.26	434.15	1546.78	1250.6	2300.58	773.986	1428.42	0.542073	0.541852	-0.88344	0	1
Csp03258	#N/A	3691.93	3408.06	1715.56	155.37	87	624.68	3162.24	209.05	15.0797	15.1261	3.91453	0	1
Csp03259	AT1G44920	1251.99	939.01	512	2717	2254.25	4233.41	956.774	2568.42	0.372685	0.372517	-1.42397	0	1
Csp03271	AT1G61890	179.05	265.04	151.29	949.22	755.24	1371.16	230.854	864.017	0.267779	0.267195	-1.90088	0	1
Csp03277	AT4G27290	672.19	606.01	325.13	1341.01	1680.04	2646.54	579.795	1582.82	0.366585	0.366309	-1.44778	0	1
Csp03284	AT1G06820	1102.26	841	418.99	2857.5	2260.2	3660.6	825.411	2502.04	0.330082	0.329897	-1.5991	0	1
Csp03285	AT3G52310	249.1	182.27	107.21	952.89	929.78	1932.18	192.528	1040.76	0.185535	0.184996	-2.43024	0	1
Csp03287	#N/A	161	137	76	257.02	281	416.01	135.03	270.315	0.500819	0.499546	-0.99764	0	1
Csp03311	AT2G36350	2783.25	2358.81	1047.01	752.01	631.2	852.48	2151.14	649.107	3.31151	3.31396	1.72749	0	1
Csp03316	#N/A	511.47	502.76	197.64	726.89	742.68	1261	420.738	762.927	0.551889	0.551484	-0.85755	0	1
Csp03319	#N/A	594	397.42	209	759	643.01	1312	415.843	748.333	0.556107	0.555698	-0.846567	0	1
Csp03331	AT1G67490	2660.24	2329.09	1096.36	1566.66	1322.7	2499.79	2144.18	1501.01	1.42829	1.42849	0.514292	0	1
Csp03340	AT1G67560	1584.19	1101.19	491.73	497.41	488.39	900.18	1077.75	522.502	2.06126	2.06266	1.04353	0	1
Csp03346	AT1G67630	1323.13	1151.79	636	223	144	323.64	1125.59	191.341	5.86487	5.88239	2.5521	0	1
Csp03350	#N/A	3802.57	2809.04	1455	4415.7	4332.83	7853.22	2824.81	4609.62	0.612867	0.612809	-0.706355	0	1
Csp03352	AT4G34990	27	32	13	158	174	222.97	25.6686	160.015	0.164065	0.160466	-2.60766	0	1
Csp03357	AT4G35050	1191	985.25	492.5	348.73	267.24	571.94	942.906	327.526	2.87488	2.87882	1.5235	0	1
Csp03372	AT5G22800	1967.84	1959.28	943	6222.8	6154.18	10643.3	1749.92	6427.83	0.27232	0.272242	-1.87663	0	1
Csp03376	AT4G35230	956.72	735.36	368.99	452.13	456.2	748.82	721.727	465.325	1.55019	1.551	0.632446	0	1
Csp03378	AT4G35250	1781	1456.28	773.93	10441.6	9098.11	16239.9	1429.91	10020.1	0.142763	0.142704	-2.8083	0	1
Csp03381	AT4G35260	1400.94	1046.6	510.89	1876.92	1516.75	3065.99	1027.42	1788.35	0.574677	0.574513	-0.799176	0	1
Csp03389	AT4G35290	1466	1246.74	639	1886.21	1862.17	3389.96	1193.5	1980.24	0.602844	0.602706	-0.730144	0	1
Csp03392	#N/A	484.98	323	144	897.97	740	1646.01	321.067	896.849	0.358494	0.358002	-1.47998	0	1
Csp03398	#N/A	6719.29	4843.65	2194.75	8653.03	7168.11	14169.8	4699.58	8314.46	0.565266	0.56523	-0.822999	0	1
Csp03405	#N/A	453.2	362.77	137.01	813.18	750.95	1496.1	320.935	842.163	0.381598	0.381092	-1.38988	0	1
Csp03409	#N/A	37	50	15	327	342.52	587	35.2179	350.197	0.102357	0.100592	-3.28831	0	1
Csp03421	AT2G17695	1232.8	876.11	429	1716.1	1616.02	2997.9	876.043	1756.29	0.499003	0.498806	-1.00288	0	1
Csp03423	AT4G24430	47	28	19	184	134	256.73	33.4773	161.226	0.211062	0.207692	-2.24426	0	1
Csp03433	AT3G60070	741.46	590.29	288.07	1111.86	1284.1	1916.99	567.2	1217.52	0.466172	0.46587	-1.10107	0	1
Csp03436	AT2G44260	205.03	236	122	823	677	1367.93	208.426	793.173	0.263424	0.262785	-1.92454	0	1
Csp03445	#N/A	326.24	267.55	84.06	74.67	17.44	0	223.218	31.2159	7.01607	7.14879	2.81066	0	1
Csp03465	#N/A	350.41	308.89	138	161.22	177	250	278.767	167.615	1.66038	1.6631	0.731516	0	1
Csp03468	AT1G48580	213	188	73.05	35	27	22	162.212	25.7965	6.14864	6.28607	2.62027	0	1
Csp03470	AT5G58310	127	385.01	161.99	3385.03	3972.37	5755.51	262.919	3712.93	0.0709867	0.0708143	-3.81631	0	1
Csp03471	#N/A	2192.63	2087.99	1066	4963.77	4501.58	8958.9	1930.07	5076.27	0.3803	0.380216	-1.39479	0	1
Csp03481	AT2G36895	194.11	132	66	763.08	923.99	1275.63	135.012	842.786	0.160894	0.160208	-2.63582	0	1
Csp03487	AT3G53190	1248.07	734	378	110	62	154.97	800.538	90.2134	8.81329	8.87295	3.13968	0	1
Csp03488	AT3G53190	1881.02	1175.63	589.44	206.36	126.68	209.07	1241.78	156.48	7.90488	7.93527	2.98274	0	1
Csp03491	#N/A	282.47	287	134	674.33	828.9	1156	252.089	754.982	0.334517	0.33391	-1.57985	0	1
Csp03492	AT1G74640	442.96	305.39	198	2077	1671.15	3392.24	341.408	1976.26	0.173047	0.172759	-2.53077	0	1
Csp03494	AT5G49140	88	93	26	288.56	333	501	69.0387	316.591	0.219791	0.218094	-2.18579	0	1
Csp03496	AT4G25130	1142.38	765.18	446	3564.93	2630.04	5396.14	829.761	3220.9	0.257779	0.25762	-1.9558	0	1
Csp03515	AT4G25240	3693.14	2004.01	1051.86	501	237.17	823.43	2270.77	418.44	5.41937	5.42664	2.43812	0	1
Csp03517	AT4G25290	924.11	795	400.95	1795	2025.56	2960.59	753.962	1921.53	0.392596	0.392379	-1.34888	0	1
Csp03519	AT5G51560	5518.32	4374	2263.73	2461.25	2205.81	4553.84	4296.17	2530.16	1.69779	1.69798	0.76366	0	1
Csp03521	AT4G25340	2409.49	2017.36	950.09	520.02	319	906.6	1883.95	470.822	3.99697	4.00135	1.99891	0	1
Csp03527	AT1G74030	2251.98	1566.14	773.63	616	325.73	978.99	1582.68	519.938	3.04124	3.04394	1.60466	0	1
Csp03532	AT1G74070	1069.92	890	415.13	5278.18	4639.81	8506.44	830.169	5139.63	0.161637	0.161525	-2.62917	0	1
Csp03535	#N/A	9	4.01	1	180.08	117.82	176.27	4.20221	137.906	0.0353601	0.0305419	-4.82173	0	1
Csp03536	#N/A	142	63	34	953	739.22	1383.05	78.519	861.954	0.0918305	0.0911047	-3.44488	0	1
Csp03544	AT5G24030	104.09	111	56	928	693	1563	99.0209	873.359	0.114088	0.11339	-3.13178	0	1
Csp03568	#N/A	695.33	545.99	260.18	245.27	180	498.18	522.789	246.856	2.11463	2.11774	1.0804	0	1
Csp03571	AT2G24570	409	232.84	95	574	488	906.92	240.416	549.347	0.438354	0.43765	-1.18983	0	1
Csp03580	#N/A	948.81	933.69	431	363.08	326.02	480.28	824.279	334.851	2.45859	2.46159	1.29783	0	1
Csp03594	AT4G31780	1868.44	1750.22	774.97	3496	3771.98	7386.64	1545.45	4007.37	0.385759	0.385653	-1.37423	0	1
Csp03605	AT5G47910	1312.04	959.11	460	1383	1440.1	2581.93	943.097	1498.08	0.629709	0.629539	-0.667242	0	1
Csp03607	AT5G47900	645.19	545	247.33	1076.99	1017.88	1636.77	501.21	1054.2	0.47579	0.475448	-1.0716	0	1
Csp03649	AT5G24940	559.62	421.06	177.97	925.82	860.46	1370	393.731	893.56	0.441069	0.440638	-1.18092	0	1
Csp03658	AT5G10860	1976.94	1666	700.99	955.8	1009.04	1618.09	1496.13	1006.72	1.48581	1.48614	0.571246	0	1
Csp03692	AT3G28180	673.22	583	244.99	1211	1311.99	2017.92	518.677	1281.01	0.405221	0.404901	-1.30322	0	1
Csp03704	#N/A	0	2	0	47.04	58.25	70.46	0.632012	50.766	0.02586	0.012644	-5.27314	0	1
Csp03708	#N/A	1041.43	772.98	406.57	411.28	370.04	664.97	780.257	403.955	1.92994	1.93152	0.948554	0	1
Csp03743	#N/A	874.01	722	331.11	369	330.99	440.76	671.162	330.638	2.02773	2.02987	1.01986	0	1
Csp03750	AT1G54990	2349.89	1891.98	839.53	740.88	570	1041	1754.73	661.527	2.65079	2.65251	1.40643	0	1
Csp03751	AT1G09010	2959.57	2354.87	1138.37	1088.23	1074.8	1603	2255.85	1071.49	2.10462	2.10533	1.07356	0	1
Csp03752	AT1G09000	1257.15	895.21	414	195	100.8	480.96	878.066	198.258	4.41685	4.42872	2.14302	0	1
Csp03759	AT1G54850	114.47	60	28	10	7	7	66.6074	7.25919	8.45763	9.16435	3.08025	0	1
Csp03764	#N/A	2289.66	1180.06	399.01	43	9	8	1217.22	19.2167	61.1543	63.3095	5.93438	0	1
Csp03772	AT1G09770	2348.06	2048.07	984	1218.01	1193.02	1995.84	1901.13	1236.38	1.53735	1.53765	0.620444	0	1
Csp03787	AT1G08560	6428.49	4003.16	1989.25	760	361	1348.19	4222.22	655.175	6.43861	6.44433	2.68675	0	1
Csp03788	AT1G08550	813.99	805	403.99	1763.88	2145.3	3699	731.523	2102.82	0.348094	0.34788	-1.52245	0	1
Csp03795	#N/A	931	783	400	4047.7	3486.7	7231.95	751.259	4058.8	0.185234	0.185096	-2.43258	0	1
Csp03804	#N/A	3094.51	2590.73	1211.02	1362	1081.88	1722	2413.31	1189.62	2.02805	2.02864	1.02009	0	1
Csp03809	#N/A	784	536	260	3098.09	2738.92	5098.84	541.775	3043.67	0.178189	0.178003	-2.48852	0	1
Csp03814	#N/A	419	404.71	154	1024.86	1039.01	1595.99	337.072	1036.08	0.325787	0.325339	-1.618	0	1
Csp03815	AT1G08780	2359	1817.8	742	824	835.01	1337.85	1667.73	843.914	1.97537	1.97617	0.982125	0	1
Csp03818	#N/A	4504.52	3597.55	1933.79	952.51	646	1275.66	3573.49	806.817	4.42615	4.42908	2.14605	0	1
Csp03824	AT1G08800	307.74	258	125.89	499	452	907.01	243.795	511.406	0.47743	0.476726	-1.06664	0	1
Csp03840	#N/A	232.26	272.08	158	2130	1553.35	3491.1	250.97	1971.83	0.127587	0.127282	-2.97045	0	1
Csp03843	AT1G08920	22.85	41	27	668.72	585	1348.03	36.9224	704.66	0.0533363	0.0524109	-4.22874	0	1
Csp03867	#N/A	27	26	8	158	258	420.25	20.3969	229.82	0.0915144	0.0887914	-3.44986	0	1
Csp03871	AT3G09690	624	472.92	264	1077.89	1193.86	1773.92	484.366	1145.05	0.42336	0.423014	-1.24004	0	1
Csp03883	AT5G02540	88.85	105	78	1086.01	1306	1987.75	108.151	1230.97	0.0883761	0.087866	-3.5002	0	1
Csp03887	#N/A	245.11	209.59	91.01	44	50	38.96	189.222	40.448	4.61569	4.67725	2.20654	0	1
Csp03901	AT2G15680	36.96	47	13	103.87	115	161	32.9096	108.321	0.308279	0.303881	-1.69769	0	1
Csp03917	AT5G06910	1179.99	1109.03	471.51	324	285.99	568.12	965.086	325.182	2.96361	2.96777	1.56735	0	1
Csp03924	AT2G16070	629.01	508.46	256.99	843.33	720	1269.43	492.122	795.479	0.618984	0.618654	-0.692027	0	1
Csp03925	AT2G16090	204	186.01	108	308	321.02	572.73	182.919	333.279	0.54979	0.54886	-0.863047	0	1
Csp03938	AT4G34460	1724.03	1299.02	587	745	708.22	1122	1239.7	728.64	1.70072	1.70138	0.766147	0	1
Csp03940	AT4G34490	1987.94	1427.5	591	741.01	503	978.6	1349.27	625.041	2.1574	2.15867	1.10929	0	1
Csp03941	AT4G34500	868.01	534.94	272	183	188	322	570.637	193.353	2.94424	2.95117	1.5579	0	1
Csp03952	#N/A	325	320	127	549	435	894	268.471	519.435	0.517501	0.516861	-0.950368	0	1
Csp03965	#N/A	883.87	713	297	2345.01	2907.37	4902.08	647.765	2812.23	0.23053	0.230341	-2.11697	0	1
Csp03968	#N/A	315.03	269	125	145.05	84.99	210.09	248.501	121.272	2.0431	2.04903	1.03076	0	1
Csp03969	AT4G34730	705	531	245.02	1529.39	1382.63	2570.2	510.245	1524.16	0.335077	0.334777	-1.57744	0	1
Csp03973	AT4G34830	2051.79	1923.88	892.3	4955.14	4365.19	8465.59	1725.58	4925.16	0.350452	0.350361	-1.51271	0	1
Csp03984	AT2G30280	569.99	464.01	232	184	180	308	446.384	188.005	2.36923	2.37425	1.24442	0	1
Csp03990	AT1G07010	1208.17	868.07	451	2489.43	2214.97	3837.29	882.17	2398.36	0.368006	0.367825	-1.4422	0	1
Csp03995	AT2G30170	1151.97	940.15	463	2170.44	2024.36	3619	898.938	2179.49	0.412641	0.412456	-1.27704	0	1
Csp03997	AT3G50960	613	433.81	195	225.49	189	308.98	422.661	205.301	2.05515	2.05869	1.03924	0	1
Csp04023	#N/A	355	297	106	1255	1450	2485.98	254.558	1439.45	0.177244	0.17685	-2.49619	0	1
Csp04025	AT2G30570	7872.26	5456.38	2543	37062.2	37947.2	58447.5	5417.83	37749	0.143538	0.143523	-2.80049	0	1
Csp04036	AT1G06680	18705.5	12247.1	6457.46	65121.1	69647.6	106324	12926.7	68121.4	0.189768	0.18976	-2.39769	0	1
Csp04038	#N/A	526	343.94	143	79	38	100.23	337.309	60.2251	5.54803	5.60004	2.47198	0	1
Csp04050	#N/A	278.95	198.95	97.87	90.84	76.46	72	198.989	72.2393	2.73777	2.75433	1.453	0	1
Csp04064	AT1G30420	278	220	101	1554.31	1339.19	2780.62	207.515	1559.4	0.133462	0.133079	-2.9055	0	1
Csp04077	AT1G59950	1009.57	839.1	312.56	439.46	337.01	592	729.682	386.863	1.88455	1.88613	0.914223	0	1
Csp04079	AT1G10500	382.29	284.87	131.88	678.26	683.75	968.14	275.05	666.537	0.41327	0.412664	-1.27484	0	1
Csp04088	AT5G49900	182	159.05	70	470	591.19	835.81	143.22	537.091	0.267612	0.266672	-1.90179	0	1
Csp04094	#N/A	539.16	398	180.85	1412.35	1165.19	1954.55	383.251	1283.13	0.299065	0.298689	-1.74147	0	1
Csp04096	AT5G49940	1031.91	672.25	351.59	2181.56	2015.32	3356.95	708.916	2127.14	0.333492	0.333276	-1.58428	0	1
Csp04098	AT4G24340	1072.09	882.15	401.69	2657.75	3171.21	4699.09	819.159	2970.23	0.27596	0.275792	-1.85747	0	1
Csp04100	AT1G12680	898.82	678	341.97	413	387	562	670.82	389.827	1.71953	1.7208	0.78201	0	1
Csp04103	AT4G24630	1861.01	1405.8	649.99	1948.46	1719.71	3115.84	1350.37	1894.87	0.712749	0.712645	-0.488534	0	1
Csp04109	AT3G20230	1021	760.02	377	1467	1195.98	2499	751.068	1422.21	0.528329	0.528101	-0.920491	0	1
Csp04123	#N/A	15	27	15	631	795.93	1588.03	22.4256	815.825	0.0283206	0.0275002	-5.142	0	1
Csp04133	AT5G03880	1001.45	783.04	403	3574.77	3041.09	5974.57	770.987	3487.75	0.221212	0.221058	-2.1765	0	1
Csp04137	#N/A	269	224	123	765	731.01	999.35	221.372	718.743	0.308671	0.308009	-1.69586	0	1
Csp04144	#N/A	79.53	45.5	19	232.47	265.23	366.22	47.1757	246.424	0.193728	0.191474	-2.3679	0	1
Csp04150	AT5G49720	3407.11	2780.79	1266.09	4386.71	4430.6	7516.22	2589.05	4566.9	0.566981	0.566916	-0.818627	0	1
Csp04151	AT5G49740	422.9	236	128	13220.6	13928.7	22029.4	267.184	13843.9	0.0193493	0.0193005	-5.69158	0	1
Csp04166	#N/A	301	239	111	84	46	138	226.046	72.3739	3.103	3.12302	1.63366	0	1
Csp04170	AT4G19550	422.99	280	151	134	70	178	296.639	105.747	2.79333	2.80501	1.48199	0	1
Csp04174	#N/A	1102.64	890.04	393	458	381	757	823.457	442.062	1.8614	1.86274	0.89639	0	1
Csp04180	AT5G45670	2743.35	2765.99	1577.49	5892.77	6175.35	10471.7	2627.93	6290.36	0.417836	0.417772	-1.25899	0	1
Csp04183	#N/A	939.7	513	251	142.05	54	147.99	567.527	96.6698	5.83582	5.87027	2.54493	0	1
Csp04186	AT5G45760	857.71	744.99	344.24	349	329.52	636.9	683.199	362.975	1.88053	1.8822	0.911137	0	1
Csp04187	AT4G18780	294.01	320.01	121	559.02	510.93	844.92	256.642	540.028	0.475916	0.475248	-1.07122	0	1
Csp04207	AT4G18370	275	201	100.64	897.18	683.97	1294.99	200.515	805.774	0.249498	0.248857	-2.0029	0	1
Csp04212	#N/A	16	15	11	218	142	267.01	16.1841	177.534	0.0947245	0.091212	-3.40012	0	1
Csp04231	#N/A	769.48	555.51	278	246	247.64	346	556.447	240.587	2.30907	2.31282	1.20731	0	1
Csp04237	AT5G46800	884.69	705	388.17	4301.34	3044	6491.44	706.995	3836.11	0.184448	0.184302	-2.43871	0	1
Csp04242	AT5G13060	868	781.99	363.89	149	96	365.65	710.741	157.899	4.48581	4.50101	2.16537	0	1
Csp04253	AT5G13070	414.46	298.99	133.76	86.99	56.38	157	288.859	80.9156	3.54787	3.56956	1.82695	0	1
Csp04269	AT5G50340	1278.03	1149.99	556	494	265	718.79	1059.69	404.943	2.6141	2.61685	1.38631	0	1
Csp04294	AT5G42270	8331.85	7134.83	3476.5	28755.4	22231.9	49872.5	6693.86	27623.8	0.242341	0.242322	-2.04489	0	1
Csp04300	AT2G21940	718.73	475.66	220.69	1058.3	1068.36	1711.11	479.779	1080.98	0.444198	0.443844	-1.17073	0	1
Csp04302	#N/A	69.01	72	41	4.3	3	2	67.7611	2.9142	18.9479	23.176	4.24397	0	1
Csp04307	AT4G39710	624.92	570.25	260.82	3293.05	3034.31	4576.82	513.207	3109.2	0.165248	0.165063	-2.59729	0	1
Csp04315	#N/A	13	15	7	117	138.2	176.9	12.7303	124.212	0.10751	0.102561	-3.21745	0	1
Csp04317	AT4G39860	6452.41	4840.91	2442.58	1440.21	1489.95	2235.99	4799.01	1465.28	3.27407	3.27514	1.71109	0	1
Csp04343	#N/A	3	1	1	22	31	56	1.74444	29.733	0.0802876	0.0589865	-3.63868	0	1
Csp04350	AT2G22620	191	148.11	76	48	39	78	146.074	45.7277	3.16139	3.19394	1.66056	0	1
Csp04352	AT4G37930	3308.41	2787.53	1497.66	28573.9	33283.6	51419.7	2722.73	31825	0.0855733	0.0855535	-3.54669	0	1
Csp04361	AT1G50010	20910.8	18471.9	7744.71	9165.32	9171.49	16611	16316.6	9694.15	1.68309	1.68314	0.751112	0	1
Csp04365	AT4G37810	245	129	66	11.97	4	1	146.843	5.63615	23.2899	26.0094	4.54163	0	1
Csp04366	AT4G37800	498	453	273	8949.55	7156.23	14969.1	452.509	8570.61	0.052875	0.0527989	-4.24127	0	1
Csp04370	AT5G23890	3155.88	2755.42	1270.35	4266.4	3676.69	6766.83	2520.82	4106.08	0.613989	0.613925	-0.703715	0	1
Csp04373	AT5G23920	118	103	56	861.71	827.46	1268.99	99.9857	839.946	0.119771	0.119049	-3.06166	0	1
Csp04374	AT3G49060	559	563	254	909	915.99	1485.64	489.759	931.099	0.526357	0.526006	-0.925887	0	1
Csp04384	AT3G59140	341	214	113	5193.5	2500.32	7018.26	229.54	4046.54	0.0568879	0.0567274	-4.13573	0	1
Csp04392	AT5G55740	541.82	534.65	241.74	978.97	994.6	1676.99	468.209	1021.19	0.458863	0.458498	-1.12386	0	1
Csp04395	AT3G49220	2870.13	2197.98	1001.62	4036.8	3787.25	6317.82	2091.49	3978.23	0.525816	0.525734	-0.927369	0	1
Csp04404	#N/A	849.16	564.72	279.21	145.05	76.67	362.17	580.182	148.967	3.88118	3.8945	1.95649	0	1
Csp04407	AT3G51430	305	313	151.12	776.66	878	1399.93	277.521	855.959	0.324774	0.32423	-1.62249	0	1
Csp04410	#N/A	24	26	12	1205	1579.73	2312.03	22.3441	1434	0.0160612	0.0155885	-5.96028	0	1
Csp04413	AT3G51330	28.97	37.95	18.8	86.99	259.9	84.08	31.9592	138.949	0.233861	0.230063	-2.09628	0	1
Csp04421	AT5G66120	2239.99	1420.99	735.92	2802.02	2372.15	4470.77	1508.34	2686.87	0.56149	0.561377	-0.832668	0	1
Csp04422	AT3G51290	1184.96	859.02	475	51	33	195.66	889.685	68.3143	12.9017	13.0217	3.68949	0	1
Csp04423	AT3G51280	2537.01	1587	804	372	202	596	1681.35	316.846	5.29703	5.30637	2.40518	0	1
Csp04427	AT5G66190	5372.7	4514	2099.99	39229.7	43188.3	69366.5	4193.3	42549.3	0.0985665	0.0985519	-3.34276	0	1
Csp04430	AT3G51240	665	1032.97	612	3635.09	3099.26	6485.21	906.585	3631.7	0.249776	0.249633	-2.00129	0	1
Csp04437	AT3G51150	2306.1	2032	875.95	882.86	761	1055.01	1812.57	780.119	2.32226	2.32343	1.21553	0	1
Csp04442	#N/A	2862.32	1804.71	906	596.99	441	1072.74	1900.69	573.681	3.31034	3.31312	1.72698	0	1
Csp04461	#N/A	1431.1	1222.01	527.98	540	380	813.25	1101.97	480.483	2.29158	2.29343	1.19634	0	1
Csp04464	AT3G50870	227	165	55	11	13	9	146.273	10.1415	13.5578	14.41	3.76105	0	1
Csp04465	AT3G50820	14139.2	13017.3	5758.47	58790.8	62329.7	99836.4	11551.6	62079.6	0.186086	0.186077	-2.42596	0	1
Csp04479	AT5G62840	592	374.85	221	930	742	1561.4	416.31	891.218	0.467542	0.46713	-1.09683	0	1
Csp04484	AT3G48070	471.03	375.06	169	792.16	654.5	1126.29	350.894	726.084	0.483766	0.483276	-1.04762	0	1
Csp04502	AT3G48410	3831.58	2990.32	1377.01	1240.88	930	2047.58	2836.73	1160.47	2.44361	2.44446	1.28901	0	1
Csp04509	AT5G63380	540	396.98	164	1054.9	784.77	1802.22	371.763	996.857	0.373375	0.372942	-1.4213	0	1
Csp04511	AT5G63410	2580	2290.06	1116.41	3524.86	3311.3	5780.7	2125.23	3528.53	0.602379	0.602301	-0.731258	0	1
Csp04523	AT5G63550	1518.99	1209	598	524.36	394.98	1043.36	1167.2	527.008	2.21315	2.21474	1.1461	0	1
Csp04530	AT3G18830	227	217	100	827	849	1579.18	193.086	898.584	0.215488	0.214887	-2.21432	0	1
Csp04579	#N/A	1042.11	672.13	292.3	229.99	238.89	252	671.411	213.147	3.14297	3.14989	1.65213	0	1
Csp04580	#N/A	407.14	335.53	131.39	110.03	102.93	145.72	296.968	102.987	2.87086	2.88338	1.52148	0	1
Csp04587	#N/A	122949	104749	51691.7	412641	514982	790566	98872.4	481540	0.205327	0.205326	-2.28401	0	1
Csp04618	#N/A	1983.89	1399.62	635.52	252.01	178.98	492.56	1369.5	247.614	5.51805	5.53062	2.46416	0	1
Csp04620	AT2G34650	911.78	584.17	274	64	31	50.06	598.535	42.5874	13.8435	14.0512	3.79114	0	1
Csp04624	AT1G14720	591.04	687.1	352.11	2963.66	3668.87	5118.28	603.258	3334.98	0.18106	0.180891	-2.46546	0	1
Csp04630	AT2G01760	2023	1433.42	778	734	790	1010	1486.2	731.602	2.03044	2.03141	1.02179	0	1
Csp04635	AT2G01670	240	219	100	1121	1282.53	2073.8	196.982	1251.64	0.15785	0.157386	-2.66338	0	1
Csp04642	#N/A	3265.65	2305.68	951	633.02	765.22	1204.52	2190.66	728.186	3.00645	3.00835	1.58806	0	1
Csp04652	AT1G14990	627	473.97	216	279.08	229	489.18	453.045	273.866	1.65259	1.65423	0.724731	0	1
Csp04656	AT2G01320	1520.24	1264.38	594.95	2218.54	2365.98	4350.36	1182.95	2465.16	0.480015	0.47987	-1.05885	0	1
Csp04659	AT2G01260	333.99	279.93	152.61	688.11	687.45	1144.11	275.356	706.641	0.390272	0.389677	-1.35745	0	1
Csp04663	AT1G15080	896	590.04	325	324	236	409	630.859	275.228	2.28886	2.29208	1.19463	0	1
Csp04670	AT2G36145	511.05	412.26	210	1832.6	1755.97	3007.35	400.378	1847.19	0.217046	0.216754	-2.20393	0	1
Csp04676	AT2G36200	2777.27	2171.79	1039	516.08	308	927.06	2085.13	469.698	4.43419	4.43923	2.14867	0	1
Csp04685	AT5G54660	18	13	8	144	104	218	14.0289	129.31	0.113283	0.108559	-3.142	0	1
Csp04698	AT4G27270	1028	558.88	274	1773	1472.01	2549.61	619.726	1633.45	0.379661	0.3794	-1.39722	0	1
Csp04699	#N/A	59.87	78	29	283	290	401	59.2606	279.197	0.214221	0.212282	-2.22283	0	1
Csp04704	AT4G27340	616.17	505.24	241.48	774.03	633.39	1234.65	477.409	734.325	0.650466	0.650138	-0.620454	0	1
Csp04707	AT5G54240	135	117	53	641	427	1030	106.653	574.783	0.186543	0.185568	-2.42242	0	1
Csp04708	AT5G54270	36077.1	25395	11697.7	110038	128898	188480	24981.4	120893	0.206645	0.206641	-2.27477	0	1
Csp04714	AT5G54370	33.96	56	30	215	233	410	46.4776	237.889	0.197732	0.195409	-2.33838	0	1
Csp04720	#N/A	2.02	10.08	3.05	160.16	115.28	175.62	5.75171	130.202	0.0492782	0.0442485	-4.34291	0	1
Csp04726	AT5G53850	2782.51	1928.16	839	3974.46	3411.96	6421.17	1874.43	3844.09	0.487708	0.487616	-1.03591	0	1
Csp04727	AT4G27510	478.24	400	216	150	73	74	392.316	91.1996	4.27663	4.30137	2.09647	0	1
Csp04729	AT3G23560	433.84	460.92	212	770.76	688.48	1206	397.718	747.143	0.532756	0.532325	-0.908453	0	1
Csp04733	AT5G53970	60	20	15	224.68	148	343	31.5131	197.237	0.162739	0.159815	-2.61937	0	1
Csp04763	AT5G35910	1660.79	1517.15	700.49	845.07	793	1402.62	1369.37	849.011	1.6124	1.6129	0.689211	0	1
Csp04768	AT5G20950	420.89	286.02	137.03	123	95	145	288.582	104.347	2.75387	2.76545	1.46146	0	1
Csp04773	AT1G54385	1752.01	1314	642	258	171	519	1288.59	252.097	5.10013	5.11133	2.35053	0	1
Csp04778	#N/A	98	88	45	667	468	1042	82.7971	600.555	0.13887	0.137882	-2.8482	0	1
Csp04779	#N/A	13	14	11.91	135.82	111.55	234.2	15.7292	132.539	0.123299	0.118742	-3.01977	0	1
Csp04780	AT5G37360	598.03	499	204	1829.72	1446	2481	445.579	1629.3	0.27379	0.273483	-1.86886	0	1
Csp04784	AT3G04240	5292.12	4448.19	1784.99	2859.93	2580.33	4552.37	3939.61	2797.1	1.40836	1.40846	0.494012	0	1
Csp04791	AT1G64860	1907.09	1669.99	710.2	7083.56	7505.39	12203.5	1486.07	7513.37	0.197865	0.197792	-2.33741	0	1
Csp04815	AT3G23400	1402.38	947.79	456	5949.13	5603.02	8821.76	959.504	5771.95	0.166337	0.166237	-2.58782	0	1
Csp04816	AT4G14310	949	637	282	141	79	231.93	629.976	122.181	5.13246	5.15576	2.35965	0	1
Csp04817	#N/A	9	27	20	285.01	235.31	410.94	24.2946	262.328	0.0950229	0.0926465	-3.39558	0	1
Csp04818	#N/A	54	112	66	1023.19	832	1723.88	93.5106	987.329	0.095351	0.0947198	-3.39061	0	1
Csp04821	AT3G23490	881	519	262.97	1437.42	1208	2177	562.765	1351.68	0.416647	0.416349	-1.2631	0	1
Csp04822	AT3G23530	1137.08	1215.78	620.16	2134.96	2243.09	3644.61	1088.4	2250.96	0.483689	0.483531	-1.04785	0	1
Csp04831	AT3G23670	2800.64	1881.89	962.01	401.27	219.77	827.85	1947.41	379.745	5.12062	5.12809	2.35632	0	1
Csp04833	AT3G23700	1272	1071.87	489.98	6036.45	5445.77	9562.57	988.916	5894.36	0.167872	0.167775	-2.57457	0	1
Csp04834	AT3G23740	1416.11	1292.43	633.68	238.18	169.99	371.53	1191.82	215.366	5.51924	5.53369	2.46447	0	1
Csp04841	#N/A	2	0	0	77	53	139	0.5022	72.7353	0.0163557	0.00704101	-5.93406	0	1
Csp04849	AT3G23820	2562.1	1885.71	951.01	11087.9	10052.2	19384.8	1881.29	11211.5	0.167852	0.167801	-2.57474	0	1
Csp04851	AT4G13800	166.21	147	63	616.23	612	1164.55	130.721	659.748	0.198987	0.198151	-2.32925	0	1
Csp04861	AT3G24140	29	58.5	30	414.15	398.25	924.45	46.0221	467.324	0.0998264	0.0984995	-3.32443	0	1
Csp04863	#N/A	351.13	233.99	111.95	554.23	498.94	796.8	237.692	524.436	0.453961	0.453243	-1.13936	0	1
Csp04875	#N/A	8509.68	7663.64	2939.96	585	419	1137	6543.39	574.765	11.3719	11.3843	3.5074	0	1
Csp04882	AT3G56200	502.62	395	218	684.99	586	1173	398.208	675.165	0.590219	0.589801	-0.760679	0	1
Csp04884	AT3G56140	1011.04	915.88	470.93	4036.56	4511.94	8236.94	861.234	4624.16	0.186369	0.186248	-2.42376	0	1
Csp04897	AT2G40260	2	2	4	140	153.75	189	3.83473	139.905	0.0322438	0.0274791	-4.95483	0	1
Csp04918	AT2G40110	272.84	243.09	101.36	87.11	83.16	91.49	213.759	77.3162	2.74893	2.76451	1.45887	0	1
Csp04919	#N/A	1707.48	1482.37	693.03	600	340.31	868.03	1365.07	497.419	2.74186	2.74427	1.45515	0	1
Csp04920	#N/A	2428.62	2140.86	880.02	1136.92	783.03	1495.31	1880.48	961.786	1.9545	1.95519	0.966801	0	1
Csp04949	AT5G11160	1974.65	1543.64	788.62	272.02	245	1026.52	1516.05	385.582	3.92656	3.93179	1.97326	0	1
Csp04952	AT4G32190	1720.05	1487	711.13	3475.05	3496.01	5951.75	1381.91	3612.37	0.382669	0.382551	-1.38583	0	1
Csp04958	#N/A	2019.58	1410	597.76	464.98	251.99	753.6	1356.25	397.603	3.40683	3.411	1.76843	0	1
Csp04959	AT4G32420	4134.67	3461.29	1601.07	2428.01	2110.01	3702.29	3212.93	2313.08	1.38891	1.38903	0.473957	0	1
Csp04979	AT1G45207	673.51	483.52	211.25	188.8	148.01	315.23	464.535	179.636	2.57983	2.58589	1.36728	0	1
Csp05000	AT4G24730	361.54	244	99	514.98	431	819	234.726	491.499	0.478313	0.477582	-1.06397	0	1
Csp05003	AT4G24760	717.28	698	314	1205	1062	1879	612.672	1161.64	0.527703	0.527423	-0.922202	0	1
Csp05008	AT4G24790	864.99	850.9	391.01	197	181	426.16	750.071	216.54	3.45596	3.46377	1.78909	0	1
Csp05011	AT4G24800	2987	2415.9	1130.01	1280.97	923	1836.16	2276.38	1128.74	2.01611	2.01673	1.01157	0	1
Csp05015	#N/A	434.52	313.66	151.9	138.33	84.29	173.22	310.779	111.339	2.78012	2.79113	1.47514	0	1
Csp05017	AT5G03860	185.01	157	53	2	3	2	131.851	2.14467	46.6143	61.1976	5.5427	0	1
Csp05027	AT5G50640	194	149	68	291	342	509.99	141.707	322.437	0.4407	0.439505	-1.18213	0	1
Csp05028	AT5G50570	2625.16	1692.3	785	583	330	570.85	1723.93	428.118	4.02184	4.0267	2.00785	0	1
Csp05038	AT5G50870	1797	1291.23	622.77	765	666	1228	1279.71	741.618	1.72489	1.72556	0.786502	0	1
Csp05040	AT5G50920	7906.3	6358.88	3192.35	23323.2	20286.2	41331.5	6149.97	23388.6	0.262969	0.262948	-1.92703	0	1
Csp05047	AT5G51050	279	161	69	414.84	456	867.62	167.518	476.734	0.352336	0.3514	-1.50498	0	1
Csp05056	#N/A	166	127.99	49	413.21	343.8	536	115.21	369.214	0.31334	0.312059	-1.6742	0	1
Csp05059	AT4G25170	898.42	832.03	399.99	1548	1609	2833	758.565	1664.28	0.456019	0.455794	-1.13283	0	1
Csp05068	AT4G25280	647.24	489.01	222	271.99	311.84	444	466.931	291.99	1.5977	1.59911	0.675999	0	1
Csp05075	#N/A	1493.83	973.2	476.85	237	86.23	180.08	1004.57	146.428	6.83268	6.86012	2.77245	0	1
Csp05115	#N/A	136	159	73	342.95	359	515.59	133.679	347.023	0.386452	0.385234	-1.37164	0	1
Csp05124	AT3G59040	1029.32	1105.58	570.96	2563.73	2171.89	4560.92	993.304	2553.75	0.389126	0.388961	-1.36169	0	1
Csp05126	#N/A	78	168.25	99	803.98	617	1219.05	139.592	735.342	0.190602	0.189843	-2.39137	0	1
Csp05136	#N/A	133	115.98	50	41	44	36.24	103.803	36.7514	2.79042	2.82397	1.48048	0	1
Csp05141	AT2G43330	883.93	712.89	331	1468	1372.65	2133	670.7	1411.88	0.475299	0.475043	-1.07309	0	1
Csp05142	#N/A	317.86	237.61	120.56	1185.96	1204.57	2355.01	236.294	1302.22	0.181894	0.181462	-2.45883	0	1
Csp05155	#N/A	2925.26	2313.46	1026.6	1388.7	1099.28	2452.78	2158.69	1352.14	1.59619	1.5965	0.674636	0	1
Csp05157	AT2G43710	2167.61	1956	963	4195.58	3820.6	7936.49	1812.54	4369.69	0.414892	0.4148	-1.26919	0	1
Csp05163	AT3G59780	2709.87	2421.62	1111.29	11286.1	10985	18093.9	2195.96	11350.9	0.193511	0.193462	-2.36952	0	1
Csp05165	AT2G43800	14009.8	7601.64	3828.44	958.17	353	1480.91	8504.71	745.383	11.4001	11.4097	3.51098	0	1
Csp05168	AT2G43820	1086	965.95	512	10240	8503	14649.7	923.607	9419.27	0.098122	0.098056	-3.34928	0	1
Csp05170	AT5G16970	2105.92	1593.51	782.72	10120.9	10884.4	16837.5	1560.79	10671.8	0.14631	0.146255	-2.7729	0	1
Csp05172	AT2G43945	552	446.55	179.02	1100.85	967.98	2044.92	400.581	1126.65	0.35595	0.355556	-1.49026	0	1
Csp05175	AT2G43980	663.17	447	193	212	194	325.98	438.077	206.003	2.12275	2.1265	1.08593	0	1
Csp05184	AT2G01060	862.37	661.5	316	1063.76	1019.68	1743.07	638.92	1071.85	0.596354	0.596095	-0.745759	0	1
Csp05189	#N/A	7	7	3.99	120.18	128.87	216.97	6.66351	130.022	0.0563215	0.0513222	-4.15017	0	1
Csp05191	AT1G48520	1809.61	1581.05	780.41	4995.57	3540.93	6843.55	1480.89	4317	0.343144	0.343039	-1.54311	0	1
Csp05197	#N/A	1124.94	862.83	445.66	1969.67	1620	3000.57	856.01	1843.09	0.464647	0.464446	-1.10579	0	1
Csp05198	#N/A	177.38	130	53	832.96	493.74	1227.77	121.403	702.743	0.173577	0.172767	-2.52635	0	1
Csp05199	AT4G13370	2878.97	1785.96	835.63	422	178	679	1851.44	341.735	5.40875	5.41763	2.43529	0	1
Csp05202	AT3G24503	76	92	47	912.54	921	1880.95	79.8872	1013.79	0.0794351	0.0788095	-3.65408	0	1
Csp05221	AT3G24660	1853.53	1244.77	579	459	342.98	899.99	1249.68	457.643	2.72804	2.73064	1.44786	0	1
Csp05246	#N/A	920.51	713.58	338.12	248	143	530.9	684.91	241.144	2.83493	2.84018	1.50332	0	1
Csp05247	AT3G25160	306	215.03	103	23	15	42	214.326	21.526	9.67497	9.95245	3.27426	0	1
Csp05248	#N/A	364.36	241.29	178.63	5672.31	4576.22	9566.19	288.338	5462.48	0.0529064	0.052787	-4.24041	0	1
Csp05249	#N/A	72.66	33.71	14.37	372.39	311.31	535.45	38.5991	343.834	0.114062	0.112287	-3.13211	0	1
Csp05261	AT3G54000	246.95	282	95	32	39	63	215.26	37.3496	5.67589	5.76211	2.50485	0	1
Csp05265	AT2G37920	466.75	315	149	1487.23	1144	2295.91	317.337	1369.45	0.232118	0.231731	-2.10707	0	1
Csp05271	AT3G53840	107	83	27	14	19.98	9	71.3247	13.6399	5.02301	5.22604	2.32855	0	1
Csp05289	AT5G59890	2193.12	1366.12	620.18	2514.11	2480.42	4148.08	1401.1	2564.16	0.546538	0.546416	-0.871607	0	1
Csp05305	AT2G37300	483	298	106	58	28	27	287.015	34.8575	8.09177	8.23188	3.01645	0	1
Csp05306	#N/A	498.92	442.92	197.28	169.57	170.89	209.87	398.434	160.133	2.48168	2.48806	1.31132	0	1
Csp05308	#N/A	2714.4	2820.19	1377.24	6003.08	5070.78	11315	2502.6	6102.55	0.410158	0.410091	-1.28575	0	1
Csp05319	#N/A	462	333	128	88	63.04	35	307.655	59.0314	5.16244	5.211	2.36805	0	1
Csp05324	AT2G36400	1321	1405.01	674	73	36	106.07	1230.73	58.6805	20.7383	20.97	4.37423	0	1
Csp05330	AT1G73680	3	4	5	192	243	369.31	5.39297	225.562	0.026924	0.0239523	-5.21496	0	1
Csp05334	#N/A	304	212	146	35	13	18.88	241.897	20.1637	11.6282	11.9912	3.53956	0	1
Csp05341	AT2G37020	1651.53	1167.77	597.01	675.06	497.81	1118.13	1186.78	629.258	1.88502	1.88599	0.914577	0	1
Csp05350	AT1G74730	1399.15	1093.94	455.61	4772.87	4347.96	7261.6	1004.61	4615.22	0.217792	0.217676	-2.19897	0	1
Csp05364	AT2G19930	1663.3	1397.69	621.15	912.01	935.31	1550.56	1278.69	952.102	1.34277	1.34301	0.425207	0	1
Csp05369	AT1G19100	937.67	839.17	335	487.96	431.01	783.27	726.8	475.257	1.5285	1.52927	0.612117	0	1
Csp05398	AT3G16910	680.74	461.72	204	2953.93	2873.4	4878.77	454.566	2999.12	0.151764	0.151569	-2.7201	0	1
Csp05412	AT4G15810	687.43	610.67	282.99	1234.62	1162.38	1907.05	556.644	1213.08	0.459178	0.458871	-1.12287	0	1
Csp05413	#N/A	68	43	11	617	333	757	38.0895	478.104	0.081011	0.079687	-3.62574	0	1
Csp05414	AT3G16560	812.95	678	348	927.42	989	1628	653.329	992.063	0.658796	0.658559	-0.602097	0	1
Csp05419	AT4G15760	113.98	109	42.99	540.04	565.31	761.03	92.0888	536.196	0.172823	0.17176	-2.53263	0	1
Csp05420	AT3G16520	640.4	507	232	2573	1825.95	4215.97	477.649	2363.65	0.202317	0.202085	-2.30531	0	1
Csp05423	AT3G21390	466.07	298	121	757.14	635	1234.89	292.891	729.298	0.402179	0.401615	-1.31409	0	1
Csp05430	AT2G39090	959.21	836.92	369	438	442	705.97	754.452	446.881	1.68719	1.68825	0.75462	0	1
Csp05431	#N/A	0	1	0	125.85	217	436	0.316006	207.586	0.00487253	0.00157039	-7.68111	0	1
Csp05434	AT4G15630	685.87	684	405	149	101	192	661.797	124.668	5.28446	5.30813	2.40176	0	1
Csp05438	AT4G15563	145	136.23	54.95	518.97	558	891.76	116.557	552.896	0.211809	0.210827	-2.23917	0	1
Csp05444	AT4G15545	1185.48	1020.25	507.83	2520.46	2652.13	3761.91	962.93	2549.78	0.377822	0.377654	-1.40422	0	1
Csp05445	AT4G15530	106.41	57.22	34	3488.95	3148.58	7838.49	67.7558	3873.33	0.0176702	0.0174954	-5.82254	0	1
Csp05447	#N/A	47	55	27	211	207	307	47.4105	206.487	0.232204	0.229643	-2.10654	0	1
Csp05448	#N/A	426	449	312	1585	1239.81	2686	459.496	1515.07	0.303605	0.303288	-1.71973	0	1
Csp05449	#N/A	170	127	46	870	1002	1178	113.876	886.752	0.129105	0.128429	-2.95338	0	1
Csp05453	AT4G15440	38	136	97	4539.9	5428.18	8987.05	118.006	5271.3	0.0225161	0.0223884	-5.4729	0	1
Csp05459	AT3G21670	1629.99	1094.94	594.01	4437.88	4819.37	7919.97	1156.33	4804.39	0.240793	0.240684	-2.05414	0	1
Csp05477	AT3G54790	2593.01	2110.12	974	1250.93	1096.97	2183	1975.49	1250.81	1.57904	1.57936	0.659051	0	1
Csp05483	AT2G31200	318	199.01	103	2212.98	1732.49	2760.5	212.276	1916.29	0.111099	0.11078	-3.17008	0	1
Csp05484	AT3G54710	1151.19	799	402	248	136.36	296	812.955	191.401	4.23557	4.24721	2.08256	0	1
Csp05508	AT5G52220	252.03	248	113.29	48	33.8	117	218.14	51.734	4.17369	4.21594	2.06132	0	1
Csp05516	#N/A	304.76	225.01	109.97	520.28	583.84	1086.49	221.874	601.839	0.369392	0.36867	-1.43678	0	1
Csp05526	#N/A	3030.83	2936.17	1183	323	176.97	246	2487.57	220.926	11.2274	11.2593	3.48895	0	1
Csp05528	AT5G52882	452.46	515.87	150	870.87	877	1649.3	377.9	937.41	0.403577	0.403139	-1.30908	0	1
Csp05529	#N/A	399	292	122.98	123	89	224	275.49	118.133	2.32419	2.33192	1.21673	0	1
Csp05530	#N/A	15	41	26	403	348	738	34.2761	408.034	0.0855692	0.0840254	-3.54676	0	1
Csp05536	AT5G53300	1104.14	811.02	351	1762.09	1796.75	3067.87	770.507	1850.38	0.416626	0.416408	-1.26318	0	1
Csp05551	#N/A	726.2	586.29	282	1656.23	1573.85	2670.24	558.006	1655.11	0.337421	0.337146	-1.56738	0	1
Csp05553	#N/A	271	255.12	106	423	506	834	220.231	490.554	0.449728	0.448955	-1.15288	0	1
Csp05572	#N/A	186	105.43	51	7	2	0	114.453	3.05684	30.6604	37.3227	4.93831	0	1
Csp05582	AT3G19050	4995.1	3872.17	2054.6	1292.13	903.17	1710.27	3865.02	1100	3.51205	3.51362	1.81231	0	1
Csp05589	#N/A	1542.74	1192.04	523.02	651.05	649.22	989.09	1117.18	649.317	1.71977	1.72054	0.782217	0	1
Csp05592	AT3G18940	883.01	654	311.83	462	378	685	638.917	427.808	1.49266	1.49345	0.577887	0	1
Csp05594	AT3G19240	265	211	94.95	531	630.19	1031.1	197.322	610.821	0.323818	0.323055	-1.62675	0	1
Csp05623	AT2G36630	314.98	165.83	105	4655.17	6718.22	8539.78	202.383	5680.73	0.0357449	0.035628	-4.80612	0	1
Csp05629	AT2G36670	688.99	522.69	260.24	304.45	213.77	503.44	513.874	279.787	1.83458	1.83663	0.875449	0	1
Csp05631	#N/A	204	126	62	40	34	20	132.899	29.5679	4.41402	4.49353	2.14209	0	1
Csp05644	AT5G20850	583	394.49	167	89.18	55	31	383.799	55.746	6.81192	6.88372	2.76806	0	1
Csp05648	AT3G26060	2941.06	2282.16	1102.12	13648.2	10338.7	21653.8	2203.75	12628.1	0.174557	0.174512	-2.51823	0	1
Csp05660	AT2G45700	887.99	772	407	149.99	86	229.96	741.709	127.293	5.80042	5.82639	2.53616	0	1
Csp05662	AT3G43920	915.89	723	334	88	142	359	683.946	152.589	4.46639	4.48204	2.15911	0	1
Csp05666	AT5G21326	2690.38	2017.84	1019.06	1624.07	1438.84	2576.99	2001.2	1577.29	1.26864	1.26876	0.343281	0	1
Csp05670	AT5G20380	669.92	597.89	270.47	1860.23	1663.3	3156.88	539.756	1853.47	0.291481	0.291218	-1.77853	0	1
Csp05673	#N/A	14	11	4	85	54	118	9.69198	71.5345	0.143851	0.135608	-2.79735	0	1
Csp05677	AT5G20230	97	100	51	910	1524.92	1923.88	90.3889	1237.44	0.0735683	0.0730526	-3.76477	0	1
Csp05687	#N/A	114.18	94.72	37	19.5	31.2	20.79	83.5825	21.8676	3.7348	3.82091	1.90103	0	1
Csp05696	AT1G47490	1685.75	1453.85	729.17	2156.29	1927.03	3678.29	1375	2151.93	0.63908	0.638964	-0.645932	0	1
Csp05703	#N/A	17	67	21	475.08	722.98	997	39.6188	618.398	0.0651234	0.064082	-3.94068	0	1
Csp05707	AT3G23760	331	262	113	1364.6	1405.01	2261.82	242.197	1414.83	0.171594	0.17119	-2.54293	0	1
Csp05710	AT5G42630	112.95	65	26	8	10	4	66.4555	7.05726	8.65824	9.40471	3.11407	0	1
Csp05721	AT3G19800	529.21	436.39	255.13	982.13	1125.45	2003.61	443.032	1134.88	0.390753	0.390383	-1.35567	0	1
Csp05723	AT1G50240	221.74	126	76	41	25	72.7	146.805	37.3133	3.88045	3.93362	1.95622	0	1
Csp05731	AT3G19930	206	212	91	508	591.01	975	180.157	577.81	0.312624	0.311804	-1.6775	0	1
Csp05742	AT3G20000	1211.5	971.98	442	491.92	299	724.69	909.766	417.588	2.17665	2.17859	1.12211	0	1
Csp05760	AT3G18580	715.32	541.8	268.86	227.12	117.12	395.61	532.344	197.626	2.68772	2.69361	1.42638	0	1
Csp05772	AT3G16730	802.77	713.44	351.58	166.91	112	395.2	664.389	175.569	3.77317	3.78405	1.91578	0	1
Csp05777	AT3G16660	12	93	68	680.98	609.06	1145	78.3106	676.418	0.116685	0.115785	-3.09931	0	1
Csp05780	AT3G16630	2100.83	1742.04	738.41	929.71	901	1530.6	1576.54	941.737	1.67357	1.67407	0.742931	0	1
Csp05786	AT3G17030	572.98	460.03	209	228.97	158	341	430.35	201.843	2.12819	2.13204	1.08963	0	1
Csp05787	AT3G17040	2800.92	2244.98	1047	4859.94	5515.8	7746.52	2119.6	5159.53	0.410892	0.410814	-1.28317	0	1
Csp05791	AT3G17070	3	4	3	263	467.17	546.03	4.04271	365.072	0.0129632	0.0111008	-6.26943	0	1
Csp05808	AT1G48030	3482.99	2788	1367	13336	10365	20402	2678.51	12280.6	0.218152	0.218109	-2.19659	0	1
Csp05813	AT3G17700	256.32	339.99	155	916.77	1120.89	1877.66	276.446	1085.98	0.255037	0.254565	-1.97122	0	1
Csp05818	AT3G17800	2683.04	2327	1113.12	5227.41	4652.11	9518.15	2160.56	5331.06	0.405355	0.405278	-1.30274	0	1
Csp05825	AT3G17860	247	413	187	1874.61	2443	4397.57	318.781	2387.14	0.133795	0.133545	-2.90191	0	1
Csp05834	AT3G18030	1142.98	852	390	387	316.88	686	819.54	381.073	2.14851	2.15058	1.10333	0	1
Csp05837	AT3G18050	2650.94	1862	943.14	3556.76	3384.93	5770.81	1890.8	3563.52	0.530689	0.530599	-0.91406	0	1
Csp05853	AT5G46240	230.63	198.37	111.46	399.12	404.74	702.69	195.847	419.894	0.467307	0.466433	-1.09756	0	1
Csp05862	AT5G46410	466.99	401.84	180.13	715.94	799.25	1301.4	365.856	787.629	0.464978	0.46451	-1.10477	0	1
Csp05872	AT4G18010	88	173	84.1	1053.02	1097.61	2149.41	133.544	1178.05	0.113886	0.113368	-3.13434	0	1
Csp05874	AT4G17970	12	56	18	1158	1287	2719.99	32.8619	1395.93	0.0240299	0.0235483	-5.37903	0	1
Csp05880	AT5G46700	1912.01	1169.93	530	203.07	91	316	1207.63	164.19	7.32812	7.35467	2.87344	0	1
Csp05881	AT4G17900	68	85	40	274	380	562.06	70.9405	340.831	0.20976	0.208163	-2.25319	0	1
Csp05887	#N/A	113	83	36	637.01	722.53	890.42	78.9075	650.923	0.122166	0.121237	-3.03308	0	1
Csp05888	#N/A	684.16	609.9	264.95	3186.6	2769.78	5001.75	543.4	3064.73	0.177495	0.17731	-2.49415	0	1
Csp05889	AT4G17830	1071.52	937.93	462.16	433.34	442.99	703.36	877.468	445.149	1.96965	1.97115	0.977942	0	1
Csp05895	AT4G17760	493.56	464	183.69	160.99	157	225	394.574	155.349	2.53303	2.53983	1.34086	0	1
Csp05913	AT5G47120	1148.37	833.28	390.07	1200.78	1234.35	2284.07	815.025	1303.51	0.625453	0.625255	-0.677027	0	1
Csp05917	AT4G17530	941.94	1023.42	448.53	2361.73	2504.81	3905.5	862.744	2472.98	0.349052	0.348871	-1.51849	0	1
Csp05919	AT5G47240	853.95	656.06	314.98	987.1	1051.81	1698.59	634.398	1048.71	0.605192	0.604933	-0.724535	0	1
Csp05933	#N/A	492.2	266.47	184.3	11	9	3	332.224	7.50193	40.5964	44.2275	5.34328	0	1
Csp05937	AT5G58140	4473.14	3860.78	1991.73	12398.8	12813.5	22378.6	3687.91	13240.7	0.278566	0.278528	-1.84391	0	1
Csp05951	#N/A	974.5	754.91	354.25	482.01	462.29	665.88	722.418	460.773	1.56698	1.56783	0.647986	0	1
Csp05957	AT3G26570	2201.51	1630.33	901.79	9693.67	7756.99	14033.2	1676.82	8845.55	0.18963	0.189567	-2.39874	0	1
Csp05958	AT3G26580	1376.15	1061	430.68	3636.56	3214.82	5246.3	971.598	3423.65	0.283936	0.283792	-1.81636	0	1
Csp05963	AT3G26680	1301.98	941.99	427.19	367	235	332	913.01	273.73	3.3295	3.33536	1.7353	0	1
Csp05964	AT3G26700	187.91	185.2	97.83	549.22	527.3	957.6	171.756	565.322	0.30468	0.303833	-1.71463	0	1
Csp05965	AT3G26710	712.81	477.92	203	2719.9	2088.82	4188.19	467.063	2501.15	0.186967	0.186743	-2.41915	0	1
Csp05966	AT3G26760	736.99	454	248	141	129	263	495.957	146.316	3.37826	3.38946	1.75628	0	1
Csp05981	AT5G41050	151	176	118	1915	1207	2444	173.198	1564.95	0.11107	0.110679	-3.17046	0	1
Csp05983	#N/A	17	9	6	99	89	124	11.1635	89.9375	0.130879	0.124223	-2.93369	0	1
Csp05984	#N/A	20	15.22	10	95.36	72.99	111.87	16.5829	80.5515	0.212698	0.205966	-2.23312	0	1
Csp05987	AT5G40950	4419.01	3560.39	1690.64	12945.6	10065.5	21854.4	3376.12	12335.8	0.273725	0.273684	-1.8692	0	1
Csp05988	AT3G27050	357.14	274	105	559.99	503	848	247.152	538.139	0.459973	0.459282	-1.12038	0	1
Csp05991	AT3G27110	231.33	231	120	1694.01	1977.04	2583.35	212.1	1794.33	0.118549	0.118211	-3.07644	0	1
Csp05993	AT3G27160	1437.42	1317	604	5488.99	5384.98	9276.96	1184.89	5631.87	0.210489	0.210392	-2.24818	0	1
Csp06003	AT3G19480	1968	1678.57	852.9	2410.09	2114.5	3831.91	1600.42	2334.82	0.685551	0.685458	-0.544664	0	1
Csp06058	#N/A	209.58	159.22	96.05	21	6	51	167.786	19.4551	8.35988	8.62034	3.06348	0	1
Csp06061	#N/A	58.34	61	35.99	918.93	667.06	1691.72	58.2234	887.011	0.0663756	0.0656506	-3.9132	0	1
Csp06065	#N/A	183.57	80.97	31.61	0	0	0	93.0223	0	134.104	9303.23	7.06721	0	1
Csp06071	AT4G28950	1739.33	1017.68	495	208	115	159	1092.53	142.757	7.62065	7.6526	2.92991	0	1
Csp06079	#N/A	2613.53	2008.43	946.94	10650.1	12404.1	18270.9	1930.24	11681	0.165296	0.165247	-2.59688	0	1
Csp06080	AT4G28730	1168.62	893	437	2388	1716	3375	870.665	2092.87	0.41621	0.416018	-1.26462	0	1
Csp06089	AT4G28660	1023	626.87	290.85	3108	2298.84	5051.21	651.331	2880.09	0.226337	0.226152	-2.14346	0	1
Csp06099	AT2G40490	4157.13	3616.66	1698.53	9243.23	9590.11	15891.4	3333.47	9724.73	0.34283	0.342783	-1.54444	0	1
Csp06109	AT2G40610	197	222	110	5830.9	9638.64	10929.1	193.884	7599.69	0.0256017	0.0255134	-5.28762	0	1
Csp06110	#N/A	348.04	312	175	14	16	5	304.134	11.4108	25.1728	26.6308	4.65379	0	1
Csp06125	AT2G40780	766.85	632.11	289	343.01	343	569.87	587.419	352.271	1.6662	1.6675	0.73656	0	1
Csp06130	#N/A	81	76	34	183	171	304	67.31	183.647	0.368919	0.366552	-1.43862	0	1
Csp06132	AT2G40840	3114.34	2512.91	1237.03	5120.86	4858.12	8771.89	2411.26	5218.55	0.462128	0.462057	-1.11364	0	1
Csp06133	AT2G40890	1540.99	1122	557.92	2592.1	2540.91	4404.98	1118.17	2663.68	0.419935	0.419785	-1.25176	0	1
Csp06135	AT3G56630	316	150	80	1448.96	1403.22	2447.91	180.759	1479.94	0.122553	0.122145	-3.02852	0	1
Csp06137	AT2G40930	1144.99	969.03	447	632.75	653	1054.98	895.509	657.832	1.36092	1.3613	0.444582	0	1
Csp06141	AT3G56940	7979.54	7942.34	3832.87	50303.4	50188.6	90304.8	7101.17	52978.6	0.13405	0.134039	-2.89916	0	1
Csp06142	AT3G56930	241.12	176	74	410	385.02	792	166.122	434.497	0.383323	0.382346	-1.38337	0	1
Csp06143	#N/A	34.07	30.11	15	235.15	205	514.99	28.1969	255.795	0.112656	0.110267	-3.15	0	1
Csp06144	AT3G56910	2537.9	2300	1009	8623.18	6878.36	12497	2045.29	7863.57	0.260162	0.260097	-1.94252	0	1
Csp06149	AT3G56870	585.97	614.16	311	123	103	96.1	551.181	97.3447	5.62892	5.66168	2.49286	0	1
Csp06150	AT2G41050	263	252	126	439.96	432.89	660.48	230.739	435.107	0.531057	0.530315	-0.913061	0	1
Csp06159	AT3G43810	1691.69	1221.93	590.01	1740.41	1856.06	3297.83	1209.25	1910.7	0.633021	0.632889	-0.659675	0	1
Csp06160	AT2G41120	228.62	169.06	88	1407.6	1329.67	2035.31	170.242	1356.61	0.125941	0.125497	-2.98919	0	1
Csp06163	AT2G41140	1461.19	1111.61	488	588	681.15	1110.09	1047.64	664.034	1.57709	1.57769	0.657262	0	1
Csp06181	AT3G57080	514	352	207	182	123	296	380.051	164.544	2.30418	2.30964	1.20425	0	1
Csp06191	AT3G57180	998.27	1221	549	2027.51	1969.31	3373.5	1007.15	2062.49	0.488494	0.488323	-1.03359	0	1
Csp06201	AT3G54560	1443.81	953.98	518.89	248.25	160.06	574.86	1014.32	256.19	3.95121	3.95914	1.98229	0	1
Csp06206	#N/A	163.2	160	69	18	3	4.14	138.124	7.92946	16.0892	17.3985	4.00802	0	1
Csp06209	AT5G03900	1272.99	1147	562.01	3114.99	3221	5608.5	1061.54	3324.4	0.31946	0.319319	-1.64629	0	1
Csp06215	#N/A	1182.6	926.55	462	4950	5287.76	10105	901.656	5583.78	0.161583	0.161479	-2.62965	0	1
Csp06217	#N/A	398.05	301	153.68	66.99	68	109	298.822	68.6974	4.3161	4.34934	2.10973	0	1
Csp06220	AT3G10350	1497.95	1107.51	516	2043.8	1762.85	3327.06	1074.48	1984.78	0.541521	0.541362	-0.884911	0	1
Csp06223	AT3G10420	982.99	744.77	309	6001.05	6526.97	8771.24	690.796	6109.36	0.113173	0.113073	-3.1434	0	1
Csp06228	AT5G04410	1156	1007.93	450	1208	1264.72	2252.4	912.592	1310.4	0.696585	0.696426	-0.521628	0	1
Csp06230	AT5G04440	416	313.65	145.09	1202	1167.9	1870.1	301.527	1196.69	0.252404	0.251974	-1.98619	0	1
Csp06236	#N/A	431	514	366	1643.72	1265	2315.97	517.749	1469.1	0.352734	0.35243	-1.50335	0	1
Csp06241	AT3G11150	1381.93	857.02	357	112	56	162.05	858.847	90.1659	9.45962	9.52424	3.24178	0	1
Csp06251	AT3G10970	1072.15	789.85	373.63	1613.31	1330.79	2486.79	771.063	1516.89	0.508546	0.508323	-0.975549	0	1
Csp06258	AT5G05200	1147.41	901.75	479.67	4847.05	3969.63	7327.24	896.912	4518.06	0.198641	0.198519	-2.33177	0	1
Csp06272	AT5G04810	1175.25	1030.09	551.72	1682.31	1516.41	2956.58	993.102	1701.05	0.583988	0.58382	-0.775988	0	1
Csp06275	AT3G11200	1320.99	972.02	437.6	544.54	468.05	944.3	934.301	539.899	1.72957	1.7305	0.790412	0	1
Csp06284	#N/A	52	60	38	212	234	460	57.6725	247.325	0.235345	0.233216	-2.08715	0	1
Csp06292	AT5G05980	504	500.58	205	865	794.88	1675.83	423.142	911.446	0.464664	0.46426	-1.10574	0	1
Csp06299	AT2G23930	2169.72	1553.97	809	928.48	634.92	1499.66	1582.06	839.989	1.8827	1.88342	0.9128	0	1
Csp06304	AT3G19900	238	228	87	1168.01	1040	2053.02	190.547	1176.5	0.162459	0.161969	-2.62185	0	1
Csp06307	AT5G24120	430	520	224	3038.06	4606.27	6375.97	423.525	3948.52	0.10742	0.107264	-3.21867	0	1
Csp06313	#N/A	11.32	25.96	8.93	308.96	359.14	530	17.0749	338.607	0.0523826	0.0504549	-4.25477	0	1
Csp06315	AT2G02100	8130.58	5494.09	2284.87	1580.15	1248.32	3550.98	5320.34	1690.92	3.14553	3.1464	1.6533	0	1
Csp06321	#N/A	41	43	18	163.35	208	275.01	36.0357	184.451	0.198405	0.195411	-2.33348	0	1
Csp06327	AT2G02710	607	542	289.12	4079.72	4721.55	6821.52	518.886	4428.09	0.11732	0.117183	-3.09148	0	1
Csp06331	#N/A	47.96	83.65	35	303.84	393	507.89	62.1062	344.537	0.181919	0.180284	-2.45863	0	1
Csp06332	AT2G02790	1877.19	1650.13	734	901	900.77	1394.91	1488.36	904.686	1.64467	1.64516	0.717796	0	1
Csp06338	AT1G14270	1099.04	816.91	428	2180.88	1934.94	3403.64	823.073	2107.6	0.390729	0.39053	-1.35576	0	1
Csp06339	AT1G26880	3376.29	2714.81	1324	1854.29	1366.97	2684.98	2599.55	1650.41	1.57485	1.57509	0.655217	0	1
Csp06348	#N/A	87	95.95	42	16	15	9	80.5219	12.5292	6.14005	6.42243	2.61825	0	1
Csp06349	AT1G14030	769	637	323	1801.47	1436.31	2932.98	612.458	1707.53	0.358943	0.358685	-1.47817	0	1
Csp06352	AT1G14000	1088.5	993.64	465	1503.49	1635.08	2767.03	901.254	1645.41	0.547931	0.547741	-0.867935	0	1
Csp06353	AT3G11810	251	146	77	341	337	643	161.148	364.202	0.443537	0.442484	-1.17287	0	1
Csp06360	AT1G13900	1490.14	1003.72	432	1824.34	1640	2756.98	983.012	1752.49	0.561098	0.560926	-0.833675	0	1
Csp06372	#N/A	1029.17	911.06	433.8	445.71	331.08	690.38	839.196	406.674	2.06174	2.06353	1.04386	0	1
Csp06382	#N/A	39	137	62	615	420	995	94.9437	556.524	0.171642	0.170616	-2.54253	0	1
Csp06383	#N/A	3	7	1	136.5	99	184.09	3.64047	118.176	0.0365035	0.0308876	-4.77582	0	1
Csp06388	#N/A	1025	680.3	309.05	355	273	513	681.005	319.796	2.12703	2.12946	1.08884	0	1
Csp06394	#N/A	1039	720.98	383	1221.82	1156	1989.75	747.301	1223.2	0.611162	0.610943	-0.710372	0	1
Csp06396	AT1G66330	1264.55	1111.96	530.99	3228.11	4280.06	6001.85	1027.4	3820.07	0.269082	0.26895	-1.89388	0	1
Csp06400	AT1G66250	2952.51	1666.15	854.98	443.89	195.19	724.33	1845.11	364.344	5.05642	5.06409	2.33812	0	1
Csp06405	AT5G37630	1496.01	1318	641	260	144	466	1224.9	232.429	5.25721	5.26982	2.3943	0	1
Csp06410	#N/A	9	2	3	99	127	171	4.9173	112.997	0.0493965	0.0436018	-4.33945	0	1
Csp06418	#N/A	154	164	58	629.34	583.83	1019.69	129.652	624.854	0.208377	0.207504	-2.26273	0	1
Csp06425	AT1G66130	1694.99	1291.99	595	3985.56	4289.34	6589.85	1235.59	4195.39	0.294629	0.294513	-1.76303	0	1
Csp06428	AT5G37310	567.86	475.72	236.56	640	560.64	1116	452.629	639.554	0.708045	0.70773	-0.498088	0	1
Csp06429	#N/A	784.64	532.02	242.62	137.92	105.73	315	528.944	147.455	3.57494	3.58697	1.83792	0	1
Csp06430	AT1G65930	2685.77	2181.21	1069.97	1308.82	1481.39	2398.37	2086.04	1451	1.43744	1.43765	0.523505	0	1
Csp06434	AT5G37180	364.81	501.08	211.83	1503.68	1450.69	2435.96	392.961	1512.81	0.260098	0.259761	-1.94287	0	1
Csp06439	AT5G37150	9	4	3	56	63	130	5.54931	67.4682	0.0916598	0.0823868	-3.44757	0	1
Csp06440	AT1G65810	685	586	217	178	204	249.15	503.686	182.708	2.75009	2.75669	1.45948	0	1
Csp06442	#N/A	739	559	250	1192.15	1200.93	1915.48	530.993	1214.35	0.437587	0.437268	-1.19236	0	1
Csp06443	AT5G37020	6670	5276.22	2437.31	1987.63	2126.15	3655.36	4987.65	2162.04	2.3065	2.30692	1.2057	0	1
Csp06444	AT5G37010	2581.52	1713.08	863	407	210	465	1772.2	304.998	5.79952	5.81036	2.53593	0	1
Csp06452	AT1G65590	1856.04	1372.04	636.61	499	450.99	872.05	1329.42	503.995	2.63549	2.63773	1.39807	0	1
Csp06463	AT1G65470	1514.74	1496.08	752.97	216	171	451.03	1361.47	224.338	6.0531	6.06861	2.59767	0	1
Csp06465	AT5G36700	3257.04	2305.16	1105	30393.8	23352	48012.9	2292.31	28197.3	0.0813179	0.0812954	-3.62028	0	1
Csp06467	AT5G36740	1222	1349.07	699.72	206.01	165	223.04	1205.56	172.875	6.94953	6.97323	2.79691	0	1
Csp06469	AT1G65295	600.19	526.1	272.35	951.11	937.98	1882.04	500.83	1032.98	0.485186	0.484843	-1.04339	0	1
Csp06473	AT1G65260	1887	1377.27	675	5427.03	4148.9	7864.47	1364.76	4884.52	0.279509	0.279407	-1.83903	0	1
Csp06478	AT5G36170	1616.77	1192.78	543	2340.29	1787.12	3454.05	1149.49	2118.27	0.542808	0.542659	-0.881486	0	1
Csp06480	AT2G44870	696.14	480	251.01	2119.77	1997.6	3522.86	495.948	2133.59	0.232699	0.232452	-2.10346	0	1
Csp06481	AT1G65080	922	829	361	531.74	486	863.88	737.205	525.814	1.40149	1.40202	0.486964	0	1
Csp06490	#N/A	972.1	866	317	6542.59	3947.99	8471.45	731.772	5308.36	0.137966	0.137854	-2.85761	0	1
Csp06503	AT2G30410	1132.98	845.97	377.83	411	419.9	631.02	806.907	414.835	1.94354	1.94511	0.958687	0	1
Csp06506	AT5G36120	399.03	326.17	142.38	907.17	749.67	1164	299.393	806.182	0.371916	0.371379	-1.42695	0	1
Csp06508	AT5G33370	159	311	120	2268.29	2755.02	3951.76	219.218	2540.47	0.0865417	0.086294	-3.53046	0	1
Csp06514	#N/A	3317.69	2293.8	1210.41	9660.32	8744.08	16383.3	2375.11	9661.1	0.245897	0.245843	-2.02387	0	1
Csp06515	#N/A	918.3	869.86	416.3	3272.7	2924.21	5407.25	786.522	3230.51	0.243631	0.24347	-2.03723	0	1
Csp06546	AT2G18300	95.23	150	76	1334.46	1661.44	2603.3	122.623	1565.26	0.0787517	0.0783463	-3.66654	0	1
Csp06550	AT2G18245	227	191	98	515.52	423.01	762	183.52	477.329	0.385371	0.384484	-1.37568	0	1
Csp06551	AT4G36530	1008.79	847.97	422.21	6676	5513.71	9830.44	806.317	6186.64	0.13043	0.130333	-2.93865	0	1
Csp06553	AT4G36470	1279.98	770	404	351.94	300	427	837.48	311.08	2.68838	2.69212	1.42674	0	1
Csp06556	#N/A	1233.71	915	362	310.32	317.91	704.78	843.327	359.572	2.34275	2.34532	1.2282	0	1
Csp06565	AT4G36220	486	650.98	345.07	3378	2290.99	5852.76	560.715	3129.26	0.179368	0.179187	-2.47901	0	1
Csp06573	#N/A	1	2	2	61	78	104	2.23337	69.259	0.0419144	0.0323864	-4.57641	0	1
Csp06579	#N/A	325	240	121	563.16	506	849	239.14	540.474	0.443183	0.442473	-1.17403	0	1
Csp06596	AT2G17720	1057.74	769.18	374	355.52	340.05	565.03	761.162	354.426	2.14533	2.14756	1.1012	0	1
Csp06606	AT3G49500	1758.89	1399.76	712.92	755.26	724.88	1060.57	1365.3	725.639	1.88067	1.88151	0.911247	0	1
Csp06609	AT5G19855	288.26	178.41	91	969.99	645.49	1358.64	190.197	829.217	0.230019	0.229379	-2.12018	0	1
Csp06612	AT5G19760	1318.18	956.66	479.01	4633.67	2856.6	6976.85	956.699	3978.22	0.240618	0.240486	-2.05518	0	1
Csp06614	AT1G60660	1210.5	829.31	380.01	447.21	410.51	689.96	822.579	435.479	1.88748	1.88889	0.916462	0	1
Csp06652	#N/A	210	156	67	453.66	439	606.09	147.262	430.907	0.342814	0.341764	-1.5445	0	1
Csp06660	AT3G14000	333	256	132	143	84	179.16	253.631	113.995	2.21746	2.22481	1.14891	0	1
Csp06663	AT3G14020	663.98	504.18	254	255.34	214.29	338	497.532	230.179	2.15798	2.16145	1.10968	0	1
Csp06666	AT3G14100	5193.74	3716.46	1822.89	2492.88	2430.35	4207.22	3709.26	2551.09	1.45386	1.45399	0.539892	0	1
Csp06671	#N/A	950	686	335.8	364	279.85	653.19	682.034	353.526	1.9274	1.9292	0.946654	0	1
Csp06679	AT3G13560	886.07	638	319.02	239.23	185	300	639.484	206.658	3.08735	3.09431	1.62637	0	1
Csp06682	AT1G55320	882.61	852.9	406	1788.93	1470.89	3115.38	765.247	1752.48	0.436891	0.43667	-1.19466	0	1
Csp06684	#N/A	404.2	306	123	3364.14	3175	4703.04	281.233	3208.72	0.0878452	0.0876494	-3.50889	0	1
Csp06692	AT1G55580	67.95	39	26	0	0	0	46.9398	0	68.1656	4694.98	6.09097	0	1
Csp06706	#N/A	3335.17	2889.76	1346.01	22438.3	25816.7	37116.6	2659.37	24219.1	0.10983	0.109805	-3.18665	0	1
Csp06720	AT1G55810	703	653.53	288.02	125	140	163	577.493	124.729	4.60977	4.62971	2.2047	0	1
Csp06730	AT3G13224	1265.15	1149.41	491.85	677.62	521.97	966.52	1012.96	608.176	1.66481	1.66556	0.735357	0	1
Csp06739	AT3G13150	689.55	588.01	264	232	117	384.01	537.195	196.877	2.72247	2.72849	1.44492	0	1
Csp06742	AT3G13120	578.84	592.92	267.91	1561	1212.39	2235.01	513.587	1406.29	0.365521	0.365211	-1.45197	0	1
Csp06743	#N/A	821.04	476.45	247	2196.04	1784.32	3099.03	523.481	1997.41	0.262338	0.262084	-1.9305	0	1
Csp06745	AT3G13080	262	227	113	1034	1117	2033.91	213.811	1155.33	0.185558	0.185073	-2.43005	0	1
Csp06754	AT3G08520	1005.49	737.04	320.86	414.67	349.95	603.6	702.01	385.533	1.8194	1.82086	0.86346	0	1
Csp06759	AT1G44000	882.01	620	294	2930.57	2896.04	4581.25	615.884	2939.4	0.209715	0.20953	-2.2535	0	1
Csp06764	AT1G30380	6317.95	4578.11	2084.87	22331.2	26154.1	38476.8	4440.7	24578.2	0.1807	0.180677	-2.46833	0	1
Csp06765	AT1G30330	11005.1	8589.01	3749.36	1786	1637.39	3247.73	8008.85	1837.69	4.35682	4.35808	2.12328	0	1
Csp06767	AT2G34620	1047.96	714.59	355	1794.21	1823.64	2979	728.628	1852.81	0.393484	0.393258	-1.34562	0	1
Csp06780	#N/A	87105.2	77759.7	33545.9	352944	431012	621242	69092.5	397410	0.173858	0.173857	-2.52402	0	1
Csp06784	#N/A	338.42	277	135	563	490.98	959.96	263.653	557.428	0.473642	0.472991	-1.07813	0	1
Csp06788	AT1G29630	458.96	409.04	206	78	69	173	383.581	85.6447	4.45059	4.47834	2.154	0	1
Csp06801	AT1G29270	753.72	782.13	286.14	135	114	189.02	629.598	124.029	5.05337	5.07588	2.33725	0	1
Csp06812	AT2G34050	769.76	515	249	304.89	221	365.99	524.137	254.8	2.05416	2.05701	1.03855	0	1
Csp06813	AT2G34040	1522.83	1184.34	568	392	353.01	646.24	1140.11	387.64	2.93767	2.94112	1.55467	0	1
Csp06824	AT1G28440	4117.82	3469.01	1932.06	1471.78	1341.99	2480.92	3434.6	1472.35	2.3321	2.33272	1.22163	0	1
Csp06844	#N/A	63	49	21	550.53	471	644.6	45.4813	482.52	0.0955679	0.0942767	-3.38733	0	1
Csp06858	AT1G02740	719.9	507.72	265.86	292	313.43	533.05	520.699	317.211	1.64008	1.64147	0.713768	0	1
Csp06865	AT1G45474	793	783.26	369	2657.99	2733.48	4858	695.76	2845.91	0.244663	0.24448	-2.03113	0	1
Csp06867	#N/A	89	63	37	203	194	373.46	67.2361	212.566	0.318547	0.316338	-1.65042	0	1
Csp06870	AT1G45231	508.01	389.83	203.99	176.6	216.49	281.3	388.47	193.187	2.00721	2.0108	1.00519	0	1
Csp06871	#N/A	708.06	528.87	197	160.37	125	347.45	477.92	168.398	2.83045	2.83794	1.50103	0	1
Csp06888	AT1G74670	41.36	63	39	513.2	718.2	978.95	56.6239	625.804	0.0914964	0.0904964	-3.45014	0	1
Csp06892	#N/A	4	29	14	1655.12	2360	4020.67	19.6204	2208.03	0.0091995	0.00889039	-6.76423	0	1
Csp06904	AT1G50360	1007.15	945.99	439.19	2857.85	2563.58	4347.77	848.344	2749.16	0.308758	0.308585	-1.69545	0	1
Csp06905	AT1G49630	3486.57	3179.8	1734.87	10491	6977.41	15716.6	3051.58	9173.17	0.332714	0.332664	-1.58765	0	1
Csp06911	#N/A	40	38	10	263	375	570.01	28.8035	336.967	0.0873717	0.085506	-3.51669	0	1
Csp06931	AT5G40700	939.05	527.15	281.47	5038.17	4506.35	7453.21	592.407	4799.24	0.123565	0.12344	-3.01665	0	1
Csp06938	AT3G27430	2247.21	1593.08	779.99	990.2	863.97	1472.86	1594.29	937.097	1.70079	1.7013	0.766202	0	1
Csp06946	#N/A	124	109	43	12	7	7	94.6116	7.92834	11.0477	11.9196	3.46567	0	1
Csp06952	#N/A	224	180	76	46	40	79	164.437	45.6176	3.56539	3.60412	1.83406	0	1
Csp06962	AT2G13690	1129	947	414	529	528	871.4	862.253	541.424	1.5918	1.59255	0.670659	0	1
Csp06964	AT4G33500	2466.78	1976.27	934.07	5725.63	5838.22	9341.06	1874.54	5885.96	0.318558	0.318478	-1.65037	0	1
Csp06965	#N/A	74	71	36	11	19	9	65.3225	12.2859	5.08453	5.31336	2.34611	0	1
Csp06982	AT4G33580	918.07	593.73	296.54	1894.84	1518.27	3026.18	618.352	1786.86	0.346312	0.34606	-1.52986	0	1
Csp06994	#N/A	320	185.54	127	60	61.28	40	224.725	50.0425	4.44261	4.48999	2.15141	0	1
Csp07003	#N/A	2213.63	1204.99	618	220	112	113	1353.86	136.423	9.87846	9.92328	3.30429	0	1
Csp07006	AT2G14530	575.14	428.36	175	246.99	246	418	397.93	254.851	1.55988	1.5614	0.641439	0	1
Csp07011	#N/A	500.05	471	236	1420.64	1353.76	2158.97	433.732	1394.52	0.31137	0.31103	-1.6833	0	1
Csp07014	AT3G52950	1247.91	963.53	500.32	3303.03	2860.13	5969.39	955.612	3331.11	0.287024	0.286877	-1.80075	0	1
Csp07016	AT4G33770	300.14	236.14	107.54	398.5	432.5	771.52	222.59	443.489	0.502691	0.501919	-0.992256	0	1
Csp07028	#N/A	201.02	191	88.9	56.95	61.85	116.29	170.852	64.6103	2.62675	2.6441	1.39328	0	1
Csp07041	#N/A	81	94	35	533.78	435.27	751	73.6732	485.602	0.152934	0.151733	-2.70902	0	1
Csp07051	AT4G34215	685.87	533.48	280	200	127.01	244	529.841	161.514	3.27065	3.28033	1.70958	0	1
Csp07052	AT4G34200	2973.99	2497.45	1225.92	898.16	446.01	1354.61	2363.63	733.077	3.22214	3.22423	1.68802	0	1
Csp07053	#N/A	634.54	416.34	200	1188.23	1122	1859.61	425.925	1173.57	0.363312	0.362938	-1.46072	0	1
Csp07057	AT4G35220	667.74	473.01	267.04	937.41	917.13	1490.8	497.43	942.052	0.528378	0.528033	-0.920357	0	1
Csp07072	AT4G34090	440.88	311.04	173.78	1307.26	1065.13	2232.41	326.319	1268.24	0.257709	0.257306	-1.95618	0	1
Csp07079	AT2G15620	1809.36	968.98	441.96	5984.57	4242.81	8673.9	1058.91	5267.85	0.20112	0.201016	-2.31387	0	1
Csp07086	AT1G49970	1028.48	963.84	425.69	2367.06	1915.51	4089.48	850.226	2301.25	0.369654	0.369466	-1.43575	0	1
Csp07097	AT2G07170	2706.96	1747.93	828.86	324.14	204	505.28	1791.66	283.254	6.31218	6.3251	2.65814	0	1
Csp07098	AT2G07050	3457.99	2758.12	1287.32	2160.53	1882.99	3273.37	2608.99	2055.95	1.2689	1.26899	0.343583	0	1
Csp07116	#N/A	1676	1003	488	4161.58	3192	6433.88	1067.26	3830.64	0.278743	0.278613	-1.84299	0	1
Csp07118	AT2G06200	1003.75	530.01	205.04	37	13	9	557.956	18.8405	28.5913	29.5996	4.8375	0	1
Csp07128	#N/A	4209.16	3149.23	1603.11	959.31	625	1736.16	3134.4	894.451	3.50232	3.50425	1.80831	0	1
Csp07136	AT5G35630	4638.92	3604.83	1942.97	37407.1	27448	63517.4	3615.74	35134.3	0.10293	0.102912	-3.28027	0	1
Csp07142	#N/A	1975.57	1534	676	2578.92	2161	3956.12	1437.21	2432.98	0.590837	0.590721	-0.759169	0	1
Csp07143	AT2G04842	503.56	458.67	215.86	1539.12	1332.19	2765.42	417.12	1548.75	0.269656	0.269331	-1.89081	0	1
Csp07150	AT3G51510	286	234.1	136	521.97	629.58	999	237.609	601.109	0.395987	0.395295	-1.33647	0	1
Csp07155	AT5G35770	78	40	19	0	1	0	45.0535	0.3574	43.3151	122.655	5.4368	0	1
Csp07165	AT2G04235	1565.49	1513.71	820.69	324.9	174.03	336	1425.51	238.66	5.95845	5.97276	2.57494	0	1
Csp07173	AT2G04039	569.25	540.11	288.88	6859.14	6357.02	10975.7	508.648	6780.27	0.0751142	0.0750202	-3.73477	0	1
Csp07187	AT3G18890	1066.55	1237.99	520.02	9091.12	10742.2	16403.3	1010.1	10188.8	0.0992003	0.0991394	-3.33351	0	1
Csp07193	AT1G75180	523.97	481.08	211	852.03	1007.91	1503	426.045	948.391	0.449635	0.449236	-1.15317	0	1
Csp07194	AT5G42710	210.01	179.18	69.99	299.64	236	460	156.608	277.362	0.565727	0.564648	-0.821823	0	1
Csp07202	AT5G01630	2001.57	1966.45	1062.39	360.79	258.08	359.37	1841.25	285.42	6.43772	6.45084	2.68655	0	1
Csp07209	AT5G02050	1778	1271.01	692	614	244	846.84	1315.29	463.409	2.83553	2.83826	1.50362	0	1
Csp07211	#N/A	661	420	232	159	107	103.82	455.33	112.376	4.03298	4.05157	2.01185	0	1
Csp07222	AT3G09210	1182	1145.99	551	2537.1	2245	4032.37	1030.94	2464.38	0.418499	0.418337	-1.2567	0	1
Csp07231	AT5G01220	1092.3	957.99	453	2842	2455.26	4650.98	882.841	2766.29	0.319314	0.319145	-1.64695	0	1
Csp07234	AT5G01240	432.4	600.07	341.01	2048.98	2568.84	4535.25	528.427	2518.22	0.210061	0.209845	-2.25112	0	1
Csp07243	AT3G08920	308	239	125	762	751.03	1078.82	237.255	740.92	0.320858	0.320226	-1.63999	0	1
Csp07244	#N/A	849.78	529.91	279.9	6645.95	4165.36	10562.1	569.803	5842.22	0.0976398	0.0975334	-3.35639	0	1
Csp07252	#N/A	567.35	524.89	257.11	948.07	1027.47	1774.04	481.912	1042.17	0.462772	0.462417	-1.11163	0	1
Csp07253	#N/A	489.99	400	189	190.05	189.45	397	377.038	211.355	1.78133	1.78388	0.832955	0	1
Csp07264	AT4G32010	587.57	432.63	208.11	727	650	1184.81	424.754	714.476	0.594893	0.594503	-0.749297	0	1
Csp07270	AT5G01920	816.98	637.19	300	2301.23	1819.12	3463.6	609.038	2118.56	0.287713	0.287481	-1.7973	0	1
Csp07275	AT3G08650	359	294.1	126.36	643	666.96	1283	268.392	712.233	0.377442	0.37684	-1.40567	0	1
Csp07276	AT3G08640	1572.39	1163.5	610.12	509.1	456.12	1107.1	1174.41	556.607	2.10855	2.10992	1.07625	0	1
Csp07289	AT1G61670	1555.63	1214.42	524.5	729.64	759.67	1181.7	1128.49	753.928	1.49635	1.49681	0.581449	0	1
Csp07297	AT2G38480	15	4	6	62	40.14	96	9.0813	54.4491	0.177344	0.166938	-2.49538	0	1
Csp07305	#N/A	600.97	379	162.01	729	673	1179.96	380.048	722.387	0.526558	0.526106	-0.925336	0	1
Csp07309	AT2G38310	12	23	15	216.01	273	381.99	20.4083	246.874	0.0852563	0.0827039	-3.55205	0	1
Csp07315	AT5G54960	1069.83	680.85	413.2	3897.96	3455.55	6596.13	762.75	3869.35	0.197271	0.197128	-2.34175	0	1
Csp07317	AT2G38280	1132.94	993.59	368.91	211.1	208.94	325.84	847.524	211.013	4.00649	4.01631	2.00234	0	1
Csp07320	AT3G51850	3332.93	2727.98	1306.24	1567.98	1224	2621.19	2580.84	1490.66	1.731	1.73134	0.791607	0	1
Csp07321	#N/A	111	63	38	808.17	633.05	1463	73.4354	791.675	0.0935597	0.092771	-3.41797	0	1
Csp07322	#N/A	114	75	55.11	1084.6	824.04	1525.38	89.5322	965.001	0.0934359	0.0927888	-3.41988	0	1
Csp07327	AT2G38090	103.91	85.97	49	540	552	941.99	86.3402	567.917	0.153072	0.152044	-2.70772	0	1
Csp07328	AT2G38080	380.06	335.68	110	740.02	674.59	1018.99	275.774	694.181	0.397872	0.397274	-1.32962	0	1
Csp07337	#N/A	4122.61	3470.38	1553	2386.65	2300.6	3652.94	3180.32	2357.4	1.34898	1.34908	0.431865	0	1
Csp07338	AT2G37960	305.92	285.39	135.99	67.98	46	66.13	258.812	52.5207	4.87624	4.92707	2.28577	0	1
Csp07364	AT3G60190	1944.93	1369.91	703.93	499.71	392.1	757.55	1396.52	460.095	3.03219	3.03523	1.60036	0	1
Csp07394	AT2G46220	545	456.05	201	1176.01	1510.69	2111.45	416.665	1359.18	0.306913	0.306561	-1.7041	0	1
Csp07407	AT2G46470	2811.23	2194.81	1081.06	1416.81	1061.02	2003.07	2129.33	1257.18	1.69335	1.69373	0.759881	0	1
Csp07412	AT3G61630	30	36	18	91	74	165	31.0615	90.1679	0.349527	0.344558	-1.51652	0	1
Csp07414	#N/A	382	227	116	81	58	74	245.969	62.7527	3.88749	3.91918	1.95884	0	1
Csp07420	#N/A	879.49	930.74	428.05	3077.31	3069.27	5576.4	803.948	3251.09	0.247448	0.247288	-2.0148	0	1
Csp07421	#N/A	833.04	774.76	415.03	2106.03	2588.59	4325.45	734.204	2502.06	0.293637	0.293443	-1.76789	0	1
Csp07423	AT2G46850	151	107	56	7	7	6	109.536	6.0538	16.3246	18.0656	4.02898	0	1
Csp07427	#N/A	65	75	36	416	328	534	64.3266	364.097	0.178251	0.176697	-2.48801	0	1
Csp07428	#N/A	8	13	7	84	76	120	10.8428	79.466	0.143974	0.136554	-2.79612	0	1
Csp07436	#N/A	457.83	253.09	118.11	62	57	32	274.679	47.5687	5.70523	5.77335	2.51228	0	1
Csp07442	#N/A	170	167	82	30	40	28	150.821	29.9798	4.93892	5.0294	2.3042	0	1
Csp07447	#N/A	160	105	63	44	27	70	115.89	38.4873	2.97525	3.01059	1.57301	0	1
Csp07450	AT5G47500	2605.53	2000.58	1243.07	558.65	280.89	818	2125.68	452.259	4.69442	4.70005	2.23095	0	1
Csp07454	AT5G47560	616	485.23	226	5243.06	8670.04	12425.6	460.592	7358.62	0.0626813	0.0625935	-3.99582	0	1
Csp07457	AT4G17240	1207.52	846.67	367.62	216.99	100	402.55	818.952	189.518	4.30904	4.32107	2.10737	0	1
Csp07465	AT5G47750	1280.54	837.68	406.3	288.01	259	677.8	860.561	325.613	2.63938	2.64284	1.4002	0	1
Csp07466	AT5G47770	254.15	160.55	88.62	75.46	76.09	125.9	174.382	77.8307	2.22949	2.24037	1.15671	0	1
Csp07481	AT1G33990	330	232.11	154.93	540	465	834	260.809	515.047	0.507048	0.506389	-0.979805	0	1
Csp07483	AT1G34000	307	226.01	108	1035.92	1049.99	1645.29	221.422	1053.65	0.210671	0.210155	-2.24693	0	1
Csp07489	AT4G09750	807.15	598.08	329	2609.9	2129.95	3453.14	613.79	2330.81	0.263558	0.26334	-1.92381	0	1
Csp07494	AT1G34130	3255.38	2729.15	1290.01	1874.86	1564.01	3007.14	2550.78	1792.68	1.42272	1.42288	0.508652	0	1
Csp07500	#N/A	1175.5	845.82	436.78	7709.89	5858.05	11382.2	857.335	6968.55	0.123117	0.123031	-3.0219	0	1
Csp07507	AT4G09630	699.01	556	243	784	646	1246.02	515.277	744.46	0.692437	0.692153	-0.530245	0	1
Csp07514	AT4G09350	614.42	653.92	259.01	2824.57	3205.38	4863.38	535.789	3071.39	0.174633	0.174448	-2.5176	0	1
Csp07519	AT4G09040	1072.21	1106.9	475.71	1807.42	1819.64	3238.12	940.185	1908.06	0.49293	0.492747	-1.02054	0	1
Csp07520	#N/A	1135.88	1135.4	513.58	273.99	255.83	509	990.746	285.749	3.46117	3.4671	1.79126	0	1
Csp07521	AT1G77940	2482.01	1696.43	772.98	957.96	698	1496.68	1681.18	871.796	1.92766	1.92839	0.946852	0	1
Csp07522	AT4G08550	320	268	129	55	25	21	252.133	31.5716	7.83479	7.98387	2.96989	0	1
Csp07550	AT1G44170	1365.81	925.26	434.41	2040.84	1997.58	3365.44	928.626	2075.43	0.447625	0.447441	-1.15964	0	1
Csp07567	#N/A	227	149	63.03	305	244	503	146.638	290.686	0.505643	0.504472	-0.983809	0	1
Csp07577	AT1G43670	481.18	446.94	230.01	7689.42	6749.19	11260.8	417.347	7255.71	0.0576105	0.057521	-4.11752	0	1
Csp07578	AT1G43650	107	79	33	33	16	19	74.1114	20.591	3.5139	3.59796	1.81307	0	1
Csp07602	AT5G13940	321.44	213.56	92	79.01	48	89	210.312	61.5378	3.39045	3.41721	1.76148	0	1
Csp07612	#N/A	63	43	37	0	1	0	54.3873	0.3574	52.1517	148.06	5.70464	0	1
Csp07618	AT3G01810	2616.92	1977.99	972.99	2956.01	2603.93	4917.99	1939.06	2911.42	0.666099	0.66602	-0.586191	0	1
Csp07619	AT5G14210	922.79	603	326	1943.71	1460.71	2839.77	642.356	1745.04	0.368356	0.368107	-1.44083	0	1
Csp07621	AT5G14230	586	397	152	98	48	114	375.219	72.9329	5.10537	5.14414	2.35202	0	1
Csp07626	AT5G50960	1658.04	1335	618	1000.26	875	1493	1255.43	948.466	1.32341	1.32364	0.404255	0	1
Csp07630	AT3G01670	79	56	26	971	825	1549.88	55.0866	932.277	0.059793	0.0590983	-4.06388	0	1
Csp07632	AT5G14420	1761.57	1519.22	690.22	966.82	823.58	1629.96	1388.4	946.52	1.4665	1.46684	0.55238	0	1
Csp07641	#N/A	10	28.04	16	2888.8	1916.96	4270.49	22.1739	2512.83	0.00909985	0.0088282	-6.77994	0	1
Csp07642	AT3G01500	184.19	199	120.1	21711.2	15994.6	31954.8	190.218	19424.5	0.00982832	0.00979321	-6.66884	0	1
Csp07646	AT3G01480	2440.53	2022.45	989	9559.74	7950.35	15183.2	1919.63	9101.76	0.210968	0.210908	-2.24491	0	1
Csp07647	AT5G14880	1684.93	1526.34	749.99	3500.58	4105.65	6372.59	1411.76	3923.67	0.35992	0.359808	-1.47425	0	1
Csp07652	#N/A	655.94	468.77	277.13	2160.05	2036.86	4011.5	499.939	2259.63	0.221489	0.221251	-2.17469	0	1
Csp07656	AT5G15080	1688.02	1214.22	534.07	583.02	575.72	837.31	1168.13	569.679	2.04922	2.05049	1.03507	0	1
Csp07688	#N/A	84	99	51	332	291	676	86.8086	351.405	0.248528	0.247055	-2.00852	0	1
Csp07689	AT2G45340	2610.64	2179.86	863.18	445	288	774	1927.14	407.902	4.71814	4.72442	2.23822	0	1
Csp07699	AT3G60670	129.03	120	73	19	7	11	119.605	11.077	10.2161	10.7887	3.35277	0	1
Csp07704	#N/A	947.95	640.12	324.67	362.85	325.83	665.34	659.506	372.025	1.7713	1.77273	0.824807	0	1
Csp07717	AT2G45000	1587.04	1425.83	740	630	520.15	1133.02	1348.67	625.169	2.156	2.15727	1.10836	0	1
Csp07729	#N/A	1643.45	1218.03	604.1	837	735.97	1160.01	1205.42	777.004	1.55088	1.55136	0.633083	0	1
Csp07733	AT3G60320	1876.61	1344.17	708.92	2088.95	1772.12	3564.78	1374.6	2051.14	0.670273	0.670163	-0.577178	0	1
Csp07734	AT2G44830	775.85	614	256	262	209	544.73	561.677	272.206	2.0607	2.06339	1.04314	0	1
Csp07765	AT2G44210	175.86	133.54	66.82	2615.74	1752.72	3416.15	131.47	2190.49	0.0603184	0.0600229	-4.05126	0	1
Csp07769	#N/A	608	446.16	206.13	1482.57	1060.86	1935.09	432.822	1265.41	0.342403	0.342045	-1.54623	0	1
Csp07773	#N/A	530	392.95	209	227	151	374	398.36	205.337	1.93684	1.93998	0.953705	0	1
Csp07774	AT1G03090	1017.05	798	380.01	1184.99	1057.78	1907.37	764.11	1159.16	0.659398	0.659196	-0.600778	0	1
Csp07788	AT1G02970	775	514.23	261	122.69	103	100	533.311	98.0274	5.40899	5.43997	2.43536	0	1
Csp07789	AT1G02950	25.97	36	17	108.97	128	171.99	29.3745	116.889	0.255751	0.251365	-1.96719	0	1
Csp07791	AT1G02910	1124.03	946.91	440	3265.22	2563.19	5621.56	878.53	3142.19	0.279752	0.279594	-1.83778	0	1
Csp07792	AT4G02500	2680.02	1976	905.83	2929.03	2621.13	5144.01	1908.93	2954.12	0.646278	0.646196	-0.629773	0	1
Csp07797	AT4G02460	1163.99	985	488	444.15	321.06	665.98	933.007	397.65	2.34394	2.34627	1.22893	0	1
Csp07799	#N/A	3541.98	2795.97	1264.93	1713.09	1253.92	2682.55	2626.93	1562.27	1.68117	1.68147	0.749468	0	1
Csp07801	#N/A	172.03	169	125.59	1166.06	1708.67	2190.46	181.391	1442.54	0.126167	0.12575	-2.98659	0	1
Csp07805	AT4G02380	33	33	22	2920.57	2900.59	4051.9	33.5673	2830.93	0.0121012	0.0118608	-6.3687	0	1
Csp07806	#N/A	688	531	255	165	91	184	512.714	124.834	4.08987	4.10692	2.03205	0	1
Csp07811	AT4G02290	4670.25	4207.74	2356.64	609.58	523.88	1368.7	4093.41	667.197	6.12985	6.13515	2.61585	0	1
Csp07812	#N/A	205.32	171.81	86.07	48.43	60.65	64	163.957	50.7861	3.19814	3.22795	1.67723	0	1
Csp07815	AT4G02260	2411.23	2188.36	1126.76	7675.07	8308.67	14393.4	2057.7	8439.98	0.243867	0.243805	-2.03583	0	1
Csp07819	AT1G02730	3328.33	2440.01	1339.53	638.95	341	1066.48	2511.16	550.717	4.55528	4.55973	2.18754	0	1
Csp07833	AT4G02030	1503.39	1170.48	554.73	765.6	519.14	1048.06	1121.89	653.044	1.71718	1.71794	0.78004	0	1
Csp07841	AT4G01940	715	512	211	1709	1337	2682.01	483.784	1590.49	0.304479	0.304178	-1.71559	0	1
Csp07849	AT4G01883	101	75	35.02	811.85	516.51	1133.9	72.7046	684.889	0.107066	0.106168	-3.22342	0	1
Csp07853	AT1G02520	109	135.07	52	496.87	465.18	667.83	105.16	467.171	0.226256	0.225115	-2.14397	0	1
Csp07860	AT1G02335	366.01	266	94	887.77	615	1228.43	239.425	764.553	0.313784	0.313166	-1.67216	0	1
Csp07866	AT1G01050	466.71	350.92	160.16	136.54	124.48	152.37	336.212	120.899	2.7707	2.78079	1.47025	0	1
Csp07870	#N/A	885.64	828.02	380	2004.6	1450.36	3355.86	740.593	1865.79	0.397158	0.396935	-1.33222	0	1
Csp07876	AT1G01120	240	289	207	1210.13	991.02	2076.94	291.341	1177.91	0.247785	0.247345	-2.01284	0	1
Csp07880	#N/A	31	51	35	209	171.65	401	47.5299	212.14	0.226598	0.224087	-2.14179	0	1
Csp07884	#N/A	301	224	112	1085	922.15	1891	221.981	1073.93	0.207215	0.206707	-2.2708	0	1
Csp07887	#N/A	363	197	99	61	37	29	220.24	39.4811	5.49873	5.57721	2.4591	0	1
Csp07895	#N/A	76	52	19	12	11	5	48.3434	8.95462	5.08026	5.3938	2.3449	0	1
Csp07897	AT1G01320	7525.91	7187.78	4146.92	19137.9	15731.1	34318.4	6960.84	18946	0.367427	0.367404	-1.44447	0	1
Csp07900	AT4G01100	660.81	567.09	299	1229.48	1098.83	1911.65	546.997	1189.58	0.460141	0.459828	-1.11985	0	1
Csp07912	#N/A	44	30	18	127.98	88	215	32.6809	117.627	0.2821	0.277896	-1.82572	0	1
Csp07914	AT1G01490	144.7	106.99	52.81	329.87	240.36	546.19	105.797	306.416	0.346763	0.345295	-1.52798	0	1
Csp07921	#N/A	682	542.48	229	2948.63	3883.21	5637.74	497.282	3511.31	0.141794	0.141625	-2.81813	0	1
Csp07925	#N/A	180.96	169.01	61	37	23	15	140.03	23.6244	5.78576	5.92525	2.53251	0	1
Csp07928	AT4G00360	48.14	106.1	56.94	1947.76	2319.67	4628.37	84.0581	2414.08	0.0350993	0.0348239	-4.83242	0	1
Csp07929	AT4G00400	901	1047.59	672	3537.08	3317.14	6896.17	1010.97	3759.65	0.269037	0.268903	-1.89412	0	1
Csp07931	AT1G01670	53	42	16	204	261.95	330.84	37.3826	228.592	0.166084	0.163571	-2.59001	0	1
Csp07943	AT3G14890	1448.95	1190.34	568	368.91	289	769.07	1123.46	381.808	2.93893	2.94242	1.55529	0	1
Csp07946	#N/A	4628.69	2913.24	1450	773.02	562.78	986.21	3061.8	658.651	4.64473	4.64854	2.21559	0	1
Csp07949	AT3G14850	225	128	61	714	519	1172	138.129	660.723	0.209893	0.209069	-2.25227	0	1
Csp07955	AT3G14770	333	202	71	636	695.89	1167.09	195.384	696.857	0.2811	0.280389	-1.83085	0	1
Csp07958	#N/A	268	251	109	55	22	117	220.201	49.8587	4.36928	4.41583	2.1274	0	1
Csp07966	AT3G17670	502.94	333.94	163.97	818.88	765.85	1462	342.516	842.519	0.40703	0.406545	-1.29679	0	1
Csp07974	AT3G14570	1470.82	1281.56	559.53	718	614.99	1240.08	1152.06	710.097	1.62178	1.62239	0.697581	0	1
Csp07992	#N/A	9345.43	6977.72	3681.15	4603.12	3954.33	7307.1	7036.89	4426.92	1.58947	1.58957	0.66855	0	1
Csp07993	#N/A	12921.5	9740.92	5004.34	5379.97	5762.83	8923.22	9701.35	5659.1	1.7142	1.71429	0.777538	0	1
Csp07994	AT1G53920	3226.92	2431.41	1088.59	365.11	194.2	328.27	2313.56	257.763	8.95395	8.97521	3.16252	0	1
Csp07997	#N/A	2410	1589.88	994	7561.58	5127.19	12047.3	1778.64	6791.85	0.261955	0.26188	-1.93261	0	1
Csp07998	AT3G14205	911.05	811.52	388	1518.05	1602.04	2889.62	747.16	1663.19	0.449464	0.449236	-1.15372	0	1
Csp08000	AT3G13670	2574.36	2363.18	1035.91	759.98	929.83	1549.69	2092.57	899.103	2.32637	2.32739	1.21808	0	1
Csp08004	#N/A	517.01	374.79	153.91	788	712.68	1328.45	352.166	786.253	0.448395	0.447912	-1.15716	0	1
Csp08006	AT3G13772	1255.56	1143.58	481.47	411.46	249.56	587.51	1001.7	345.335	2.89684	2.90062	1.53448	0	1
Csp08022	AT1G71500	1832.03	1477.21	731	12370.2	10469.1	19289.9	1420.35	11770.4	0.120723	0.120672	-3.05023	0	1
Csp08031	AT1G71810	1446.67	1181.76	643.99	3827.37	3788.03	6889.56	1171.48	4023.74	0.291265	0.291144	-1.7796	0	1
Csp08041	AT1G22710	1345.2	1256.96	530.13	5444.93	6350.37	9971.54	1092.89	6102.23	0.179191	0.179099	-2.48043	0	1
Csp08043	AT1G22700	1256.99	1039.84	503	2411.01	1966.35	3742.77	983.816	2264.21	0.434682	0.43451	-1.20197	0	1
Csp08063	#N/A	13.09	28	8	144	110	195.03	17.5361	126.823	0.142995	0.13834	-2.80596	0	1
Csp08077	AT1G72210	2385.87	1461.48	551.18	110	31	219.67	1433.05	92.1814	15.4365	15.5444	3.94827	0	1
Csp08082	AT1G22430	101	152	75	726.7	735	1507.77	124.029	809.882	0.153874	0.153155	-2.70018	0	1
Csp08085	AT1G22380	77	128	71	1890.87	1424.99	3632.54	107.718	1874.47	0.057817	0.0574707	-4.11236	0	1
Csp08087	AT1G78240	866.79	768.08	351	1917	2236.33	3103.18	697.339	2066.43	0.337684	0.337463	-1.56625	0	1
Csp08108	AT1G77930	194.97	125	72	1206	1237.87	1822.99	137.067	1213.54	0.113459	0.112956	-3.13976	0	1
Csp08123	AT1G77720	1157.07	936.68	437.69	268.87	249	653.99	882.034	310.833	2.83352	2.83758	1.5026	0	1
Csp08131	AT2G41705	145.95	174	78	2138.62	2218	3145.67	144.293	2142.6	0.067649	0.0673492	-3.88579	0	1
Csp08137	AT1G77600	1217.75	1315.13	660.98	309	235.6	469.99	1167.61	282.366	4.12737	4.135	2.04522	0	1
Csp08138	AT1G77590	3019.06	2203.78	1074	4991.06	4935	9038.08	2179.58	5256.28	0.414741	0.414664	-1.26972	0	1
Csp08146	AT1G21730	1950.49	2148.03	991.01	166	187.29	689.64	1837.62	261.55	7.00983	7.02566	2.80938	0	1
Csp08147	AT1G77470	2131	1972.45	862	566.94	684	1260.44	1740.36	688.326	2.52685	2.52837	1.33734	0	1
Csp08158	AT1G21680	495.77	302	199	1466	2152.01	3032.89	354.272	1871.23	0.189629	0.18933	-2.39875	0	1
Csp08179	#N/A	713.74	468.47	240.21	295.76	233.53	420.62	489.432	267.24	1.82926	1.8314	0.871263	0	1
Csp08182	AT4G01400	2739	2250.02	987	1646.03	1600	2600	2065.14	1646.88	1.25386	1.25397	0.326379	0	1
Csp08188	AT1G01050	2636.52	1877.49	833.9	2751.46	2479.79	4548.94	1818.32	2724.19	0.667557	0.667473	-0.583037	0	1
Csp08191	AT1G02260	905.08	695.13	292.87	1438.96	1312.39	1987.75	644.656	1351.34	0.47732	0.477053	-1.06697	0	1
Csp08192	AT4G01560	1047.06	790.01	380.05	564.68	437.99	889.04	769.148	524.75	1.46512	1.46573	0.551021	0	1
Csp08196	AT4G01650	1349	1189.75	508	1385.02	1345	2331.63	1057.67	1414.29	0.747966	0.747843	-0.418955	0	1
Csp08212	#N/A	398	333	194	85	71	152.14	336.143	84.4949	3.95383	3.97791	1.98325	0	1
Csp08222	#N/A	205.44	229.85	81	375.12	360.97	689.27	178.905	393.515	0.455601	0.454648	-1.13416	0	1
Csp08228	#N/A	2557.64	2073.65	979.41	17050.5	20180.9	32267.6	1958.74	19424.4	0.100871	0.100839	-3.30941	0	1
Csp08231	AT4G02790	890.95	714.71	346	1032.28	1035.96	1790.05	683.165	1076.61	0.634789	0.634556	-0.65565	0	1
Csp08234	AT4G02860	441.98	275.55	125.15	90	60	109.41	282.549	73.6195	3.81128	3.83758	1.93027	0	1
Csp08235	AT4G02920	1084	676	370.99	4516.82	4304.94	8053.83	736.279	4673.94	0.157654	0.15753	-2.66516	0	1
Csp08236	AT4G02940	475.35	394.82	183.13	873.44	868.44	1357.44	367.762	876.354	0.420113	0.419657	-1.25115	0	1
Csp08253	AT5G44280	497.41	463.22	199.32	233.97	192.93	290.62	405.847	205.84	1.96837	1.97161	0.977001	0	1
Csp08269	#N/A	413	369	222	9	0	72	370.189	17.5307	20.3455	21.1052	4.34664	0	1
Csp08277	#N/A	77	50	18	366	329.29	423	47.2873	325.445	0.147132	0.145327	-2.76482	0	1
Csp08278	#N/A	9	13	3	85	67	184.18	8.39337	89.5265	0.100773	0.0938541	-3.31083	0	1
Csp08280	AT5G43530	3442.17	3055.89	1418.44	1478.5	1390.71	2451.16	2787.64	1486.01	1.87551	1.87591	0.907282	0	1
Csp08296	AT2G33310	554	396	225.99	245.08	178	292.85	416.82	204.671	2.03301	2.03648	1.02362	0	1
Csp08300	AT2G33205	154.31	119	52	11	11.93	9	111.459	9.75907	10.7246	11.4104	3.42286	0	1
Csp08301	AT2G33180	604	440	205	1531.7	1106	2547	429.109	1421.38	0.302238	0.3019	-1.72624	0	1
Csp08304	AT1G04650	386.92	358.78	219.14	90	43.49	143	358.48	74.4925	4.77686	4.81178	2.25606	0	1
Csp08320	AT2G32860	65	187	79	8025.3	10467.5	14527	128.75	9355.67	0.0138354	0.0137627	-6.1755	0	1
Csp08321	#N/A	407	445	165	3909.33	5158.41	7046.34	354.217	4572.55	0.0776069	0.077468	-3.68767	0	1
Csp08334	AT1G05180	1392.12	1065.45	475.99	714.55	609.96	1171.64	1007.6	693.344	1.4528	1.45325	0.538834	0	1
Csp08357	AT5G47110	4883.74	3490.52	1627.9	15127.4	11860.7	23899.9	3428.38	14119.9	0.242841	0.242804	-2.04191	0	1
Csp08377	AT5G47600	98	63	27	6	0	1	62.7447	2.20912	21.817	28.279	4.44738	0	1
Csp08390	AT5G47780	5981	5271.77	2459.52	7322.9	6949.92	12454.9	4828.23	7445.62	0.648499	0.648467	-0.624823	0	1
Csp08416	AT2G35660	852	584.03	280	2838	2470.37	3758.81	587.53	2590.44	0.227016	0.22681	-2.13914	0	1
Csp08418	AT5G48790	329.99	225	117	2141	1855.99	3520.02	232.952	2089.51	0.111784	0.111491	-3.16122	0	1
Csp08421	AT2G35530	794.85	665	315.82	354.71	372	605	622.95	373.635	1.66603	1.66725	0.736411	0	1
Csp08423	AT1G32200	1731.19	1466.39	678.3	3398.62	3619.29	5522.17	1356.03	3544.23	0.382724	0.382604	-1.38562	0	1
Csp08424	#N/A	505.24	374.03	173.9	174.99	155.04	275.73	362.466	169.562	2.13299	2.13759	1.09288	0	1
Csp08427	AT1G10680	170	219	116	541	528	915	190.207	554.232	0.344018	0.343203	-1.53944	0	1
Csp08429	AT2G35410	799.17	718.37	294	1841.11	1396.53	2826.01	626.169	1685	0.371873	0.371616	-1.42712	0	1
Csp08432	AT1G32400	1248.02	915.53	453.02	1389.02	1221.1	2328.48	908.538	1370.72	0.662992	0.662823	-0.592936	0	1
Csp08434	AT1G32470	1272.23	792.68	468.54	5174.62	4057.68	8693.02	886.274	4934.55	0.179722	0.179607	-2.47616	0	1
Csp08435	AT1G32490	606.86	443.94	226.35	176.4	157.87	387.16	445.486	193.517	2.29737	2.30199	1.19998	0	1
Csp08440	#N/A	224	301.01	186.99	721	649.06	1153.01	277.61	705.719	0.393972	0.39338	-1.34384	0	1
Csp08444	AT4G17100	1852.82	1426.11	655.87	2423.57	2154.57	4021.83	1358.7	2391.95	0.568155	0.568031	-0.815643	0	1
Csp08455	AT1G32060	256.25	229.36	98.78	1773.1	1521.39	2789.73	203.513	1699.56	0.120106	0.11975	-3.05762	0	1
Csp08478	AT2G35155	2368.89	1874.63	922	907.55	1044	1500.09	1809.69	979.278	1.84738	1.84798	0.885481	0	1
Csp08481	AT1G31160	900.29	588.95	287	1459.28	1108.38	2039	605.937	1295.56	0.467989	0.467707	-1.09545	0	1
Csp08487	AT1G31010	696.01	496	268	207	129	189	512.442	153.476	3.32831	3.33876	1.73479	0	1
Csp08492	AT5G45680	832	642	323	3464.92	3327.39	5609.62	629.858	3479.72	0.181172	0.18101	-2.46456	0	1
Csp08493	AT1G30880	1359.35	867	452	441.04	296.27	636	920.468	381.704	2.40889	2.41143	1.26837	0	1
Csp08495	AT4G20320	258.94	229.07	107.66	112.05	62.15	166	210.092	93.1772	2.24541	2.25462	1.16698	0	1
Csp08496	AT1G30610	1334.97	1177.03	534	1585	1557.52	2620.81	1067.68	1615.47	0.661054	0.66091	-0.597159	0	1
Csp08505	AT2G34690	591	437	196	731.1	688.12	1269.99	418.82	746.649	0.561344	0.560939	-0.833043	0	1
Csp08519	AT4G28390	8012.54	5991.63	2844.9	2964.84	2255.01	4943.6	5826.02	2794.83	2.0843	2.08456	1.05956	0	1
Csp08522	#N/A	1369.3	1132.94	587.84	212	144.99	208	1098.72	164.695	6.64725	6.67087	2.73276	0	1
Csp08537	AT2G20875	13	30	15	108	102	201.98	22.8714	113.32	0.206722	0.2019	-2.27423	0	1
Csp08542	AT3G17470	1471	1454	646	3902.85	3056.24	5750.92	1264.97	3557.83	0.355673	0.355548	-1.49138	0	1
Csp08543	AT3G17510	279	262	113	1689.46	1528.51	3025.38	229.14	1721.64	0.133446	0.133099	-2.90567	0	1
Csp08548	AT3G17360	2864.62	2632.98	1334.93	505	286	1062.34	2452.59	485.409	5.04681	5.05256	2.33537	0	1
Csp08555	AT4G38220	3578.01	2522.91	1262.04	3747.91	3429.11	6126.67	2547.73	3715.03	0.68585	0.685792	-0.544035	0	1
Csp08558	#N/A	2779	2202.04	915.04	5666.97	5314.6	9154.24	2011.44	5641.51	0.356621	0.356543	-1.48753	0	1
Csp08562	AT4G38380	1473.85	1306.72	608.85	374.58	248.94	614.42	1194.07	338.201	3.52543	3.53057	1.8178	0	1
Csp08567	AT2G41990	423	364.01	246	64.08	42	137	387.326	64.0778	5.9902	6.04384	2.5826	0	1
Csp08568	AT4G38420	23	54	24	386.88	484.68	732	39.0427	450.28	0.0881229	0.0867279	-3.50434	0	1
Csp08569	AT4G38430	2027	1836.01	818.03	2529.4	2705.3	4395.64	1641.45	2699.58	0.60814	0.60804	-0.717525	0	1
Csp08576	AT4G38510	4986.19	4095.95	1829.44	5382.95	5290.12	10181.4	3781.49	5744.87	0.658278	0.658237	-0.603231	0	1
Csp08577	#N/A	1166	842.63	414	1833.95	2102	2966.74	838.562	1963.12	0.427361	0.42716	-1.22647	0	1
Csp08583	AT1G68010	3344.03	2703.59	1185.47	37277.9	32973.1	60441.9	2494.38	36445.6	0.0684591	0.0684415	-3.86861	0	1
Csp08589	AT4G38660	3355.03	1848.78	1114	327	166	561.5	2178.77	281.967	7.7104	7.7268	2.94681	0	1
Csp08590	#N/A	1418.05	677.2	469.62	150.81	123.7	126.14	887.126	120.105	7.34929	7.3857	2.8776	0	1
Csp08594	#N/A	34	175	131	12880.7	16759.3	31582.4	152.28	16668.3	0.0091775	0.00913655	-6.76768	0	1
Csp08603	AT4G38810	362.09	381	220	1479.98	1725.17	3187.8	359.848	1754.59	0.205405	0.205093	-2.28345	0	1
Csp08610	AT4G38970	2275.66	2517.85	1448.92	70681.5	53908.9	113519	2345.28	65807.7	0.0356486	0.0356386	-4.81001	0	1
Csp08618	AT1G62020	3971.53	3378.78	1495.04	5225.38	4614.65	9198.39	3074.31	5252.51	0.585359	0.585304	-0.772608	0	1
Csp08645	#N/A	2692	2505.95	1075.14	1137.01	1085.67	1801.01	2193.72	1131.63	1.93797	1.93854	0.954547	0	1
Csp08646	AT4G39410	667.93	549	232	68	62	207	497.835	86.6535	5.70715	5.74457	2.51277	0	1
Csp08658	#N/A	2216	1860	1027	4389.09	5609.85	8093.09	1837.57	5105.5	0.360007	0.359921	-1.4739	0	1
Csp08664	AT5G62390	17433.3	12731.4	5414.23	3633.96	2783.74	5193.78	12056	3258.12	3.69972	3.70029	1.88741	0	1
Csp08665	AT3G47420	280.01	211	97	544.22	522	807.52	202.475	531.49	0.381771	0.380969	-1.38922	0	1
Csp08667	#N/A	112.53	101.86	48.31	31	11	3	93.0602	14.9083	6.00744	6.23867	2.58675	0	1
Csp08670	AT5G62410	2155.15	2058.99	1057.16	379.46	224.03	758.84	1905.53	360.054	5.28403	5.29223	2.40164	0	1
Csp08673	AT3G47500	234	276	134	2941.08	3458.99	5589.17	236.442	3347.37	0.0708293	0.0706381	-3.81951	0	1
Csp08681	AT3G47700	404	363	167	542	481	928	328.901	540.39	0.609142	0.608644	-0.715149	0	1
Csp08698	#N/A	889.12	610.11	305.62	323.31	221.28	555.37	622.389	299.253	2.07729	2.07977	1.05471	0	1
Csp08710	AT5G62710	4058.63	2396.31	1163.97	441.99	278	782.56	2562.2	405.047	6.31651	6.32555	2.65913	0	1
Csp08711	AT3G47980	428.98	227	133	2032.94	1292	3395.63	269.242	1826.7	0.147719	0.147398	-2.75907	0	1
Csp08714	AT5G62810	2330.83	2001.19	890	2731	2836.09	4685.56	1818.52	2872.24	0.633228	0.63314	-0.659202	0	1
Csp08717	AT5G62880	1238.46	995.52	429.96	686	625.86	1036	915.846	662.121	1.3828	1.38319	0.467588	0	1
Csp08724	AT3G48140	871.66	568	237	1229.83	992.56	1844.27	558.371	1138.13	0.490917	0.490609	-1.02645	0	1
Csp08725	AT3G48160	487.62	403	206	110	75	193.15	388.868	102.559	3.77276	3.79138	1.91562	0	1
Csp08729	#N/A	1293	1038	479.96	549	551	809.02	976.722	543.757	1.79523	1.79623	0.844165	0	1
Csp08734	#N/A	1276.97	1046.17	489.43	1669	1372.96	2659.78	981.672	1585.47	0.619334	0.619168	-0.691211	0	1
Csp08741	#N/A	108	56	41	16	9.92	1	72.4954	9.1003	7.46944	7.95862	2.901	0	1
Csp08748	#N/A	229	195	106	80	60.99	95	190.687	67.7216	2.7972	2.81548	1.48398	0	1
Csp08753	AT5G63160	55.01	47	26	272	264	551.01	46.2187	296.475	0.157879	0.155922	-2.66311	0	1
Csp08756	AT3G48420	1785.3	1470.25	716.46	16537.5	12087.1	24280	1396.6	14749.3	0.0947322	0.0946899	-3.4	0	1
Csp08757	AT3G48425	614	486.98	233	238	251.97	305.98	465.369	231.387	2.00817	2.01117	1.00588	0	1
Csp08776	#N/A	2373.67	1784.91	993.04	4173.09	3101.8	6006.51	1830.5	3716.07	0.492686	0.492592	-1.02126	0	1
Csp08781	AT5G63530	1309.1	955.15	318	152.98	104	377.07	845.239	164.393	5.12405	5.14133	2.35728	0	1
Csp08784	AT3G48740	3	7	7	1770.11	1624.41	3492.46	7.69125	1877.09	0.00446808	0.00410274	-7.80613	0	1
Csp08786	#N/A	1957.98	1750.37	638.37	543.96	490.74	677.49	1475.76	494.009	2.9845	2.98727	1.57749	0	1
Csp08787	AT5G66540	1283.79	1043.35	525.25	546.49	311.92	858.21	1006.68	467.389	2.15211	2.1538	1.10575	0	1
Csp08797	AT5G23750	30	46	15	173	160	381.65	32.1962	192.029	0.170681	0.167707	-2.55062	0	1
Csp08810	AT1G75350	3280.68	2452.96	1204.6	9566.2	7375.74	14775.3	2412.19	8816.3	0.273663	0.273606	-1.86953	0	1
Csp08813	AT1G19600	1101.2	894.01	425	1341	1271.72	2122.15	845.954	1331.13	0.635706	0.635517	-0.653569	0	1
Csp08821	AT1G19920	4279.89	2942	1282.83	12547.4	9418.94	20969.3	2870.45	11793.1	0.243446	0.243402	-2.03833	0	1
Csp08822	AT1G19835	675	665.01	271	1384.04	1216	2410.74	562.6	1383.81	0.406857	0.406561	-1.29741	0	1
Csp08823	AT1G19850	3687.42	3649.76	1966.27	786.06	597.24	1459.34	3406.74	770.741	4.41699	4.42005	2.14306	0	1
Csp08825	#N/A	1664.28	1440.88	693.83	698.61	551.01	948.43	1341.65	621.93	2.15594	2.15722	1.10832	0	1
Csp08831	AT1G75640	1085.37	790.78	376	74.38	42	242	776.276	88.6982	8.69128	8.75101	3.11957	0	1
Csp08835	#N/A	101.45	111	43	16	4.58	2	89.5813	7.39345	11.1563	12.1013	3.47979	0	1
Csp08850	AT1G20020	3751.84	3280.19	1579.56	41263.3	32198.5	64410.7	3045.05	38302.5	0.0795169	0.0795003	-3.6526	0	1
Csp08852	#N/A	1741.01	1564.88	749.98	235	219	419	1438.01	241.391	5.94287	5.95698	2.57116	0	1
Csp08853	AT1G75820	3678.33	2296.67	1351.76	862.81	806.94	1348.26	2562	848.966	3.01613	3.01777	1.5927	0	1
Csp08854	#N/A	7	12	14	816	509	1099.98	15.0016	676.753	0.0231757	0.0221815	-5.43124	0	1
Csp08858	AT1G20080	3516.55	2492.87	1318.67	6458.23	5963.17	9778.56	2561.04	6263.95	0.40892	0.408855	-1.29011	0	1
Csp08859	AT1G75840	938.07	887.77	417.11	1191.52	1250.99	2258.53	797.693	1301.21	0.613246	0.613041	-0.705462	0	1
Csp08885	AT1G76080	2310.32	2539.83	1163	18976.1	13373.4	30860.5	2167.9	17351.9	0.124972	0.124937	-3.00032	0	1
Csp08887	AT1G76110	168	144	70	789.85	707.01	1366.11	134.949	792.44	0.171026	0.170306	-2.54771	0	1
Csp08900	AT1G20560	181	159	81	27.95	31	51	150.38	30.7155	4.80922	4.89462	2.2658	0	1
Csp08904	AT1G20580	1197.65	997.1	461	329.96	298.06	646.07	927.054	347.21	2.66666	2.66996	1.41503	0	1
Csp08905	#N/A	3019.09	1737.73	886.99	355	188	367.6	1906.06	260.096	7.31133	7.32805	2.87013	0	1
Csp08908	AT4G35090	966.27	1062.86	584.04	3837.05	4516.99	7494.37	972.803	4409.47	0.22074	0.220619	-2.17958	0	1
Csp08933	#N/A	44.02	31	12.88	94	90	202.04	29.5453	104.359	0.287879	0.283179	-1.79646	0	1
Csp08935	#N/A	205.05	164.66	76.59	46	32.71	28.28	155.23	32.784	4.65696	4.73378	2.21939	0	1
Csp08938	AT5G48940	139.01	120	41	645.98	691	1022.03	100.506	669.195	0.151077	0.150203	-2.72665	0	1
Csp08969	AT1G66950	453.95	329.94	167.11	61.01	39.99	68.82	331.071	48.5832	6.73206	6.81332	2.75105	0	1
Csp08976	AT3G19450	670	592.02	276	2165.95	1803	3712.05	541.655	2117.64	0.256028	0.255786	-1.96563	0	1
Csp08983	AT3G19270	79	54.03	50	742.08	540.1	1069.48	70.6672	656.985	0.108511	0.107576	-3.20409	0	1
Csp08985	AT3G19184	460.44	346	142	78	33	78	320.823	53.6206	5.91908	5.98227	2.56537	0	1
Csp08991	AT3G18990	1801.59	1533.09	763.55	782.12	821.93	1410.13	1452.34	839.803	1.72878	1.72937	0.78975	0	1
Csp08997	#N/A	2776.26	2655	1148	97	144	104	2311.16	104.892	21.8945	22.0317	4.4525	0	1
Csp09001	AT1G73870	106	248.06	103	3484.25	4432.02	5689.55	174.543	3897.11	0.0449592	0.0447904	-4.47524	0	1
Csp09004	AT4G25370	1671.02	1258.85	589	2426.01	1968	4033.58	1215.05	2328.46	0.521968	0.521827	-0.937965	0	1
Csp09009	AT5G51750	6378.57	5135.4	2802.83	1083.94	555.74	1884	5116.75	941.209	5.43307	5.43631	2.44177	0	1
Csp09012	AT1G18250	11901.8	7267.19	3650.3	2072.97	1115	3488	7749.44	1795.46	4.31485	4.31612	2.10931	0	1
Csp09014	AT5G51830	237	258	100	618	555	1036.99	208.553	614.244	0.340279	0.339539	-1.55521	0	1
Csp09022	AT4G25450	489.99	484.83	202.02	1210.46	1119.99	2112.12	412.635	1231.21	0.335525	0.335153	-1.57551	0	1
Csp09035	AT5G13500	286.88	225.01	104.01	97	76.01	119.72	213.36	83.7626	2.5344	2.54702	1.34164	0	1
Csp09036	AT2G03120	2229.65	1833.45	763.78	949.8	911.89	1861.98	1654.9	1019.18	1.62333	1.62375	0.698957	0	1
Csp09039	AT2G13370	419.79	266.65	145	711.05	750.69	1068.38	287.566	721.646	0.399068	0.398494	-1.32529	0	1
Csp09050	AT2G26800	1091.08	791	407.7	2471.07	2291	3838	799.181	2419.54	0.330497	0.330306	-1.59729	0	1
Csp09062	AT2G26760	1778	1078.42	579.41	190.04	96.91	431.05	1178.42	185.144	6.34471	6.3646	2.66555	0	1
Csp09063	AT1G08490	865	627.99	310.99	1710	1607.68	2639.2	625.609	1678.93	0.372884	0.372627	-1.4232	0	1
Csp09072	AT2G27090	2489.63	1635.4	786.12	588.85	468.98	944.53	1672.67	555.102	3.01074	3.01324	1.59012	0	1
Csp09075	AT2G21530	124.88	196	64.01	4161	4271.24	6082.3	136.51	4145.27	0.0330944	0.0329337	-4.91727	0	1
Csp09076	#N/A	44	28	14	334	216.83	380	29.3484	265.874	0.112717	0.110418	-3.14923	0	1
Csp09084	#N/A	107.39	82	40.77	303	212.02	431.05	80.4031	264.078	0.306303	0.304494	-1.70697	0	1
Csp09085	#N/A	45	47	27	435	359.95	484.8	44.3803	371.952	0.120969	0.119341	-3.04729	0	1
Csp09094	AT1G79550	8621.42	7406.05	3011.94	4656.25	3643.99	6587.5	6538.64	4188.67	1.56094	1.56103	0.642414	0	1
Csp09095	AT3G12780	5402.59	3863.4	1911.6	36466	30772.3	60967.5	3868.03	35493.4	0.108996	0.108979	-3.19765	0	1
Csp09096	#N/A	305.72	304.16	163.29	3529.55	2923.46	6290.39	283.125	3494.27	0.0812092	0.0810281	-3.62221	0	1
Csp09097	AT1G71430	451.08	379.94	177.09	223	135	272.64	352.888	177.84	1.98045	1.98424	0.985826	0	1
Csp09102	AT1G02180	788.99	685	280.01	423	331.99	665.63	603.622	394.41	1.52951	1.53043	0.613066	0	1
Csp09103	#N/A	199	195.02	73	26	32	37	160.881	27.5972	5.71032	5.82786	2.51357	0	1
Csp09120	AT1G01970	1104	736.92	344.07	2072	1710.59	2901.43	742.377	1889.71	0.393077	0.392856	-1.34712	0	1
Csp09133	AT1G01650	4723.3	3522.91	1771.84	5135.3	4594.51	9304.96	3495.5	5236.66	0.66755	0.667506	-0.583052	0	1
Csp09143	AT4G01270	95	89	57	11	15	4	90.4614	9.84799	8.64336	9.17747	3.11159	0	1
Csp09145	AT1G01470	6	8	2	340	298	507	5.38491	322.503	0.0188235	0.0167277	-5.73132	0	1
Csp09151	#N/A	391.04	313	157	631	657.64	1170	303.095	682.1	0.444925	0.444364	-1.16837	0	1
Csp09152	#N/A	755.54	597	286.01	2196.98	2011.98	3706.38	571.465	2201.57	0.259807	0.259575	-1.94449	0	1
Csp09161	AT1G32450	46	44	15	391.5	297	667.17	35.5818	371.676	0.0974306	0.0957578	-3.35948	0	1
Csp09175	AT2G35490	2009.82	1476.16	673	4260.99	3124.17	6269.99	1425.5	3806.61	0.374596	0.374483	-1.41659	0	1
Csp09176	AT1G32240	718.78	579.38	297.22	294	256	275.18	564.235	245.353	2.296	2.29964	1.19912	0	1
Csp09179	AT1G32190	379.96	286	154.53	85	63.9	188.28	290.113	89.2453	3.23325	3.25049	1.69299	0	1
Csp09187	AT1G32080	759	865.15	492	19946.1	18125.7	32095	796.141	19623.9	0.0406042	0.0405705	-4.62223	0	1
Csp09189	AT1G32060	3583.63	3184.03	1683.99	49650.3	45824.2	82756.1	3042.93	49678	0.0612664	0.0612534	-4.02876	0	1
Csp09201	AT1G31850	2368.23	1705.36	787.35	3632.81	3463.02	5317.08	1665.13	3525.38	0.472431	0.472328	-1.08182	0	1
Csp09205	AT3G45900	632.34	531.54	222	821.07	928.07	1625.79	476.629	934.259	0.510534	0.510173	-0.969921	0	1
Csp09208	AT3G45880	250.62	210.45	92	112.08	91	118.03	191.546	93.8247	2.03383	2.04142	1.0242	0	1
Csp09210	AT1G31770	1468.78	1101.99	437	471	420.16	811.6	1012.08	471.418	2.14518	2.14686	1.1011	0	1
Csp09228	#N/A	327	251.04	136	9	2	44	253.257	12.599	19.0975	20.0862	4.25531	0	1
Csp09240	AT1G31190	667	537.98	252	1994	1479	3278	507.621	1856.78	0.273661	0.273392	-1.86954	0	1
Csp09251	AT1G31040	288.73	226	120.06	17	10	0	224.973	9.26181	22.6563	24.2653	4.50184	0	1
Csp09295	AT2G34710	5779.81	4568.91	2385.92	1650	1123.19	2061.46	4505.92	1369.19	3.28976	3.29091	1.71798	0	1
Csp09313	AT5G27280	446	281	144	1194.41	1199	1671	298.007	1165.12	0.25622	0.25578	-1.96454	0	1
Csp09318	#N/A	40	32	19	227	208	455	32.9836	242.043	0.138758	0.136307	-2.84935	0	1
Csp09320	AT5G42390	1391.77	1593.65	774.58	4517.33	4742.27	9379.67	1376.02	5097.78	0.270025	0.269926	-1.88883	0	1
Csp09322	AT3G46940	4689.01	3548.76	1656.7	651	427	1338.91	3417.33	640.423	5.33132	5.33598	2.41449	0	1
Csp09324	AT1G47380	64	80	30	187	179	339.48	61.6048	195	0.318365	0.315957	-1.65125	0	1
Csp09325	AT5G42700	828.85	511.65	231.08	79	48	121.73	525.818	68.1348	7.64911	7.71633	2.93529	0	1
Csp09334	AT1G47670	1985.43	1239.66	630.64	645.95	472	874.64	1316.05	561.192	2.34341	2.34506	1.22861	0	1
Csp09351	AT1G42970	9935.78	8000.58	3832.33	131775	93798.5	200916	7610.42	118129	0.0644302	0.0644247	-3.95612	0	1
Csp09354	AT2G33640	866.99	792.01	367	397	411	706	715.754	422.09	1.69459	1.69572	0.760934	0	1
Csp09356	AT1G42550	381	571.99	298	4548.5	4260.26	7991.93	477.61	4656.09	0.102712	0.102579	-3.28332	0	1
Csp09359	#N/A	1	7	2	51.08	65	131	3.8134	66.7386	0.0669104	0.0572806	-3.90162	0	1
Csp09361	AT4G13770	44	23	11.05	3004.49	1589.22	3046	25.7767	2187.48	0.0120994	0.0117883	-6.36892	0	1
Csp09371	AT1G01720	197.37	212	85	726	658.31	1019	173.939	683.674	0.255179	0.254429	-1.97042	0	1
Csp09378	AT1G69740	5172.77	5092.18	2314.13	12001.9	15240.9	23057.6	4470.38	14112.4	0.316803	0.316769	-1.65834	0	1
Csp09385	#N/A	1315.42	872.27	412	354	232	636.03	884.098	329.618	2.67863	2.68213	1.42149	0	1
Csp09405	AT4G08690	564.3	362.95	153.94	800.53	741.82	1297.3	360.32	794.578	0.453953	0.45348	-1.13939	0	1
Csp09417	AT4G09010	3172.36	2646.25	1320.94	10255.2	11184.7	17068.9	2524.62	10870.7	0.232291	0.232242	-2.106	0	1
Csp09418	AT5G40080	884.01	597.62	300	289.21	270.99	346.83	613.365	263.556	2.32375	2.32721	1.21646	0	1
Csp09426	AT1G35680	3331.93	2932.45	1419.71	8519.52	6898.49	12784	2721.81	7893.97	0.344854	0.344797	-1.53594	0	1
Csp09428	AT1G34470	1032.94	688	351	1630.16	1716.82	2946.78	713.754	1753.25	0.407339	0.407106	-1.2957	0	1
Csp09432	AT1G34355	1774.99	1041.04	582	257	133	168	1167.6	167.399	6.9501	6.97458	2.79703	0	1
Csp09449	AT3G14660	175.98	259.99	80	2163.81	1362.28	2628.92	180.357	1740.99	0.103955	0.1036	-3.26597	0	1
Csp09457	AT1G53460	440	321	194	106	60	174	342.897	91.9979	3.70667	3.72693	1.89012	0	1
Csp09458	AT3G14830	520.88	443	234	766.95	649.06	1175.36	428.764	725.6	0.591303	0.590915	-0.758031	0	1
Csp09461	AT1G51110	526.94	368	192	3223.55	2854.98	5561.22	378.23	3220.37	0.117641	0.117452	-3.08754	0	1
Csp09484	AT3G18380	1390.51	1121.6	532.86	533.22	528.19	1150.66	1063.34	599.22	1.77364	1.77453	0.826711	0	1
Csp09486	AT3G15095	2218.07	1899.46	783.08	1145.05	1035.6	1905.14	1685.88	1137.42	1.4819	1.48219	0.567447	0	1
Csp09512	AT3G15380	1346.99	955.05	503	550.08	415	850.64	979.621	503.905	1.94275	1.94404	0.958102	0	1
Csp09515	AT1G52980	3775.63	3312.9	1495.48	2074.87	1628.99	3360.98	3004.6	1954.18	1.53733	1.53752	0.62043	0	1
Csp09519	AT3G15470	665.99	639	329	1272.92	1114.02	2262.51	591.275	1280.3	0.46212	0.461831	-1.11366	0	1
Csp09532	AT1G52760	1237.79	1071.16	462	1470.86	1402.48	2273.96	961.212	1451.93	0.662187	0.662027	-0.594689	0	1
Csp09535	AT1G52670	381	440	212.5	1469	1493.96	3223.02	378.177	1675.39	0.226048	0.22573	-2.1453	0	1
Csp09539	#N/A	192	146	85	61	71	79	151.734	61.7157	2.44227	2.45836	1.28822	0	1
Csp09546	AT3G15820	407	285	139.97	952	963.98	1919.43	286.757	1050.11	0.273556	0.273079	-1.87009	0	1
Csp09547	AT3G15840	296	386	176	4982.76	6116.96	9555.08	315.127	5780.19	0.0546327	0.05452	-4.19409	0	1
Csp09549	AT3G15850	49.95	140.71	64.72	345.6	300.94	586.36	100.702	341.431	0.296381	0.294962	-1.75447	0	1
Csp09550	AT3G15850	48.05	59.29	34.28	775.13	1334.21	2133.58	53.9448	1166.44	0.0468183	0.0462554	-4.41678	0	1
Csp09553	AT3G15900	225	147	70	509	444	949	150.209	520.36	0.289619	0.288678	-1.78777	0	1
Csp09591	AT1G67280	1702.66	1337.96	684	2906.57	2350.35	5057.34	1312.13	2832.35	0.463398	0.463268	-1.10968	0	1
Csp09600	#N/A	177	136	85	5	5	4	144.808	4.26652	29.3041	33.8634	4.87303	0	1
Csp09604	#N/A	192	133	53	17	18	56	126.022	23.4139	5.25533	5.38047	2.39378	0	1
Csp09606	AT5G19540	766	601	280	2568	1981.91	3758.15	571.298	2325.39	0.245905	0.245681	-2.02383	0	1
Csp09618	AT5G13030	1278.99	1028	475	2163.51	1879.52	3389.62	966.695	2079.15	0.465127	0.46495	-1.1043	0	1
Csp09636	#N/A	5661.99	3724.84	1464.94	330.8	360	563.21	3587.82	352.919	10.148	10.1659	3.34313	0	1
Csp09637	AT5G12900	705	743	397.89	1762.93	1590	2901	680.445	1743.12	0.390606	0.390365	-1.35621	0	1
Csp09639	AT5G13060	678	592	291	78	60	142	553.784	76.1766	7.21274	7.26891	2.85055	0	1
Csp09646	AT4G36250	1902.99	1472.17	881.64	475.61	199.92	696.69	1538.28	371.074	4.13956	4.14539	2.04948	0	1
Csp09648	#N/A	14.84	5.44	6.95	77.97	55.93	131.53	10.1375	72.6006	0.147838	0.139753	-2.75792	0	1
Csp09649	AT5G12860	3677.18	2796.71	1556.85	22381.3	15842.5	36221.7	2858.19	20454.8	0.139761	0.139732	-2.83896	0	1
Csp09650	#N/A	887.02	716.87	349	1083.99	1018	1947.07	684.886	1119.16	0.612209	0.61197	-0.707905	0	1
Csp09662	AT3G60500	457.78	413.03	225.04	158	88.04	221.13	397.4	128.922	3.07126	3.08233	1.61883	0	1
Csp09665	AT5G12440	3239.95	3417.25	1479.97	677.99	635.02	1366.86	2892.59	729.436	3.96268	3.96548	1.98648	0	1
Csp09667	AT3G20040	122.57	200.12	95.62	439.64	545.8	883.45	158.572	520.318	0.305693	0.304774	-1.70985	0	1
Csp09689	AT5G12250	2954.09	2241.82	1096.43	3345.16	2983.14	5642.65	2190.43	3323.28	0.659189	0.659118	-0.601236	0	1
Csp09693	AT5G19500	379.95	314.03	149.97	1460.93	1310.26	2376.44	295.89	1436.31	0.206393	0.206012	-2.27653	0	1
Csp09704	AT5G12080	1403.18	975	458	425.99	223	602.12	969.654	343.65	2.81794	2.82158	1.49464	0	1
Csp09781	AT3G21360	2133.95	1511.49	649	3812.04	3330.08	5113.96	1451.63	3496.87	0.415241	0.415125	-1.26798	0	1
Csp09783	AT3G16490	427.05	321.18	92	18	16	67.01	270.839	25.254	10.4627	10.7208	3.38719	0	1
Csp09793	AT1G52150	4360.72	3674.82	1580.31	2101.59	1754.93	3445.71	3323.16	2025.22	1.64067	1.64089	0.714284	0	1
Csp09802	AT1G52230	7189.9	5172.75	2371.3	25762.4	30975.7	45188.5	5040.94	28802.9	0.175035	0.175015	-2.51429	0	1
Csp09808	#N/A	854.9	820.24	387.92	249.02	273	511.76	735.762	284.088	2.58601	2.58986	1.37073	0	1
Csp09811	#N/A	259.35	241	111	56	45	93.58	216.22	53.6906	3.98824	4.02658	1.99575	0	1
Csp09813	#N/A	244.76	158.16	63.49	51.86	35.1	36.56	154.303	37.2686	4.08249	4.13945	2.02945	0	1
Csp09817	#N/A	300	333.66	190	745.69	657.99	1156.12	309.043	717.799	0.431097	0.430551	-1.21392	0	1
Csp09829	AT4G22570	3177.72	2508.31	1073.75	1468.37	1496.26	2408.67	2315.49	1511.78	1.53139	1.53163	0.614839	0	1
Csp09831	AT3G01400	215	160	96	632	696	1020	169.36	665.896	0.255116	0.254345	-1.97078	0	1
Csp09833	AT1G27460	2466.65	2048.5	930	1026.18	1000.73	1860	1894.58	1076.08	1.76014	1.76062	0.815687	0	1
Csp09842	AT1G33540	5.99	19	9	439.62	462.98	921.87	13.5844	498.459	0.0286146	0.0272722	-5.1271	0	1
Csp09847	#N/A	56	51	27	269	309	530.16	48.4064	307.35	0.159408	0.157524	-2.64921	0	1
Csp09849	#N/A	1791.34	1622.88	886	108	66	503.69	1560.81	161.296	9.63922	9.67612	3.26892	0	1
Csp09850	#N/A	2280.62	2314.11	1340.07	201.72	119	578.38	2208.66	226.657	9.7176	9.7441	3.2806	0	1
Csp09851	AT4G07960	2916.26	2108.1	1090.07	1297.48	1005.95	1892.54	2134.38	1175.28	1.81558	1.81605	0.860427	0	1
Csp09854	AT4G08150	1192.86	1000.04	301.81	36.41	9	147	819.307	45.0425	17.927	18.1858	4.16406	0	1
Csp09858	AT5G49660	143	97	43	651.02	756	1030	95.5904	695.72	0.138264	0.13741	-2.85451	0	1
Csp09863	AT3G10520	223	164.91	113	4037.97	3683.25	6165.76	184.397	3910.79	0.0473212	0.0471534	-4.40137	0	1
Csp09878	AT5G04710	887.95	771.4	346	1379.07	1261	2163.27	700.326	1348.33	0.519651	0.519406	-0.944384	0	1
Csp09888	AT5G04830	338.16	241	108	937	850	1222.63	233.983	863.844	0.271453	0.270872	-1.88123	0	1
Csp09895	AT3G10670	1368.07	1033	504.25	3242.34	2839	5310.95	1010.39	3170.47	0.318838	0.31869	-1.64911	0	1
Csp09899	AT5G04900	790.93	676.09	291.91	1550.08	1306.11	2400.21	609.328	1469.45	0.414942	0.414668	-1.26902	0	1
Csp09910	AT3G10740	2149.1	1688.33	799	3535.99	3295.22	5762.99	1612.59	3522.93	0.457848	0.457742	-1.12706	0	1
Csp09922	AT3G10870	1128	828.88	289	184	152.49	287	740.284	173.938	4.24299	4.25583	2.08508	0	1
Csp09923	AT5G05180	4530.55	3390.73	1550	1024	700	1544	3255.56	904.149	3.59868	3.60066	1.84747	0	1
Csp09925	AT5G05230	586.38	380.93	208	126.23	152.33	152.62	408.043	127.454	3.1895	3.20133	1.67333	0	1
Csp09927	AT5G05240	462.99	358.08	165.19	121	52	136.98	340.937	86.6919	3.90929	3.9324	1.96691	0	1
Csp09936	#N/A	74	117	64	655	599	1219.01	98.7624	679.055	0.146319	0.145453	-2.77281	0	1
Csp09945	AT3G11000	110	95	37	2	2	0	82.6214	1.38395	40.0035	59.2784	5.32205	0	1
Csp09956	AT5G05510	755	507	237	98.02	61	246	509.801	104.205	4.86637	4.89193	2.28285	0	1
Csp09962	AT5G05580	337	295.08	170.79	1977.48	1483.9	3365.21	293.173	1870.59	0.157042	0.156732	-2.67077	0	1
Csp09968	AT3G11210	588	418	227	224	182.58	417	432.992	224.291	1.9276	1.93045	0.946804	0	1
Csp09994	AT5G05940	991	644.05	290	141	81	177.66	648.151	111.952	5.75985	5.78914	2.52603	0	1
Csp10005	#N/A	40.13	20	12	225.72	260.01	431.51	24.4983	255.466	0.098363	0.0959318	-3.34574	0	1
Csp10006	AT3G11420	205	105	61	742.31	985.94	1264	125.839	855.632	0.147767	0.147081	-2.7586	0	1
Csp10024	AT5G06150	5281.16	3340.65	1705.8	719.06	343.02	1316.06	3533.4	628.572	5.61618	5.62124	2.48959	0	1
Csp10027	AT3G11540	1363.93	1217.78	539.19	638.03	624.37	1109.34	1091.33	660.329	1.65202	1.6527	0.724231	0	1
Csp10029	AT3G11560	2371.11	2238.8	1043	5581.09	5436.61	10379	2007.02	5903.36	0.340057	0.33998	-1.55615	0	1
Csp10034	AT3G11590	2297.12	1555.33	704.99	852	669	1230.5	1544.26	772.302	1.99865	1.99954	0.999026	0	1
Csp10037	#N/A	99	72	53	202	211	302	83.3932	203.897	0.411015	0.409025	-1.28274	0	1
Csp10043	AT3G11660	22	64.17	32.98	2679.02	2661.28	4474.85	48.0681	2749.88	0.0177297	0.0174837	-5.81769	0	1
Csp10049	AT3G11670	2398.06	2072	1039.12	5368.95	5019.21	8886.53	1958.46	5382.25	0.363956	0.363875	-1.45816	0	1
Csp10050	AT3G11680	124.19	79.86	51.52	7.93	6.61	7	91.203	6.42723	12.8965	14.1696	3.68891	0	1
Csp10055	AT3G11720	281	347	159	1350	1404.38	2446.96	287.559	1447.06	0.199107	0.198725	-2.32839	0	1
Csp10060	AT3G11770	1870	1269.16	572	2367	2138	3962.57	1256.79	2355.15	0.533773	0.533637	-0.9057	0	1
Csp10068	#N/A	925	831.85	428.43	2078.23	1742.91	3507.67	784.383	2025.6	0.387446	0.387238	-1.36793	0	1
Csp10078	AT3G63240	898	635	336	335	223	571	652.995	306.931	2.12494	2.12746	1.08742	0	1
Csp10080	AT3G63250	1812.78	1446.27	635.98	522.64	344.99	588.98	1341.59	416.936	3.21402	3.21768	1.68438	0	1
Csp10081	#N/A	724.87	830.34	377.14	8825.65	7838.9	14689.6	699.026	8716.78	0.0802669	0.0801942	-3.63905	0	1
Csp10093	AT3G63490	3319.48	2763.11	1340.52	10151.2	8475.08	16227.1	2611.71	9697.68	0.269365	0.269313	-1.89237	0	1
Csp10097	AT3G63520	357.83	451.27	206.94	1781.2	1459.51	3498.69	372.166	1823.12	0.204442	0.204141	-2.29024	0	1
Csp10098	AT3G63520	2655.27	2362.59	1172.43	9482.6	7773.5	15918.5	2204.87	9161.03	0.240737	0.24068	-2.05447	0	1
Csp10116	AT1G70940	1831.74	1679.07	717	4989.99	5313.91	7882.07	1474.61	5158.22	0.285973	0.285878	-1.80605	0	1
Csp10118	AT1G23090	2031.92	1964.94	750.75	4232.41	4877.51	7421	1638	4655.8	0.351917	0.351821	-1.50669	0	1
Csp10119	AT1G70870	27	9	10	105	75	193	16.375	100.856	0.168125	0.162444	-2.57239	0	1
Csp10121	AT1G70840	2131	1801.52	976.84	6001.62	5758.13	9435.76	1763.88	5968.77	0.2956	0.295519	-1.75828	0	1
Csp10122	#N/A	45	43	25	362.98	419.78	751	41.766	422.92	0.100243	0.0987775	-3.31843	0	1
Csp10124	AT1G70780	823.95	675.78	250	1734.43	1372.42	2367	589.227	1548.13	0.380885	0.380609	-1.39257	0	1
Csp10126	AT1G70760	275.78	213	124	1308.75	1471.66	2388.97	220.274	1445.61	0.152784	0.15238	-2.71043	0	1
Csp10133	AT1G70710	1090.04	729	443.01	360.92	264	643.94	803.166	344.966	2.32556	2.32821	1.21758	0	1
Csp10143	AT1G70610	679.53	632.5	323.18	3416.38	2857.85	6317.99	588.692	3438.52	0.171374	0.171208	-2.54478	0	1
Csp10145	AT1G70580	3797.36	3244.07	1695.5	44795.1	44726.6	76328.4	3123.34	46365	0.0673783	0.0673644	-3.89157	0	1
Csp10151	AT1G23380	408.02	197	95	15	13	16	228.844	12.8914	16.8903	17.7387	4.07812	0	1
Csp10152	AT1G23380	739.89	461.69	152	29	4	94	434.303	30.0883	14.1293	14.4298	3.82062	0	1
Csp10153	#N/A	76	166	69	848	1248	1876	118.125	1108.07	0.107167	0.106612	-3.22207	0	1
Csp10155	#N/A	327.01	183	102	1689.49	993.18	2315.29	208.804	1387.13	0.150958	0.150536	-2.72778	0	1
Csp10156	AT1G23400	1101.84	961.01	440.08	2105.52	1965.99	4010.23	877.468	2215.8	0.396195	0.396007	-1.33572	0	1
Csp10171	AT1G24030	112.23	131	53.43	242.58	261.47	396.11	105.65	254.49	0.416745	0.415166	-1.26276	0	1
Csp10186	AT1G70090	1168.43	1348.69	625.3	2650.96	2494.33	4436.05	1141.75	2672.99	0.427291	0.427143	-1.22671	0	1
Csp10210	AT5G20220	863.11	662.37	307	1228.11	1182.89	1847.18	633.305	1206.16	0.525332	0.525061	-0.928699	0	1
Csp10212	AT2G02760	2762.8	2133.21	919.01	1376.03	1272.95	2219.47	1988.3	1362.92	1.45862	1.45885	0.544603	0	1
Csp10221	AT1G69700	1632.06	1084	502.8	192	114	275	1091.82	160.439	6.78001	6.80483	2.76129	0	1
Csp10233	#N/A	215.99	131	79	9	3	1	148.967	4.28506	30.0298	34.6857	4.90832	0	1
Csp10235	AT5G13370	11	11	5	198	220.99	520.97	9.61381	250.287	0.0410888	0.0384496	-4.60511	0	1
Csp10243	AT5G13320	241.01	252	126	4055.09	4674.36	7021.44	225.217	4443.3	0.0508363	0.0506892	-4.298	0	1
Csp10245	AT5G13290	972	684	313	236	167	473	671.533	234.031	2.86385	2.86934	1.51796	0	1
Csp10246	AT5G13260	3607.52	3087.25	1438	2105.91	1853.39	3293.81	2852.27	2031.22	1.40408	1.40422	0.489624	0	1
Csp10249	AT3G25940	1215	906.16	415.96	512	340	708	872.265	435.594	2.00087	2.00245	1.00062	0	1
Csp10260	AT5G13180	779	500.77	225	1284	1019.65	1870.09	505.757	1171.14	0.432189	0.431855	-1.21027	0	1
Csp10268	#N/A	281.85	319.82	137	460.99	452.61	815.49	264.33	480.451	0.550825	0.550181	-0.860334	0	1
Csp10269	#N/A	1143	1007	465.9	471	391	726	919.768	443.734	2.07111	2.07277	1.0504	0	1
Csp10293	AT1G24310	1156	850	440.01	433	341	713.93	855.94	410.716	2.08218	2.08399	1.05809	0	1
Csp10298	AT1G67620	1730	1215.39	550	1853	1874.95	3450	1189.79	1985.8	0.599291	0.599152	-0.73867	0	1
Csp10304	AT1G67680	2837.87	2485.46	1135.4	1639.54	1454.02	2660.08	2264.55	1604.65	1.41106	1.41124	0.496784	0	1
Csp10308	AT1G67700	2241.8	1831.95	838.6	7131.39	8392.63	11903.2	1707.99	7785.92	0.219439	0.21937	-2.18811	0	1
Csp10319	#N/A	97	56	29	0	2	1	61.6318	0.916459	38.587	66.5348	5.27004	0	1
Csp10322	#N/A	36	57	27	330	220	497	45.2804	289.263	0.15857	0.156566	-2.65681	0	1
Csp10328	AT1G67820	963.76	627	340	223	167.96	395	669.68	214.295	3.11813	3.12494	1.64068	0	1
Csp10331	#N/A	68	44	17	720.97	967	1053	42.4563	799.173	0.0539525	0.0531371	-4.21217	0	1
Csp10336	AT1G67900	1554.08	1279.25	688.81	3441.03	2832.69	5217.61	1259.52	3215.87	0.391788	0.391658	-1.35185	0	1
Csp10337	#N/A	7	15	10	209	209	427	13.2491	230.732	0.0602684	0.0574629	-4.05245	0	1
Csp10344	#N/A	127	80	40	445	523	962	84.1754	529.803	0.159988	0.158896	-2.64396	0	1
Csp10354	#N/A	3920.94	2208.89	1151.44	493.94	238.07	716.43	2459.94	394.822	6.22127	6.23037	2.63721	0	1
Csp10359	#N/A	124	89	32	13	12	1	80.8651	8.83997	8.55073	9.13846	3.09605	0	1
Csp10361	AT5G06290	9630.85	7435.39	3524.83	30516.2	21091.8	45333.8	7147.65	26890.2	0.265827	0.265809	-1.91144	0	1
Csp10363	AT3G11660	23	30	10.02	325	230	476.06	22.0203	286.941	0.0789845	0.0767735	-3.66229	0	1
Csp10365	AT5G06340	247.78	207.07	91	429	422.54	881.66	189.09	472.344	0.401208	0.400334	-1.31758	0	1
Csp10382	AT5G06590	487	417	232.08	129	70	176.66	410.744	103.804	3.93716	3.95665	1.97716	0	1
Csp10392	AT3G12040	316	228	93	60	59	71	214.184	55.479	3.82504	3.86011	1.93548	0	1
Csp10397	AT3G12110	1624.44	1560.16	618	3227.78	2736.13	5338.73	1318.15	3134.44	0.420666	0.420539	-1.24925	0	1
Csp10406	#N/A	30	36	9	140	186	238	24.9854	161.312	0.158534	0.154941	-2.65714	0	1
Csp10407	#N/A	42	45	22	260	334	606.16	39.6193	328.599	0.122437	0.120597	-3.02989	0	1
Csp10411	#N/A	645.5	498.04	223	268.84	279	381.2	470.023	266.535	1.76146	1.76343	0.816771	0	1
Csp10412	AT5G06940	2779	2034.14	883	709	494	945	1936.75	604.339	3.20219	3.2047	1.67906	0	1
Csp10414	AT5G58230	1809.42	1412.01	650	944.92	804	1499.41	1339.38	905.868	1.47819	1.47856	0.563836	0	1
Csp10421	AT5G13840	2486.12	1502.74	798	303	162	566.57	1637.89	273.53	5.97528	5.98781	2.57901	0	1
Csp10426	#N/A	191	364	190	1237.78	1363	2006.1	291.261	1305.82	0.223464	0.223055	-2.16188	0	1
Csp10427	#N/A	1295	1325.69	748.9	271	169	222	1249.7	195.839	6.36214	6.381	2.66951	0	1
Csp10428	#N/A	257.57	262.87	125	658.69	684.12	1308.83	232.135	728.825	0.319159	0.318516	-1.64765	0	1
Csp10429	AT3G19210	1122.02	970.68	462	398	308	666.23	900.39	377.592	2.382	2.38452	1.25217	0	1
Csp10436	AT5G13650	1706.83	1300.01	688.98	12112.8	8532.67	20273.7	1304.55	11190.6	0.11663	0.116576	-3.09999	0	1
Csp10438	AT5G13610	832.46	653.07	286.55	984.63	1007.13	1800.64	608.863	1052.5	0.578773	0.578497	-0.788931	0	1
Csp10441	#N/A	446	359.99	214	1517.01	1527.02	2554.01	370.227	1568.35	0.236401	0.236066	-2.08069	0	1
Csp10450	#N/A	475.7	316.24	139	914	911.12	1611.7	313.225	956.452	0.327977	0.327493	-1.60833	0	1
Csp10455	AT3G59550	452.73	450	217	105	68	185.9	402.386	96.9223	4.12908	4.15131	2.04582	0	1
Csp10465	AT5G42310	1289.99	1025	521.32	3022.78	3039	5565.14	999.781	3219.75	0.310664	0.310517	-1.68657	0	1
Csp10467	AT5G42330	922.99	539.84	269	184	119.99	272.03	583.965	159.304	3.65409	3.66556	1.86951	0	1
Csp10502	AT2G41250	519.03	300.83	182	6702.8	7226.28	10896.9	348.266	7022.73	0.0496858	0.0495926	-4.33102	0	1
Csp10503	AT3G56980	4	1	0	351.79	225.99	813.05	1.32041	362.429	0.00556078	0.00367071	-7.4905	0	1
Csp10538	AT2G40550	1916.7	1588.52	719.5	442.2	307.8	888.35	1469.02	437.102	3.35705	3.36077	1.7472	0	1
Csp10541	AT2G40410	818.03	614.15	264.01	331	305	613	577.723	343.369	1.68113	1.68249	0.749429	0	1
Csp10546	AT2G40300	3056.2	2411.33	1176.87	1446.76	1588.39	2397.14	2323.95	1535.15	1.51359	1.51382	0.597975	0	1
Csp10550	AT3G56010	494.36	283.54	126.54	831.18	767.52	1256.53	299.165	805.796	0.371811	0.371274	-1.42736	0	1
Csp10555	AT1G71440	971.93	833.01	399	445.7	362	499.04	776.664	379.136	2.04658	2.04848	1.03322	0	1
Csp10575	#N/A	1567.71	859.01	510	181	91	366	1009.42	166.889	6.02739	6.04814	2.59153	0	1
Csp10576	AT3G55660	1649.32	907.99	504.68	230	130	480	1041.8	220.211	4.7191	4.73074	2.23851	0	1
Csp10585	AT2G39730	4823.06	6081.63	3009.98	306295	300853	557962	5165.03	322522	0.0160166	0.0160145	-5.96429	0	1
Csp10639	AT3G59760	911.7	706.13	323.43	1131.14	1055.17	1899.7	670.426	1138.66	0.589036	0.588787	-0.763573	0	1
Csp10640	#N/A	242	178	106	1062	724	1432.99	188.579	903.054	0.209435	0.208832	-2.25542	0	1
Csp10652	AT1G60000	1662	1427.96	652	3947.9	4567.41	7301.94	1308.76	4425.77	0.295824	0.295714	-1.75719	0	1
Csp10664	AT3G18240	1574	1196.42	609	671.8	535.71	1211.95	1184.46	660.633	1.79208	1.79291	0.841636	0	1
Csp10688	#N/A	2597.7	2202.72	1178.32	6310.72	4315.52	9789.99	2143.87	5628.03	0.381005	0.380929	-1.39212	0	1
Csp10689	AT3G18500	489	485.83	214.31	1427	1245.73	2538.98	421	1434.67	0.29379	0.293451	-1.76714	0	1
Csp10691	AT3G18520	2086.08	1765	832	898.54	894.45	1336.46	1643.27	889.817	1.84609	1.84674	0.884472	0	1
Csp10692	AT1G49010	98	83.7	33	368.46	415.95	555.99	73.3368	384.059	0.192421	0.190973	-2.37766	0	1
Csp10693	AT3G18524	1228	1084.99	506.73	288	253	466.16	993.322	280.786	3.53135	3.53756	1.82022	0	1
Csp10706	AT3G18630	668	539.01	245	136	98	226	503.472	126.103	3.97606	3.99232	1.99134	0	1
Csp10731	#N/A	136.1	78.69	59.03	5	2	8	98.8941	4.00096	21.1908	24.6585	4.40536	0	1
Csp10750	#N/A	452.99	350.55	162.79	1037.16	854.16	1793.49	334.426	1013.96	0.330283	0.329828	-1.59823	0	1
Csp10752	AT5G39040	2212.11	1806.45	785.27	2774.67	2624.85	4443.91	1656.47	2762.62	0.599702	0.599602	-0.737682	0	1
Csp10773	#N/A	1245	1095	502.84	518.98	493	845.9	998.128	520.421	1.91669	1.91791	0.93862	0	1
Csp10782	AT5G38110	869.99	590	277	248	181	438	591.909	235.991	2.50373	2.50812	1.32408	0	1
Csp10820	AT1G66220	384	253	102	38	27	60	245.235	34.4633	6.99428	7.11406	2.80618	0	1
Csp10824	#N/A	497	318.99	181	832	782	1233.34	347.798	806.569	0.431699	0.431213	-1.2119	0	1
Csp10833	AT1G65700	355	210	113	87	46	90	231.791	63.698	3.61028	3.6385	1.85211	0	1
Csp10834	AT5G37020	5786.64	4632.7	2005.84	1535.95	1726.79	3049.89	4271.19	1746.09	2.44557	2.44614	1.29017	0	1
Csp10867	AT2G48030	26	22	12.46	498.08	405.83	726.44	21.8928	458.183	0.0492321	0.0478026	-4.34426	0	1
Csp10889	AT2G47440	118.48	155.72	80	583.19	680	1231	132.969	686.397	0.194541	0.193732	-2.36186	0	1
Csp10898	#N/A	167	147	58.02	3279.52	2026.39	3884.91	127.558	2604.91	0.0492232	0.0489717	-4.34452	0	1
Csp10906	AT2G47580	1035.24	713	366.99	442.38	295.97	673.08	733.027	389.523	1.88028	1.88184	0.910947	0	1
Csp10909	AT2G47620	5197.46	3778.72	1730	2026.05	1673.88	3485.06	3667.15	1978.91	1.85282	1.85311	0.889721	0	1
Csp10911	#N/A	244.73	226.49	93.35	715.49	637.06	1343.4	196.047	737.981	0.266348	0.265663	-1.90861	0	1
Csp10912	AT4G22100	2016.37	1652.71	816.66	5071.46	5044.1	8912.06	1579.93	5296.76	0.298375	0.298284	-1.7448	0	1
Csp10929	#N/A	1588.94	1326.85	545	8121.81	6336.72	12036	1186.22	7409.28	0.160178	0.1601	-2.64225	0	1
Csp10931	AT2G16760	317	232	96	48	72	82	217.725	58.3286	3.70037	3.73226	1.88767	0	1
Csp10962	AT2G47020	395.67	322	164.21	538.29	568.7	863.81	311.97	557.548	0.56009	0.559546	-0.83627	0	1
Csp10971	AT2G46915	1560.83	1196.56	475.97	2943.01	2317.13	4458.2	1091.39	2711.84	0.402606	0.402454	-1.31256	0	1
Csp10972	AT2G46910	889	574.14	300	1206	1055.22	1927.51	607.198	1169.34	0.519555	0.519272	-0.944652	0	1
Csp10983	AT2G46780	341.03	340.33	129.18	99.84	60.94	81.65	280.392	71.6496	3.88524	3.91297	1.958	0	1
Csp10989	AT2G46700	498.62	439.5	212.03	651	625	1128	407.236	668.656	0.609444	0.609042	-0.714434	0	1
Csp10998	#N/A	15097.2	12117.7	5445.29	1479.84	1291.81	2307.01	11296.5	1422.04	7.94041	7.94378	2.98921	0	1
Csp11003	AT5G24240	1653.55	1229.16	576.11	1573.4	1478.16	2740.46	1192.58	1607.36	0.742061	0.741951	-0.43039	0	1
Csp11014	AT2G46370	94.67	40	28	200.99	155	289.57	55.3155	181.038	0.308217	0.305584	-1.69798	0	1
Csp11024	#N/A	450	328	160.88	807	818.19	1482.81	325.26	861.447	0.378078	0.377581	-1.40324	0	1
Csp11029	#N/A	1470.98	986	458.99	514	529	767.03	990.823	515.716	1.92001	1.92124	0.941113	0	1
Csp11035	AT2G46020	4900.71	4218.62	2166.24	8043.39	7162.03	13565.2	4026.17	7986.4	0.504171	0.504129	-0.988014	0	1
Csp11037	AT2G45990	966.13	666.07	355	2313.92	1993.89	3492.29	692.748	2191.05	0.316389	0.316174	-1.66023	0	1
Csp11038	#N/A	299.4	226	121.76	363	423	691.98	228.8	412.176	0.555857	0.555115	-0.847214	0	1
Csp11047	AT2G45830	12	26.83	11	159	237	328	18.9181	204.046	0.0958117	0.0927592	-3.38365	0	1
Csp11049	AT3G61250	1228.99	841	503	215	174	387	913.95	212.164	4.2969	4.3076	2.1033	0	1
Csp11056	AT2G45720	654.71	428.5	224	1258.72	1253.62	2413.44	451.035	1355.88	0.332996	0.332657	-1.58642	0	1
Csp11065	AT3G61050	1691.43	1425.87	730.82	3986.78	4584.55	6721.43	1368.7	4327.84	0.316365	0.316256	-1.66034	0	1
Csp11071	AT2G45520	757.01	680.67	320	358	365	642.07	621.222	379.709	1.63488	1.63603	0.709185	0	1
Csp11072	AT2G45480	1001.93	978.01	471	168	112	323.27	878.628	161.428	5.42369	5.44256	2.43927	0	1
Csp11085	AT3G19490	2056.02	1512.92	744.59	3018.95	2743.99	5475.14	1497.05	3094.89	0.483835	0.48372	-1.04741	0	1
Csp11104	AT5G44650	1677.41	1267.39	534.29	2442.91	2171.37	3572.68	1182.42	2313.85	0.511163	0.511018	-0.968144	0	1
Csp11107	#N/A	9965.66	7558.09	4390.13	39450.3	30659.1	64539.5	7854.68	37171.8	0.211323	0.211308	-2.24248	0	1
Csp11123	#N/A	32486.3	25181	11535.5	40476.2	32509.6	66826.9	23902.6	38637.6	0.618642	0.618636	-0.692822	0	1
Csp11127	AT4G05180	10233.5	6961.94	3162.2	43160.8	42771.3	70681.7	6904.54	43980.7	0.157003	0.15699	-2.67113	0	1
Csp11131	AT4G21380	117	88	41.99	803	806.99	1233	85.5359	805.73	0.106934	0.106171	-3.2252	0	1
Csp11135	#N/A	71.99	48.59	17	9.01	10.99	9	44.9086	8.7573	4.82304	5.12343	2.26994	0	1
Csp11136	AT4G21570	2282.69	1669.36	770.95	883.98	722.03	1337	1621.2	823.432	1.96802	1.96882	0.976741	0	1
Csp11148	AT4G21910	646.17	550.49	268.62	169	117	243	517.565	147.363	3.50033	3.51202	1.80749	0	1
Csp11152	AT1G64570	2652.46	2909.14	1483.63	4610.06	4600.92	7866.89	2586.98	4773.22	0.542045	0.541979	-0.883515	0	1
Csp11164	#N/A	362.12	316	196	1756.99	1407.63	2993	323.112	1694.5	0.191016	0.190687	-2.38823	0	1
Csp11170	AT4G22290	3273.88	2143.77	990.99	512.4	287.25	885.77	2168.56	452.724	4.78419	4.78994	2.25827	0	1
Csp11190	#N/A	730	452.67	218.02	65	39	127	473.541	61.2968	7.64956	7.72428	2.93538	0	1
Csp11203	AT4G11560	1709.89	1316	646	714	613.08	1306.69	1281.35	721.509	1.77518	1.77592	0.827966	0	1
Csp11205	AT4G11410	1408.01	1100.08	527.48	715	716.91	1102	1057.3	717.675	1.47277	1.47322	0.558532	0	1
Csp11219	AT4G11150	1101.9	799.8	370.81	1350.83	1262.44	2094.13	779.773	1325.45	0.588524	0.58831	-0.764828	0	1
Csp11245	AT4G24090	755.61	618.17	310.85	1439.99	1181.2	2420.45	594.943	1392.05	0.427672	0.427389	-1.22542	0	1
Csp11254	AT4G10640	300	180.16	68	8	3	2	178.17	4.15214	36.8726	42.8098	5.20448	0	1
Csp11256	AT1G32790	1080	788.9	371.88	490	483	747.41	771.552	487.289	1.58252	1.58334	0.662224	0	1
Csp11259	#N/A	1635.39	1356.99	703.93	4345.64	3302.5	6705.21	1314.71	3986.43	0.329913	0.329797	-1.59984	0	1
Csp11267	#N/A	124.56	121	38	544.26	580.98	940.15	95.1687	579.329	0.165281	0.164288	-2.59701	0	1
Csp11270	#N/A	105	168	72.13	1587.34	2031.85	2776.75	128.152	1817.23	0.0708777	0.0705255	-3.81852	0	1
Csp11275	#N/A	276	262	99	45	22	11	218.935	25.137	8.50111	8.70659	3.08765	0	1
Csp11278	AT1G33400	496.01	423	210	231	146	347	399.996	199.443	2.00205	2.00551	1.00148	0	1
Csp11291	AT3G55640	311.96	203.77	104	383	391	619.99	212.939	392.913	0.542763	0.541961	-0.881606	0	1
Csp11298	AT3G55740	432.92	312.74	142	1139.16	1116.61	2299.29	303.402	1243.89	0.244339	0.243921	-2.03304	0	1
Csp11303	AT3G55605	1839.34	1369.29	731	709	538.04	791.03	1388.08	589.029	2.35495	2.35653	1.2357	0	1
Csp11305	AT2G39770	1953.6	1477	644	2181.86	1914	3397.93	1392.07	2099.29	0.663229	0.663118	-0.592421	0	1
Csp11308	AT2G39740	1260.26	1054.31	501	2160.2	1833.46	2917.27	987.859	1966.33	0.502565	0.502391	-0.992618	0	1
Csp11313	#N/A	18	16	4	118	89	184	12.2764	108.394	0.118938	0.113339	-3.07172	0	1
Csp11315	AT3G55520	612.04	463.33	223	914	866.97	1303.8	450.652	878.582	0.513318	0.512937	-0.962074	0	1
Csp11330	#N/A	292	224	95	120	82	156	208.244	100.915	2.05624	2.06345	1.04001	0	1
Csp11350	#N/A	26	40	11	187	285	418	26.5953	248.719	0.109432	0.106965	-3.1919	0	1
Csp11359	AT3G55040	836.02	488.6	233.83	1443.95	1296.92	2400.48	522.191	1430.71	0.365297	0.364991	-1.45286	0	1
Csp11360	AT2G39290	753.82	557.52	297.59	924.17	805.98	1402.49	566.376	880.089	0.643827	0.643548	-0.635256	0	1
Csp11377	#N/A	3895.85	3795.51	1665.97	944	695.7	1726.61	3302.4	912.671	3.61638	3.61836	1.85455	0	1
Csp11380	AT2G39190	3704.91	3036.98	1453	9105.31	9299.35	15391.7	2870.97	9473.9	0.303091	0.303041	-1.72218	0	1
Csp11381	AT5G12350	871	741	329	384.99	321.93	614.94	674.986	367.875	1.83324	1.8348	0.874397	0	1
Csp11398	AT5G54670	3870.44	2808.53	1259.99	1006	724.98	1835.88	2710.04	965.915	2.80436	2.80565	1.48767	0	1
Csp11411	#N/A	183	133	79	41	26	56.76	141.315	34.4562	4.03965	4.1004	2.01423	0	1
Csp11417	AT4G26860	831.77	682.8	323.3	2913.76	2579.39	4693.49	642.896	2843.24	0.226304	0.226117	-2.14367	0	1
Csp11418	AT4G26850	3682.03	2772.06	1236.52	4666.64	5015.85	7831.46	2635.36	4933.3	0.534263	0.534198	-0.904378	0	1
Csp11428	AT4G26650	293.69	192.05	95.67	422	504	881.19	199.024	499.021	0.39967	0.398841	-1.32312	0	1
Csp11450	AT4G26480	531.98	405.02	182.59	806.19	790.72	1359.14	384.841	826.419	0.466124	0.465679	-1.10121	0	1
Csp11452	AT5G56220	1298.94	1068.22	487.61	190.96	244.4	280.09	992.928	207.722	4.7674	4.77989	2.2532	0	1
Csp11458	#N/A	1021.42	657.18	262.99	148.99	146.21	164.99	641.704	135.376	4.72095	4.73989	2.23908	0	1
Csp11460	#N/A	10	15	16	111	84	185.72	18.0532	104.612	0.178064	0.172652	-2.48953	0	1
Csp11482	AT5G57050	386.02	269	111	613	468.39	1009.55	256.875	576.084	0.44657	0.445908	-1.16304	0	1
Csp11491	AT4G25990	330	364	190	1107	1097.2	1942	326.164	1154.14	0.283038	0.28261	-1.82093	0	1
Csp11496	AT5G57345	542.01	439	209	2741	1907.94	3612.96	415.927	2327.56	0.178943	0.1787	-2.48243	0	1
Csp11497	AT5G57350	525.95	631	214	5237.41	3124.41	8163.76	475.944	4515.28	0.105546	0.105409	-3.24406	0	1
Csp11498	AT5G57360	907.87	681.08	364.87	1521	1428	2302	689.526	1483.48	0.465055	0.464807	-1.10453	0	1
Csp11499	AT5G57380	192	159	78	60	52	38	151.116	46.3225	3.22864	3.26178	1.69093	0	1
Csp11500	AT5G57390	526.34	378.97	177.34	190.02	151.67	246	371.648	167.391	2.21516	2.22016	1.14741	0	1
Csp11513	AT5G57660	911.99	1047.45	519.22	5742.13	6410.17	10367	910.542	6302.78	0.144561	0.144468	-2.79025	0	1
Csp11514	AT5G57690	4	5	7	194	292.88	311.31	7.31033	232.362	0.0343653	0.0315027	-4.8629	0	1
Csp11525	AT5G58180	1146.01	887	387	1175.58	1258	2171.7	829.335	1280.87	0.647668	0.647479	-0.626674	0	1
Csp11526	AT5G58080	775.71	603.07	319.98	185.28	174.95	258	601.382	176.546	3.3969	3.40625	1.76422	0	1
Csp11533	AT1G79790	366.46	262	120	567	610.9	903	255.827	590.139	0.434173	0.433513	-1.20366	0	1
Csp11534	#N/A	403.14	297	152	989	743	1261.04	297.702	850.745	0.350464	0.349938	-1.51266	0	1
Csp11540	#N/A	32.06	27.03	20.18	228.87	317.49	577.21	30.216	306.445	0.100653	0.0986311	-3.31254	0	1
Csp11545	#N/A	1168.3	996.34	441	566.99	476.99	910.9	905.942	543.87	1.66488	1.66572	0.735417	0	1
Csp11549	AT1G80370	2225.01	1529.33	772.33	370.62	207.09	843.43	1563.4	368.1	4.24106	4.24712	2.08442	0	1
Csp11551	AT1G15690	9099.16	7451.11	3869.47	25916.6	27315.8	47179.7	7251.79	27948	0.259493	0.259474	-1.94623	0	1
Csp11553	AT1G15750	2544.99	2370.41	1158.3	978.14	906.02	1864.09	2170.11	1026.99	2.11233	2.11308	1.07884	0	1
Csp11560	#N/A	742	654	304.09	374	236	479.68	598.284	306.21	1.95166	1.9538	0.964704	0	1
Csp11564	AT1G15980	1287.38	1087.02	527.77	6120.43	6408.33	10464.1	1023.08	6448.27	0.158751	0.158661	-2.65517	0	1
Csp11577	#N/A	579.27	453.2	194.06	1627.99	1473.29	3024.24	419.684	1681.11	0.249959	0.249652	-2.00024	0	1
Csp11582	AT1G79510	106.8	82	38	839	788	1419	78.3849	848.496	0.0931279	0.0923917	-3.42464	0	1
Csp11599	AT1G16720	1424	1166.22	541	4341.67	5043.54	7773.92	1091.34	4822.87	0.226397	0.226287	-2.14307	0	1
Csp11618	#N/A	514	495	256	1186.76	1222.64	1703.31	458.321	1177.52	0.389587	0.38923	-1.35998	0	1
Csp11619	AT3G13120	1132	1153.84	499	2614.93	1909	4130.31	985.755	2390.09	0.412606	0.412437	-1.27716	0	1
Csp11622	AT1G55910	265	148	75	1407	1540.03	1847	163.945	1393.62	0.118082	0.117646	-3.08214	0	1
Csp11629	#N/A	2374.56	1546.99	741.32	482	249	562	1585.6	363.591	4.35448	4.36084	2.1225	0	1
Csp11642	#N/A	6132.3	5118.38	2398.24	20385.2	27612.8	36417.6	4776.38	24033.2	0.198765	0.198742	-2.33087	0	1
Csp11660	AT1G55480	1746.3	1552.22	740	14153.3	11140.8	20649.4	1428.6	12881.2	0.110954	0.110907	-3.17196	0	1
Csp11662	AT3G13490	1338.99	1117	578	2126.03	1648	3507.14	1079.42	2007.56	0.537839	0.537681	-0.894753	0	1
Csp11663	AT1G55360	9142.83	5759.64	2702.12	1103.21	677.84	1858.48	5940.13	986.149	6.02	6.02351	2.58976	0	1
Csp11671	AT1G55280	44	42	16	178	187	243	35.1227	175.392	0.203427	0.200299	-2.29742	0	1
Csp11679	AT1G55110	344.14	364.62	183.65	1111.47	1268.34	2186.08	325.623	1266.02	0.257612	0.257208	-1.95673	0	1
Csp11699	AT3G13960	2105.94	2011.02	695	56	25	34	1633.51	34.5277	46.3913	47.2967	5.53578	0	1
Csp11708	#N/A	80	70	38	349	321	489	67.8633	330.104	0.20726	0.205606	-2.27049	0	1
Csp11717	#N/A	813.07	1171.74	596.15	3963.61	2977.44	6762.73	976.917	3754.04	0.260369	0.260233	-1.94137	0	1
Csp11732	AT3G14270	1554	1296.51	596.05	2266.99	2175.99	4239.43	1202.33	2391.1	0.502978	0.502835	-0.991432	0	1
Csp11734	AT1G53860	355	217.01	114.99	45	25	14	235.35	26.8142	8.57952	8.77417	3.1009	0	1
Csp11745	AT1G53730	109	132.01	74.68	511	424.79	907.47	119.505	505.789	0.237327	0.236289	-2.07505	0	1
Csp11747	AT1G53670	381	258.58	156	2557	2081.95	3804.43	282.702	2366.8	0.119705	0.119449	-3.06245	0	1
Csp11752	#N/A	88.8	27	12	335.13	268	456.13	38.9314	299.893	0.131841	0.129847	-2.92313	0	1
Csp11763	#N/A	32	47	27	902	729.05	1627	41.116	890.451	0.0469224	0.0461851	-4.41358	0	1
Csp11765	AT1G29470	2205.06	2119.49	959	5331.15	4562.78	8878.21	1870.91	5204.79	0.359545	0.359461	-1.47575	0	1
Csp11775	#N/A	287.18	332.34	132.6	771.39	868.25	1226.41	266.654	815.719	0.327471	0.326903	-1.61056	0	1
Csp11792	AT1G74790	1375	1111	564	486	456.34	991	1077.12	525.545	2.04813	2.04951	1.03431	0	1
Csp11797	AT3G47110	316	233	102.99	41	86	52	222.509	54.9404	4.01169	4.04945	2.00421	0	1
Csp11819	AT5G50160	890.93	691.45	266.96	4051.03	3974.33	6585.06	622.447	4103.75	0.151822	0.15168	-2.71954	0	1
Csp11821	#N/A	9	7	1	179	174	266	5.14707	175.718	0.033137	0.0293468	-4.91541	0	1
Csp11832	AT5G50100	554.96	312	157	1499.99	1267.03	2581	343.94	1475.18	0.233514	0.233156	-2.09842	0	1
Csp11839	#N/A	567.27	405.02	220	2110.63	1967.22	3392.26	418.959	2093.33	0.200406	0.200143	-2.319	0	1
Csp11845	#N/A	2	10	3	274	226.6	338	5.68765	240.822	0.0264429	0.0236582	-5.24097	0	1
Csp11847	AT1G24450	1390	898.99	413.62	348	268	310	912.362	274.73	3.31505	3.32085	1.72903	0	1
Csp11856	AT4G27230	3494.51	2586.31	1244.06	1463.16	1298.09	2370.14	2534.66	1431.44	1.77033	1.77071	0.824022	0	1
Csp11859	#N/A	142.96	127	74	1997.76	1290.06	2963	125.99	1726.99	0.0733283	0.0729587	-3.76949	0	1
Csp11871	#N/A	38	83	31	318.97	219	514	56.6993	288.644	0.198375	0.196462	-2.3337	0	1
Csp11882	AT1G64620	246	208	82	42	27	16.99	182.86	27.1282	6.59642	6.73848	2.72168	0	1
Csp11888	AT1G64530	513.25	480.05	207.7	735.15	798.37	1323.39	420.8	798.176	0.527616	0.527208	-0.92244	0	1
Csp11890	AT1G64510	3307.95	2862.08	1441	9445.06	6748.07	14262.1	2707.92	8447.96	0.320598	0.320542	-1.64116	0	1
Csp11893	AT1G64460	325.08	201	90	71	47	83	205.906	57.2905	3.56281	3.59362	1.83302	0	1
Csp11897	AT5G42080	9432.21	6048.88	2849.88	2944.09	2127.55	3855.03	6203.95	2522.81	2.45873	2.45913	1.29792	0	1
Csp11900	AT1G64390	5401	4080.36	1764.63	5491.38	5080.51	8776.75	3836.96	5422.98	0.707576	0.707539	-0.499044	0	1
Csp11905	AT5G41880	1002.52	810.98	366.51	217.04	142	512.99	755.449	226.817	3.3235	3.33056	1.7327	0	1
Csp11907	AT5G41870	491.39	380.94	211.08	838.38	754.21	1448.25	386.274	842.111	0.459146	0.458704	-1.12298	0	1
Csp11908	AT1G64355	506	371	186	1011	814.02	1668.03	369.869	965.562	0.383507	0.383067	-1.38268	0	1
Csp11911	AT5G41790	1248.45	1266.7	581.3	2658.11	2413.7	4235.66	1106.22	2606.16	0.424619	0.424467	-1.23576	0	1
Csp11917	#N/A	2808.1	2188	1065.85	1251.4	1231.54	2203.33	2116.12	1303.16	1.6235	1.62383	0.699107	0	1
Csp11918	AT5G41620	983.08	725.99	258.93	270	230	398	651.08	252.798	2.57115	2.57543	1.36241	0	1
Csp11919	AT1G64170	69	118	61	626	417	921	95.7975	544.209	0.177087	0.176046	-2.49747	0	1
Csp11922	AT1G64150	610.01	548.19	217.01	1634.14	1376.7	2951.99	472.915	1634.07	0.289712	0.289413	-1.78731	0	1
Csp11928	AT1G64080	1511.36	1213.48	588	136	153	193	1159.95	139.105	8.30195	8.33811	3.05345	0	1
Csp11935	AT1G63970	260	154	72	633.08	468	841	162.56	548.673	0.297174	0.296292	-1.75062	0	1
Csp11939	#N/A	75	182.99	98	2675.57	3512.68	5134.85	142.821	3186.11	0.0450357	0.0448292	-4.47279	0	1
Csp11941	AT5G41390	1272	923.18	486.93	546.01	471.08	742	939.87	500.678	1.87597	1.87718	0.90764	0	1
Csp11947	AT1G63770	6179.34	5565.61	2652.02	9753.89	8147.93	17362.2	5100.85	9676.74	0.527159	0.527126	-0.923689	0	1
Csp11952	AT1G01620	11071.9	7352.9	3873.9	14251.5	11345	22908.5	7719.1	13442.6	0.574247	0.574225	-0.800257	0	1
Csp11959	AT3G18290	2646	2371.89	1084.74	2840.91	2640.21	4693.79	2146.28	2840.66	0.755617	0.755558	-0.404272	0	1
Csp11964	AT1G59540	1183.89	887.67	442.01	165	99.2	246.35	876.198	140.338	6.2175	6.2431	2.63633	0	1
Csp11970	#N/A	425.84	334.42	132.05	58	37.61	80	301.758	48.98	6.08824	6.15978	2.60602	0	1
Csp11981	AT1G10030	380	346	145	108	113	118	302.65	100.316	3.003	3.01675	1.5864	0	1
Csp11984	AT1G09970	214	153	63	1011.01	1261.22	1638	144.617	1119.34	0.129742	0.129207	-2.94628	0	1
Csp11985	AT1G09960	346.07	330	150	118	94	204	292.45	114.214	2.55105	2.5604	1.35109	0	1
Csp11988	AT1G58290	2323.3	2078.71	954.08	12179.7	11783.2	21125.1	1884.39	12546.4	0.150241	0.150194	-2.73465	0	1
Csp12006	AT1G09800	455.19	347.49	153	169	87	201	327.402	128.171	2.54599	2.5543	1.34823	0	1
Csp12007	AT5G06160	1296.44	1044.25	503.15	535.01	422.41	992.92	995.217	530.203	1.87589	1.87703	0.907578	0	1
Csp12030	#N/A	74	71	32	195	163	267	62.622	177.342	0.355654	0.353151	-1.49145	0	1
Csp12036	AT1G09470	1081.99	814.41	454	423.99	301.94	551.07	835.555	360.899	2.31266	2.31517	1.20955	0	1
Csp12037	AT1G09460	515.83	446	201	95	100	78.99	406.165	83.4539	4.83482	4.86647	2.27346	0	1
Csp12038	AT1G09450	717.02	523.03	220	85	41	111	493.853	65.4766	7.47333	7.54143	2.90175	0	1
Csp12051	AT1G09340	1695.45	1591.46	792.98	21360.5	17077.7	35441.7	1464	20397.5	0.0718055	0.0717741	-3.79976	0	1
Csp12053	#N/A	1222.07	686	318	1976	1736.92	3073.89	738.333	1901.78	0.388458	0.388236	-1.36417	0	1
Csp12064	#N/A	119.89	88.04	30	26.93	19	35.01	78.1794	22.8609	3.34801	3.41874	1.74331	0	1
Csp12067	#N/A	370.99	307.35	174	96	55.99	171	307.753	86.614	3.53272	3.55286	1.82078	0	1
Csp12069	AT1G51500	1395.95	1677.66	828	4367.04	3586.1	6739.02	1439.68	4101.77	0.351101	0.350992	-1.51004	0	1
Csp12070	#N/A	56	47	23	178	174	306	44.4419	183.45	0.245132	0.242297	-2.02837	0	1
Csp12071	#N/A	4370.13	3373.16	1528	21028.7	22913.3	34914.2	3194.88	22265.7	0.143515	0.143489	-2.80072	0	1
Csp12082	#N/A	194.96	167.11	82	1115.22	940.08	1902.03	157.123	1092.67	0.144344	0.143804	-2.79242	0	1
Csp12086	#N/A	1409.86	558.28	288	24	6	0	724.873	10.1743	66.7308	71.1768	6.06028	0	1
Csp12100	AT1G51200	999.45	764.08	358.84	342.03	466.87	642.48	734.679	410.857	1.78683	1.78814	0.837398	0	1
Csp12102	AT1G51160	733	592	261	329.02	291	522	547.341	319.352	1.71235	1.71389	0.775978	0	1
Csp12109	AT3G57680	877.25	410.06	220	1887.8	1649.38	3200.47	498.387	1866.51	0.26729	0.26702	-1.90352	0	1
Csp12114	AT3G57810	528.38	314	157	837.46	707	1393	337.897	813.788	0.415717	0.415223	-1.26633	0	1
Csp12121	#N/A	97	85.11	36	10	9	22	75.5566	10.9989	6.51882	6.86416	2.70461	0	1
Csp12125	#N/A	79	96.89	46	283.15	320	511.99	81.5107	312.351	0.262608	0.260982	-1.92902	0	1
Csp12147	AT2G42600	5775.86	4381.62	2263.09	23965.8	21096.8	49337	4362.82	25507.6	0.171062	0.17104	-2.54741	0	1
Csp12157	AT2G42750	582.92	452	230	3331.53	3125.81	4854.28	444.486	3210.73	0.138625	0.13844	-2.85074	0	1
Csp12176	AT2G39210	40.79	58	63	662.13	644	1120.87	71.1039	677.733	0.105836	0.104927	-3.24009	0	1
Csp12184	AT2G39000	465	390.96	177.91	680.03	711	1289.01	360.419	741.575	0.486503	0.486026	-1.03948	0	1
Csp12191	AT2G38920	86	71	27	17	14	4	62.2595	11.4981	5.16183	5.41095	2.36788	0	1
Csp12192	#N/A	13	10	5	127	202.21	262	9.80001	167.596	0.0623838	0.0585302	-4.00268	0	1
Csp12193	#N/A	153.62	97.68	59.56	41.05	30.01	43.01	109.652	33.1333	3.26172	3.30872	1.70563	0	1
Csp12203	AT3G54650	1794.72	1512.03	724.85	480.07	382	781.37	1417.83	454.718	3.1148	3.118	1.63914	0	1
Csp12207	AT3G54560	3183.16	2470.86	1221.03	536.4	430.22	921.17	2404.45	518.99	4.62806	4.63287	2.21041	0	1
Csp12209	AT3G54510	313	217	107	12	9	10	219.406	9.24812	22.1278	23.6999	4.46779	0	1
Csp12214	AT3G54230	4844.6	2664.77	1325.19	9318.56	7099.2	13536.4	2953.24	8384.77	0.352269	0.352215	-1.50525	0	1
Csp12217	AT3G56650	508.79	391.7	180.76	1661.6	1445.16	2678.82	373.573	1612.64	0.231986	0.231658	-2.10789	0	1
Csp12218	#N/A	64.21	40.07	29	202.87	140.72	257.29	48.3642	170.054	0.287334	0.284447	-1.7992	0	1
Csp12230	AT3G52270	291	198.01	102.99	58	48	137	205.174	64.188	3.1728	3.19611	1.66576	0	1
Csp12234	AT4G25880	2599.95	2082.91	1130.08	1104.97	1079.05	2138.07	2074.01	1186.51	1.74755	1.74798	0.805333	0	1
Csp12237	AT2G35820	272	199	107	684	527	1074	203.423	633.783	0.321715	0.320978	-1.63615	0	1
Csp12248	#N/A	1503	1245	631	4333.96	3896.96	7944.98	1196.84	4445	0.26937	0.269257	-1.89234	0	1
Csp12249	#N/A	211.01	156.21	85.13	44.24	28	87.58	159.822	42.4702	3.71841	3.7625	1.89469	0	1
Csp12256	AT3G52720	328	421	192.13	4331.74	4446.94	7685.25	345.112	4588.44	0.0753542	0.0752154	-3.73017	0	1
Csp12261	AT2G36250	2017.54	1594.24	807.5	3548.77	3237.66	6879.05	1555.56	3731.7	0.416959	0.416852	-1.26202	0	1
Csp12267	AT2G36350	1852.99	1565.7	645.99	643.99	733.73	1252.52	1396.18	730.282	1.91097	1.91183	0.934305	0	1
Csp12270	#N/A	1025.01	737	350	27	20	145.9	726.572	45.6037	15.7069	15.929	3.97333	0	1
Csp12273	AT2G36460	125.27	80.31	37.71	118.7	73.38	1269.77	82.2929	322.001	0.257179	0.25559	-1.95915	0	1
Csp12283	#N/A	567	579	300	5545.02	3731.59	7110.84	527.88	4622.87	0.114323	0.114191	-3.12882	0	1
Csp12286	AT3G53190	1569.16	1101.54	580.8	98.64	57.32	288.79	1134.22	111.726	10.0949	10.151	3.33556	0	1
Csp12292	AT2G36895	62	45	22.01	434	349.12	603.13	44.6481	391.609	0.11559	0.114035	-3.11291	0	1
Csp12293	AT4G18590	241.8	186.99	104	51.01	38	45.99	190.019	39.9223	4.69505	4.75879	2.23114	0	1
Csp12295	AT2G37050	4084.55	3389.58	1591.14	2634.86	2272.04	4152.43	3170.98	2530.97	1.2528	1.25287	0.325161	0	1
Csp12299	AT2G37240	686.32	412.1	187.91	1622.15	1494.54	2449.86	429.425	1570.92	0.273682	0.273363	-1.86943	0	1
Csp12311	AT3G53720	239.55	253.48	123.13	479	379.26	741.48	223.381	445.336	0.502381	0.501612	-0.993145	0	1
Csp12319	#N/A	315	261	116	612	637.03	1052	239.889	644.581	0.372843	0.372172	-1.42336	0	1
Csp12336	AT3G24090	495	371	135	87	80.02	175	332.675	92.9977	3.55802	3.57696	1.83107	0	1
Csp12348	AT3G23920	1337.99	1204.97	643.35	4695.83	3913.81	8008.78	1151.09	4584.96	0.251172	0.25106	-1.99325	0	1
Csp12354	#N/A	465.99	338.3	144	205.65	156	310.28	321.134	187.131	1.71342	1.71605	0.776883	0	1
Csp12357	AT3G24515	245.01	197	61	31	15	16	164.958	18.9594	8.42681	8.69652	3.07499	0	1
Csp12366	#N/A	1180.49	804.81	365	147	110	312	797.168	151.415	5.24521	5.26452	2.391	0	1
Csp12373	#N/A	97	104	52	24	15	10	92.328	15.4074	5.7758	5.98919	2.53002	0	1
Csp12376	AT3G25150	1963.36	1687.65	800.99	899.99	741.92	1617.09	1567.08	892.379	1.75548	1.75606	0.811863	0	1
Csp12380	AT4G13010	571	477.88	231.05	2254.04	1773	3615.68	450.38	2116.96	0.213009	0.212752	-2.23102	0	1
Csp12385	AT3G04600	1280.98	1070.48	445.96	589.61	412	845.13	961.013	514.947	1.86506	1.86622	0.899223	0	1
Csp12388	AT3G04670	872.66	750	365.01	155	211	425.99	702.558	213.176	3.28818	3.29557	1.71729	0	1
Csp12390	AT3G04710	1446.08	1153	538	598.93	441.89	926	1090.69	545.056	1.99977	2.00103	0.999833	0	1
Csp12395	AT5G28750	967	748.13	321.97	2222.9	1636	3809.52	696.599	2096.66	0.332464	0.332245	-1.58873	0	1
Csp12398	AT5G28840	4186.68	3099.43	1722.89	7714.37	6289.67	13527.5	3193.89	7556.92	0.422697	0.422645	-1.2423	0	1
Csp12399	AT3G04810	168.02	170.01	91.26	477	480.51	915.96	157.526	516.039	0.3062	0.305274	-1.70745	0	1
Csp12400	AT3G04820	727.07	679	367.33	263	181	344.89	645.131	222.233	2.89698	2.90286	1.53455	0	1
Csp12404	#N/A	103	139	66	804	945.21	1257.99	114.347	860.503	0.133587	0.132894	-2.90415	0	1
Csp12405	AT3G04870	1365.01	1229	600	3038.61	2851.71	5622.21	1136.2	3169.62	0.358608	0.358468	-1.47952	0	1
Csp12406	AT3G04910	1017.25	968.94	460.99	2205.75	2574.62	3506.35	872.85	2365.25	0.369217	0.369033	-1.43746	0	1
Csp12423	AT5G27380	2773.84	2169.49	1024.27	3216.29	2770.16	5080.29	2073.6	3090.64	0.671003	0.670929	-0.57561	0	1
Csp12459	AT5G26820	1322.15	1166.99	510	2405.85	2556.61	3594.18	1045.08	2443.47	0.427868	0.427706	-1.22476	0	1
Csp12462	#N/A	97	56	22	7	3	6	56.9059	4.6242	10.8217	12.2817	3.43586	0	1
Csp12463	#N/A	147	129	69	44	25	49	124.26	33.5377	3.64988	3.70429	1.86785	0	1
Csp12472	AT3G21690	248	212	86	428.18	453	783.34	187.327	463.129	0.405379	0.404494	-1.30266	0	1
Csp12477	AT4G15470	73.86	70.77	39	17	10	22.82	67.24	13.8637	4.66532	4.84731	2.22198	0	1
Csp12499	AT4G15890	1046.11	1126	568	251	177	295	1001.97	206.728	4.83386	4.84663	2.27318	0	1
Csp12510	AT4G16120	732.73	532.6	295.96	254.02	207.05	388.14	552.105	237.261	2.3231	2.32694	1.21605	0	1
Csp12511	AT4G16143	5664.42	4605.1	2223.61	2875.42	2549.69	5161.4	4378.8	2914.15	1.50248	1.5026	0.587343	0	1
Csp12532	AT1G48320	263	159	79	701	507	1013.52	169.619	620.126	0.274342	0.273536	-1.86595	0	1
Csp12535	AT1G48350	5143.57	4468.03	2104.55	11569.4	8041.36	17259.1	4124.32	10225.3	0.403385	0.403345	-1.30977	0	1
Csp12543	AT3G17820	3192.75	2221.19	825.14	221	185	335.12	2060.69	207.641	9.89435	9.92386	3.30661	0	1
Csp12544	AT1G48480	4519.78	3405.89	1870.55	2035.84	1385	3108.14	3474.06	1802.93	1.92654	1.92689	0.946011	0	1
Csp12546	AT3G17930	781	616	279.2	2457.01	2366.71	3748.55	579.265	2423.85	0.239205	0.238988	-2.06368	0	1
Csp12550	#N/A	2221.35	1833.3	1099.99	748.79	715.1	1073.19	1879.75	722.524	2.6001	2.60162	1.37857	0	1
Csp12562	#N/A	554	399.03	201	599.66	612	993	400.906	619.609	0.647429	0.647037	-0.627207	0	1
Csp12565	AT1G21650	870.08	827.03	356	1321.5	1077.76	2230.59	720.17	1277.15	0.564125	0.56389	-0.825914	0	1
Csp12577	AT1G77120	3256.16	2598.8	825.7	678.92	470	821.6	2196.31	560.812	3.91268	3.91625	1.96816	0	1
Csp12578	AT1G77110	203.45	161	75.07	29	25	14	152.645	21.461	6.91991	7.10984	2.79075	0	1
Csp12579	AT1G77110	914.51	836	438.03	175	103	216	789.541	138.922	5.65992	5.68302	2.50078	0	1
Csp12587	#N/A	179	365.05	145.05	4858.95	6538.98	8472.51	258.232	5671.29	0.0456509	0.045535	-4.45321	0	1
Csp12606	#N/A	258.24	272	113	1222.79	1258.89	1942.08	227.087	1250.68	0.182028	0.181577	-2.45777	0	1
Csp12607	#N/A	288	265.07	138	864.94	872.05	1411.97	249.248	885.797	0.28195	0.281391	-1.82649	0	1
Csp12615	#N/A	1677.99	1603.69	825	379.38	206	297	1485.1	260.449	5.68949	5.7019	2.5083	0	1
Csp12616	AT1G76710	650.19	504.07	224.05	269.21	318.57	490.26	473.815	302.794	1.56351	1.56479	0.644787	0	1
Csp12619	AT1G76660	1865	1349	643	566.26	334	451	1328.7	399.778	3.31955	3.32354	1.73099	0	1
Csp12623	AT1G21000	5	13	5	159.02	160	212.95	8.73922	153.332	0.0612741	0.057057	-4.02858	0	1
Csp12626	AT1G76570	554.95	344.7	156	1056.12	867.39	1910.8	353.595	1048.69	0.33762	0.337185	-1.56653	0	1
Csp12630	AT1G20925	90	120.21	27.74	630.23	506.21	1071.79	79.3142	607.916	0.131467	0.130483	-2.92722	0	1
Csp12644	AT1G76420	302	139	69	2.44	0	0	166.341	0.816369	110.24	201.304	6.78451	0	1
Csp12645	AT1G20840	1937	1506	745	2546.08	2396	4190.13	1465.26	2553.17	0.574014	0.573899	-0.800842	0	1
Csp12654	AT5G52100	425.91	477.66	214	2194.7	1755.54	3494.17	402.367	2066.36	0.194995	0.194727	-2.35849	0	1
Csp12660	AT5G53070	1867.33	1300.04	653.63	805.67	685.68	1285.77	1320.99	773.908	1.70627	1.7069	0.770848	0	1
Csp12665	AT4G25570	1763	1345	669	3660.99	4231.61	6295	1319.38	4006.71	0.32941	0.329294	-1.60205	0	1
Csp12678	#N/A	249.04	211.99	127.04	840.86	907.98	1389.95	215.292	886.141	0.243552	0.242964	-2.0377	0	1
Csp12686	AT4G25700	651	497.99	248.93	3596.53	2543.37	5770.47	488.894	3275.99	0.149417	0.149238	-2.74258	0	1
Csp12688	AT5G52640	106.34	90.74	28.96	1982.74	101.32	1612.72	74.9281	1024.81	0.0737457	0.0731231	-3.7613	0	1
Csp12693	#N/A	76	212	72	688.24	998	1530.79	134.686	895.653	0.15104	0.150387	-2.727	0	1
Csp12694	AT5G52800	219.09	201	100.94	44	27	56	186.678	35.6641	5.15296	5.23316	2.3654	0	1
Csp12698	#N/A	360.97	262.56	148	44	53	181	273.529	70.1639	3.86985	3.89802	1.95228	0	1
Csp12704	AT5G52910	1416.88	1467.56	694.32	280.55	221.56	225	1288.29	218.425	5.88249	5.89789	2.55643	0	1
Csp12715	AT5G53120	643.08	501.35	235	237.9	203	467.54	478.562	246.432	1.9393	1.94193	0.955538	0	1
Csp12723	AT5G53390	603	558	372	11	0	53	578.893	14.3683	38.4672	40.2623	5.26556	0	1
Csp12725	#N/A	65	91	36	931.12	1115	2196.69	69.3827	1153.02	0.0607443	0.0601832	-4.04111	0	1
Csp12741	AT4G27720	5196.54	3733.23	1578.8	7233.62	7320.78	12222.1	3550.47	7501.35	0.47336	0.473311	-1.07899	0	1
Csp12744	AT5G53550	101	61	29	821.13	501.29	1366.29	64.2162	729.417	0.0889106	0.0880502	-3.4915	0	1
Csp12748	#N/A	36	24	4	449	297	650	19.3243	387.451	0.051586	0.0498998	-4.27688	0	1
Csp12766	AT5G53970	184.24	175.74	61	665.42	444.71	958.87	142.98	574.939	0.2496	0.248701	-2.00231	0	1
Csp12767	AT5G53950	199	126	72.99	3	1	0	139.063	1.36113	67.8457	101.43	6.08419	0	1
Csp12792	AT5G54290	1639.92	1053.99	608.93	2863.99	2411	4934.5	1155.96	2815	0.410788	0.410644	-1.28354	0	1
Csp12801	AT5G19760	3601.92	2663.02	1295.99	5874.58	4816.01	9886.33	2620.93	5680.41	0.461465	0.461399	-1.11571	0	1
Csp12803	AT5G21140	485	331.85	175	167	171	325	344.798	182.529	1.88561	1.88895	0.915032	0	1
Csp12829	#N/A	258	162.95	110	12	4	3.99	190.541	6.24915	27.5244	30.4436	4.78264	0	1
Csp12834	AT5G13000	12905.6	12394.5	6420.51	3311.73	2257.99	6753.19	11492	3276.88	3.50646	3.50699	1.81002	0	1
Csp12843	AT5G60930	4217.63	3312.22	1635.38	862.37	474.06	1533.98	3209.82	767.3	4.18037	4.18323	2.06363	0	1
Csp12848	#N/A	7	8	1	91	150	208	4.96088	126.002	0.0446703	0.0394478	-4.48454	0	1
Csp12852	AT5G12920	513	459	224.39	61	53	182	425.353	76.0534	5.55101	5.59222	2.47275	0	1
Csp12865	#N/A	1017.68	842.06	407.07	371.24	246	467.92	796.46	306.489	2.59502	2.5986	1.37575	0	1
Csp12866	AT5G12470	898.47	861.38	438.94	2373.51	1696	3761.99	794.148	2158.91	0.368051	0.367849	-1.44202	0	1
Csp12876	AT5G12330	575	452	214.01	96	79	144	431.702	89.3929	4.79955	4.82883	2.2629	0	1
Csp12888	#N/A	649.95	617.99	299.74	192.32	137.89	230	560.854	160.009	3.49424	3.50498	1.80498	0	1
Csp12905	AT5G26210	1807.24	1377	638.77	581	453.72	1106.28	1320.19	579.64	2.27606	2.27758	1.18654	0	1
Csp12909	AT5G12000	177	159.94	73	45.55	17	37	144.271	28.7772	4.91823	5.01199	2.29814	0	1
Csp12920	AT4G33010	4191.83	5491.43	2768.01	66556.2	72904.9	120225	4656.66	72568.9	0.0641778	0.0641689	-3.96178	0	1
Csp12930	AT5G11790	1195.11	936.21	444.09	1939.2	1934.01	3854.93	895.758	2117.41	0.423235	0.423047	-1.24047	0	1
Csp12934	#N/A	217.73	354.36	236.36	2075.8	2007.14	3674.68	326.225	2152.9	0.151804	0.151532	-2.71972	0	1
Csp12935	AT5G25980	2064.82	6314.76	3031.01	40863.1	43092.8	69057.7	4560.3	42999.4	0.10607	0.106055	-3.23692	0	1
Csp12939	#N/A	950	757.01	306.3	3032.29	2526.33	4356.96	684.557	2796.07	0.245017	0.244831	-2.02905	0	1
Csp12959	#N/A	0	0	1	141	107	305	0.675129	146.923	0.00930753	0.00466286	-6.74739	0	1
Csp12964	AT5G11510	2134.32	1405	675	311	144	648	1435.63	286.194	5.00649	5.01613	2.3238	0	1
Csp12966	AT5G25630	784.7	529	258.98	2792.04	2755.11	4354.85	539.05	2797.03	0.192924	0.192726	-2.37389	0	1
Csp12970	AT5G25610	1703.39	2111.22	1109.88	8703.73	7814.02	14335.4	1844.19	8595.67	0.214613	0.21455	-2.22019	0	1
Csp12973	AT5G25590	5083.78	3299	1540	353	154.91	820.05	3358.74	338.841	9.89409	9.91217	3.30657	0	1
Csp12981	#N/A	660.23	547.7	273.75	109	44	70.62	523.677	66.4357	7.81082	7.88143	2.96547	0	1
Csp12983	AT5G11420	662.99	328	190	5229.68	6003.83	7022.39	398.401	5311.63	0.0751271	0.0750072	-3.73452	0	1
Csp12988	AT5G11380	753.76	554.2	262.64	888.35	767.95	1402.96	541.716	854.607	0.634176	0.633881	-0.657044	0	1
Csp13001	#N/A	4801.11	2610.95	1268.11	7922.8	7957.66	12095.5	2886.77	7934.02	0.363904	0.363848	-1.45837	0	1
Csp13007	#N/A	1080.08	2289.01	1382.61	34073.1	37392.1	66540	1927.99	38182.4	0.0505116	0.0504944	-4.30724	0	1
Csp13013	#N/A	50	31.01	19	113.86	147	254.74	35.1818	142.003	0.251437	0.247806	-1.99173	0	1
Csp13023	AT4G38970	10599.1	9203.39	5346.72	167196	129151	259797	9179.5	154489	0.0594226	0.0594185	-4.07284	0	1
Csp13030	AT2G21340	928.65	705	331.59	1819.48	1471.14	2650.97	679.834	1669.13	0.407546	0.407301	-1.29497	0	1
Csp13034	AT2G21410	3666.41	2943.47	1395.42	4363.03	3818.02	7041	2792.88	4244.21	0.6581	0.658045	-0.603621	0	1
Csp13037	#N/A	318	403	178	26	44	60	327.373	36.5242	8.81369	8.96102	3.13975	0	1
Csp13044	AT2G21520	5336.85	4074.99	2020.02	3338.94	2864.99	5352.58	3991.58	3220.48	1.23938	1.23944	0.309624	0	1
Csp13052	AT2G16650	1158.71	959.81	500.61	538.22	531.47	879.91	932.234	547.466	1.70192	1.70281	0.767165	0	1
Csp13057	AT4G39330	1370.81	941	554	2223.27	2002	3892.78	1015.59	2244.39	0.452675	0.452507	-1.14345	0	1
Csp13063	AT2G21860	384	350	167	1079.13	1078	1704.65	319.771	1090.09	0.293797	0.293351	-1.76711	0	1
Csp13067	AT2G21940	586.11	362.73	176.63	1002.16	760.92	1611.76	381.045	932.279	0.409167	0.408731	-1.28924	0	1
Csp13069	AT2G21960	633.66	408.67	212.94	3428.42	2617.25	5091.6	432.016	3109.24	0.139139	0.138948	-2.8454	0	1
Csp13070	#N/A	305	226	112.98	473	495	915	224.279	519.686	0.43233	0.431577	-1.2098	0	1
Csp13073	AT4G39630	955	707.73	317	346.26	309	645.62	677.463	356.483	1.89865	1.90039	0.924974	0	1
Csp13094	#N/A	381.65	386	152	1783	1706.97	2884.8	320.43	1788.37	0.179495	0.179179	-2.47798	0	1
Csp13104	#N/A	582.96	504.12	225	226.95	217	351.96	457.59	224.464	2.03537	2.03854	1.02529	0	1
Csp13108	AT4G39970	379.22	363.89	177.51	6990.06	6799.15	12531.4	330.056	7295.8	0.0453306	0.0452405	-4.46337	0	1
Csp13111	AT4G39980	4675.87	4277.64	2207.99	7959.54	8193.01	13765.3	4016.55	8367.16	0.480081	0.480038	-1.05865	0	1
Csp13122	#N/A	1627.99	1069	515	244	109	555	1094.29	232.514	4.69523	4.70618	2.2312	0	1
Csp13127	AT2G22610	2324.72	1657.36	799.59	382.07	190.01	803.37	1647.3	357.748	4.5976	4.60453	2.20088	0	1
Csp13131	AT4G37930	4125.2	3380	1805	47389.9	43719	80086.4	3322.55	47630.9	0.0697697	0.0697563	-3.84126	0	1
Csp13135	#N/A	283.88	126.43	70	14	6	3	158.494	7.43346	19.5753	21.2944	4.29096	0	1
Csp13136	#N/A	437	399	176	102.77	59	180	354.64	91.7698	3.8428	3.86414	1.94216	0	1
Csp13141	AT2G22730	1095.53	806.65	371.76	348	326.14	374.92	780.98	308.601	2.52725	2.53066	1.33757	0	1
Csp13145	AT2G22770	321	274.91	131	17	17	8	255.918	13.3769	18.2311	19.1178	4.18833	0	1
Csp13154	AT4G37760	1814.2	1836.4	974.22	3883.64	3299.48	6449.91	1693.58	3779.3	0.448224	0.448123	-1.15771	0	1
Csp13156	AT4G37750	1324.93	1336.58	791.36	139	110.95	253.04	1289.33	137.188	9.35571	9.39767	3.22585	0	1
Csp13157	AT2G22840	3236.99	2490.01	1253	282.02	212	397.12	2445.6	250.209	9.7498	9.77388	3.28537	0	1
Csp13168	#N/A	472.11	381	168	177	212	275	352.367	190.445	1.84712	1.85018	0.885276	0	1
Csp13172	#N/A	464	322.53	145	152.66	170	213.01	316.326	154.79	2.03889	2.04351	1.02778	0	1
Csp13174	AT4G37510	2354.98	2277.02	1072	4281.22	3763.85	7724.04	2034.63	4335.22	0.46941	0.469326	-1.09108	0	1
Csp13184	AT4G37400	43.16	21.59	8	289.44	347.08	645.97	23.0611	351.152	0.0675284	0.0656992	-3.88836	0	1
Csp13187	AT4G37370	36	15	8	590.98	292	734	19.1807	450.107	0.0440979	0.042635	-4.50315	0	1
Csp13194	AT4G37270	765.69	494	219.83	986.78	900.09	1534.42	496.785	961.276	0.517149	0.516803	-0.951349	0	1
Csp13202	AT2G23360	1501.01	1295	614	569.34	424	1007.02	1200.66	545.101	2.2011	2.20262	1.13823	0	1
Csp13216	AT4G37150	2194.71	1456.99	586	3138.02	2491.59	5180	1407.14	2985	0.471526	0.471404	-1.08459	0	1
Csp13233	AT4G36870	412.99	538.68	323	1346.83	1116.97	2115.27	491.995	1276.39	0.385795	0.385464	-1.37409	0	1
Csp13241	AT4G36780	245	267.88	132	1769	1792.22	2402.99	235.288	1716.99	0.137386	0.13704	-2.86369	0	1
Csp13255	AT4G13830	64	45.98	25	125.67	150.26	240.1	47.4786	144.168	0.332565	0.329376	-1.58829	0	1
Csp13263	AT4G14210	1503	1354.03	635	3380.82	3222.87	6105.5	1233.99	3514.23	0.351271	0.351143	-1.50935	0	1
Csp13269	AT4G14310	791	529	218	107	50	182.07	512.965	90.3859	5.63941	5.67477	2.49554	0	1
Csp13281	#N/A	87	140.89	56	585.01	787.45	980.96	104.175	674.985	0.155211	0.154349	-2.68769	0	1
Csp13282	AT4G14570	2329.32	2064.02	1009.99	3355.91	3401.04	5679.58	1919.01	3483.68	0.550946	0.550858	-0.860016	0	1
Csp13290	AT3G22810	674.34	485.65	249.52	243.88	129.2	219.06	491.253	171.948	2.84947	2.85688	1.51069	0	1
Csp13314	#N/A	195	169	75	43	34	43	153.004	35.2098	4.28039	4.34455	2.09774	0	1
Csp13326	AT3G05960	90.12	64.63	41.97	169.65	178.25	321	71.3878	185.2	0.387773	0.385496	-1.36672	0	1
Csp13329	#N/A	1711.55	1969.57	953.99	15738.5	14572	24273	1696.23	15368.7	0.11041	0.11037	-3.17906	0	1
Csp13334	AT3G06080	659.6	586.03	263	1181.08	1014.21	1664.94	528.374	1093.39	0.483573	0.483247	-1.04819	0	1
Csp13345	AT3G02210	344.27	299.26	166	73	47	76.16	293.086	56.5803	5.12899	5.17925	2.35868	0	1
Csp13350	#N/A	300	399	276	1777	1747.84	3005.97	387.752	1825.4	0.212721	0.212424	-2.23296	0	1
Csp13366	AT5G15390	704	577.21	259	940.89	770.06	1514	534.035	895.332	0.59678	0.59647	-0.744728	0	1
Csp13367	AT5G15350	925.09	761	373	1243	1143.13	2173.18	724.594	1262.68	0.574092	0.573859	-0.800647	0	1
Csp13368	AT3G01080	31.03	65.11	17	200.83	288.01	444	39.844	259.665	0.155716	0.153477	-2.68301	0	1
Csp13377	AT3G01180	3521.85	2895.26	1260	4940	5053	7945.02	2649.92	5060.94	0.523668	0.523603	-0.933276	0	1
Csp13381	#N/A	213	160	76.97	321	255.27	450.78	156.01	289.537	0.539937	0.538842	-0.889138	0	1
Csp13389	AT5G15120	479.06	559.31	237.81	119.9	110	131	457.59	105.847	4.30132	4.3228	2.10478	0	1
Csp13390	#N/A	657.48	542.98	236	222	189.99	414	496.009	225.665	2.19428	2.19793	1.13375	0	1
Csp13397	AT5G14970	236.53	172.65	87.95	1769.67	1833.1	2973.12	173.329	1846.8	0.0941964	0.0938585	-3.40818	0	1
Csp13399	AT5G14910	1750.79	1398.97	671	3285.39	2472.98	4926.44	1334.72	2976.52	0.448545	0.448417	-1.15668	0	1
Csp13404	AT3G01460	1229	1024	500	598.01	619.75	915.59	969.757	606.216	1.599	1.59968	0.677167	0	1
Csp13405	AT3G01470	239.97	201.25	96	580.58	759.01	1193.35	188.665	706.169	0.267892	0.267177	-1.90028	0	1
Csp13410	AT5G14740	496.81	1427.46	791.48	158031	113264	241289	1110.19	142012	0.00782242	0.00781761	-6.99817	0	1
Csp13414	AT5G14660	322	352.04	174.97	1029.81	829.02	1732.1	310.228	990.137	0.313803	0.313326	-1.67207	0	1
Csp13443	AT5G13960	1178	1033.55	485.92	357.01	342	806.05	950.463	404.226	2.34898	2.35128	1.23204	0	1
Csp13444	#N/A	450	445.81	198	157.01	138.98	204.48	387.549	143.439	2.69359	2.70173	1.42953	0	1
Csp13453	AT3G07700	779	494	272	5658.64	4904.15	9303.66	535.349	5522.16	0.0970598	0.0969471	-3.36498	0	1
Csp13463	AT5G48310	1411.41	913	473.74	270.64	129.02	542	962.754	245.961	3.906	3.91414	1.96569	0	1
Csp13466	AT1G61520	9837.02	9457.41	4418.65	66948.2	72798.1	117676	8441.83	72147.8	0.117016	0.117008	-3.09522	0	1
Csp13473	AT5G48370	511.63	420.99	264.16	1408.45	1177.73	2577.73	439.848	1411.98	0.311852	0.311516	-1.68107	0	1
Csp13478	#N/A	1135.3	867.42	522	103	61	214.73	911.601	99.5651	9.09898	9.15501	3.1857	0	1
Csp13484	AT3G07360	579.03	520	233	1527.51	1607.99	2411.55	467.023	1572.08	0.297386	0.297078	-1.74959	0	1
Csp13489	AT5G48580	2048.97	1344.26	608.02	427	381	743.02	1349.78	428.871	3.1438	3.14725	1.65251	0	1
Csp13491	#N/A	148	193.08	93	569	494.47	780	160.964	524.392	0.307876	0.306967	-1.69958	0	1
Csp13502	AT5G48660	664	504.01	212	312	290	475.42	469.128	303.907	1.54241	1.54364	0.625186	0	1
Csp13508	#N/A	141.2	105	56	11	17	15	106.443	12.781	7.94828	8.32248	2.99064	0	1
Csp13511	#N/A	444.23	359.04	159.64	190.81	120.69	248.12	332.783	157.011	2.11453	2.11941	1.08033	0	1
Csp13512	#N/A	20.04	86.99	5.78	86.61	455.98	212.96	36.4237	234.89	0.157573	0.155103	-2.66591	0	1
Csp13517	#N/A	252.05	212.49	102	671.33	744.39	1170.47	199.301	726.693	0.274955	0.274268	-1.86273	0	1
Csp13535	#N/A	1988.32	1472.67	619.08	391.01	338.97	515.04	1382.6	355.834	3.87987	3.88544	1.95601	0	1
Csp13539	AT1G29070	3105.96	2906.95	1397.98	10318.8	7381.31	15488.8	2642.34	9213.98	0.286829	0.286776	-1.80174	0	1
Csp13542	AT2G34070	570	408	216	1258	1021	1871.26	417.885	1163.16	0.359652	0.359273	-1.47533	0	1
Csp13547	AT1G29041	420.11	333	171.02	67	39	79	326.18	52.2864	6.16925	6.23734	2.6251	0	1
Csp13549	AT2G33990	845.04	713.25	308	1348.35	1199.97	2164	645.521	1316.39	0.490643	0.490377	-1.02725	0	1
Csp13550	AT1G28520	750.1	605.97	249	1183	1272.62	1977.07	547.947	1249.33	0.438906	0.438596	-1.18802	0	1
Csp13561	#N/A	94	63	25	0	0	0	60.39	0	87.4112	6040	6.44975	0	1
Csp13566	AT1G28320	752.01	554.46	284.01	883	885.05	1528.16	555.786	919.916	0.604471	0.604174	-0.726256	0	1
Csp13568	#N/A	250.02	261	114	433	489.79	852.87	222.222	491.912	0.45253	0.451763	-1.14391	0	1
Csp13590	#N/A	931	734	366	323.93	245	577	712.82	312.3	2.27962	2.28244	1.18879	0	1
Csp13592	AT1G28140	833	648.95	320	2035.09	1849.96	3697	630.28	2087.6	0.302149	0.301919	-1.72667	0	1
Csp13595	AT1G28100	472.98	482.79	285.03	985.97	937.5	1909.58	463.762	1050.03	0.442037	0.441671	-1.17776	0	1
Csp13597	#N/A	250.99	179	86.99	66	65	42.98	178.318	53.9804	3.27395	3.30296	1.71103	0	1
Csp13602	AT5G43270	992.9	732	303.01	100	75	214	685.205	103.418	6.58783	6.62505	2.7198	0	1
Csp13607	#N/A	134	103	54	629	488	892.5	102.653	564.841	0.182749	0.181752	-2.45206	0	1
Csp13616	AT1G27760	1172	925	418.08	1462.76	1334.04	2427.89	868.853	1455.8	0.597016	0.596825	-0.744159	0	1
Csp13630	#N/A	670	605	288	145.57	113	90	553.858	107.24	5.1377	5.16427	2.36112	0	1
Csp13669	AT1G25370	204.98	161	74	74	70	74	152.307	64.6995	2.3396	2.35386	1.22626	0	1
Csp13676	AT1G68400	2669.14	1859.97	1052.61	579.87	343.99	983.3	1968.63	515.245	3.81695	3.82071	1.93242	0	1
Csp13687	AT5G38430	21239.6	19998.5	9878.59	257856	219469	427825	18322.2	250986	0.0730037	0.0730011	-3.77589	0	1
Csp13688	#N/A	71	87	43	199	179	278	74.3512	186.617	0.400661	0.398449	-1.31955	0	1
Csp13689	#N/A	93	337	147.07	2508.65	3023.54	5184.83	229.138	2965.52	0.0774847	0.0772704	-3.68995	0	1
Csp13690	AT1G68530	1154.92	1758.21	877.23	6272.74	5936.95	11221.2	1437.85	6483.44	0.221856	0.221774	-2.1723	0	1
Csp13701	AT1G68590	2553.99	2738.01	1237	8379.96	7569.15	12995.4	2341.67	8129.59	0.288104	0.288043	-1.79534	0	1
Csp13702	AT1G25480	459.45	371	168	974.02	833	1400.06	346.028	905.934	0.382433	0.381964	-1.38672	0	1
Csp13704	#N/A	48	45	13	323	427	700.42	35.0498	401.924	0.0887893	0.0872275	-3.49347	0	1
Csp13705	AT1G68640	700.14	450.84	265.77	27	20	61	497.702	28.4828	17.0793	17.468	4.09417	0	1
Csp13706	#N/A	3056.08	2088.04	1225.01	1122.07	840.92	1302.08	2254.26	938.54	2.40083	2.40186	1.26353	0	1
Csp13708	AT1G68660	336.09	193	85	1251.03	1341	2082	202.767	1317.69	0.154329	0.153887	-2.69592	0	1
Csp13714	AT1G25580	1405.69	1072.71	519	668	640.66	890.62	1042.34	632.071	1.64838	1.64908	0.721045	0	1
Csp13727	AT1G68740	539.99	498	176	154	115	291.97	411.785	151.504	2.71009	2.71786	1.43834	0	1
Csp13734	AT1G26180	299.5	240	110	592	643.01	1053.99	225.31	640.428	0.352518	0.351822	-1.50423	0	1
Csp13740	#N/A	206	119	62	1031.96	828.66	1313.51	131.189	906.315	0.145409	0.14476	-2.78181	0	1
Csp13742	#N/A	703	536	247.82	106	122	145.62	513.213	108.434	4.70906	4.73263	2.23544	0	1
Csp13755	AT1G69170	645	490	216	315	229	439	462.63	275.765	1.67591	1.6776	0.744948	0	1
Csp13761	AT1G69220	1089.81	888.96	365.24	349	363.75	468.04	801.152	341.156	2.34559	2.3483	1.22995	0	1
Csp13789	AT1G69450	387	403.88	164	1255	1269	2243.47	335.525	1325.85	0.253458	0.25307	-1.98018	0	1
Csp13798	AT1G69523	60	57.95	30	205.03	280.56	507.8	53.6324	271.273	0.199768	0.197736	-2.3236	0	1
Csp13799	AT1G26770	2550.23	2188.42	780.49	11436.8	16943.1	25026.2	1858.85	14928.7	0.124556	0.124515	-3.00514	0	1
Csp13808	AT1G24040	194.9	229	114	515	580.68	911.7	198.27	563.695	0.352535	0.351743	-1.50416	0	1
Csp13809	AT1G70230	421	254.69	111	1336.95	1311.03	2386	261.136	1397.03	0.187328	0.186928	-2.41636	0	1
Csp13811	AT1G70210	1575.03	1430.61	588	502	570.96	705.05	1244.55	514.199	2.41843	2.42034	1.27407	0	1
Csp13829	AT1G69935	228.88	162.23	77	459	543.08	730.17	160.722	494.913	0.325701	0.324762	-1.61838	0	1
Csp13830	AT1G27120	1437.89	1093.6	556.65	631.91	462.99	1087.84	1082.45	596.268	1.81442	1.81536	0.859507	0	1
Csp13838	#N/A	416.55	280	139	144	148.01	225	286.92	146.451	1.9546	1.95909	0.966872	0	1
Csp13841	AT1G69870	848.04	635.73	374.98	3682.01	2536.02	5683.81	666.997	3284.48	0.203245	0.203078	-2.29871	0	1
Csp13845	AT1G69850	67	66.13	29	432	431	581	57.2999	415.741	0.139273	0.137847	-2.84401	0	1
Csp13846	AT1G27030	532.99	192	152	3829.36	2433.9	5368.88	297.127	3233.78	0.0920784	0.091885	-3.44099	0	1
Csp13850	AT1G69830	523	500	216	2144.01	2189.91	3485.02	435.156	2202.8	0.197802	0.197551	-2.33787	0	1
Csp13854	AT2G02760	3145.59	2149.63	1027.96	1161.38	1172.14	2182.77	2163.16	1247.67	1.73335	1.73375	0.793562	0	1
Csp13856	AT1G69780	3483.18	2754.2	983	636.93	844.01	1106.88	2408.62	737.964	3.26173	3.26384	1.70564	0	1
Csp13869	AT1G26850	1530.7	1229.6	505.94	550.97	635.14	1017.04	1114.49	616.437	1.80705	1.80795	0.853635	0	1
Csp13872	#N/A	763.01	585	278	1197.01	1195	2354.12	564.141	1302.32	0.433487	0.433188	-1.20594	0	1
Csp13881	#N/A	6	17	4	279	375	544	9.57922	337.075	0.0304289	0.0284475	-5.03841	0	1
Csp13883	AT1G23890	1701.27	1123.29	505	503.69	404.01	808	1123.1	475.857	2.35816	2.36012	1.23766	0	1
Csp13888	AT1G23800	831.36	610.85	239	178	170.98	267.77	563.143	174.661	3.21533	3.22407	1.68497	0	1
Csp13894	AT1G70370	7164.37	6046.35	2971.27	10732.9	9391.87	17563.3	5715.65	10489.4	0.544926	0.544896	-0.875868	0	1
Csp13896	AT1G70410	103	155.02	70.03	1015	1036.01	1491.25	122.13	1010.59	0.121458	0.120859	-3.04148	0	1
Csp13908	AT1G23380	1363.1	898.18	301.73	38.03	26	45	829.811	31.091	26.125	26.6815	4.70736	0	1
Csp13911	AT1G70520	295.02	300.98	111.33	816.72	934	1329.95	244.353	875.264	0.279752	0.279185	-1.83778	0	1
Csp13920	AT1G23180	1217.44	1058.9	480.12	1774.94	1497.48	2959.99	964.461	1725.96	0.558974	0.558798	-0.839146	0	1
Csp13921	#N/A	18	14	13.66	622.27	533.71	1232.43	18.1661	647.476	0.0291048	0.0280719	-5.1026	0	1
Csp13927	AT3G19330	532.28	494.56	256.26	165	152	253	462.948	160.55	2.87535	2.8834	1.52374	0	1
Csp13929	AT5G13950	1229.54	1153.68	525.17	1767.03	1716.77	2976.27	1027.86	1804.97	0.569629	0.569465	-0.811905	0	1
Csp13940	AT3G01920	852.43	739.11	314.28	1266.9	1241.46	2261.34	659.788	1323.59	0.498747	0.498486	-1.00362	0	1
Csp13943	AT3G01910	2099.56	1734.24	773.69	3995.48	3970.26	6029.89	1597.57	3971.75	0.402339	0.402235	-1.31352	0	1
Csp13946	AT5G14250	2159.8	1686.16	782	986.3	787	1489.97	1603.11	911.734	1.75773	1.75831	0.813716	0	1
Csp13953	AT3G01710	1582.51	989.94	493	266.8	121	131	1043.03	158.928	6.53858	6.56258	2.70898	0	1
Csp13954	#N/A	1225.99	982.36	435	2025	2347.46	3566	911.959	2235.62	0.408108	0.407925	-1.29298	0	1
Csp13957	AT5G14390	1570.71	1206.99	604.39	1816.21	1987.77	3437.78	1183.86	2011.35	0.588734	0.588593	-0.764313	0	1
Csp13960	AT3G01670	869	758	330	2307.78	2109	3706.11	680.531	2273.26	0.299579	0.299367	-1.73899	0	1
Csp13961	AT3G01660	88	99	51	709.02	509.1	971.85	87.813	615.157	0.143722	0.142763	-2.79865	0	1
Csp13968	AT3G01600	300	275.03	147	59	42	105	261.485	55.9251	4.63027	4.67498	2.2111	0	1
Csp13971	#N/A	644	550.2	280	210	117	367.73	524.611	186.233	2.81017	2.81686	1.49066	0	1
Csp13972	#N/A	752.9	583.3	327	1624.2	1426.9	2845.29	594.147	1627.17	0.365413	0.365144	-1.4524	0	1
Csp13981	AT5G14760	431.23	415	217	1327.56	1070.66	1949.3	385.927	1219.92	0.316746	0.31636	-1.6586	0	1
Csp13986	AT3G01410	763.82	640.75	304.52	346.11	298.35	575.78	599.866	338.542	1.77032	1.77189	0.82401	0	1
Csp13991	AT3G01440	635	512.49	250	3609.93	3349	5667.32	490.181	3547.6	0.138342	0.138175	-2.85369	0	1
Csp13992	AT2G16890	460	490	261	4214.36	2820.37	5736.79	446.558	3574.91	0.125086	0.124917	-2.99901	0	1
Csp14015	AT3G01210	394	276	126	782.57	787	1608.52	271.217	867.477	0.313204	0.312659	-1.67482	0	1
Csp14016	AT3G28857	257.09	267	109	1192.99	1513.81	1952.01	222.518	1333.82	0.167263	0.166833	-2.57981	0	1
Csp14021	#N/A	0	2	0	97	123	163.35	0.632012	109.355	0.012093	0.00587035	-6.36969	0	1
Csp14023	#N/A	875.53	804	466.28	1930.33	1586.63	3305.9	788.714	1879.57	0.41984	0.419627	-1.25209	0	1
Csp14034	AT3G01120	4674.87	2712.33	1296.99	15373	10745.5	25035.8	2906.61	14032.6	0.207173	0.207134	-2.2711	0	1
Csp14040	AT5G15410	3162.27	3136.61	1121.33	5799.27	6582.75	10876.9	2542.28	6486.4	0.392005	0.391941	-1.35106	0	1
Csp14041	AT5G15450	3284.91	2435	1177.54	6116.66	4497.79	8874.65	2389.31	5443.66	0.438988	0.438917	-1.18775	0	1
Csp14074	AT5G15780	426.01	794.01	430.95	9395.3	7273.24	13258.2	648.83	8416.55	0.0771664	0.0770909	-3.69588	0	1
Csp14088	AT3G02450	1431	1228	550	2356	2422	4742.28	1118.7	2610.21	0.428739	0.428588	-1.22183	0	1
Csp14089	AT5G15930	1462.2	1261.34	652.56	1763.97	1588.18	3065.17	1206.31	1775.92	0.679387	0.679262	-0.557695	0	1
Csp14105	AT3G02580	859.33	740.32	343	889.33	835.8	1575.52	681.293	913.983	0.745605	0.745414	-0.423516	0	1
Csp14109	AT5G16220	1049	834	395.97	1330.59	1226	2347.75	794.284	1356.8	0.585622	0.585411	-0.771959	0	1
Csp14112	AT5G16260	1242.6	1018.68	455.04	536	473.62	916.28	941.137	533.382	1.76347	1.76446	0.818418	0	1
Csp14119	AT3G02690	272.96	239	134	1105.95	1019	1843.36	234.533	1105.95	0.212563	0.212072	-2.23404	0	1
Csp14123	AT3G02730	1319	894.51	377.04	4967.29	4960.58	8014.62	868.422	5051.08	0.172043	0.17193	-2.53916	0	1
Csp14125	#N/A	1340.85	1252.96	513.95	2335.47	2633.55	3972.14	1079.61	2523.64	0.427958	0.427801	-1.22446	0	1
Csp14132	AT3G02820	376.03	284	135.17	65	42	46	275.424	46.0346	5.90846	5.98189	2.56278	0	1
Csp14138	AT5G16690	864.39	807.13	372.01	164.95	130.98	426	723.261	187.908	3.83847	3.84887	1.94053	0	1
Csp14142	#N/A	45	56	17	715.95	560	1351.51	40.473	712.229	0.0577504	0.0568391	-4.11402	0	1
Csp14143	AT5G16730	1862.39	1633.05	624.88	2579.21	2925.1	4769.94	1405.57	2870.28	0.489824	0.489702	-1.02966	0	1
Csp14147	AT5G16810	242	221	108	975.49	755	1629.43	203.517	924.803	0.220655	0.220074	-2.18014	0	1
Csp14149	AT5G16830	792.98	642	299	1068.78	991	1591.99	603.857	1032.81	0.584953	0.584676	-0.773607	0	1
Csp14161	AT5G17050	430	367.27	184	984.01	903.46	1628.69	348.256	980.564	0.355618	0.355166	-1.4916	0	1
Csp14163	#N/A	2608.91	1539.3	766.93	300.4	137.07	144.91	1659.3	178.718	9.25219	9.28399	3.20979	0	1
Csp14165	AT5G17170	2167.71	1512.47	727.1	7117.75	6405.05	11304.2	1513.15	6950.19	0.217792	0.217714	-2.19898	0	1
Csp14167	AT5G17210	398	258	107	97	61	152	253.706	84.9076	2.9718	2.98779	1.57134	0	1
Csp14172	AT5G17230	567.77	493	188	2189.55	2098.96	3612.28	425.282	2211.19	0.192587	0.192335	-2.37642	0	1
Csp14179	AT3G03220	227.83	144.34	101.78	55	37.58	58	171.535	43.5291	3.89423	3.94003	1.96134	0	1
Csp14213	AT5G17550	566.91	446.31	250	731.41	674.86	1169.57	452.17	721.763	0.626842	0.626485	-0.673827	0	1
Csp14227	AT3G03590	908.53	665	295.9	304.22	269.14	273.77	638.047	253.184	2.51591	2.52003	1.33108	0	1
Csp14237	AT3G03640	3526.99	2409	1040	1131	1172.51	1589.8	2349.02	1118.06	2.10029	2.10097	1.07059	0	1
Csp14257	AT5G17990	842	545	288	1415.12	1198	2166	578.087	1338.43	0.432212	0.43192	-1.21019	0	1
Csp14258	AT3G03800	733.06	346.96	199.6	22	8	50	428.469	20.3029	20.4349	21.094	4.35296	0	1
Csp14262	AT3G03890	1039	680	327	1328.18	1221.95	2242.85	696.544	1333.4	0.522634	0.522388	-0.936127	0	1
Csp14273	AT1G60590	1113.36	1464.97	579.96	4917.51	3586.32	7974.37	1134.05	4535.14	0.250174	0.25006	-1.99899	0	1
Csp14281	AT5G22100	717.95	514.65	272.12	285	225.19	361.49	526.626	248.735	2.11408	2.11717	1.08003	0	1
Csp14293	AT1G10780	286	201	89	61	28	83	195.418	47.1541	4.09833	4.14358	2.03503	0	1
Csp14302	AT1G60800	5490.92	3944.78	2068.82	2464	2363.88	3771.93	4022.07	2429.89	1.65505	1.65524	0.726879	0	1
Csp14316	AT1G61100	1294.98	1171.88	514	2396	2617.33	4210.89	1042.51	2586.25	0.403258	0.403099	-1.31023	0	1
Csp14324	#N/A	1061	820	460.02	435	384	670.98	836.115	418.092	1.99817	1.99981	0.998677	0	1
Csp14325	AT1G11130	4209.55	2775.98	1412.25	270	185.1	635	2887.7	284.544	10.1261	10.1482	3.34	0	1
Csp14337	#N/A	675	550.98	249	1668.2	1741	2685.67	511.713	1721.97	0.297453	0.297172	-1.74927	0	1
Csp14346	AT1G80740	2309.76	1863	938	285	182	619	1801.97	285.228	6.30465	6.31746	2.65642	0	1
Csp14349	AT1G11430	2843.71	2285.37	1106.73	3868	3037.47	6438.61	2183.43	3678.14	0.593701	0.593625	-0.752192	0	1
Csp14351	#N/A	47	28	11	229	189.91	359	28.0763	216.888	0.132247	0.129491	-2.91869	0	1
Csp14377	AT1G11800	1210.6	1002.97	409.07	564.84	500.79	712.18	897.101	511.583	1.75255	1.75357	0.809458	0	1
Csp14379	AT1G63810	2308.71	2122.97	998	850.02	757	1734.18	1924.37	904.663	2.1263	2.12715	1.08834	0	1
Csp14380	AT1G62180	3875.97	3462.85	2031.37	32950.1	19206.5	52945.6	3438.97	28565.7	0.12041	0.120388	-3.05398	0	1
Csp14382	AT1G11860	6848.23	5484.76	2851	42998.8	33903.5	67977.5	5377.6	40211.8	0.133747	0.133732	-2.90242	0	1
Csp14395	AT2G20060	772.94	554	283	297	195.01	520.21	560.214	273.971	2.04213	2.04475	1.03008	0	1
Csp14396	AT1G62360	1230.5	792.4	240.99	3	0	127	722.081	26.6144	26.4626	27.1214	4.72588	0	1
Csp14400	#N/A	2654.14	2428.34	1245.62	548.8	347.43	467.38	2274.78	402.039	5.65002	5.65799	2.49826	0	1
Csp14407	#N/A	9606.1	11051.2	4943.95	452.52	187	1493.11	9242.16	519.336	17.7735	17.7958	4.15166	0	1
Csp14408	#N/A	2385.08	2306.38	784	5440.04	4844.06	8688.72	1857.02	5303.54	0.350234	0.350149	-1.51361	0	1
Csp14411	AT1G62640	651	572	275	798.97	685	1384.28	529.882	791.289	0.669936	0.669648	-0.577905	0	1
Csp14413	AT1G12240	233.96	238	119	2210.73	2547.97	3943.84	214.297	2445.62	0.0878857	0.0876288	-3.50823	0	1
Csp14420	#N/A	25	31	16	812.99	599.88	1203.04	26.8758	729.009	0.0377886	0.0368794	-4.72591	0	1
Csp14421	AT1G62770	152.01	162.01	70	523.01	374	694	136.625	448.606	0.305636	0.30457	-1.71011	0	1
Csp14422	AT1G62780	826.75	818	376	5071.64	4653.07	8439.97	719.938	5061.86	0.142346	0.14223	-2.81252	0	1
Csp14438	AT1G62960	665.97	535.8	290.21	2417.95	2379.35	3964.41	532.47	2458.83	0.216777	0.216557	-2.20572	0	1
[truncated: 21,490 more rows]
