# Supplementary material for: Post-transcriptional regulation of photosynthetic genes is a key driver of C4 leaf ontogeny
Source: J Exp Bot. 2016 Oct 18;68(2):137–46. doi: 10.1093/jxb/erw386 (PMC5853474; doi:10.1093/jxb/erw386)
Supplement: Supplementary_Table_S3 [file erw386_suppl_supplementary_table_s3.xlsx]

## Sheet: Sheet1
Transcripts (described by their AGI number) common to G. gynandra and T. hassleriana EISA analysis.
49 common elements in "Gg" and "Th":				590 elements included exclusively in "Gg":			183 elements included exclusively in "Th":
AT1G52500				AT5G14770			AT2G22780
AT3G56700				AT4G23885			#N/A
AT4G37740				AT3G10180			AT3G13110
AT1G15340				AT1G20930			AT3G01120
AT3G02170				AT3G59820			AT2G21080
AT2G34040				AT5G42700			AT3G56910
AT4G02980				AT4G34200			AT1G12240
AT3G43810				AT3G11590			AT1G22430
AT4G36690				AT4G02790			AT5G37180
AT4G34350				AT1G76950			AT1G32220
AT4G32770				AT1G53460			AT3G49210
AT1G32470				AT2G42200			AT5G57930
AT3G13800				AT4G01730			AT3G18480
AT1G02150				AT2G34670			AT5G49810
AT1G64150				AT1G29150			AT1G80380
AT1G73990				AT3G54750			AT2G29980
AT1G50320				AT1G03780			AT5G09830
AT5G03880				AT3G24170			AT1G53670
AT1G30380				AT1G65810			AT3G09390
AT1G12250				AT3G56930			AT1G14345
AT1G75450				AT5G13840			AT1G70520
AT1G71480				AT5G40080			AT4G20320
AT5G43750				AT1G63100			AT5G01660
AT5G52100				AT1G14687			AT3G24430
AT1G14270				AT3G21640			AT5G45680
AT4G35250				AT2G01620			AT4G39710
AT5G11880				AT2G37960			AT5G16710
AT5G47190				AT5G63400			AT5G25460
AT1G12900				AT1G74030			AT5G12840
AT4G32915				AT2G22840			AT4G02530
AT3G14420				AT4G34000			AT3G11945
AT3G27110				AT1G65480			AT1G29070
AT1G32060				AT3G57520			AT3G26570
AT3G25920				AT5G65950			AT1G62430
AT4G01150				AT3G07210			AT5G04560
AT5G02160				AT1G02190			AT1G73060
AT2G20920				AT4G38510			AT3G23580
AT1G31330				AT5G14030			AT4G28030
AT1G09340				AT3G43920			AT3G20230
AT4G25130				AT5G11160			AT2G24860
AT2G04039				AT1G31810			AT5G54290
AT4G25650				AT2G01650			AT1G51500
AT5G23060				AT5G46280			AT1G14030
AT1G15140				AT5G27850			AT5G36700
AT1G55480				AT3G27210			AT1G79620
AT5G11840				AT4G24580			AT4G30950
AT1G65230				AT4G19210			AT4G21280
AT1G34000				AT5G51540			AT3G63170
AT4G12830				AT4G15130			AT1G15820
				AT5G20920			AT3G06770
				AT1G04020			AT4G27720
				AT1G13750			AT3G26060
				AT1G51460			AT3G55040
				AT1G14040			AT5G37360
				AT5G05160			AT4G24450
				AT3G63400			AT3G48420
				AT4G03960			AT3G08010
				AT2G19740			AT5G21430
				AT1G79840			AT1G71750
				AT5G53530			AT3G27925
				AT3G06035			AT3G02730
				AT1G61100			AT5G19500
				AT1G19330			AT2G38370
				AT1G76310			AT2G22360
				AT4G22730			AT5G35840
				AT3G19540			AT5G38430
				AT1G15690			AT1G50120
				AT5G46220			AT5G51110
				AT1G29380			AT3G12800
				AT1G08450			AT4G35270
				AT4G32820			AT5G66090
				AT2G03480			AT1G66880
				AT4G23630			AT4G11960
				AT5G51850			AT3G49220
				AT3G52430			AT1G34160
				AT2G42120			AT2G43945
				AT1G68020			AT4G21580
				AT3G53270			AT5G14910
				AT1G04190			AT5G16970
				AT5G55390			AT3G13120
				AT1G14410			AT2G20830
				AT5G37020			AT1G49670
				AT4G29130			AT3G54230
				AT4G29520			AT1G73530
				AT4G32570			AT5G62070
				AT5G40850			AT5G51600
				AT4G32720			AT5G05000
				AT5G40490			AT5G18860
				AT1G52150			AT2G30410
				AT5G06160			AT2G38280
				AT2G04410			AT5G43530
				AT2G32260			AT5G36230
				AT5G23540			AT1G61670
				AT3G06483			AT5G09250
				AT5G25510			AT1G60650
				AT2G41945			AT5G09740
				AT3G61610			AT1G54140
				AT4G03415			AT4G27760
				AT3G49400			AT5G46420
				AT2G14880			AT3G04400
				AT3G44610			AT3G53500
				AT2G20390			AT4G04210
				AT2G25620			AT4G02230
				AT1G48380			AT3G17090
				AT5G63530			AT3G05340
				AT4G34700			AT5G14950
				AT4G39860			AT4G31290
				AT1G56330			AT4G35020
				AT1G49600			AT1G12990
				AT1G76510			AT1G26110
				AT4G02200			AT1G64040
				AT1G32130			AT5G63890
				AT1G71150			AT1G80270
				AT2G15430			AT5G46570
				AT2G40070			AT3G13224
				AT2G47610			AT1G79920
				AT4G31020			AT4G27430
				AT3G21620			AT3G04120
				AT5G14550			AT2G38970
				AT1G09210			AT5G60710
				AT1G14510			AT1G08510
				AT3G04840			AT1G19360
				AT1G10200			AT4G19140
				AT3G59540			AT1G60500
				AT3G06480			AT5G23535
				AT3G28715			AT2G42600
				AT5G40770			AT3G49320
				AT3G51370			AT5G08020
				AT1G67630			AT3G22970
				AT5G67100			AT3G09850
				AT4G14420			AT2G38320
				AT1G73390			AT1G68790
				AT1G80680			AT5G38600
				AT3G26810			AT1G02130
				AT4G28190			AT5G48610
				AT5G38650			AT3G05940
				AT3G13350			AT1G17370
				AT5G18110			AT3G18990
				AT2G36060			AT5G20540
				AT5G61020			AT5G03555
				AT3G58570			AT5G09510
				AT1G28340			AT1G05460
				AT3G48750			AT4G03180
				AT3G04920			AT1G50010
				AT2G28370			AT2G35155
				AT3G44010			AT2G42910
				AT1G58684			AT1G78650
				AT2G27710			AT2G34190
				AT2G03150			AT4G35050
				AT1G18650			AT5G04710
				AT1G67430			AT5G03070
				AT1G09420			AT4G04955
				AT5G13710			AT5G58420
				AT5G49880			AT5G52660
				AT2G43465			AT3G26720
				AT4G01960			AT1G47970
				AT1G09760			AT2G36130
				AT1G16610			AT1G53700
				AT1G26880			AT5G43850
				AT3G01130			AT1G10660
				AT3G26935			AT1G22690
				AT5G39740			AT5G54770
				AT5G18260			AT3G10690
				AT5G53870			AT4G08210
				AT1G04270			AT5G50410
				AT4G29910			AT5G48385
				AT5G39220			AT1G29270
				AT3G49390			AT1G27330
				AT5G65260			AT1G31770
				AT3G12170			AT4G39010
				AT3G58500			AT5G56590
				AT5G22010			AT5G11730
				AT3G58680			AT4G02060
				AT1G26340			AT5G53420
				AT5G47700			AT5G61120
				AT3G52560			AT2G18910
				AT5G13340			AT1G34355
				AT5G18400			AT5G37600
				AT3G57890			AT2G47020
				AT1G61700			AT4G18710
				AT3G61150			AT4G38660
				AT4G20940			AT2G28620
				AT3G13062			AT1G53035
				AT1G67730
				AT1G03000
				AT2G25970
				AT3G21865
				AT4G34555
				AT2G24550
				AT1G10630
				AT1G17520
				AT5G58290
				AT4G21410
				AT2G40660
				AT5G27700
				AT4G12710
				AT1G77940
				AT5G15810
				AT2G39840
				AT3G51550
				AT5G08180
				AT2G33845
				AT5G20290
				AT5G02410
				AT5G01630
				AT3G55360
				AT4G34640
				AT3G07030
				AT1G60900
				AT5G35620
				AT2G25670
				AT1G51710
				AT1G73180
				AT5G53620
				AT5G15270
				AT3G62800
				AT5G55190
				AT1G36050
				AT1G69295
				AT5G62880
				AT1G75670
				AT5G30495
				AT5G09880
				AT5G19330
				AT1G01630
				AT1G03280
				AT5G66920
				AT3G55000
				AT3G62290
				AT2G39990
				AT3G55460
				AT3G18820
				AT5G11200
				AT4G16280
				AT3G10380
				AT5G62890
				AT4G27000
				AT5G11170
				AT2G37340
				AT1G73170
				AT1G16700
				AT2G38025
				AT3G09920
				AT4G29590
				AT5G45775
				AT5G45550
				AT5G16620
				AT2G14110
				AT2G21340
				AT5G08200
				AT1G33400
				AT3G03630
				AT1G26750
				AT1G08640
				AT4G18370
				AT1G67840
				AT1G78915
				AT4G33430
				AT3G48110
				AT4G02580
				AT2G43020
				AT4G25850
				AT3G23610
				AT3G52310
				AT3G13180
				AT5G50230
				AT5G57960
				AT2G43235
				AT5G55700
				AT2G36370
				AT3G26085
				AT3G57230
				AT1G48350
				AT2G20470
				AT3G42050
				AT3G25680
				AT2G35260
				AT4G34120
				AT1G29670
				AT3G25805
				AT2G40760
				AT4G36730
				AT5G22340
				AT1G56200
				AT3G10530
				AT5G54090
				AT5G55290
				AT1G72640
				AT2G23090
				AT5G35220
				AT5G05950
				AT1G75000
				AT3G57050
				AT3G16000
				AT2G17760
				AT3G56820
				AT2G35490
				AT5G11770
				AT2G32040
				AT1G15950
				AT1G73090
				AT5G48830
				AT2G29650
				AT5G17710
				AT3G29200
				AT3G06960
				AT2G13440
				AT3G55400
				AT4G26160
				AT2G35450
				AT5G06290
				AT2G43920
				AT5G48790
				AT5G19850
				AT5G03290
				AT5G63040
				AT4G15110
				AT3G26070
				AT2G01400
				AT2G15290
				AT1G08350
				AT1G69710
				AT2G45270
				AT5G03650
				AT5G14320
				AT2G30860
				AT4G36660
				AT5G01600
				AT2G30490
				AT5G01990
				AT5G33320
				AT5G03455
				AT4G01840
				AT1G54520
				AT5G60540
				AT3G17170
				AT1G49630
				AT1G06510
				AT3G47470
				AT1G08490
				AT2G39000
				AT2G46820
				AT3G17860
				AT3G32930
				AT3G13070
				AT1G13820
				AT3G50820
				AT3G26580
				AT5G64040
				AT2G05170
				AT4G35760
				AT2G44920
				AT4G29060
				AT5G14800
				AT1G06680
				AT3G60370
				AT5G67520
				AT2G25830
				AT1G21090
				AT5G02240
				AT2G30200
				AT5G54130
				AT1G74970
				AT3G15190
				AT4G01050
				AT2G28190
				AT4G22220
				AT5G16140
				AT1G56000
				AT1G56190
				AT5G41080
				AT5G44650
				AT3G18890
				AT5G52980
				AT1G63940
				AT5G49030
				AT1G21350
				AT3G23700
				AT3G43230
				AT5G24120
				AT5G15390
				AT2G03390
				AT1G32990
				AT1G03475
				AT4G00370
				AT3G15520
				AT1G54690
				AT2G21530
				AT4G31530
				AT4G30690
				AT3G53620
				AT1G70170
				AT2G43950
				AT4G10340
				AT5G60020
				AT1G52230
				AT5G19370
				AT5G17560
				AT3G06880
				AT5G10470
				AT3G56200
				AT3G15480
				AT3G56650
				AT2G23390
				AT4G12800
				AT2G33430
				AT1G77090
				AT2G01350
				AT5G61410
				AT3G52050
				AT4G13500
				AT5G16810
				AT3G62910
				AT2G18660
				AT5G20140
				AT3G24506
				AT2G46220
				AT4G32030
				AT3G56160
				AT2G36895
				AT1G20810
				AT3G11800
				AT4G13220
				AT2G29340
				AT5G04140
				AT4G29480
				AT2G38780
				AT1G18170
				AT1G25540
				AT2G39730
				AT3G57540
				AT5G19540
				AT3G21580
				AT2G30570
				AT4G01900
				AT3G10060
				AT4G24460
				AT3G19900
				AT4G38200
				AT2G21170
				AT2G43180
				AT1G64970
				AT5G42765
				AT1G50020
				AT3G55800
				AT2G31680
				AT3G61470
				AT5G62650
				AT4G01800
				AT5G62840
				AT4G03520
				AT3G25660
				AT5G20380
				AT4G24620
				AT2G46100
				AT1G20020
				AT4G02050
				AT1G61520
				AT5G52440
				AT3G06350
				AT1G10310
				AT3G07310
				AT1G74880
				AT4G04610
				AT1G11930
				AT1G68590
				AT1G68660
				AT2G44870
				AT1G44575
				AT5G58260
				AT3G45600
				AT5G08650
				AT3G63190
				AT1G31800
				AT1G31160
				AT5G65220
				AT1G69935
				AT3G58140
				AT1G10500
				AT3G45740
				AT2G46910
				AT5G02800
				AT1G17280
				AT5G23120
				AT1G50000
				AT1G54570
				AT4G24090
				AT3G15110
				AT1G11860
				AT2G24090
				AT1G54780
				AT1G62850
				AT5G49950
				AT3G10840
				AT1G32500
				AT1G01080
				AT5G11420
				AT5G65970
				AT4G10040
				AT2G38740
				AT5G06130
				AT1G18060
				AT4G03280
				AT5G61590
				AT2G03667
				AT4G27600
				AT3G63490
				AT5G54600
				AT5G61670
				AT1G04990
				AT1G65260
				AT3G50430
				AT1G75690
				AT1G67700
				AT1G76450
				AT5G19855
				AT5G38520
				AT5G48220
				AT5G37490
				AT5G45410
				AT5G55840
				AT1G29700
				AT1G73110
				AT1G42970
				AT1G49380
				AT2G02390
				AT3G15360
				AT4G32551
				AT2G26540
				AT5G13650
				AT1G03630
				AT5G50100
				AT2G43030
				AT3G51240
				AT3G49680
				AT4G23250
				AT3G51480
				AT2G21710
				AT1G17200
				AT5G35170
				AT1G57770
				AT4G28660
				AT1G06690
				AT2G20890
				AT2G35660
				AT3G26900
				AT1G67090
				AT2G31040
				AT4G24930
				AT2G42975
				AT4G27800
				AT1G71720
				AT1G20925
				AT1G15980
				AT5G07020
				AT5G59250
				AT5G10250
				AT4G25370
				AT3G60750
				AT1G32080
				AT5G38660
				AT5G51010
				AT4G26140
				AT5G51545
				AT1G64770
				AT1G52510
				AT3G16850
				AT3G43540
				AT5G44520
				AT5G07720
				AT2G25080
				AT2G27680
				AT1G68830
				AT3G23400
				AT5G47110
				AT3G10130
				AT3G54050
				AT5G43860
				AT1G18730
				AT5G41770
				AT2G44970
				AT2G02010
				AT2G47600
				AT5G17170
				AT5G67370
				AT2G43820
				AT1G13340
				AT5G66190
				AT2G38230
				AT4G31240
