# Supplementary material for: Post-transcriptional regulation of photosynthetic genes is a key driver of C4 leaf ontogeny
Source: J Exp Bot. 2016 Oct 18;68(2):137–46. doi: 10.1093/jxb/erw386 (PMC5853474; doi:10.1093/jxb/erw386)
Supplement: Supplementary_Table_S4 [file erw386_suppl_supplementary_table_s4.xlsx]

## Sheet: Gg_C4_EISA
Gg	AGI_gene	IN_Expanded_a	Expanded_b	Expanded_c	Young_a	Young_b	Young_c	EX_Expanded_a	Expanded_b	Expanded_c	Young_a	Young_b	Young_c	Intron_Exp	Intron_Young	Exon_Exp	Exon_young	deltaEx	deltaIn	dEx-dIn	logCPM	LR	PValue	FDR	Annotations
Cg04952	AT5G67590	17	31	18	35	40	27	431	567	579	632	671	429	22	34	525.667	577.333	-0.135256	-0.628031	0.492775	6.01328	3.41551	0.0645864	0.248799	FRO1	NADH dehydrogenase (ubiquinone) Fe-S protein 4 [Source:EMBL;Acc:AED98364.1]	NADH dehydrogenase ubiquinone Fe-S protein 4, mitochondrial
Cg04950	AT5G67570	23	32	35	32	25	13	428	711	657	534	583	317	30	23.3333	598.667	478	0.324742	0.36257	-0.0378278	5.99715	0.000381537	0.984416	0.995673	EMB246	delayed greening 1 protein [Source:EMBL;Acc:AED98361.1]	Pentatricopeptide repeat
Cg04549	AT5G67520	33	56	56	55	44	18	196	253	318	119	130	64	48.3333	39	255.667	104.333	1.29306	0.309544	0.98352	5.33052	8.86803	0.00290208	0.0259662	APK4	adenylylsulfate kinase [Source:EMBL;Acc:AED98355.1]	Adenylylsulphate kinase, C-terminal
Cg04942	AT5G67480	79	106	70	38	32	20	608	882	652	285	260	142	85	30	714	229	1.64058	1.5025	0.138076	6.29538	0.389541	0.532541	0.813625	BT4	BTB and TAZ domain protein 4 [Source:EMBL;Acc:AED98349.1]	BTB/POZ
Cg04941	AT5G67470	51	43	53	36	36	23	971	817	1046	650	724	424	49	31.6667	944.667	599.333	0.656447	0.629817	0.02663	6.55011	0.0650327	0.798711	0.935545	ATFH6	formin-like protein 6 [Source:EMBL;Acc:AED98348.1]	Actin-binding FH2
Cg04938	AT5G67440	60	48	50	26	27	18	1525	1232	1587	844	1340	700	52.6667	23.6667	1448	961.333	0.590953	1.15403	-0.563081	7.02289	2.21463	0.136708	0.402693	NPY3	Phototropic-responsive NPH3 family protein [Source:EMBL;Acc:AED98345.1]	NPH3
Cg04413	AT5G67390	90	142	114	309	234	152	418	868	663	1515	1246	642	115.333	231.667	649.667	1134.33	-0.804073	-1.00624	0.202168	7.39028	0.522965	0.46958	0.775151	0	uncharacterized protein [Source:EMBL;Acc:AED98338.1]	0
Cg03260	AT5G67380	39	71	54	55	73	42	254	453	372	495	580	360	54.6667	56.6667	359.667	478.333	-0.411356	-0.0518389	-0.359517	6.06909	1.27426	0.258969	0.578834	CKA1	casein kinase alpha 1 [Source:EMBL;Acc:AED98334.1]	Serine/threonine-protein kinase-like domain
Cg16117	AT5G67370	23	34	37	45	66	33	73	79	77	114	109	76	31.3333	48	76.3333	99.6667	-0.384798	-0.615336	0.230538	4.75089	0.935811	0.333357	0.65504	0	uncharacterized protein [Source:EMBL;Acc:AED98333.1]	Uncharacterised protein family Ycf36
Cg04538	AT5G67370	57	80	107	97	66	56	1110	1425	1740	172	191	106	81.3333	73	1425	156.333	3.18826	0.15595	3.03231	6.91971	92.016	8.598e-22	2.1581e-19	0	uncharacterized protein [Source:EMBL;Acc:AED98333.1]	Uncharacterised protein family Ycf36
Cg04403	AT5G67320	258	229	335	355	203	154	1574	1298	2178	2209	1191	928	274	237.333	1683.33	1442.67	0.222583	0.207261	0.0153217	8.16054	0.015477	0.900993	0.971915	HOS15	WD-40 repeat family protein [Source:EMBL;Acc:AED98328.1]	LisH dimerisation motif, subgroup
Cg04527	AT5G67250	63	54	65	146	134	72	361	335	341	834	807	443	60.6667	117.333	345.667	694.667	-1.00694	-0.951637	-0.0553024	6.50756	0.00304812	0.955971	0.990626	SKIP2	F-box protein SKIP2 [Source:EMBL;Acc:AED98320.1]	F-box domain, cyclin-like
Cg04386	AT5G67100	21	27	25	86	110	82	227	291	176	1782	2231	1267	24.3333	92.6667	231.333	1760	-2.92753	-1.92912	-0.998414	6.74708	8.70333	0.0031763	0.0279996	ICU2	DNA polymerase alpha catalytic subunit [Source:EMBL;Acc:AED98300.1]	DNA-directed DNA polymerase, family B, exonuclease domain
Cg04509	AT5G66920	764	947	792	437	421	244	1803	2236	1651	1498	1566	880	834.333	367.333	1896.67	1314.67	0.528769	1.18353	-0.654765	9.02651	9.21241	0.0024038	0.022303	sks17	protein SKU5 similar 17 [Source:EMBL;Acc:AED98278.1]	Multicopper oxidase, type 3
Cg04508	AT5G66880	35	101	29	110	158	47	298	835	225	1016	1265	453	55	105	452.667	911.333	-1.00953	-0.932886	-0.076644	6.60035	0.00748328	0.931064	0.984752	SNRK2-3	serine/threonine-protein kinase SRK2I [Source:EMBL;Acc:AED98274.1]	Serine/threonine-protein kinase-like domain
Cg04855	AT5G66760	131	169	138	176	169	135	632	730	701	1089	1032	681	146	160	687.667	934	-0.441713	-0.132104	-0.30961	7.2948	1.62745	0.202056	0.506894	SDH1-1	succinate dehydrogenase [ubiquinone] flavoprotein subunit 1 [Source:EMBL;Acc:AED98260.1]	FAD dependent oxidoreductase
Cg04492	AT5G66675	31	18	21	59	25	21	93	100	85	256	167	104	23.3333	35	92.6667	175.667	-0.922718	-0.584963	-0.337756	4.71681	0.442327	0.506002	0.800685	0	uncharacterized protein [Source:EMBL;Acc:AED98250.1]	Protein of unknown function DUF677
Cg04873	AT5G66600	88	78	114	15	41	16	763	806	1090	197	402	233	93.3333	24	886.333	277.333	1.67623	1.95936	-0.28313	6.50493	0.389037	0.532806	0.813625	0	uncharacterized protein [Source:EMBL;Acc:AED98234.1]	Domain of unknown function DUF547
Cg04484	AT5G66560	73	55	64	41	50	38	779	774	824	435	630	380	64	43	792.333	481.667	0.718072	0.573735	0.144337	6.48497	0.414562	0.519663	0.807965	0	Phototropic-responsive NPH3 family protein [Source:EMBL;Acc:AED98229.1]	NPH3
Cg04903	AT5G66320	23	34	26	74	66	33	679	539	503	1273	1362	788	27.6667	57.6667	573.667	1141	-0.992014	-1.05959	0.0675746	6.55638	0.12415	0.724576	0.906242	GATA5	GATA transcription factor 5 [Source:EMBL;Acc:AED98199.1]	Transcription factor, GATA, plant
Cg04913	AT5G66210	57	62	31	87	69	48	314	372	225	676	651	394	50	68	303.667	573.667	-0.917724	-0.443607	-0.474117	6.11496	1.74249	0.186824	0.485009	CPK28	calcium-dependent protein kinase 28 [Source:EMBL;Acc:AED98180.1]	Serine/threonine-protein kinase-like domain
Cg04914	AT5G66200	17	17	25	43	45	30	288	436	332	584	625	403	19.6667	39.3333	352	537.333	-0.610242	-1	0.389758	5.78013	2.03362	0.153854	0.432624	ARO2	armadillo repeat only 2 protein [Source:EMBL;Acc:AED98176.1]	Armadillo
Cg04452	AT5G66190	75	82	80	126	142	55	9423	15319	18237	1026	1590	832	79	107.667	14326.3	1149.33	3.6398	-0.446647	4.08645	9.56175	128.214	1.00759e-29	3.20347e-27	ATLFNR1	ferredoxin--NADP+ reductase [Source:EMBL;Acc:AED98175.1]	Ferredoxin--NADP reductase
Cg04451	AT5G66180	70	60	67	85	95	54	228	268	224	363	359	231	65.6667	78	240	317.667	-0.404479	-0.248313	-0.156166	5.98433	0.370394	0.54279	0.814935	0	S-adenosyl-L-methionine-dependent methyltransferase domain-containing protein [Source:EMBL;Acc:AED98173.1]	0
Cg04446	AT5G66100	13	9	15	57	57	25	292	354	327	937	1121	653	12.3333	46.3333	324.333	903.667	-1.47831	-1.90949	0.431174	6.05005	2.26014	0.132742	0.396088	0	winged-helix DNA-binding transcription factor family protein [Source:EMBL;Acc:AED98159.1]	RNA-binding protein Lupus La
Cg04436	AT5G66020	164	150	151	234	222	177	400	378	381	696	644	419	155	211	386.333	586.333	-0.601875	-0.444975	-0.1569	7.19134	0.202655	0.652586	0.879579	IBS2	Phosphoinositide phosphatase-like protein [Source:EMBL;Acc:AED98142.1]	Synaptojanin, N-terminal
Cg04435	AT5G66005	16	25	27	52	46	36	73	88	76	130	136	63	22.6667	44.6667	79	109.667	-0.473201	-0.978626	0.505426	4.61021	3.76876	0.0522182	0.21431	0	uncharacterized protein [Source:EMBL;Acc:AED98138.1]	Nucleoside triphosphate phosphohydrolase, predicted
Cg04433	AT5G65970	135	131	153	111	72	54	2082	3283	2729	806	597	325	139.667	79	2698	576	2.22775	0.822063	1.40569	7.75717	20.2729	6.71444e-06	0.000165913	MLO10	MLO-like protein 10 [Source:EMBL;Acc:AED98133.1]	Mlo-related protein
Cg04935	AT5G65960	46	67	71	62	94	45	671	791	731	977	1076	639	61.3333	67	731	897.333	-0.295773	-0.12749	-0.168283	6.72343	0.338046	0.560959	0.825174	0	GTP binding protein [Source:EMBL;Acc:AED98132.1]	Alpha/gamma-adaptin-binding protein p34
Cg04432	AT5G65950	3310	4837	4184	2559	2461	1461	517	536	523	1047	1164	696	4110.33	2160.33	525.333	969	-0.883264	0.928001	-1.81126	11.0308	64.5379	9.46915e-16	1.67253e-13	0	uncharacterized protein [Source:EMBL;Acc:AED98131.1]	Domain of unknown function DUF1683, C-terminal
Cg07525	AT5G65940	24	39	37	32	35	18	208	263	293	281	257	156	33.3333	28.3333	254.667	231.333	0.138637	0.234465	-0.0958283	5.28716	0.0392575	0.842939	0.950863	chy1	3-hydroxyisobutyryl-CoA hydrolase 1 [Source:EMBL;Acc:AED98129.1]	Crotonase, core
Cg04958	AT5G65910	32	52	40	74	79	27	665	772	691	1154	1229	731	41.3333	60	709.333	1038	-0.549271	-0.537657	-0.011614	6.66262	0.000946111	0.975462	0.995673	0	BSD domain-containing protein [Source:EMBL;Acc:AED98122.1]	BSD
Cg04964	AT5G65840	65	76	115	23	30	15	893	1486	1890	177	244	137	85.3333	22.6667	1423	186	2.93556	1.91254	1.02302	6.7868	6.58768	0.0102687	0.0660883	0	peroxiredoxin (PRX)-like 2 domain-containing protein [Source:EMBL;Acc:AED98113.1]	Thioredoxin-like fold
Cg04979	AT5G65685	41	34	28	101	91	55	102	114	96	229	264	167	34.3333	82.3333	104	220	-1.08092	-1.26187	0.180947	5.43234	0.749932	0.386498	0.706013	0	soluble glycogen synthase-related protein [Source:EMBL;Acc:AED98089.1]	Starch synthase, catalytic domain
Cg04984	AT5G65670	31	45	49	145	176	119	1404	1678	1392	3938	4812	3060	41.6667	146.667	1491.33	3936.67	-1.40037	-1.81558	0.415204	8.03246	3.38515	0.065786	0.252807	IAA9	auxin-responsive protein IAA9 [Source:EMBL;Acc:AED98085.1]	AUX/IAA protein
Cg06450	AT5G65630	28	26	41	30	24	19	1313	1494	1567	2196	2088	1400	31.6667	24.3333	1458	1894.67	-0.377953	0.380031	-0.757984	7.28462	6.01295	0.0142012	0.0850137	GTE7	global transcription factor group E7 [Source:EMBL;Acc:AED98079.1]	Bromodomain
Cg22029	AT5G65630	15	26	19	38	34	23	1381	1555	1302	3778	3699	2256	20	31.6667	1412.67	3244.33	-1.1995	-0.662965	-0.536536	7.62135	2.58722	0.107729	0.347859	GTE7	global transcription factor group E7 [Source:EMBL;Acc:AED98079.1]	Bromodomain
Cg11864	AT5G65470	31	35	24	47	35	26	1456	1718	1511	3424	2911	1954	30	36	1561.67	2763	-0.823149	-0.263034	-0.560115	7.58668	3.21445	0.0729906	0.2711	0	O-fucosyltransferase family protein [Source:EMBL;Acc:AED98060.1]	0
Cg11867	AT5G65450	69	80	84	82	67	38	469	454	470	433	526	315	77.6667	62.3333	464.333	424.667	0.12883	0.317292	-0.188462	6.30503	0.477219	0.489685	0.78789	UBP17	ubiquitin carboxyl-terminal hydrolase 17 [Source:EMBL;Acc:AED98058.1]	Zinc finger, MYND-type
Cg06465	AT5G65430	43	60	62	44	56	37	1773	2828	2628	2328	2503	1397	55	45.6667	2409.67	2076	0.215027	0.26829	-0.053263	7.76568	0.00014412	0.990422	0.997043	GRF8	14-3-3-like protein GF14 kappa [Source:EMBL;Acc:AED98054.1]	14-3-3 protein
Cg06466	AT5G65380	44	22	55	45	35	39	968	609	1138	904	506	362	40.3333	39.6667	905	590.667	0.615574	0.0240455	0.591528	6.51038	1.7996	0.17976	0.477755	0	mate efflux domain-containing protein [Source:EMBL;Acc:AED98045.1]	Multi antimicrobial extrusion protein
Cg06472	AT5G65290	28	30	25	51	66	33	407	481	500	920	883	607	27.6667	50	462.667	803.333	-0.796026	-0.853779	0.0577537	6.23092	0.0941269	0.758995	0.920507	0	LMBR1-like membrane protein [Source:EMBL;Acc:AED98035.1]	LMBR1-like membrane protein
Cg06474	AT5G65270	106	181	166	242	236	140	461	672	558	825	897	570	151	206	563.667	764	-0.43873	-0.448096	0.0093654	7.29346	0.023171	0.879013	0.961748	AtRABA4a	RAB GTPase homolog A4A [Source:EMBL;Acc:AED98031.1]	Mitochondrial Rho-like
Cg06475	AT5G65260	120	113	164	284	262	162	524	507	447	1802	1813	1181	132.333	236	492.667	1598.67	-1.69819	-0.83461	-0.863575	7.53616	12.7823	0.000349913	0.00478148	0	RNA recognition motif-containing protein [Source:EMBL;Acc:AED98030.1]	RNA recognition motif domain
Cg12683	AT5G65250	34	34	38	44	56	28	349	519	442	395	488	289	35.3333	42.6667	436.667	390.667	0.160594	-0.27208	0.432674	5.87698	2.96676	0.084992	0.29716	0	uncharacterized protein [Source:EMBL;Acc:AED98029.1]	0
Cg12677	AT5G65220	30	32	21	23	27	14	4876	6417	6704	1609	2478	1370	27.6667	21.3333	5999	1819	1.72158	0.375039	1.34654	8.49238	14.8589	0.000115859	0.00183566	0	50S ribosomal protein L29 [Source:EMBL;Acc:AED98025.1]	Ribosomal protein L29
Cg08816	AT5G65210	51	65	77	25	32	18	154	149	173	55	65	39	64.3333	25	158.667	53	1.58193	1.36364	0.218296	5.08168	0.810737	0.367903	0.689944	TGA1	transcription factor TGA1 [Source:EMBL;Acc:AED98024.1]	bZIP transcription factor, bZIP-1
Cg06481	AT5G65000	16	27	23	43	48	28	192	219	229	473	420	263	22	39.6667	213.333	385.333	-0.852998	-0.850424	-0.00257394	5.40979	0.0202036	0.88697	0.966627	0	Nucleotide-sugar transporter family protein [Source:EMBL;Acc:AED97982.1]	Nucleotide-sugar transporter
Cg10763	AT5G64950	66	144	126	203	286	177	35	42	42	84	99	76	112	222	39.6667	86.3333	-1.12199	-0.987061	-0.13493	6.58773	0.0756764	0.783244	0.928553	0	Mitochondrial transcription termination factor family protein [Source:EMBL;Acc:AED97974.1]	Mitochodrial transcription termination factor-related
Cg08818	AT5G64940	1396	1633	2004	416	502	373	5100	6534	7995	1658	2122	1416	1677.67	430.333	6543	1732	1.91751	1.96293	-0.0454163	10.0686	4.56061e-05	0.994612	0.99796	ATATH13	putative ABC transporter [Source:EMBL;Acc:AED97973.1]	ABC-1
Cg08821	AT5G64880	28	29	30	26	32	12	73	93	68	77	99	42	29	23.3333	78	72.6667	0.10218	0.31366	-0.21148	4.27324	0.2797	0.596898	0.847495	0	uncharacterized protein [Source:EMBL;Acc:AED97964.1]	0
Cg10751	AT5G64860	40	47	43	117	137	81	277	390	315	827	888	550	43.3333	111.667	327.333	755	-1.20572	-1.36565	0.159933	6.42576	0.734922	0.391292	0.709533	DPE1	4-alpha-glucanotransferase-like protein [Source:EMBL;Acc:AED97962.1]	Glycoside hydrolase, family 77
Cg10749	AT5G64850	157	89	155	78	92	64	657	698	683	862	755	455	133.667	78	679.333	690.667	-0.02387	0.777094	-0.800964	6.93571	5.97841	0.0144821	0.0864392	0	uncharacterized protein [Source:EMBL;Acc:AED97961.1]	0
Cg10741	AT5G64760	27	31	32	58	74	39	819	892	800	2056	2072	1372	30	57	837	1833.33	-1.13117	-0.925999	-0.20517	7.04438	0.493996	0.48215	0.783576	RPN5B	26S proteasome regulatory subunit N5 [Source:EMBL;Acc:AED97948.1]	Proteasome component (PCI) domain
Cg08832	AT5G64730	32	31	30	110	92	65	60	61	82	260	211	113	31	89	67.6667	194.667	-1.52449	-1.52154	-0.00295152	5.33919	0.0358366	0.849853	0.951555	0	transducin/WD40 domain-containing protein [Source:EMBL;Acc:AED97944.1]	WD40 repeat, subgroup
Cg08843	AT5G64600	30	30	23	54	57	42	73	86	71	169	157	113	27.6667	51	76.6667	146.333	-0.932587	-0.882348	-0.0502387	4.8605	0.00364942	0.951829	0.989575	0	O-fucosyltransferase family protein [Source:EMBL;Acc:AED97925.1]	0
Cg14917	AT5G64570	97	81	112	104	74	42	3310	4756	4301	4609	4144	2567	96.6667	73.3333	4122.33	3773.33	0.127622	0.398549	-0.270928	8.55001	0.839994	0.359398	0.682218	XYL4	beta-D-xylosidase 4 [Source:EMBL;Acc:AED97922.1]	Glycoside hydrolase, family 3, N-terminal
Cg14916	AT5G64560	21	28	24	39	36	21	233	294	309	247	303	194	24.3333	32	278.667	248	0.1682	-0.395138	0.563338	5.30704	4.36375	0.0367115	0.169978	MGT9	magnesium transporter MRS2-2 [Source:EMBL;Acc:AED97921.1]	Mg2+ transporter protein, CorA-like
Cg16885	AT5G64500	22	40	19	31	41	21	184	328	177	274	340	145	27	31	229.667	253	-0.139596	-0.199309	0.0597129	5.21586	0.0842699	0.771592	0.923261	0	major facilitator protein [Source:EMBL;Acc:AED97908.1]	Major facilitator superfamily MFS-1
Cg10447	AT5G64390	44	67	76	134	139	97	261	246	216	820	766	438	62.3333	123.333	241	674.667	-1.48514	-0.984487	-0.500655	6.4499	2.89862	0.0886553	0.305931	HEN4	HEN4 isoform 2 [Source:EMBL;Acc:AED97883.1]	K Homology, type 1, subgroup
Cg16892	AT5G64360	30	40	33	122	100	74	71	139	87	285	289	176	34.3333	98.6667	99	250	-1.33643	-1.52295	0.186525	5.59001	0.578378	0.446949	0.757462	0	chaperone DnaJ-domain containing protein [Source:EMBL;Acc:AED97880.1]	Heat shock protein DnaJ, N-terminal
Cg10431	AT5G64350	22	38	34	75	75	44	318	389	432	830	715	531	31.3333	64.6667	379.667	692	-0.866039	-1.04532	0.179285	6.15815	0.545079	0.460335	0.766797	FKBP12	Peptidyl-prolyl isomerase FKBP12 [Source:EMBL;Acc:AED97876.1]	Peptidyl-prolyl cis-trans isomerase, FKBP-type
Cg10428	AT5G64330	57	49	50	46	41	21	651	661	480	360	371	191	52	36	597.333	307.333	0.958732	0.530515	0.428217	6.07061	2.52476	0.112072	0.357027	RPT3	root phototropism protein 3 [Source:EMBL;Acc:AED97871.1]	NPH3
Cg10424	AT5G64300	39	40	57	28	26	17	2770	2141	3535	1431	1265	894	45.3333	23.6667	2815.33	1196.67	1.23428	0.937716	0.296569	7.64855	0.830374	0.362165	0.684567	ATGCH	GTP cyclohydrolase-2 [Source:EMBL;Acc:AED97867.1]	3,4-dihydroxy-2-butanone 4-phosphate synthase, RibB
Cg14743	AT5G64220	182	259	222	196	214	135	1141	1748	1717	1542	1597	918	221	181.667	1535.33	1352.33	0.183101	0.282753	-0.0996515	7.92031	0.0541324	0.816023	0.943823	0	calmodulin-binding transcription activator 2 [Source:EMBL;Acc:AED97857.1]	CG-1
Cg03821	AT5G64220	30	28	24	40	39	19	889	861	798	1244	1128	589	27.3333	32.6667	849.333	987	-0.216719	-0.257158	0.0404386	6.57889	0.0949326	0.757998	0.920507	0	calmodulin-binding transcription activator 2 [Source:EMBL;Acc:AED97857.1]	CG-1
Cg14738	AT5G64170	135	173	340	133	96	74	644	739	993	545	455	349	216	101	792	449.667	0.816644	1.09668	-0.280032	7.24806	0.365099	0.545688	0.815565	0	dentin sialophosphoprotein-like protein [Source:EMBL;Acc:AED97849.1]	0
Cg03828	AT5G64170	106	84	124	82	60	53	1201	1153	1567	1011	874	652	104.667	65	1307	845.667	0.628098	0.68729	-0.0591923	7.19446	0.00549766	0.940894	0.986009	0	dentin sialophosphoprotein-like protein [Source:EMBL;Acc:AED97849.1]	0
Cg14737	AT5G64150	28	23	17	24	42	22	447	522	538	399	578	369	22.6667	29.3333	502.333	448.667	0.163001	-0.371969	0.53497	5.85954	2.70007	0.100344	0.333711	0	RNA methyltransferase family protein [Source:EMBL;Acc:AED97847.1]	Methyltransferase small
Cg03835	AT5G64080	15	8	4	102	102	66	231	187	139	2833	2470	1452	9	90	185.667	2251.67	-3.60021	-3.32193	-0.278278	6.85946	0.267894	0.604748	0.851898	0	Non-specific lipid-transfer protein-like protein [Source:EMBL;Acc:AED97837.1]	Plant lipid transfer protein/seed storage/trypsin-alpha amylase inhibitor
Cg03843	AT5G64040	386	519	754	164	197	119	18689	30489	35442	3895	5042	3410	553	160	28206.7	4115.67	2.77684	1.78921	0.987631	10.7068	7.72929	0.00543321	0.0411939	PSAN	photosystem I reaction center subunit N [Source:EMBL;Acc:AED97832.1]	Photosystem I PsaN, reaction centre subunit N
Cg03840	AT5G63980	111	139	124	432	324	204	767	815	739	2539	1989	1146	124.667	320	773.667	1891.33	-1.28962	-1.36	0.0703765	7.82422	0.202079	0.653048	0.879579	FRY1	inositol polyphosphate 1-phosphatase [Source:EMBL;Acc:AED97825.1]	Inositol monophosphatase
Cg03858	AT5G63860	79	79	65	52	66	41	654	578	678	863	838	521	74.3333	53	636.667	740.667	-0.218286	0.488017	-0.706303	6.59359	6.90992	0.00857187	0.0577391	UVR8	protein UV-B resistance 8 [Source:EMBL;Acc:AED97805.1]	Regulator of chromosome condensation, RCC1
Cg15412	AT5G63860	25	15	30	37	43	26	394	392	454	439	430	287	23.3333	35.3333	413.333	385.333	0.101199	-0.598637	0.699836	5.71811	6.58377	0.0102912	0.0661441	UVR8	protein UV-B resistance 8 [Source:EMBL;Acc:AED97805.1]	Regulator of chromosome condensation, RCC1
Cg03860	AT5G63840	17	15	19	47	65	43	1281	1291	1182	4751	5607	3276	17	51.6667	1251.33	4544.67	-1.86071	-1.6037	-0.257009	7.89395	0.449056	0.502783	0.798459	RSW3	alpha 1,3-glucosidase [Source:EMBL;Acc:AED97803.1]	Glycoside hydrolase, family 31
Cg07846	AT5G63710	45	35	36	81	66	34	110	118	131	175	175	104	38.6667	60.3333	119.667	151.333	-0.338708	-0.641865	0.303156	5.20384	1.6666	0.196715	0.498995	0	Leucine-rich repeat protein kinase family protein [Source:EMBL;Acc:AED97788.1]	Leucine-rich repeat
Cg04227	AT5G63690	23	32	23	79	104	63	62	80	86	163	191	135	26	82	76	163	-1.1008	-1.65711	0.556312	5.19584	4.3995	0.0359495	0.167425	0	Nucleic acid-binding, OB-fold-like protein [Source:EMBL;Acc:AED97786.1]	Nucleic acid-binding, OB-fold-like
Cg15397	AT5G63650	36	45	34	30	24	16	491	1003	602	549	699	396	38.3333	23.3333	698.667	548	0.350428	0.716207	-0.365779	6.20559	0.897226	0.343526	0.665426	SNRK2-5	serine/threonine-protein kinase SRK2H [Source:EMBL;Acc:AED97781.1]	Serine/threonine-protein kinase-like domain
Cg07837	AT5G63650	27	37	39	46	38	28	538	725	710	561	536	353	34.3333	37.3333	657.667	483.333	0.444338	-0.120854	0.565192	6.16939	5.08184	0.0241778	0.124653	SNRK2-5	serine/threonine-protein kinase SRK2H [Source:EMBL;Acc:AED97781.1]	Serine/threonine-protein kinase-like domain
Cg07838	AT5G63640	28	53	24	65	57	41	204	357	254	598	546	357	35	54.3333	271.667	500.333	-0.881052	-0.634483	-0.246569	5.83475	0.422964	0.515462	0.805638	0	ENTH/VHS/GAT family protein [Source:EMBL;Acc:AED97780.1]	VHS
Cg07839	AT5G63630	24	45	20	57	89	54	1009	1620	759	1921	3408	1618	29.6667	66.6667	1129.33	2315.67	-1.03596	-1.16812	0.132167	7.35067	0.183812	0.668117	0.884026	0	DEAD-box ATP-dependent RNA helicase 31 [Source:EMBL;Acc:AED97779.1]	DNA/RNA helicase, DEAD/DEAH box type, N-terminal
Cg25586	AT5G63530	59	55	76	124	70	60	855	737	1071	3290	2314	1830	63.3333	84.6667	887.667	2478	-1.48109	-0.418829	-1.06226	7.4495	8.05444	0.00453922	0.0356632	ATFP3	farnesylated protein 3 [Source:EMBL;Acc:AED97764.1]	Heavy metal transport/detoxification protein
Cg20578	AT5G63530	9	3	1	126	185	99	74	63	63	1966	2264	1517	4.33333	136.667	66.6667	1915.67	-4.84474	-4.97904	0.134303	6.77977	0.107512	0.742995	0.914097	ATFP3	farnesylated protein 3 [Source:EMBL;Acc:AED97764.1]	Heavy metal transport/detoxification protein
Cg21174	AT5G63520	47	59	75	95	106	70	182	197	204	365	362	261	60.3333	90.3333	194.333	329.333	-0.761015	-0.582303	-0.178712	5.97625	0.437501	0.508331	0.802584	0	uncharacterized protein [Source:EMBL;Acc:AED97762.1]	F-box domain, cyclin-like
Cg23360	AT5G63460	13	16	24	40	37	25	72	65	79	220	236	128	17.6667	34	72	194.667	-1.43494	-0.944505	-0.490432	4.6037	2.0471	0.152496	0.430252	0	SAP domain-containing protein [Source:EMBL;Acc:AED97753.1]	DNA-binding SAP
Cg10416	AT5G63440	20	35	35	88	79	45	63	80	69	159	198	98	30	70.6667	70.6667	151.667	-1.1018	-1.23607	0.134265	5.07849	0.442272	0.506028	0.800685	0	uncharacterized protein [Source:EMBL;Acc:AED97749.1]	Protein of unknown function DUF167
Cg25454	AT5G63400	68	110	100	49	47	33	276	381	315	627	756	478	92.6667	43	324	620.333	-0.93705	1.10771	-2.04476	6.30789	67.6659	1.93683e-16	3.69469e-14	ADK1	adenylate kinase 1 [Source:EMBL;Acc:AED97744.1]	Adenylate kinase
Cg10414	AT5G63400	27	13	24	37	54	19	172	155	145	605	708	471	21.3333	36.6667	157.333	594.667	-1.91826	-0.78136	-1.1369	5.55794	11.4651	0.000709167	0.0083301	ADK1	adenylate kinase 1 [Source:EMBL;Acc:AED97744.1]	Adenylate kinase
Cg29876	AT5G63160	22	135	48	14	44	5	101	1048	647	113	311	71	68.3333	21	598.667	165	1.85929	1.7022	0.157087	5.9354	0.0223496	0.881161	0.962937	BT1	BTB and TAZ domain protein 1 [Source:EMBL;Acc:AED97712.1]	BTB/POZ
Cg06754	AT5G63120	85	112	91	181	203	133	299	429	306	836	1044	553	96	172.333	344.667	811	-1.2345	-0.844095	-0.390405	6.92027	2.23909	0.134561	0.398831	0	DEAD-box ATP-dependent RNA helicase 30 [Source:EMBL;Acc:AED97707.1]	DNA/RNA helicase, DEAD/DEAH box type, N-terminal
Cg21209	AT5G63050	39	52	47	23	33	21	1476	1676	1674	1157	1418	894	46	25.6667	1608.67	1156.33	0.476308	0.841738	-0.36543	7.15534	1.47452	0.224634	0.539415	EMB2759	embryo defective 2759 protein [Source:EMBL;Acc:AED97691.1]	0
Cg26307	AT5G63050	31	46	52	29	49	17	892	1066	988	460	617	321	43	31.6667	982	466	1.07539	0.441372	0.634021	6.46257	5.36474	0.0205478	0.112895	EMB2759	embryo defective 2759 protein [Source:EMBL;Acc:AED97691.1]	0
Cg26306	AT5G63040	33	30	34	52	35	23	495	540	531	348	388	225	32.3333	36.6667	522	320.333	0.704476	-0.181447	0.885923	5.86676	13.8231	0.000200848	0.00301209	0	uncharacterized protein [Source:EMBL;Acc:AED97690.1]	0
Cg17213	AT5G62980	13	38	32	173	43	45	102	324	279	823	252	188	27.6667	87	235	421	-0.841159	-1.65287	0.811707	5.82152	1.09576	0.295199	0.617999	FOLB2	Dihydroneopterin aldolase [Source:EMBL;Acc:AED97682.1]	Dihydroneopterin aldolase
Cg27093	AT5G62930	45	61	69	84	93	56	132	134	173	193	231	173	58.3333	77.6667	146.333	199	-0.44351	-0.412975	-0.030535	5.67237	0.00235245	0.961316	0.992321	0	GDSL esterase/lipase [Source:EMBL;Acc:AED97675.1]	Lipase, GDSL
Cg18747	AT5G62890	117	129	148	69	71	40	2370	2729	2627	1979	2083	1303	131.333	60	2575.33	1788.33	0.526144	1.1302	-0.604055	7.94139	7.50346	0.00615807	0.0456023	0	nucleobase-ascorbate transporter 6 [Source:EMBL;Acc:AED97671.1]	Xanthine/uracil/vitamin C permease
Cg18745	AT5G62880	63	47	49	64	66	41	133	127	142	253	283	171	53	57	134	235.667	-0.814515	-0.10497	-0.709545	5.49435	8.21137	0.00416287	0.0337631	ARAC10	Rac-like GTP-binding protein ARAC10 [Source:EMBL;Acc:AED97667.1]	Mitochondrial Rho-like
Cg18741	AT5G62840	21	39	25	33	41	18	494	659	640	283	354	184	28.3333	30.6667	597.667	273.667	1.12692	-0.114171	1.24109	5.84914	19.4688	1.02255e-05	0.000236724	0	phosphoglycerate mutase-like protein [Source:EMBL;Acc:AED97663.1]	Histidine phosphatase superfamily, clade-1
Cg25075	AT5G62810	43	71	47	53	51	46	1068	1596	1372	1625	1616	992	53.6667	50	1345.33	1411	-0.0687543	0.102098	-0.170853	7.19692	0.171515	0.678769	0.886467	PEX14	peroxin 14 [Source:EMBL;Acc:AED97660.1]	Peroxisome membrane anchor protein Pex14p, N-terminal
Cg25074	AT5G62760	106	103	93	310	302	198	269	285	234	685	693	485	100.667	270	262.667	621	-1.24136	-1.42337	0.182013	7.10314	0.982226	0.32165	0.647425	0	ZAP-like protein [Source:EMBL;Acc:AED97652.1]	0
Cg25150	AT5G62670	27	45	19	15	34	15	3580	4786	3940	4670	4644	3464	30.3333	21.3333	4102	4259.33	-0.0543001	0.507795	-0.562095	8.48292	2.35034	0.125256	0.383405	AHA11	H(+)-ATPase 11 [Source:EMBL;Acc:AED97641.1]	ATPase, P-type cation-transporter, N-terminal
Cg26001	AT5G62650	31	29	33	69	61	47	1114	1303	1217	1036	1276	665	31	59	1211.33	992.333	0.287699	-0.928447	1.21615	6.91798	25.986	3.43911e-07	1.2149e-05	0	Tic22-like family protein [Source:EMBL;Acc:AED97639.1]	0
Cg28198	AT5G62640	23	12	15	39	38	24	659	763	752	1766	1913	1056	16.6667	33.6667	724.667	1578.33	-1.12301	-1.01436	-0.108657	6.74727	0.0449843	0.832033	0.94882	ELF5	proline-rich family protein [Source:EMBL;Acc:AED97638.1]	WW domain binding protein 11
Cg17046	AT5G62630	36	50	62	30	23	11	434	735	682	332	350	244	49.3333	21.3333	617	308.667	0.999221	1.20945	-0.210233	5.99735	0.386781	0.533996	0.813869	HIPL2	HIPL2 protein [Source:EMBL;Acc:AED97635.1]	Soluble quinoprotein glucose/sorbosone dehydrogenase
Cg17692	AT5G62610	36	44	48	125	107	95	162	168	165	359	428	255	42.6667	109	165	347.333	-1.07385	-1.35315	0.279292	5.94248	2.09015	0.148252	0.421593	0	transcription factor bHLH79 [Source:EMBL;Acc:AED97630.1]	Helix-loop-helix DNA-binding domain
Cg17688	AT5G62580	16	14	9	50	60	38	717	650	635	2355	2663	1739	13	49.3333	667.333	2252.33	-1.75494	-1.92405	0.16911	7.04293	0.384842	0.535023	0.813869	0	ARM repeat-containing protein-like protein [Source:EMBL;Acc:AED97628.1]	HEAT
Cg17039	AT5G62575	18	21	17	39	48	35	72	86	79	131	112	90	18.6667	40.6667	79	111	-0.490635	-1.12338	0.632747	4.51081	4.78747	0.0286674	0.143157	0	uncharacterized protein [Source:EMBL;Acc:AED97626.1]	0
Cg17679	AT5G62550	6	6	0	111	143	97	211	132	88	3408	4189	2553	4	117	143.667	3383.33	-4.55765	-4.87036	0.312717	7.32034	0.429288	0.512339	0.804261	0	uncharacterized protein [Source:EMBL;Acc:AED97621.1]	0
Cg21303	AT5G62500	55	62	55	133	109	79	65	53	58	178	139	98	57.3333	107	58.6667	138.333	-1.23754	-0.900165	-0.337371	5.65513	1.1894	0.27545	0.597947	ATEB1B	microtubule-associated protein, RP/EB family [Source:EMBL;Acc:AED97615.1]	Calponin homology domain
Cg09221	AT5G62165	149	205	170	442	380	241	216	207	236	429	374	221	174.667	354.333	219.667	341.333	-0.635865	-1.0205	0.384638	7.42116	3.50703	0.0611088	0.240254	AGL42	protein agamous-like 42 [Source:EMBL;Acc:AED97576.1]	Transcription factor, MADS-box
Cg21535	AT5G62130	66	87	71	121	157	83	237	277	248	414	519	247	74.6667	120.333	254	393.333	-0.630924	-0.6885	0.0575761	6.32305	0.241552	0.623087	0.861405	0	Per1-like family protein [Source:EMBL;Acc:AED97568.1]	Per1-like
Cg05998	AT5G61990	46	43	43	57	69	50	342	389	299	611	667	376	44	58.6667	343.333	551.333	-0.683315	-0.415037	-0.268277	6.05889	0.794445	0.372759	0.693896	0	pentatricopeptide repeat-containing protein [Source:EMBL;Acc:AED97546.1]	Pentatricopeptide repeat
Cg06007	AT5G61865	23	38	36	32	47	11	146	198	161	156	164	94	32.3333	30	168.333	138	0.286653	0.10806	0.178593	4.91494	0.449742	0.502457	0.798459	0	uncharacterized protein [Source:EMBL;Acc:AED97526.1]	0
Cg06016	AT5G61790	37	18	10	36	30	20	2719	1539	992	4963	4743	3553	21.6667	28.6667	1750	4419.67	-1.33658	-0.403897	-0.932686	8.00151	2.35862	0.124592	0.38226	CNX1	calnexin 1 [Source:EMBL;Acc:AED97518.1]	Calreticulin/calnexin
Cg08612	AT5G61790	33	41	44	77	97	73	4621	4915	5101	10208	10946	7580	39.3333	82.3333	4879	9578	-0.973139	-1.06572	0.0925852	9.21231	0.265021	0.606692	0.851898	CNX1	calnexin 1 [Source:EMBL;Acc:AED97518.1]	Calreticulin/calnexin
Cg06028	AT5G61670	21	24	40	28	29	12	431	602	768	202	188	123	28.3333	23	600.333	171	1.81177	0.300866	1.5109	5.70894	16.2456	5.56392e-05	0.000990087	0	uncharacterized protein [Source:EMBL;Acc:AED97504.1]	Heat shock protein DnaJ, cysteine-rich domain
Cg06037	AT5G61590	17	30	22	42	33	25	347	543	352	295	259	116	23	33.3333	414	223.333	0.890432	-0.535332	1.42576	5.50271	16.3894	5.15731e-05	0.000931637	0	ethylene-responsive transcription factor ERF107 [Source:EMBL;Acc:AED97494.1]	Pathogenesis-related transcriptional factor/ERF, DNA-binding
Cg06047	AT5G61540	19	28	28	23	28	20	102	109	119	211	180	109	25	23.6667	110	166.667	-0.599462	0.0790716	-0.678534	4.6443	4.14652	0.0417202	0.184458	0	Isoaspartyl peptidase/L-asparaginase 3 subunit beta [Source:EMBL;Acc:AED97485.1]	Peptidase T2, asparaginase 2
Cg06058	AT5G61450	12	29	12	64	50	30	212	278	195	827	828	534	17.6667	48	228.333	729.667	-1.6761	-1.442	-0.234092	5.83578	0.431253	0.511375	0.803318	0	2-phosphoglycerate kinase-related protein [Source:EMBL;Acc:AED97470.1]	0
Cg15543	AT5G61410	66	66	65	25	53	24	710	1095	1164	211	331	173	65.6667	34	989.667	238.333	2.05396	0.949626	1.10434	6.45788	10.3083	0.00132431	0.0136703	RPE	D-ribulose-5-phosphate-3-epimerase [Source:EMBL;Acc:AED97464.1]	Ribulose-phosphate 3-epimerase
Cg06064	AT5G61410	110	96	131	102	107	79	1740	2374	2970	667	796	469	112.333	96	2361.33	644	1.87447	0.22668	1.64779	7.63934	34.3068	4.70736e-09	2.70475e-07	RPE	D-ribulose-5-phosphate-3-epimerase [Source:EMBL;Acc:AED97464.1]	Ribulose-phosphate 3-epimerase
Cg06080	AT5G61240	35	22	27	54	59	28	258	289	303	610	641	426	28	47	283.333	559	-0.980348	-0.747234	-0.233114	5.8173	0.711453	0.398962	0.716461	0	leucine-rich repeat-containing protein [Source:EMBL;Acc:AED97440.1]	Leucine-rich repeat-containing N-terminal, type 2
Cg15049	AT5G61130	116	103	88	176	267	139	676	626	548	1604	2054	1236	102.333	194	616.667	1631.33	-1.40349	-0.92278	-0.480708	7.42878	2.69647	0.100571	0.334207	PDCB1	glucan endo-1,3-beta-glucosidase-like protein 2 [Source:EMBL;Acc:AED97424.1]	X8
Cg10352	AT5G61130	37	49	59	299	290	201	518	478	592	3959	4147	2795	48.3333	263.333	529.333	3633.67	-2.77918	-2.4458	-0.333378	7.89799	1.40268	0.236275	0.551464	PDCB1	glucan endo-1,3-beta-glucosidase-like protein 2 [Source:EMBL;Acc:AED97424.1]	X8
Cg10351	AT5G61120	181	129	203	80	57	54	1090	1107	1322	519	449	360	171	63.6667	1173	442.667	1.40591	1.42539	-0.0194758	7.20125	0.000858483	0.976625	0.995673	0	uncharacterized protein [Source:EMBL;Acc:AED97423.1]	Zinc finger, FYVE/PHD-type
Cg15048	AT5G61100	30	48	30	44	61	25	91	118	94	182	209	141	36	43.3333	101	177.333	-0.812108	-0.26748	-0.544628	5.0078	3.68263	0.054982	0.223157	0	uncharacterized protein [Source:EMBL;Acc:AED97421.1]	Zinc finger, PHD-type
Cg06246	AT5G61020	38	33	30	85	76	50	889	1005	824	3719	4217	2854	33.6667	70.3333	906	3596.67	-1.98908	-1.06289	-0.92619	7.65242	11.766	0.00060324	0.00743927	ECT3	evolutionarily conserved C-terminal region 3 protein [Source:EMBL;Acc:AED97412.1]	YTH domain
Cg05974	AT5G60990	45	46	36	148	162	93	61	73	58	231	285	181	42.3333	134.333	64	232.333	-1.86005	-1.66595	-0.194101	5.82972	0.493289	0.482464	0.783576	0	DEAD-box ATP-dependent RNA helicase 10 [Source:EMBL;Acc:AED97408.1]	DNA/RNA helicase, DEAD/DEAH box type, N-terminal
Cg10338	AT5G60960	147	152	170	308	370	262	1255	1314	1294	2387	3145	1899	156.333	313.333	1287.67	2477	-0.943835	-1.00307	0.0592381	8.15298	0.258934	0.610853	0.855653	0	pentatricopeptide repeat-containing protein [Source:EMBL;Acc:AED97403.1]	Pentatricopeptide repeat
Cg27172	AT5G60920	23	34	22	23	45	25	1682	2523	1792	2142	2347	1383	26.3333	31	1999	1957.33	0.030389	-0.235378	0.265767	7.50861	0.855901	0.354888	0.677256	COB	protein COBRA [Source:EMBL;Acc:AED97397.1]	COBRA-like
Cg29225	AT5G60910	6	17	2	295	172	93	14	10	5	194	101	64	8.33333	186.667	9.66667	119.667	-3.62986	-4.48543	0.855568	5.6535	1.6075	0.204843	0.509719	AGL8	agamous-like MADS-box protein AGL8 [Source:EMBL;Acc:AED97396.1]	Transcription factor, K-box
Cg26636	AT5G60710	31	21	25	36	44	15	691	729	755	982	938	665	25.6667	31.6667	725	861.667	-0.249149	-0.303069	0.0539202	6.41323	0.0446099	0.832723	0.948918	0	C3H4 type zinc finger protein [Source:EMBL;Acc:AED97369.1]	Zinc finger, C3HC4 RING-type
Cg21910	AT5G60670	86	58	66	98	104	56	33	32	30	52	50	33	70	86	31.6667	45	-0.50696	-0.296982	-0.209978	5.42337	0.379642	0.537795	0.814236	0	60S ribosomal protein L12-3 [Source:EMBL;Acc:AED97365.1]	Ribosomal protein L11, N-terminal
Cg25352	AT5G60670	37	43	28	73	78	46	55	67	53	95	84	59	36	65.6667	58.3333	79.3333	-0.443607	-0.867164	0.423558	4.92618	2.93771	0.0865333	0.300566	0	60S ribosomal protein L12-3 [Source:EMBL;Acc:AED97365.1]	Ribosomal protein L11, N-terminal
Cg13891	AT5G60620	32	46	47	38	50	31	61	76	81	86	119	64	41.6667	39.6667	72.6667	89.6667	-0.303278	0.0709665	-0.374245	4.76196	1.39905	0.236882	0.551591	GPAT9	glycerol-3-phosphate acyltransferase 9 [Source:EMBL;Acc:AED97358.1]	Phospholipid/glycerol acyltransferase
Cg13519	AT5G60580	60	47	77	65	61	30	515	422	618	599	530	318	61.3333	52	518.333	482.333	0.10385	0.23816	-0.13431	6.25587	0.0955188	0.757275	0.919879	0	RING/U-box domain-containing protein [Source:EMBL;Acc:AED97349.1]	Zinc finger, C3HC4 RING-type
Cg23300	AT5G60540	47	24	41	71	47	24	81	45	65	99	77	55	37.3333	47.3333	63.6667	77	-0.27432	-0.342392	0.068072	4.72783	0.0255738	0.872946	0.960562	EMB2407	Pyridoxal biosynthesis protein PDX2 [Source:EMBL;Acc:AED97341.1]	Glutamine amidotransferase subunit PdxT
Cg13523	AT5G60540	40	50	58	12	38	13	246	286	279	132	103	76	49.3333	21	270.333	103.667	1.38279	1.23217	0.150614	5.22735	0.265954	0.606059	0.851898	EMB2407	Pyridoxal biosynthesis protein PDX2 [Source:EMBL;Acc:AED97341.1]	Glutamine amidotransferase subunit PdxT
Cg09366	AT5G60540	20	23	24	42	21	17	393	544	555	309	368	241	22.3333	26.6667	497.333	306	0.700681	-0.255839	0.95652	5.68674	8.90125	0.00284975	0.0255941	EMB2407	Pyridoxal biosynthesis protein PDX2 [Source:EMBL;Acc:AED97341.1]	Glutamine amidotransferase subunit PdxT
Cg17380	AT5G60450	25	26	29	93	57	32	408	490	450	1054	1332	834	26.6667	60.6667	449.333	1073.33	-1.25624	-1.18587	-0.0703736	6.43046	0.0485418	0.82562	0.947059	ARF4	auxin response factor 4 [Source:EMBL;Acc:AED97332.1]	Transcriptional factor B3
Cg05364	AT5G60410	3479	3876	3721	7086	7247	5237	1482	1584	1469	2689	2899	1929	3692	6523.33	1511.67	2505.67	-0.729054	-0.821207	0.0921523	11.6648	0.452876	0.500972	0.797442	ATSIZ1	E3 SUMO-protein ligase SIZ1 [Source:EMBL;Acc:AED97326.1]	DNA-binding SAP
Cg28479	AT5G60400	20	20	15	30	40	39	201	192	191	444	550	371	18.3333	36.3333	194.667	455	-1.22486	-0.986825	-0.238036	5.43371	0.321173	0.570903	0.83134	0	uncharacterized protein [Source:EMBL;Acc:AED97322.1]	0
Cg14571	AT5G60100	58	91	71	47	79	46	3060	4859	4144	3278	4054	2110	73.3333	57.3333	4021	3147.33	0.353424	0.355095	-0.0016706	8.39429	0.0324871	0.856963	0.954867	APRR3	two-component response regulator-like APRR3 [Source:EMBL;Acc:AED97278.1]	Signal transduction response regulator, receiver domain
Cg14562	AT5G60020	33	31	54	101	58	59	299	245	287	246	328	176	39.3333	72.6667	277	250	0.147958	-0.885541	1.0335	5.74306	10.358	0.00128917	0.0134531	LAC17	laccase 17 [Source:EMBL;Acc:AED97267.1]	Multicopper oxidase, type 3
Cg22238	AT5G59890	27	44	34	26	26	8	542	714	596	607	545	343	35	20	617.333	498.333	0.308939	0.807355	-0.498416	6.05221	2.52677	0.111929	0.356811	ADF4	actin depolymerizing factor 4 [Source:EMBL;Acc:AED97248.1]	Actin-binding, cofilin/tropomyosin type
Cg15996	AT5G59890	72	59	72	74	79	57	1488	1993	2055	2609	2569	1690	67.6667	70	1845.33	2289.33	-0.311046	-0.0489096	-0.262136	7.71773	0.850663	0.356365	0.679444	ADF4	actin depolymerizing factor 4 [Source:EMBL;Acc:AED97248.1]	Actin-binding, cofilin/tropomyosin type
Cg24413	AT5G59890	69	96	104	63	80	51	859	1123	1112	771	880	547	89.6667	64.6667	1031.33	732.667	0.493282	0.47155	0.0217323	6.94441	0.0653153	0.798284	0.935545	ADF4	actin depolymerizing factor 4 [Source:EMBL;Acc:AED97248.1]	Actin-binding, cofilin/tropomyosin type
Cg24854	AT5G59870	15	12	3	103	147	89	2319	1495	721	24848	31889	19471	10	113	1511.67	25402.7	-4.07077	-3.49825	-0.572517	9.91498	0.723416	0.395026	0.714131	HTA6	histone H2A 6 [Source:EMBL;Acc:AED97244.1]	Histone core
Cg05482	AT5G59870	12	5	1	88	118	72	2524	1451	704	27345	34756	20605	6	92.6667	1559.67	27568.7	-4.14372	-3.94902	-0.194704	10.0093	0.0423487	0.836957	0.94913	HTA6	histone H2A 6 [Source:EMBL;Acc:AED97244.1]	Histone core
Cg12555	AT5G59790	6	8	6	107	68	56	21	28	30	644	512	399	6.66667	77	26.3333	518.333	-4.29892	-3.52982	-0.769097	5.40302	2.61889	0.105598	0.343989	0	uncharacterized protein [Source:EMBL;Acc:AED97234.1]	Uncharacterised conserved protein UCP031043
Cg12546	AT5G59770	75	74	99	28	56	36	313	308	397	197	235	158	82.6667	40	339.333	196.667	0.786951	1.04731	-0.260355	5.90751	0.4948	0.481794	0.783576	0	Protein-tyrosine phosphatase-like, PTPLA [Source:EMBL;Acc:AED97230.1]	Protein-tyrosine phosphatase-like, PTPLA
Cg12537	AT5G59710	10	10	8	100	81	52	17	19	13	168	152	113	9.33333	77.6667	16.3333	144.333	-3.14351	-3.05683	-0.0866821	4.70844	0.0260662	0.871739	0.96012	VIP2	VIRE2 interacting protein 2 [Source:EMBL;Acc:AED97222.1]	NOT2/NOT3/NOT5
Cg07263	AT5G59710	16	19	23	31	36	22	395	412	418	499	564	349	19.3333	29.6667	408.333	470.667	-0.204958	-0.617752	0.412794	5.73136	2.62538	0.105167	0.343759	VIP2	VIRE2 interacting protein 2 [Source:EMBL;Acc:AED97222.1]	NOT2/NOT3/NOT5
Cg13993	AT5G59610	38	57	50	43	38	21	71	83	90	67	61	28	48.3333	34	81.3333	52	0.645335	0.507484	0.137851	4.71181	0.402388	0.525859	0.81106	0	chaperone DnaJ-domain containing protein [Source:EMBL;Acc:AED97212.1]	Heat shock protein DnaJ, N-terminal
Cg14001	AT5G59500	96	95	84	90	107	86	1188	1446	1093	1044	1524	950	91.6667	94.3333	1242.33	1172.67	0.0832593	-0.0413704	0.12463	7.30551	0.367354	0.54445	0.814991	0	C-terminal S-isoprenylcysteine carboxyl O-methyltransferase [Source:EMBL;Acc:AED97198.1]	0
Cg27775	AT5G59300	34	37	32	53	35	26	84	81	105	135	144	95	34.3333	38	90	124.667	-0.470079	-0.146389	-0.323689	4.78385	1.04405	0.306881	0.632461	UBC7	ubiquitin carrier protein 7 [Source:EMBL;Acc:AED97168.1]	Ubiquitin-conjugating enzyme, E2
Cg26700	AT5G59300	27	28	22	38	42	24	183	218	243	338	299	177	25.6667	34.6667	214.667	271.333	-0.337968	-0.433653	0.0956851	5.24351	0.231841	0.630162	0.86386	UBC7	ubiquitin carrier protein 7 [Source:EMBL;Acc:AED97168.1]	Ubiquitin-conjugating enzyme, E2
Cg07258	AT5G59300	18	39	24	55	32	20	74	84	62	115	82	71	27	35.6667	73.3333	89.3333	-0.284729	-0.401617	0.116888	4.4719	0.104284	0.746749	0.914426	UBC7	ubiquitin carrier protein 7 [Source:EMBL;Acc:AED97168.1]	Ubiquitin-conjugating enzyme, E2
Cg17444	AT5G59250	924	1454	1031	1394	1823	942	261	403	450	124	176	98	1136.33	1386.33	371.333	132.667	1.48491	-0.286888	1.7718	9.61924	34.6016	4.04568e-09	2.35291e-07	0	D-xylose-proton symporter-like 3 [Source:EMBL;Acc:AED97162.1]	General substrate transporter
Cg17445	AT5G59210	1155	1672	1257	2170	2597	1441	66	62	86	188	192	100	1361.33	2069.33	71.3333	160	-1.16542	-0.604146	-0.561278	10.0199	3.44879	0.0632982	0.246456	0	myosin heavy chain-related protein [Source:EMBL;Acc:AED97157.1]	Tropomyosin
Cg17447	AT5G59180	36	26	34	67	52	31	159	164	171	387	377	223	32	50	164.667	329	-0.998539	-0.643856	-0.354683	5.41629	1.5645	0.211008	0.519522	NRPB7	DNA-directed RNA polymerase II subunit RPB7 [Source:EMBL;Acc:AED97154.1]	RNA polymerase Rpb7, N-terminal
Cg07850	AT5G59180	87	93	107	215	197	119	70	46	57	184	122	70	95.6667	177	57.6667	125.333	-1.11996	-0.887661	-0.232299	6.33117	0.262582	0.608352	0.853554	NRPB7	DNA-directed RNA polymerase II subunit RPB7 [Source:EMBL;Acc:AED97154.1]	RNA polymerase Rpb7, N-terminal
Cg07266	AT5G59080	5	2	4	221	121	100	16	27	20	513	338	252	3.66667	147.333	21	367.667	-4.12994	-5.32847	1.19853	5.68078	4.5675	0.0325842	0.156332	0	uncharacterized protein [Source:EMBL;Acc:AED97138.1]	0
Cg17452	AT5G59050	24	34	29	48	35	24	95	162	101	177	159	82	29	35.6667	119.333	139.333	-0.223543	-0.298523	0.0749801	4.7969	0.126867	0.721703	0.904836	0	uncharacterized protein [Source:EMBL;Acc:AED97135.1]	0
Cg26082	AT5G58900	28	29	14	36	33	14	459	502	570	743	636	372	23.6667	27.6667	510.333	583.667	-0.193705	-0.225292	0.0315875	5.97079	0.0413219	0.838918	0.949239	0	Homeodomain-like transcriptional regulator [Source:EMBL;Acc:AED97115.1]	Myb, DNA-binding
Cg07293	AT5G58750	371	801	529	224	265	123	465	1109	571	490	556	287	567	204	715	444.333	0.686301	1.47478	-0.788479	8.19845	3.63733	0.0564974	0.227757	0	WcaG domain-containing protein [Source:EMBL;Acc:AED97094.1]	0
Cg14821	AT5G58740	37	47	49	113	112	62	108	124	159	345	309	209	44.3333	95.6667	130.333	287.667	-1.14219	-1.10962	-0.0325675	5.74529	0.000613143	0.980245	0.995673	0	nudC domain-containing protein [Source:EMBL;Acc:AED97093.1]	CS domain
Cg21766	AT5G58730	102	137	118	156	126	74	196	171	242	329	225	148	119	118.667	203	234	-0.205029	0.00404683	-0.209076	6.41099	0.288563	0.591143	0.844819	0	pfkB-like carbohydrate kinase family protein [Source:EMBL;Acc:AED97092.1]	Carbohydrate/purine kinase
Cg07302	AT5G58600	25	56	20	71	77	40	332	703	362	1074	1464	692	33.6667	62.6667	465.667	1076.67	-1.2092	-0.896377	-0.312825	6.46939	0.396893	0.528698	0.81198	PMR5	uncharacterized protein [Source:EMBL;Acc:AED97075.1]	Domain of unknown function DUF231, plant
Cg07304	AT5G58560	385	363	305	522	280	158	117	131	113	192	137	87	351	320	120.333	138.667	-0.204585	0.133399	-0.337984	7.71525	0.777156	0.378012	0.69955	0	putative phytol kinase 2 [Source:EMBL;Acc:AED97069.1]	Phosphatidate cytidylyltransferase
Cg12530	AT5G58470	23	41	29	97	92	56	194	172	172	891	693	491	31	81.6667	179.333	691.667	-1.94743	-1.39748	-0.549954	6.02187	3.0815	0.0791873	0.28373	TAF15b	TBP-associated factor 15B [Source:EMBL;Acc:AED97057.1]	Zinc finger, RanBP2-type
Cg28437	AT5G58330	88	193	154	84	88	51	2203	3268	2783	1642	2148	1221	145	74.3333	2751.33	1670.33	0.719995	0.963972	-0.243977	8.00496	0.469028	0.493435	0.790519	0	lactate/malate dehydrogenase family protein [Source:EMBL;Acc:AED97036.1]	L-lactate/malate dehydrogenase
Cg14808	AT5G58290	29	42	43	43	55	34	739	828	785	1647	1973	1155	38	44	784	1591.67	-1.02161	-0.211504	-0.810109	6.9089	9.50844	0.00204529	0.019508	RPT3	regulatory particle triple-A ATPase 3 [Source:EMBL;Acc:AED97029.1]	ATPase, AAA-type, core
Cg04430	AT5G58270	41	37	41	67	66	40	535	621	591	665	792	421	39.6667	57.6667	582.333	626	-0.104317	-0.53981	0.435493	6.31577	4.34208	0.0371814	0.171061	ATM3	ABC transporter B family member 25 [Source:EMBL;Acc:AED97027.1]	ABC transporter, transmembrane domain
Cg04429	AT5G58260	43	53	68	8	20	13	7958	11509	13884	899	1632	870	54.6667	13.6667	11117	1133.67	3.2937	2	1.2937	9.17546	9.00041	0.00269919	0.0244723	0	oxidoreductase [Source:EMBL;Acc:AED97026.1]	0
Cg26222	AT5G58240	24	26	14	46	55	18	227	323	246	517	520	304	21.3333	39.6667	265.333	447	-0.752469	-0.894818	0.142349	5.55947	0.27777	0.598167	0.848029	FHIT	bis(5'-adenosyl)-triphosphatase [Source:EMBL;Acc:AED97022.1]	Histidine triad (HIT) protein
Cg28821	AT5G58230	22	23	17	65	52	31	511	517	520	2171	2506	1433	20.6667	49.3333	516	2036.67	-1.98077	-1.25526	-0.72551	6.88843	5.84142	0.0156532	0.0914829	MSI1	histone-binding protein RBBP4 [Source:EMBL;Acc:AED97021.1]	WD40 repeat, subgroup
Cg00780	AT5G58140	110	127	129	30	50	25	1338	1565	1617	477	824	364	122	35	1506.67	555	1.4408	1.80145	-0.360654	7.15588	0.987647	0.320318	0.646465	PHOT2	phototropin 2 [Source:EMBL;Acc:AED97001.1]	PAS fold
Cg11467	AT5G58100	70	63	75	205	145	126	458	540	467	1127	1227	729	69.3333	158.667	488.333	1027.67	-1.07343	-1.19438	0.120944	6.96081	0.54672	0.459661	0.766209	0	uncharacterized protein [Source:EMBL;Acc:AED96997.1]	0
Cg00655	AT5G58030	164	153	136	325	306	161	21	20	14	48	55	23	151	264	18.3333	42	-1.19592	-0.805989	-0.389931	6.8703	1.18453	0.276436	0.597947	0	Transport protein particle (TRAPP) component [Source:EMBL;Acc:AED96989.1]	TRAPP I complex, Trs31
Cg11463	AT5G57990	247	276	249	537	529	296	338	313	313	752	779	414	257.333	454	321.333	648.333	-1.01267	-0.819054	-0.193611	7.92101	0.523534	0.469338	0.775151	UBP23	ubiquitin carboxyl-terminal hydrolase 23 [Source:EMBL;Acc:AED96982.1]	Peptidase C19, ubiquitin carboxyl-terminal hydrolase 2
Cg06801	AT5G57960	50	77	58	79	92	58	551	744	756	558	638	357	61.6667	76.3333	683.667	517.667	0.40127	-0.307822	0.709092	6.52393	10.1918	0.00141068	0.0143751	0	GTP-binding protein, HflX [Source:EMBL;Acc:AED96978.1]	GTP-binding protein, HSR1-related
Cg11458	AT5G57870	26	21	21	52	52	38	2842	3240	3137	5917	5763	3765	22.6667	47.3333	3073	5148.33	-0.744458	-1.06228	0.317827	8.42363	1.62552	0.202324	0.507299	eIFiso4G1	MIF4G domain and MA3 domain-containing protein [Source:EMBL;Acc:AED96965.1]	MIF4G-like, type 3
Cg00642	AT5G57815	17	17	20	46	38	35	83	75	80	160	140	96	18	39.6667	79.3333	132	-0.734539	-1.13993	0.405391	4.54929	2.1353	0.143942	0.41503	0	cytochrome c oxidase subunit VIb [Source:EMBL;Acc:AED96955.1]	Cytochrome c oxidase, subunit VIb
Cg00641	AT5G57800	118	107	119	127	112	78	1829	2745	2684	1825	1833	1170	114.667	105.667	2419.33	1609.33	0.588146	0.117926	0.470221	7.89574	4.23196	0.0396697	0.178983	FLP1	protein WAX2 [Source:EMBL;Acc:AED96953.1]	Fatty acid hydroxylase
Cg05238	AT5G57710	124	143	161	67	36	25	1376	2023	1914	535	468	237	142.667	42.6667	1771	413.333	2.09919	1.74147	0.35772	7.30791	1.5772	0.209165	0.516654	0	heat shock protein-like protein [Source:EMBL;Acc:AED96941.1]	Clp, N-terminal
Cg05240	AT5G57660	50	69	79	13	9	9	3622	5667	5908	1060	1166	626	66	10.3333	5065.67	950.667	2.41374	2.67516	-0.26142	8.21385	0.296867	0.585853	0.841547	ATCOL5	zinc finger protein CONSTANS-LIKE 5 [Source:EMBL;Acc:AED96933.1]	Zinc finger, B-box
Cg00625	AT5G57590	32	39	33	74	76	40	247	228	203	405	597	306	34.6667	63.3333	226	436	-0.948005	-0.869416	-0.0785895	5.7576	0.0163753	0.898176	0.971269	BIO1	adenosylmethionine-8-amino-7-oxononanoate aminotransferase [Source:EMBL;Acc:AED96924.1]	Aminotransferase class-III
Cg03429	AT5G57560	132	125	111	0	2	0	1960	2435	1070	110	41	31	122.667	0.666667	1821.67	60.6667	4.90821	7.52356	-2.61535	7.04808	6.95456	0.00836058	0.0565345	TCH4	xyloglucan endotransglucosylase/hydrolase protein 22 [Source:EMBL;Acc:AED96915.1]	Xyloglucan endotransglucosylase/hydrolase
Cg00608	AT5G57440	17	27	23	30	23	23	349	423	334	435	451	297	22.3333	25.3333	368.667	394.333	-0.0970987	-0.181838	0.0847396	5.58956	0.17981	0.671537	0.885549	GS1	haloacid dehalogenase-like hydrolase domain-containing protein [Source:EMBL;Acc:AED96902.1]	Haloacid dehalogenase-like hydrolase
Cg05247	AT5G57410	24	40	33	105	118	78	82	132	95	351	442	225	32.3333	100.333	103	339.333	-1.72006	-1.63371	-0.086352	5.69585	0.0150914	0.902228	0.972538	0	Afadin/alpha-actinin-binding protein [Source:EMBL;Acc:AED96899.1]	0
Cg00604	AT5G57360	37	42	54	31	39	28	1195	1230	1538	1201	1264	789	44.3333	32.6667	1321	1084.67	0.284379	0.440573	-0.156194	6.99572	0.143992	0.704345	0.898093	ZTL	adagio protein 1 [Source:EMBL;Acc:AED96891.1]	F-box domain, cyclin-like
Cg05249	AT5G57360	115	123	124	83	77	42	1073	1344	1350	852	936	521	120.667	67.3333	1255.67	769.667	0.706148	0.841634	-0.135487	7.18603	0.222972	0.636785	0.868449	ZTL	adagio protein 1 [Source:EMBL;Acc:AED96891.1]	F-box domain, cyclin-like
Cg05251	AT5G57345	51	94	144	44	39	30	3207	5093	5654	1062	1204	812	96.3333	37.6667	4651.33	1026	2.18061	1.35475	0.825867	8.21948	4.52098	0.0334817	0.159197	0	uncharacterized protein [Source:EMBL;Acc:AED96888.1]	0
Cg00601	AT5G57320	65	62	47	154	166	105	412	412	366	1024	960	649	58	141.667	396.667	877.667	-1.14575	-1.28838	0.14263	6.73507	0.610237	0.434699	0.745962	VLN5	gelsolin [Source:EMBL;Acc:AED96884.1]	Gelsolin domain
Cg00599	AT5G57290	71	68	74	145	163	141	1921	1843	1806	5959	5506	4075	71	149.667	1856.67	5180	-1.48024	-1.07586	-0.404375	8.38398	1.75106	0.185743	0.484314	0	60S acidic ribosomal protein P3-2 [Source:EMBL;Acc:AED96878.1]	Ribosomal protein 60S
Cg05253	AT5G57290	265	293	308	883	777	473	669	755	812	2036	1982	1414	288.667	711	745.333	1810.67	-1.28056	-1.30045	0.0198817	8.58372	0.0239525	0.877006	0.960818	0	60S acidic ribosomal protein P3-2 [Source:EMBL;Acc:AED96878.1]	Ribosomal protein 60S
Cg00598	AT5G57280	33	36	38	58	91	47	155	166	156	369	363	205	35.6667	65.3333	159	312.333	-0.97406	-0.873243	-0.100817	5.5344	0.0476349	0.827231	0.947226	0	S-adenosyl-L-methionine-dependent methyltransferase-like protein [Source:EMBL;Acc:AED96876.1]	Methyltransferase type 11
Cg00596	AT5G57210	117	117	172	175	155	92	534	572	709	637	673	425	135.333	140.667	605	578.333	0.0650339	-0.0557633	0.120797	7.02725	0.338592	0.560643	0.825174	0	microtubule-associated protein-related protein [Source:EMBL;Acc:AED96866.1]	Rab-GAP/TBC domain
Cg00593	AT5G57190	12	23	19	36	46	24	190	212	201	465	545	295	18	35.3333	201	435	-1.11382	-0.973033	-0.140787	5.3813	0.116874	0.73245	0.908885	PSD2	phosphatidylserine decarboxylase 2 [Source:EMBL;Acc:AED96864.1]	EF-hand
Cg00589	AT5G57170	37	70	46	28	41	16	492	513	675	334	354	217	51	28.3333	560	301.667	0.892472	0.847997	0.0444746	5.976	0.0614269	0.804255	0.937544	0	macrophage migration inhibitory factor family protein [Source:EMBL;Acc:AED96859.1]	Macrophage migration inhibitory factor
Cg00587	AT5G57140	86	75	129	344	356	206	86	101	95	207	249	153	96.6667	302	94	203	-1.11075	-1.64346	0.532711	6.89789	4.62459	0.0315167	0.153058	ATPAP28	purple acid phosphatase 28 [Source:EMBL;Acc:AED96852.1]	Phosphoesterase At2g46880
Cg00573	AT5G57030	97	112	139	46	61	37	1080	1368	1386	485	751	414	116	48	1278	550	1.21638	1.27302	-0.0566342	7.05463	0.00431781	0.947609	0.986859	LUT2	lycopene epsilon cyclase [Source:EMBL;Acc:AED96836.1]	Lycopene cyclase-type, FAD-binding
Cg00569	AT5G57000	28	24	27	29	32	16	207	246	254	269	272	163	26.3333	25.6667	235.667	234.667	0.00613479	0.0369942	-0.0308594	5.16083	0.000324534	0.985627	0.996048	0	uncharacterized protein [Source:EMBL;Acc:AED96831.1]	0
Cg00559	AT5G56890	31	27	17	55	63	24	1662	1553	1701	3412	3478	2070	25	47.3333	1638.67	2986.67	-0.866014	-0.920928	0.0549146	7.67362	0.0675635	0.794918	0.933521	0	protein kinase family protein [Source:EMBL;Acc:AED96819.1]	Serine/threonine-protein kinase-like domain
Cg05270	AT5G56780	6	8	6	80	100	65	56	27	25	624	687	426	6.66667	81.6667	36	579	-4.00749	-3.61471	-0.392785	5.53239	0.490326	0.483782	0.784213	ATET2	effector of transcription2 [Source:EMBL;Acc:AED96806.1]	0
Cg05273	AT5G56750	24	30	30	33	30	26	65	71	77	114	102	81	28	29.6667	71	99	-0.47961	-0.083416	-0.396193	4.43618	1.50683	0.219624	0.532559	NDL1	N-MYC downregulated-like 1 protein [Source:EMBL;Acc:AED96803.1]	Ndr
Cg00549	AT5G56730	145	196	145	368	440	236	82	104	87	170	190	115	162	348	91	158.333	-0.799027	-1.10309	0.304067	7.24694	2.0967	0.147617	0.420769	0	Insulinase (Peptidase family M16) protein [Source:EMBL;Acc:AED96801.1]	Peptidase M16, N-terminal
Cg05276	AT5G56680	188	175	221	530	454	357	2071	2395	2222	4173	4638	3081	194.667	447	2229.33	3964	-0.830345	-1.19927	0.368924	8.74452	3.74345	0.0530147	0.217019	SYNC1	asparaginyl-tRNA synthetase, cytoplasmic 1 [Source:EMBL;Acc:AED96795.1]	Nucleic acid binding, OB-fold, tRNA/helicase-type
Cg00547	AT5G56670	19	22	28	66	57	43	662	649	618	2704	2751	1889	23	55.3333	643	2448	-1.92871	-1.26651	-0.662198	7.15073	4.92847	0.0264177	0.133645	0	40S ribosomal protein S30 [Source:EMBL;Acc:AED96794.1]	Ribosomal protein S30
Cg05277	AT5G56670	32	23	23	93	75	50	439	487	462	1356	1512	902	26	72.6667	462.667	1256.67	-1.44156	-1.48278	0.0412252	6.58711	0.0915895	0.762166	0.920507	0	40S ribosomal protein S30 [Source:EMBL;Acc:AED96794.1]	Ribosomal protein S30
Cg00546	AT5G56660	19	20	22	37	31	18	522	617	504	1033	771	504	20.3333	28.6667	547.667	769.333	-0.490311	-0.495527	0.00521667	6.14215	0.0172946	0.895373	0.970309	ILL2	IAA-amino acid hydrolase ILR1-like 2 [Source:EMBL;Acc:AED96793.1]	Peptidase M20D, mername-AA028/carboxypeptidase Ss1
Cg05281	AT5G56600	19	27	37	32	20	17	1500	2194	2261	1279	1408	883	27.6667	23	1985	1190	0.738177	0.266515	0.471662	7.26853	2.18952	0.138953	0.407239	PFN3	profilin 3 [Source:EMBL;Acc:AED96786.1]	Profilin/allergen
Cg00537	AT5G56530	18	8	6	103	86	60	213	183	225	2257	2161	1711	10.6667	83	207	2043	-3.30299	-2.96	-0.342985	6.79385	0.792111	0.373462	0.694634	0	uncharacterized protein [Source:EMBL;Acc:AED96778.1]	Domain of unknown function DUF239, plant
Cg00532	AT5G56350	38	36	53	25	27	13	3681	4640	4426	1861	1898	1188	42.3333	21.6667	4249	1649	1.36553	0.966317	0.399215	8.12453	2.11725	0.145648	0.41843	0	pyruvate kinase [Source:EMBL;Acc:AED96752.1]	Pyruvate kinase, barrel
Cg00524	AT5G56280	12	18	17	37	46	28	176	253	212	420	452	298	15.6667	37	213.667	390	-0.868112	-1.23983	0.371715	5.34304	1.84328	0.174567	0.469283	CSN6A	COP9 signalosome complex subunit 6a [Source:EMBL;Acc:AED96744.1]	Mov34/MPN/PAD-1
Cg05291	AT5G56180	153	242	223	129	150	92	357	554	476	319	415	189	206	123.667	462.333	307.667	0.587565	0.736188	-0.148622	7.04445	0.105043	0.74586	0.914197	ATARP8	actin-related protein 8 [Source:EMBL;Acc:AED96731.1]	F-box domain, cyclin-like
Cg00512	AT5G56120	10	8	6	219	293	162	107	56	62	2424	2892	1717	8	224.667	75	2344.33	-4.96614	-4.81164	-0.154501	7.20567	0.0526368	0.818537	0.944828	0	uncharacterized protein [Source:EMBL;Acc:AED96723.1]	0
Cg00502	AT5G56010	40	57	93	81	87	49	21622	24395	33378	42249	47609	34409	63.3333	72.3333	26465	41422.3	-0.646323	-0.191696	-0.454628	11.3821	1.49194	0.221916	0.535326	HSP81-3	heat shock protein 81-3 [Source:EMBL;Acc:AED96709.1]	Heat shock protein Hsp90
Cg00500	AT5G55970	112	197	192	101	121	64	245	352	336	210	249	173	167	95.3333	311	210.667	0.561953	0.808795	-0.246843	6.64167	0.721023	0.395809	0.714993	0	RING/U-box domain-containing protein [Source:EMBL;Acc:AED96705.1]	Zinc finger, C3HC4 RING-type
Cg05311	AT5G55850	49	41	56	78	62	52	150	178	166	230	172	129	48.6667	64	164.667	177	-0.104201	-0.395138	0.290937	5.48816	1.46912	0.225484	0.540369	NOI	RPM1-interacting protein 4 (RIN4) family protein [Source:EMBL;Acc:AED96689.1]	Pathogenic type III effector avirulence factor Avr cleavage site
Cg00491	AT5G55840	18	9	3	173	159	106	138	108	124	650	705	463	10	146	123.333	606	-2.29676	-3.8679	1.57114	6.09409	22.8567	1.74538e-06	5.10659e-05	0	pentatricopeptide repeat-containing protein [Source:EMBL;Acc:AED96686.1]	Pentatricopeptide repeat
Cg05313	AT5G55760	31	17	17	54	60	36	72	67	72	282	245	173	21.6667	50	70.3333	233.333	-1.73011	-1.20645	-0.523661	4.93916	2.6217	0.105412	0.34376	SRT1	sirtuin 1 [Source:EMBL;Acc:AED96677.1]	NAD-dependent histone deacetylase, silent information regulator Sir2
Cg05314	AT5G55730	48	37	46	205	239	168	47	55	56	329	402	290	43.6667	204	52.6667	340.333	-2.69199	-2.22396	-0.468022	6.32384	2.49266	0.114378	0.363405	FLA1	fasciclin-like arabinogalactan protein 1 [Source:EMBL;Acc:AED96674.1]	FAS1 domain
Cg00485	AT5G55700	44	55	47	75	87	44	467	555	519	518	518	287	48.6667	68.6667	513.667	441	0.220054	-0.496676	0.71673	6.21996	11.9	0.000561346	0.00704489	BMY6	inactive beta-amylase 4 [Source:EMBL;Acc:AED96670.1]	Glycoside hydrolase, family 14
Cg05324	AT5G55510	33	74	49	62	71	40	344	769	310	687	909	444	52	57.6667	474.333	680	-0.519633	-0.149226	-0.370407	6.3082	0.56294	0.453078	0.762969	0	mitochondrial import inner membrane translocase subunit Tim17/Tim22/Tim23 family protein [Source:EMBL;Acc:AED96638.1]	Mitochondrial inner membrane translocase complex, subunit Tim17/22
Cg05328	AT5G55480	25	40	42	32	22	22	2385	3172	2441	3337	4013	2620	35.6667	25.3333	2666	3323.33	-0.317954	0.493539	-0.811494	8.03463	6.33889	0.0118119	0.0739249	SVL1	putative glycerophosphoryl diester phosphodiesterase 1 [Source:EMBL;Acc:AED96633.1]	Glycerophosphoryl diester phosphodiesterase
Cg00463	AT5G55410	88	67	72	36	18	12	10575	6713	7938	4875	2906	1984	75.6667	22	8408.67	3255	1.36922	1.78215	-0.412935	9.07876	0.636741	0.424894	0.738454	0	bifunctional inhibitor/lipid-transfer protein/seed storage 2S albumin-like protein [Source:EMBL;Acc:AED96627.1]	Plant lipid transfer protein/seed storage/trypsin-alpha amylase inhibitor
Cg00461	AT5G55390	210	311	214	254	215	115	1178	1181	1069	2432	2382	1497	245	194.667	1142.67	2103.67	-0.880502	0.331776	-1.21228	8.02783	24.1388	8.96369e-07	2.82066e-05	EDM2	enhanced downy mildew 2 [Source:EMBL;Acc:AED96624.1]	Zinc finger, PHD-finger
Cg00459	AT5G55290	15	27	31	55	42	25	133	166	152	167	178	91	24.3333	40.6667	150.333	145.333	0.0487993	-0.740913	0.789712	4.89733	9.07995	0.00258428	0.0235649	0	ATPase, V0 complex, subunit E [Source:EMBL;Acc:AED96611.1]	ATPase, V0 complex, subunit E
Cg23042	AT5G55190	68	97	112	74	99	54	1625	2194	2276	3140	3241	1955	92.3333	75.6667	2031.67	2778.67	-0.451729	0.287194	-0.738923	7.93273	7.54989	0.00600138	0.0447896	RAN3	GTP-binding nuclear protein Ran-3 [Source:EMBL;Acc:AED96598.1]	Mitochondrial Rho-like
Cg09395	AT5G55190	45	48	31	52	54	44	1737	2171	2028	3128	3256	2149	41.3333	50	1978.67	2844.33	-0.523562	-0.274622	-0.24894	7.7963	0.670834	0.412761	0.727173	RAN3	GTP-binding nuclear protein Ran-3 [Source:EMBL;Acc:AED96598.1]	Mitochondrial Rho-like
Cg00442	AT5G55100	34	50	51	77	53	41	872	887	949	1680	1486	915	45	57	902.667	1360.33	-0.591695	-0.341037	-0.250658	6.94122	0.54152	0.461804	0.767902	0	SWAP/Surp domain-containing protein [Source:EMBL;Acc:AED96581.1]	Splicing factor, suppressor of white apricot
Cg06224	AT5G55000	17	27	26	31	36	24	37	66	48	77	67	47	23.3333	30.3333	50.3333	63.6667	-0.339024	-0.378512	0.0394875	4.11029	0.0488404	0.825094	0.947059	FIP2	potassium channel tetramerisation and pentapeptide repeat-containing protein [Source:EMBL;Acc:AED96568.1]	Potassium channel, voltage dependent, Kv, tetramerisation
Cg18718	AT5G54855	22	30	25	42	69	38	271	295	322	664	668	399	25.6667	49.6667	296	577	-0.962974	-0.952382	-0.0105922	5.84697	0.017593	0.894479	0.970305	0	pollen_Ole_e_I-domain containing protein [Source:EMBL;Acc:AED96549.1]	Pollen Ole e 1 allergen/extensin
Cg21725	AT5G54770	196	571	282	38	139	26	27745	130173	42311	7425	23888	5584	349.667	67.6667	66743	12299	2.44008	2.36946	0.0706125	11.7714	0.00937477	0.922867	0.981835	THI1	thiazole biosynthetic enzyme [Source:EMBL;Acc:AED96539.1]	FAD dependent oxidoreductase
Cg10468	AT5G54690	33	45	39	44	41	32	322	376	275	417	378	242	39	39	324.333	345.667	-0.0919042	0	-0.0919042	5.68951	0.0291086	0.864529	0.957931	GAUT12	alpha-1,4-galacturonosyltransferase [Source:EMBL;Acc:AED96527.1]	Glycosyl transferase, family 8
Cg07040	AT5G54680	36	43	48	56	60	41	1071	1386	1447	1093	1207	788	42.3333	52.3333	1301.33	1029.33	0.33828	-0.305936	0.644216	7.00887	7.07357	0.00782293	0.0541264	ILR3	transcription factor ILR3 [Source:EMBL;Acc:AED96526.1]	Helix-loop-helix DNA-binding domain
Cg10481	AT5G54600	115	113	85	122	144	90	2436	2534	2831	858	1442	847	104.333	118.667	2600.33	1049	1.30968	-0.185715	1.4954	7.83663	26.9741	2.06204e-07	7.93052e-06	0	50S ribosomal protein L24 [Source:EMBL;Acc:AED96517.1]	KOW
Cg10485	AT5G54585	495	405	656	34	31	35	2089	1993	3027	159	183	120	518.667	33.3333	2369.67	154	3.94368	3.95977	-0.0160883	8.26136	0.0200326	0.887446	0.966844	0	uncharacterized protein [Source:EMBL;Acc:AED96513.1]	0
Cg13269	AT5G54380	86	125	100	68	56	48	1272	1317	1219	1051	1132	648	103.667	57.3333	1269.33	943.667	0.427722	0.854506	-0.426784	7.1798	2.55189	0.110163	0.352595	THE1	receptor-like protein kinase THESEUS 1 [Source:EMBL;Acc:AED96490.1]	Serine/threonine-protein kinase-like domain
Cg13267	AT5G54310	42	41	47	37	41	27	1014	1031	919	961	915	577	43.3333	35	988	817.667	0.272998	0.308122	-0.0351241	6.67941	0.00115837	0.972849	0.995673	NEV	putative ADP-ribosylation factor GTPase-activating protein AGD5 [Source:EMBL;Acc:AED96483.1]	Arf GTPase activating protein
Cg06771	AT5G54290	51	76	68	35	63	29	290	449	324	148	190	92	65	42.3333	354.333	143.333	1.30573	0.618646	0.687087	5.73265	5.91361	0.0150244	0.088787	CcdA	cytochrome c-type biogenesis ccda-like chloroplastic protein [Source:EMBL;Acc:AED96480.1]	Cytochrome c assembly protein, transmembrane domain
Cg08684	AT5G54130	63	102	118	38	52	28	347	423	540	95	103	74	94.3333	39.3333	436.667	90.6667	2.26789	1.26202	1.00587	6.00027	10.1213	0.00146566	0.0148402	0	calcium-binding endonuclease/exonuclease/phosphatase family protein [Source:EMBL;Acc:AED96454.1]	Endonuclease/exonuclease/phosphatase
Cg13258	AT5G54110	28	34	54	48	102	57	381	409	493	488	740	463	38.6667	69	427.667	563.667	-0.398355	-0.835506	0.43715	6.18261	1.53815	0.214893	0.524743	ATMAMI	membrane-associated mannitol-induced protein [Source:EMBL;Acc:AED96452.1]	Major sperm protein
Cg07005	AT5G54090	20	18	21	36	31	23	326	426	455	351	428	277	19.6667	30	402.333	352	0.192816	-0.60921	0.802026	5.60136	7.31342	0.00684415	0.0488619	0	DNA mismatch repair protein MutS, type 2 [Source:EMBL;Acc:AED96449.1]	DNA mismatch repair protein MutS, type 2
Cg07006	AT5G53970	24	18	27	31	34	27	253	207	290	318	237	187	23	30.6667	250	247.333	0.0154714	-0.415037	0.430509	5.2357	1.74707	0.186246	0.48482	0	tyrosine aminotransferase [Source:EMBL;Acc:AED96434.1]	Tyrosine transaminase
Cg07009	AT5G53940	37	40	44	120	107	72	35	31	40	64	69	48	40.3333	99.6667	35.3333	60.3333	-0.771925	-1.30514	0.533213	5.25001	4.29271	0.0382761	0.174345	0	yippee-like zinc-binding protein [Source:EMBL;Acc:AED96431.1]	Yippee-like protein
Cg09632	AT5G53920	17	23	14	44	52	43	88	141	72	224	266	123	18	46.3333	100.333	204.333	-1.02612	-1.36405	0.33793	4.8688	1.20919	0.271493	0.593922	0	ribosomal protein L11 methyltransferase-like protein [Source:EMBL;Acc:AED96429.1]	Ribosomal L11 methyltransferase, PrmA
Cg09639	AT5G53870	123	124	132	216	226	191	158	131	136	497	493	345	126.333	211	141.667	445	-1.6513	-0.740008	-0.911297	6.89543	11.7411	0.000611354	0.00745664	ENODL1	early nodulin-like protein 1 [Source:EMBL;Acc:AED96421.1]	Plastocyanin-like
Cg07007	AT5G53860	2106	2255	2281	2510	2107	1461	387	552	420	566	691	358	2214	2026	453	538.333	-0.248989	0.128021	-0.37701	10.4193	2.18299	0.139543	0.408132	EMB64	protein embryo defective 2737 [Source:EMBL;Acc:AED96416.1]	Heat shock protein DnaJ, cysteine-rich domain
Cg09061	AT5G53650	37	33	26	60	56	45	166	190	207	512	495	338	32	53.6667	187.667	448.333	-1.2564	-0.745954	-0.510445	5.645	3.58368	0.0583499	0.232863	0	uncharacterized protein [Source:EMBL;Acc:AED96391.1]	0
Cg06993	AT5G53650	24	34	20	41	53	26	78	100	112	197	172	109	26	40	96.6667	159.333	-0.720958	-0.621488	-0.0994693	4.78737	0.0484903	0.825711	0.947059	0	uncharacterized protein [Source:EMBL;Acc:AED96391.1]	0
Cg06992	AT5G53620	38	58	49	69	84	40	293	330	281	741	834	454	48.3333	64.3333	301.333	676.333	-1.16637	-0.412548	-0.753826	6.15541	9.63354	0.00191056	0.0184443	0	uncharacterized protein [Source:EMBL;Acc:AED96388.1]	0
Cg09060	AT5G53620	40	45	39	67	78	47	898	928	756	2444	2529	1556	41.3333	64	860.667	2176.33	-1.33837	-0.630766	-0.707607	7.22928	6.99986	0.00815159	0.0557747	0	uncharacterized protein [Source:EMBL;Acc:AED96388.1]	0
Cg11996	AT5G53560	22	18	23	44	33	22	829	1036	981	1379	1526	990	21	33	948.667	1298.33	-0.452688	-0.652077	0.199389	6.78288	0.596076	0.440079	0.75089	ATB5-A	cytochrome b5 isoform 1 [Source:EMBL;Acc:AED96377.1]	Cytochrome b5
Cg11992	AT5G53530	66	89	142	25	43	29	231	301	408	331	299	196	99	32.3333	313.333	275.333	0.186519	1.61441	-1.42789	6.01222	12.0537	0.000516892	0.00664436	VPS26A	vacuolar protein sorting 26A [Source:EMBL;Acc:AED96373.1]	Vacuolar protein sorting-associated protein 26
Cg06988	AT5G53530	27	23	29	45	44	36	114	145	155	264	267	185	26.3333	41.6667	138	238.667	-0.790329	-0.662004	-0.128325	5.10126	0.12785	0.720671	0.904836	VPS26A	vacuolar protein sorting 26A [Source:EMBL;Acc:AED96373.1]	Vacuolar protein sorting-associated protein 26
Cg14930	AT5G53460	25	20	22	93	82	41	1437	1725	1285	6172	5719	3636	22.3333	72	1482.33	5175.67	-1.80387	-1.6888	-0.115076	8.10696	0.109243	0.741008	0.914088	GLT1	glutamate synthase 1 [NADH] [Source:EMBL;Acc:AED96360.1]	Glutamate synthase, eukaryotic
Cg12626	AT5G53420	52	35	22	76	75	41	369	332	174	963	992	549	36.3333	64	291.667	834.667	-1.51688	-0.816778	-0.700101	6.195	2.34129	0.125985	0.384649	0	CCT motif family protein [Source:EMBL;Acc:AED96351.1]	CCT domain
Cg12647	AT5G53330	56	48	52	42	39	19	174	209	152	121	108	61	52	33.3333	178.333	96.6667	0.883486	0.641546	0.24194	5.14422	0.959161	0.327398	0.651868	0	Ubiquitin-associated/translation elongation factor EF1B protein [Source:EMBL;Acc:AED96340.1]	Ubiquitin-associated/translation elongation factor EF1B, N-terminal, eukaryote
Cg13628	AT5G53300	316	233	275	166	176	91	1069	1356	1478	856	798	547	274.667	144.333	1301	733.667	0.826424	0.928277	-0.101853	7.77468	0.165249	0.684369	0.887855	UBC10	ubiquitin-conjugating enzyme E2 10 [Source:EMBL;Acc:AED96336.1]	Ubiquitin-conjugating enzyme, E2
Cg05054	AT5G53300	118	155	154	115	92	65	1007	1475	1360	863	1032	635	142.333	90.6667	1280.67	843.333	0.60272	0.650629	-0.0479093	7.3459	0.00750277	0.930975	0.984752	UBC10	ubiquitin-conjugating enzyme E2 10 [Source:EMBL;Acc:AED96336.1]	Ubiquitin-conjugating enzyme, E2
Cg12646	AT5G53300	214	189	280	92	67	56	1792	2163	2851	858	703	549	227.667	71.6667	2268.67	703.333	1.68956	1.66755	0.0220152	7.84531	0.02183	0.88254	0.963953	UBC10	ubiquitin-conjugating enzyme E2 10 [Source:EMBL;Acc:AED96336.1]	Ubiquitin-conjugating enzyme, E2
Cg12637	AT5G53180	66	60	66	94	85	45	404	396	424	766	751	497	64	74.6667	408	671.333	-0.71846	-0.222392	-0.496068	6.39758	4.42184	0.0354819	0.165904	ATPTB2	polypyrimidine tract-binding protein 2 [Source:EMBL;Acc:AED96319.1]	RNA recognition motif domain
Cg27072	AT5G53180	19	26	20	32	34	20	232	271	240	351	404	220	21.6667	28.6667	247.667	325	-0.39204	-0.403897	0.0118569	5.30067	0.041173	0.839204	0.94928	ATPTB2	polypyrimidine tract-binding protein 2 [Source:EMBL;Acc:AED96319.1]	RNA recognition motif domain
Cg27073	AT5G53170	64	61	65	69	55	45	1600	1982	2045	1547	2022	1016	63.3333	56.3333	1875.67	1528.33	0.295444	0.168976	0.126468	7.4932	0.511193	0.474623	0.779166	FTSH11	cell division protease ftsH-11 [Source:EMBL;Acc:AED96317.1]	Peptidase M41, FtsH extracellular
Cg22567	AT5G53150	176	230	216	473	426	237	144	202	193	417	361	202	207.333	378.667	179.667	326.667	-0.862496	-0.868976	0.00647987	7.5368	0.0286159	0.865669	0.95809	0	DNAJ heat shock N-terminal domain-containing protein [Source:EMBL;Acc:AED96314.1]	Heat shock protein DnaJ, N-terminal
Cg12632	AT5G53130	38	44	43	89	74	51	454	646	483	897	666	446	41.6667	71.3333	527.667	669.667	-0.343816	-0.775683	0.431866	6.36421	2.67751	0.101775	0.336124	CNGC1	cyclic nucleotide-gated ion channel 1 [Source:EMBL;Acc:AED96311.1]	Ion transport
Cg06978	AT5G53050	72	100	72	128	160	99	69	62	77	220	176	96	81.3333	129	69.3333	164	-1.24207	-0.665452	-0.576622	6.03454	3.20773	0.0732913	0.271674	0	hydrolase, alpha/beta fold family protein [Source:EMBL;Acc:AED96295.1]	Alpha/beta hydrolase fold-1
Cg11969	AT5G53045	12	11	14	86	72	39	14	26	18	148	139	79	12.3333	65.6667	19.3333	122	-2.65772	-2.4126	-0.24512	4.52622	0.326894	0.567494	0.828998	0	uncharacterized protein [Source:EMBL;Acc:AED96294.1]	EKC/KEOPS complex, subunit Pcc1
Cg06102	AT5G52980	24	23	37	68	39	41	246	344	371	363	272	200	28	49.3333	320.333	278.333	0.20276	-0.817136	1.0199	5.58788	8.95147	0.00277247	0.024947	0	uncharacterized protein [Source:EMBL;Acc:AED96286.1]	0
Cg02939	AT5G52970	96	74	92	63	71	42	504	776	841	371	515	336	87.3333	58.6667	707	407.333	0.7955	0.573991	0.221509	6.54215	0.522006	0.469987	0.775151	0	thylakoid lumenal protein 2 [Source:EMBL;Acc:AED96284.1]	0
Cg13636	AT5G52960	21	31	27	40	34	26	443	644	442	366	589	320	26.3333	33.3333	509.667	425	0.262091	-0.340075	0.602167	5.88604	3.62323	0.0569783	0.228536	0	uncharacterized protein [Source:EMBL;Acc:AED96282.1]	0
Cg26951	AT5G52882	79	78	100	125	59	56	1437	1268	1781	2197	1884	1384	85.6667	80	1495.33	1821.67	-0.284792	0.098734	-0.383526	7.5474	1.002	0.316826	0.642429	0	putative ATP binding protein [Source:EMBL;Acc:AED96272.1]	ATPase, AAA-type, core
Cg09132	AT5G52450	32	28	41	48	30	17	520	634	707	623	537	372	33.6667	31.6667	620.333	510.667	0.280662	0.0883559	0.192306	6.12003	0.449634	0.502509	0.798459	0	mate efflux domain-containing protein [Source:EMBL;Acc:AED96215.1]	Multi antimicrobial extrusion protein
Cg17117	AT5G52440	29	49	47	25	36	19	2126	3112	3169	700	968	565	41.6667	26.6667	2802.33	744.333	1.91261	0.643856	1.26875	7.50949	15.2646	9.34502e-05	0.00154209	HCF106	Bacterial sec-independent translocation protein mttA/Hcf106 [Source:EMBL;Acc:AED96214.1]	Bacterial sec-independent translocation protein MttA/Hcf106
Cg17124	AT5G52410	34	29	25	26	22	23	775	995	974	752	901	490	29.3333	23.6667	914.667	714.333	0.356649	0.309684	0.0469641	6.46201	0.111433	0.738518	0.912906	0	uncharacterized protein [Source:EMBL;Acc:AED96210.1]	Kinetochore Spc7
Cg08216	AT5G52240	39	58	52	123	115	96	660	883	738	1546	1563	1024	49.6667	111.333	760.333	1377.67	-0.857523	-1.16454	0.307013	7.04755	2.3467	0.125549	0.383857	MSBP1	membrane steroid-binding protein 1 [Source:EMBL;Acc:AED96190.1]	Cytochrome b5
Cg08219	AT5G52200	37	64	57	70	51	29	641	949	1058	995	1070	676	52.6667	50	882.667	913.667	-0.0497992	0.0749621	-0.124761	6.73672	0.125067	0.723603	0.905738	0	phosphoprotein phosphatase inhibitor [Source:EMBL;Acc:AED96183.1]	0
Cg08221	AT5G52170	248	398	438	63	90	39	1223	2432	2233	383	571	312	361.333	64	1962.67	422	2.2175	2.49719	-0.279686	7.94391	0.541885	0.461653	0.767902	HDG7	homeobox-leucine zipper protein HDG7 [Source:EMBL;Acc:AED96179.1]	Homeobox
Cg08226	AT5G52100	191	229	243	176	193	126	762	1083	1173	349	454	256	221	165	1006	353	1.51089	0.42158	1.08931	7.4728	22.4659	2.13912e-06	6.10865e-05	crr1	putative dihydrodipicolinate reductase 3 [Source:EMBL;Acc:AED96171.1]	Dihydrodipicolinate reductase, N-terminal
Cg08229	AT5G52060	33	37	49	92	109	70	2091	1990	2316	3262	3849	2783	39.6667	90.3333	2132.33	3298	-0.629158	-1.18733	0.558173	8.00225	4.40865	0.0357571	0.166921	ATBAG1	BCL-2-associated athanogene 1 [Source:EMBL;Acc:AED96167.1]	Apoptosis regulator, Bcl-2 protein, BAG
Cg22190	AT5G52030	1192	2122	1568	1133	1479	671	2831	5160	4118	3063	4097	1912	1627.33	1094.33	4036.33	3024	0.416587	0.572458	-0.15587	10.1604	0.149288	0.699217	0.896148	0	TraB family protein [Source:EMBL;Acc:AED96161.1]	Pheromone shutdown-related, TraB
Cg21040	AT5G51970	62	75	55	116	124	100	389	605	570	933	930	582	64	113.333	521.333	815	-0.644594	-0.824428	0.179834	6.71909	0.832123	0.361659	0.684399	0	L-iditol 2-dehydrogenase [Source:EMBL;Acc:AED96153.1]	Alcohol dehydrogenase GroES-like
Cg22193	AT5G51970	15	35	17	45	55	36	191	340	283	492	624	323	22.3333	45.3333	271.333	479.667	-0.821966	-1.02137	0.199408	5.65592	0.539177	0.462774	0.768598	0	L-iditol 2-dehydrogenase [Source:EMBL;Acc:AED96153.1]	Alcohol dehydrogenase GroES-like
Cg20263	AT5G51860	15	5	12	104	119	66	15	11	14	91	110	50	10.6667	96.3333	13.3333	83.6667	-2.64962	-3.17493	0.52531	4.79137	1.99396	0.157927	0.438647	0	MADS-box protein [Source:EMBL;Acc:AED96136.1]	Transcription factor, MADS-box
Cg20264	AT5G51850	36	50	61	38	23	18	305	439	632	702	625	445	49	26.3333	458.667	590.667	-0.364898	0.895892	-1.26079	6.08153	10.0758	0.00150226	0.0150827	0	uncharacterized protein [Source:EMBL;Acc:AED96135.1]	0
Cg20269	AT5G51820	80	124	106	54	62	39	950	1685	1248	487	743	363	103.333	51.6667	1294.33	531	1.28543	1	0.285425	7.01176	1.15847	0.281783	0.603262	PGM	phosphoglucomutase [Source:EMBL;Acc:AED96131.1]	Alpha-D-phosphohexomutase, alpha/beta/alpha domain I
Cg15989	AT5G51710	22	36	34	42	36	23	91	91	92	172	191	117	30.6667	33.6667	91.3333	160	-0.808859	-0.13465	-0.674209	4.76657	5.9344	0.0148481	0.0882926	KEA5	K(+) efflux antiporter 5 [Source:EMBL;Acc:AED96117.1]	Cation/H+ exchanger
Cg15987	AT5G51700	60	57	38	191	178	94	182	206	171	638	589	402	51.6667	154.333	186.333	543	-1.54307	-1.57874	0.0356776	6.38601	0.0339851	0.853739	0.953285	PBS2	disease resistance protein [Source:EMBL;Acc:AED96116.1]	Cysteine/histidine-rich domain
Cg15985	AT5G51660	22	10	16	56	54	37	615	644	504	2008	2499	1393	16	49	587.667	1966.67	-1.74268	-1.61471	-0.127973	6.88489	0.0680676	0.794171	0.933521	CPSF160	cleavage and polyadenylation specificity factor subunit 1 [Source:EMBL;Acc:AED96112.1]	Cleavage/polyadenylation specificity factor, A subunit, C-terminal
Cg14346	AT5G51545	16	27	30	29	30	18	1357	2050	2246	509	779	404	24.3333	25.6667	1884.33	564	1.74029	-0.076962	1.81725	6.99268	25.1244	5.37482e-07	1.79248e-05	LPA2	low psii accumulation2 protein [Source:EMBL;Acc:AED96096.1]	0
Cg14344	AT5G51540	126	135	207	72	77	39	581	635	730	772	915	568	156	62.6667	648.667	751.667	-0.212616	1.31578	-1.52839	6.97569	31.298	2.21307e-08	1.12482e-06	0	mitochondrial intermediate peptidase [Source:EMBL;Acc:AED96095.1]	Peptidase M3A/M3B, thimet/oligopeptidase F
Cg14336	AT5G51510	24	31	31	46	36	29	26	27	22	47	34	28	28.6667	37	25	36.3333	-0.539366	-0.368151	-0.171215	4.07633	0.147609	0.700831	0.897144	0	uncharacterized protein [Source:EMBL;Acc:AED96092.1]	0
Cg19636	AT5G51400	16	25	13	48	64	20	161	133	125	369	363	239	18	44	139.667	323.667	-1.21252	-1.28951	0.0769856	5.16426	0.0688825	0.792971	0.933436	0	PLAC8 family protein [Source:EMBL;Acc:AED96075.1]	Uncharacterised protein family Cys-rich
Cg20058	AT5G51340	18	24	21	36	37	17	395	401	409	877	819	517	21	30	401.667	737.667	-0.87697	-0.514573	-0.362397	5.97575	1.29421	0.255273	0.574269	0	cohesin-load domain-containing protein [Source:EMBL;Acc:AED96068.1]	Tetratricopeptide repeat
Cg21896	AT5G51290	95	109	110	121	142	68	321	391	404	385	427	208	104.667	110.333	372	340	0.129768	-0.0760667	0.205835	6.51034	1.29987	0.254237	0.573266	0	diacylglycerol kinase family protein [Source:EMBL;Acc:AED96062.1]	Diacylglycerol kinase, catalytic domain
Cg21892	AT5G51260	83	59	91	17	10	4	418	283	441	107	69	53	77.6667	10.3333	380.667	76.3333	2.31814	2.90999	-0.591847	5.60061	1.48944	0.222303	0.535706	0	HAD superfamily, subfamily IIIB acid phosphatase [Source:EMBL;Acc:AED96059.1]	Vegetative storage protein/acid phosphatase
Cg28971	AT5G51230	56	73	65	75	101	31	294	307	329	584	588	407	64.6667	69	310	526.333	-0.763709	-0.0935741	-0.670134	6.17415	6.95458	0.0083605	0.0565345	EMF2	polycomb group protein EMBRYONIC FLOWER 2 [Source:EMBL;Acc:AED96057.1]	Polycomb protein, VEFS-Box
Cg28425	AT5G51150	33	53	47	72	66	41	319	380	337	604	636	377	44.3333	59.6667	345.333	539	-0.642296	-0.428533	-0.213762	6.05123	0.636083	0.425133	0.738601	0	Mitochondrial import inner membrane translocase subunit Tim17/Tim22/Tim23 family protein [Source:EMBL;Acc:AED96044.1]	0
Cg18968	AT5G51140	22	18	23	41	35	24	66	68	60	187	156	106	21	33.3333	64.6667	149.667	-1.21066	-0.666576	-0.544083	4.49677	2.67814	0.101734	0.336124	0	RNA pseudourine synthase 7 [Source:EMBL;Acc:AED96042.1]	Pseudouridine synthase, RsuA and RluB/C/D/E/F
Cg26258	AT5G51120	19	13	11	53	49	24	52	61	57	227	276	160	14.3333	42	56.6667	221	-1.96347	-1.55102	-0.412459	4.66768	1.46647	0.225903	0.540625	PABN1	polyadenylate-binding protein 1 [Source:EMBL;Acc:AED96038.1]	RNA recognition motif domain
Cg18202	AT5G51070	83	122	124	193	179	129	57	77	80	105	109	58	109.667	167	71.3333	90.6667	-0.345996	-0.606723	0.260727	6.36367	1.61609	0.203637	0.509521	ERD1	ERD1 protein [Source:EMBL;Acc:AED96029.1]	Clp, N-terminal
Cg08617	AT5G51010	38	44	42	14	23	19	2096	2435	2721	274	424	243	41.3333	18.6667	2417.33	313.667	2.94611	1.14684	1.79927	7.21273	27.9103	1.27074e-07	5.13572e-06	0	rubredoxin-like protein [Source:EMBL;Acc:AED96021.1]	Rubredoxin-type Fe(Cys)4 protein
Cg21564	AT5G51010	42	41	40	14	16	10	864	772	1005	43	61	42	41	13.3333	880.333	48.6667	4.17704	1.62059	2.55646	5.99699	44.6858	2.31327e-11	1.90207e-09	0	rubredoxin-like protein [Source:EMBL;Acc:AED96021.1]	Rubredoxin-type Fe(Cys)4 protein
Cg01780	AT5G50960	15	25	14	43	61	26	534	572	559	1344	1574	932	18	43.3333	555	1283.33	-1.20934	-1.26748	0.058144	6.52388	0.0959502	0.756745	0.919703	NBP35	nucleotide binding protein 35 [Source:EMBL;Acc:AED96017.1]	ATPase-like, ParA/MinD
Cg23666	AT5G50930	166	187	181	304	292	190	71	78	77	144	123	77	178	262	75.3333	114.667	-0.606086	-0.55769	-0.0483962	7.05157	0.000715858	0.978655	0.995673	0	Histone 2A domain-containing protein [Source:EMBL;Acc:AED96012.1]	Histone-fold
Cg18939	AT5G50920	60	54	44	105	179	78	5695	5672	4770	7883	11260	6120	52.6667	120.667	5379	8421	-0.646654	-1.19607	0.549412	9.19795	3.30093	0.0692407	0.261448	CLPC	ATP-dependent Clp protease ATP-binding subunit ClpC [Source:EMBL;Acc:AED96011.1]	Clp, N-terminal
Cg08627	AT5G50870	70	76	86	98	124	85	235	296	246	420	473	294	77.3333	102.333	259	395.667	-0.611333	-0.404114	-0.20722	6.27679	0.608054	0.435521	0.746318	UBC27	ubiquitin-conjugating enzyme E2 27 [Source:EMBL;Acc:AED96004.1]	Ubiquitin-conjugating enzyme, E2
Cg09158	AT5G50870	51	62	64	107	109	73	191	230	203	422	446	284	59	96.3333	208	384	-0.884523	-0.70732	-0.177203	6.062	0.500144	0.479437	0.783562	UBC27	ubiquitin-conjugating enzyme E2 27 [Source:EMBL;Acc:AED96004.1]	Ubiquitin-conjugating enzyme, E2
Cg28591	AT5G50860	25	37	20	44	37	36	353	462	368	839	922	616	27.3333	39	394.333	792.333	-1.00669	-0.512813	-0.493879	6.1081	2.66024	0.102885	0.338575	0	protein kinase family protein [Source:EMBL;Acc:AED96002.1]	Serine/threonine-protein kinase-like domain
Cg18965	AT5G50810	16	19	28	74	49	44	302	392	316	1314	1192	841	21	55.6667	336.667	1115.67	-1.72851	-1.40642	-0.322089	6.31864	0.924615	0.336266	0.658044	TIM8	mitochondrial import inner membrane translocase subunit Tim8 [Source:EMBL;Acc:AED95995.1]	Mitochondrial inner membrane translocase complex, Tim8/9/10/13-zinc finger-like
Cg21794	AT5G50740	40	30	53	45	35	36	766	879	1271	1478	1468	1230	41	38.6667	972	1392	-0.518131	0.0845335	-0.602665	6.94824	2.38104	0.122816	0.378659	0	Heavy-metal-associated domain--containing protein [Source:EMBL;Acc:AED95985.1]	Heavy metal transport/detoxification protein
Cg18896	AT5G50630	92	85	91	90	77	40	133	128	124	120	131	69	89.3333	69	128.333	106.667	0.266787	0.372602	-0.105816	5.73227	0.0901493	0.763987	0.921154	0	major facilitator protein [Source:EMBL;Acc:AED95970.1]	Nodulin-like
Cg16498	AT5G50580	34	41	43	75	67	42	280	335	334	819	887	543	39.3333	61.3333	316.333	749.667	-1.2448	-0.640919	-0.603885	6.16534	6.46228	0.0110188	0.0697859	SAE1B	SUMO-activating enzyme subunit 1B [Source:EMBL;Acc:AED95964.1]	UBA/THIF-type NAD/FAD binding fold
Cg14466	AT5G50460	40	87	76	54	75	33	448	601	594	661	700	489	67.6667	54	547.667	616.667	-0.171193	0.325486	-0.496679	6.41329	2.77078	0.0959993	0.323091	0	protein transport protein sec61 subunit gamma-1 [Source:EMBL;Acc:AED95948.1]	Protein SecE/Sec61-gamma protein
Cg14093	AT5G50375	37	29	34	51	50	32	194	202	168	467	429	313	33.3333	44.3333	188	403	-1.10005	-0.411426	-0.688621	5.53586	6.36517	0.0116382	0.0729337	CPI1	cycloeucalenol cycloisomerase [Source:EMBL;Acc:AED95935.1]	0
Cg12302	AT5G50330	88	75	105	66	59	42	454	409	596	339	405	236	89.3333	55.6667	486.333	326.667	0.574126	0.682385	-0.108259	6.30066	0.0477204	0.827079	0.947226	0	protein kinase-like protein [Source:EMBL;Acc:AED95926.1]	ABC-1
Cg12304	AT5G50310	20	19	23	28	43	26	204	176	235	607	658	395	20.6667	32.3333	205	553.333	-1.43252	-0.645717	-0.786808	5.54866	5.52715	0.0187236	0.105358	0	kelch repeat-containing protein [Source:EMBL;Acc:AED95924.1]	Kelch repeat type 1
Cg24726	AT5G50240	40	56	43	33	42	23	298	544	464	288	234	109	46.3333	32.6667	435.333	210.333	1.04944	0.504231	0.545212	5.70754	2.81712	0.0932637	0.317017	PIMT2	protein-l-isoaspartate methyltransferase 2 [Source:EMBL;Acc:AED95917.1]	Protein-L-isoaspartate(D-aspartate) O-methyltransferase
Cg18403	AT5G50230	280	324	319	676	731	437	282	284	295	413	430	218	307.667	614.667	287	353.667	-0.30134	-0.998436	0.697097	8.189	14.9652	0.000109514	0.0017526	0	transducin/WD40 domain-containing protein [Source:EMBL;Acc:AED95914.1]	Autophagy-related protein 16
Cg20029	AT5G50150	30	23	19	83	49	36	253	277	248	754	722	433	24	56	259.333	636.333	-1.29498	-1.22239	-0.0725826	5.87771	0.0157637	0.900085	0.971749	0	uncharacterized protein [Source:EMBL;Acc:AED95904.1]	Domain of unknown function DUF239, plant
Cg28284	AT5G50100	291	331	370	149	158	105	329	426	461	57	74	36	330.667	137.333	405.333	55.6667	2.86422	1.2677	1.59653	7.3857	44.9144	2.05838e-11	1.75293e-09	0	putative thiol-disulfide oxidoreductase DCC [Source:EMBL;Acc:AED95896.1]	Putative thiol-disulphide oxidoreductase DCC
Cg19395	AT5G50000	75	73	70	68	106	52	612	722	621	835	1011	580	72.6667	75.3333	651.667	808.667	-0.311411	-0.0519946	-0.259416	6.70543	0.995478	0.318407	0.644518	0	protein kinase [Source:EMBL;Acc:AED95882.1]	Serine/threonine-protein kinase-like domain
Cg19404	AT5G49990	77	109	77	132	122	77	66	96	71	135	129	95	87.6667	110.333	77.6667	119.667	-0.623654	-0.331768	-0.291885	5.93565	1.21641	0.270066	0.592764	0	nucleobase-ascorbate transporter 5 [Source:EMBL;Acc:AED95881.1]	Xanthine/uracil/vitamin C permease
Cg22955	AT5G49990	60	55	65	124	87	63	292	212	241	400	288	222	60	91.3333	248.333	303.333	-0.288626	-0.606179	0.317553	6.02106	1.21051	0.271231	0.593622	0	nucleobase-ascorbate transporter 5 [Source:EMBL;Acc:AED95881.1]	Xanthine/uracil/vitamin C permease
Cg19628	AT5G49970	75	90	97	61	72	42	726	739	819	642	629	394	87.3333	58.3333	761.333	555	0.45604	0.582212	-0.126171	6.6606	0.146729	0.701681	0.897428	PPOX	pyridoxin (pyrodoxamine) 5'-phosphate oxidase [Source:EMBL;Acc:AED95878.1]	Pyridoxamine 5'-phosphate oxidase, plant
Cg19620	AT5G49960	22	21	18	67	55	32	189	217	151	867	822	466	20.3333	51.3333	185.667	718.333	-1.95194	-1.33605	-0.615889	5.80148	3.5084	0.0610583	0.240253	0	putative ion channel POLLUX [Source:EMBL;Acc:AED95877.1]	Castor/Pollux ion channel
Cg04113	AT5G49950	113	65	88	109	104	64	553	450	635	528	479	283	88.6667	92.3333	546	430	0.344564	-0.0584597	0.403024	6.56729	1.90549	0.167465	0.456626	0	embryogenesis-associated protein-like protein [Source:EMBL;Acc:AED95876.1]	0
Cg18974	AT5G49950	237	261	286	639	605	381	72	85	97	67	86	48	261.333	541.667	84.6667	67	0.337633	-1.05151	1.38915	7.88123	35.955	2.01932e-09	1.28402e-07	0	embryogenesis-associated protein-like protein [Source:EMBL;Acc:AED95876.1]	0
Cg22825	AT5G49880	31	32	32	76	82	56	223	220	200	932	1153	653	31.6667	71.3333	214.333	912.667	-2.09023	-1.17161	-0.91862	6.18846	12.0089	0.000529463	0.00673545	0	mitotic spindle assembly checkpoint protein MAD1 [Source:EMBL;Acc:AED95867.1]	Mitotic checkpoint
Cg22827	AT5G49840	33	40	42	59	60	56	247	244	258	316	382	220	38.3333	58.3333	249.667	306	-0.293528	-0.605721	0.312193	5.66401	2.32167	0.127583	0.387718	0	ATP-dependent Clp protease [Source:EMBL;Acc:AED95863.1]	ATPase, AAA-2
Cg23658	AT5G49630	58	46	36	20	17	8	1788	2087	1891	589	603	280	46.6667	15	1922	490.667	1.96979	1.63743	0.332363	7.03611	1.24049	0.265377	0.585919	AAP6	amino acid permease 6 [Source:EMBL;Acc:AED95838.1]	Amino acid transporter, transmembrane
Cg13181	AT5G49580	84	103	147	28	39	14	243	334	394	153	140	92	111.333	27	323.667	128.333	1.33461	2.04385	-0.709241	5.93957	4.2261	0.0398069	0.179263	0	chaperone DnaJ-domain containing protein [Source:EMBL;Acc:AED95832.1]	Heat shock protein DnaJ, N-terminal
Cg13366	AT5G49580	20	31	24	60	51	37	291	367	338	930	973	546	25	49.3333	332	816.333	-1.29798	-0.980635	-0.31734	6.08307	1.10186	0.293858	0.616282	0	chaperone DnaJ-domain containing protein [Source:EMBL;Acc:AED95832.1]	Heat shock protein DnaJ, N-terminal
Cg04879	AT5G49555	19	11	21	182	139	118	74	70	65	749	619	437	17	146.333	69.6667	601.667	-3.11042	-3.10565	-0.0047722	6.08296	0.0174829	0.894808	0.970305	0	FAD/NAD(P)-binding oxidoreductase family protein [Source:EMBL;Acc:AED95829.1]	FAD dependent oxidoreductase
Cg13368	AT5G49540	23	24	16	50	46	39	130	149	149	399	414	266	21	45	142.667	359.667	-1.33401	-1.09954	-0.234476	5.28193	0.564762	0.452348	0.762644	0	Rab5-interacting family protein [Source:EMBL;Acc:AED95827.1]	Tetracycline resistance protein, TetB
Cg13179	AT5G49540	26	27	30	61	59	39	104	129	125	313	271	208	27.6667	53	119.333	264	-1.14554	-0.937844	-0.207697	5.2178	0.48546	0.485959	0.785315	0	Rab5-interacting family protein [Source:EMBL;Acc:AED95827.1]	Tetracycline resistance protein, TetB
Cg14491	AT5G49530	23	35	16	35	40	17	254	281	276	491	590	365	24.6667	30.6667	270.333	482	-0.834294	-0.314109	-0.520185	5.58594	3.14492	0.0761637	0.277059	0	SIN-like protein [Source:EMBL;Acc:AED95826.1]	DNA-directed RNA polymerase III subunit Rpc5
Cg23690	AT5G49460	67	66	52	89	107	47	151	152	128	312	249	141	61.6667	81	143.667	234	-0.703783	-0.393431	-0.310352	5.74465	0.929242	0.33506	0.656733	ACLB-2	ATP citrate lyase subunit B 2 [Source:EMBL;Acc:AED95814.1]	ATP-citrate lyase/succinyl-CoA ligase
Cg16781	AT5G49360	65	56	88	36	32	19	2622	2730	3281	1260	801	468	69.6667	29	2877.67	843	1.77129	1.26442	0.506879	7.63766	2.24081	0.13441	0.398633	BXL1	beta-xylosidase 1 [Source:EMBL;Acc:AED95802.1]	Glycoside hydrolase, family 3, N-terminal
Cg24991	AT5G49190	27	31	42	19	20	14	510	622	814	212	306	156	33.3333	17.6667	648.667	224.667	1.52969	0.915936	0.613755	5.83614	3.31759	0.0685422	0.259427	SUS2	sucrose synthase 2 [Source:EMBL;Acc:AED95780.1]	Sucrose synthase
Cg08535	AT5G49160	18	19	22	41	25	27	59	63	80	143	123	77	19.6667	31	67.3333	114.333	-0.763853	-0.656516	-0.107338	4.34073	0.0244343	0.875785	0.960818	MET2	DNA (cytosine-5)-methyltransferase 1 [Source:EMBL;Acc:AED95777.1]	DNA (cytosine-5)-methyltransferase 1, eukaryote
Cg08536	AT5G49160	91	111	101	182	150	100	154	162	174	313	236	162	101	144	163.333	237	-0.537068	-0.511714	-0.0253543	6.39378	0.00326443	0.954437	0.990252	MET2	DNA (cytosine-5)-methyltransferase 1 [Source:EMBL;Acc:AED95777.1]	DNA (cytosine-5)-methyltransferase 1, eukaryote
Cg28547	AT5G49160	27	11	16	44	31	40	32	16	17	43	44	42	18	38.3333	21.6667	43	-0.988859	-1.0906	0.101743	3.88879	0.0756351	0.783302	0.928553	MET2	DNA (cytosine-5)-methyltransferase 1 [Source:EMBL;Acc:AED95777.1]	DNA (cytosine-5)-methyltransferase 1, eukaryote
Cg20608	AT5G49030	18	35	34	18	36	22	2664	2859	3644	1223	1700	1023	29	25.3333	3055.67	1315.33	1.21606	0.195016	1.02104	7.71523	8.52008	0.0035125	0.0300199	OVA2	isoleucyl-tRNA synthetase [Source:EMBL;Acc:AED95763.1]	Plant disease resistance response protein
Cg24059	AT5G48970	31	45	38	94	74	64	79	54	94	186	138	115	38	77.3333	75.6667	146.333	-0.951529	-1.02509	0.0735623	5.26482	0.128589	0.719899	0.904664	0	Mitochondrial substrate carrier family protein [Source:EMBL;Acc:AED95751.1]	Mitochondrial substrate/solute carrier
Cg25218	AT5G48870	19	25	22	56	48	39	109	150	136	523	561	351	22	47.6667	131.667	478.333	-1.86113	-1.11548	-0.745649	5.45428	7.21948	0.00721167	0.0506516	SAD1	U6 snRNA-associated Sm-like protein LSm5 [Source:EMBL;Acc:AED95735.1]	Like-Sm ribonucleoprotein (LSM) domain
Cg21836	AT5G48830	182	206	226	65	66	41	6169	7274	8825	1046	1486	918	204.667	57.3333	7422.67	1150	2.6903	1.83583	0.854474	8.88924	10.3255	0.00131207	0.013626	0	uncharacterized protein [Source:EMBL;Acc:AED95731.1]	0
Cg25619	AT5G48790	31	49	48	58	68	37	412	569	588	371	435	274	42.6667	54.3333	523	360	0.538814	-0.348728	0.887542	6.06518	12.4461	0.000418869	0.00556431	0	uncharacterized protein [Source:EMBL;Acc:AED95725.1]	Domain of unknown function DUF1995
Cg05585	AT5G48770	241	322	265	742	863	496	108	151	117	273	327	186	276	700.333	125.333	262	-1.0638	-1.34337	0.279577	8.19087	2.15345	0.14225	0.412495	0	TIR-NBS-LRR class disease resistance protein [Source:EMBL;Acc:AED95722.1]	Toll-Interleukin receptor
Cg29735	AT5G48760	43	57	54	111	107	72	1561	1521	1516	3745	4242	2847	51.3333	96.6667	1532.67	3611.33	-1.23649	-0.913123	-0.323365	7.92758	1.51628	0.218184	0.530335	0	60S ribosomal protein L13a-4 [Source:EMBL;Acc:AED95721.1]	Ribosomal protein L13
Cg18550	AT5G48760	32	30	30	97	104	82	1028	1068	1023	3971	4335	3072	30.6667	94.3333	1039.67	3792.67	-1.86709	-1.6211	-0.245995	7.78266	0.634545	0.425693	0.739304	0	60S ribosomal protein L13a-4 [Source:EMBL;Acc:AED95721.1]	Ribosomal protein L13
Cg15241	AT5G48760	21	14	21	56	64	48	1366	1540	1504	3628	4092	2788	18.6667	56	1470	3502.67	-1.25264	-1.58496	0.332325	7.75524	1.52703	0.216558	0.527729	0	60S ribosomal protein L13a-4 [Source:EMBL;Acc:AED95721.1]	Ribosomal protein L13
Cg20210	AT5G48720	17	21	23	65	75	31	43	53	27	201	214	154	20.3333	57	41	189.667	-2.20977	-1.48712	-0.722655	4.80444	4.5768	0.0324076	0.155757	XRI	protein XRI1 [Source:EMBL;Acc:AED95715.1]	0
Cg15244	AT5G48720	17	20	18	78	86	32	156	233	190	589	687	373	18.3333	65.3333	193	549.667	-1.50996	-1.83335	0.323394	5.70402	1.34555	0.246057	0.563615	XRI	protein XRI1 [Source:EMBL;Acc:AED95715.1]	0
Cg24974	AT5G48655	78	72	65	82	65	43	356	390	368	388	379	271	71.6667	63.3333	371.333	346	0.101943	0.178337	-0.0763945	6.12626	0.0632715	0.801398	0.936044	0	RING/U-box domain-containing protein [Source:EMBL;Acc:AED95705.1]	Zinc finger, C3HC4 RING-type
Cg23337	AT5G48640	57	94	61	93	116	59	190	237	259	279	318	197	70.6667	89.3333	228.667	264.667	-0.21093	-0.338169	0.127238	6.01491	0.408774	0.522592	0.809767	0	cyclin-C1-1 [Source:EMBL;Acc:AED95701.1]	Cyclin, N-terminal
Cg23340	AT5G48630	33	44	36	42	35	33	89	98	95	109	102	73	37.6667	36.6667	94	94.6667	-0.0101958	0.0388192	-0.049015	4.76074	0.00107825	0.973805	0.995673	0	cyclin-C1-2 [Source:EMBL;Acc:AED95700.1]	Cyclin, N-terminal
Cg25892	AT5G48545	40	42	43	32	45	21	92	135	111	89	89	45	41.6667	32.6667	112.667	74.3333	0.59998	0.351074	0.248905	4.76441	1.05417	0.304548	0.629831	HINT3	protein histidine triad nucleotide-binding 3 [Source:EMBL;Acc:AED95685.1]	Histidine triad (HIT) protein
Cg08477	AT5G48480	13	33	12	188	255	111	267	667	153	10518	12075	7147	19.3333	184.667	362.333	9913.33	-4.77398	-3.25576	-1.51822	8.67872	6.31534	0.0119698	0.0747172	0	Lactoylglutathione lyase / glyoxalase I-like protein [Source:EMBL;Acc:AED95675.1]	0
Cg25762	AT5G48460	20	21	27	60	91	54	254	244	239	762	916	570	22.6667	68.3333	245.667	749.333	-1.60891	-1.59202	-0.0168883	6.02874	0.00683731	0.9341	0.985645	0	Actin binding Calponin homology (CH) domain-containing protein [Source:EMBL;Acc:AED95673.1]	Calponin homology domain
Cg25764	AT5G48450	19	17	22	60	59	24	237	256	211	624	691	438	19.3333	47.6667	234.667	584.333	-1.31618	-1.30189	-0.0142883	5.71009	0.000321207	0.985701	0.996048	sks3	protein SKU5 similar 3 [Source:EMBL;Acc:AED95672.1]	Multicopper oxidase, type 3
Cg24718	AT5G48380	52	58	32	76	45	33	884	785	521	950	781	417	47.3333	51.3333	730	716	0.0279369	-0.117039	0.144976	6.50694	0.256705	0.612393	0.856453	BIR1	probably inactive leucine-rich repeat receptor-like protein kinase [Source:EMBL;Acc:AED95662.1]	Leucine-rich repeat-containing N-terminal, type 2
Cg21338	AT5G48380	49	52	34	66	59	29	349	357	216	385	338	146	45	51.3333	307.333	289.667	0.0854106	-0.189971	0.275382	5.71617	0.754814	0.384956	0.704284	BIR1	probably inactive leucine-rich repeat receptor-like protein kinase [Source:EMBL;Acc:AED95662.1]	Leucine-rich repeat-containing N-terminal, type 2
Cg21347	AT5G48335	43	45	37	98	80	39	147	194	145	397	470	289	41.6667	72.3333	162	385.333	-1.25011	-0.795767	-0.454346	5.72135	3.04136	0.081168	0.288811	0	uncharacterized protein [Source:EMBL;Acc:AED95654.1]	0
Cg26953	AT5G48220	52	49	53	59	40	35	1301	1959	1971	504	639	409	51.3333	44.6667	1743.67	517.333	1.75296	0.200697	1.55226	7.05187	27.5404	1.53849e-07	6.1142e-06	0	indole-3-glycerol phosphate synthase [Source:EMBL;Acc:AED95636.1]	Indole-3-glycerol phosphate synthase
Cg18356	AT5G48120	24	24	18	109	114	101	156	213	162	964	971	634	22	108	177	856.333	-2.27442	-2.29546	0.0210328	6.23883	0.0713252	0.789417	0.931172	0	armadillo/beta-catenin-like repeats-containing protein [Source:EMBL;Acc:AED95621.1]	Armadillo-type fold
Cg08734	AT5G47890	32	44	41	64	57	33	199	213	242	451	406	297	39	51.3333	218	384.667	-0.819281	-0.396422	-0.422859	5.65336	2.52193	0.112273	0.357431	0	NADH dehydrogenase (ubiquinone) 1 alpha subcomplex 2 [Source:EMBL;Acc:AED95585.1]	NADH dehydrogenase [ubiquinone] (complex I), alpha subcomplex, subunit 2
Cg16510	AT5G47870	13	8	8	47	58	45	331	325	280	940	1107	712	9.66667	50	312	919.667	-1.55957	-2.37084	0.811273	6.06957	6.16429	0.0130355	0.0795982	0	uncharacterized protein [Source:EMBL;Acc:AED95582.1]	0
Cg16521	AT5G47830	11	15	13	79	100	42	89	95	64	367	386	219	13	73.6667	82.6667	324	-1.97062	-2.5025	0.531884	5.24113	2.97685	0.0844635	0.296399	0	uncharacterized protein [Source:EMBL;Acc:AED95577.1]	0
Cg06176	AT5G47800	86	84	100	306	308	192	527	586	517	2301	2506	1531	90	268.667	543.333	2112.67	-1.95916	-1.57782	-0.381335	7.64618	3.20717	0.073316	0.271674	0	Phototropic-responsive NPH3 family protein [Source:EMBL;Acc:AED95573.1]	NPH3
Cg00786	AT5G47750	23	21	17	50	32	24	941	1026	986	3260	2930	1882	20.3333	35.3333	984.333	2690.67	-1.45074	-0.797183	-0.653562	7.31784	3.96698	0.0464008	0.196873	D6PKL2	protein-serine/threonine kinase [Source:EMBL;Acc:AED95568.1]	Serine/threonine-protein kinase-like domain
Cg14394	AT5G47700	69	86	65	174	153	106	1262	1409	1225	5183	5189	3489	73.3333	144.333	1298.67	4620.33	-1.83097	-0.976864	-0.854102	8.15864	14.3542	0.000151439	0.00233726	0	60S acidic ribosomal protein P1-3 [Source:EMBL;Acc:AED95555.1]	Ribosomal protein 60S
Cg00789	AT5G47690	22	25	9	47	41	28	1296	1275	1256	4206	4738	2689	18.6667	38.6667	1275.67	3877.67	-1.60394	-1.05063	-0.553311	7.73574	2.57378	0.108648	0.349387	0	sister chromatid cohesion protein PDS5 [Source:EMBL;Acc:AED95551.1]	Tudor domain
Cg00791	AT5G47650	35	57	37	39	56	26	455	666	600	442	514	314	43	40.3333	573.667	423.333	0.438419	0.092364	0.346055	6.09975	1.82804	0.176359	0.471708	ATNUDT2	nudix hydrolase 2 [Source:EMBL;Acc:AED95546.1]	NUDIX hydrolase domain
Cg00796	AT5G47570	19	16	22	33	48	33	341	449	511	581	604	404	19	38	433.667	529.667	-0.288498	-1	0.711502	5.87061	5.6473	0.0174823	0.0997283	0	uncharacterized protein [Source:EMBL;Acc:AED95533.1]	0
Cg00805	AT5G47490	68	50	59	77	101	61	801	1023	989	1257	1178	683	59	79.6667	937.667	1039.33	-0.148511	-0.433261	0.28475	6.94568	1.77124	0.183229	0.481297	0	RGPR-related protein [Source:EMBL;Acc:AED95525.1]	0
Cg06167	AT5G47460	122	128	119	551	552	363	194	181	173	713	768	502	123	488.667	182.667	661	-1.85544	-1.99019	0.134756	7.6477	0.712491	0.398618	0.716302	0	pentatricopeptide repeat-containing protein [Source:EMBL;Acc:AED95522.1]	Pentatricopeptide repeat
Cg00813	AT5G47430	69	56	64	142	114	77	393	326	355	871	843	497	63	111	358	737	-1.04171	-0.817136	-0.224569	6.53776	0.478258	0.489213	0.787662	0	DWNN domain, a CCHC-type zinc finger [Source:EMBL;Acc:AED95509.1]	DWNN domain
Cg00814	AT5G47400	32	45	38	97	111	50	172	176	146	491	555	346	38.3333	86	164.667	464	-1.49458	-1.16574	-0.328839	5.86659	1.63084	0.201586	0.506127	0	uncharacterized protein [Source:EMBL;Acc:AED95506.1]	0
Cg06160	AT5G47330	33	49	47	35	36	32	53	179	110	56	44	33	43	34.3333	114	44.3333	1.36257	0.324727	1.03784	4.73941	5.11103	0.0237742	0.123642	0	palmitoyl protein thioesterase family protein [Source:EMBL;Acc:AED95499.1]	Palmitoyl protein thioesterase
Cg26669	AT5G47310	18	10	17	50	55	29	153	184	187	525	504	329	15	44.6667	174.667	452.667	-1.37384	-1.57424	0.200391	5.40633	0.632678	0.426375	0.739659	0	PPPDE putative thiol peptidase family protein [Source:EMBL;Acc:AED95497.1]	Domain of unknown function DUF862, eukaryotic
Cg06153	AT5G47190	52	83	73	53	56	36	6254	7766	8916	1779	3154	1626	69.3333	48.3333	7645.33	2186.33	1.80607	0.520531	1.28554	8.87437	16.4526	4.98828e-05	0.000907982	0	50S ribosomal protein L19-2 [Source:EMBL;Acc:AED95482.1]	Ribosomal protein L19
Cg00828	AT5G47180	69	53	64	109	121	62	105	115	110	260	213	135	62	97.3333	110	202.667	-0.881605	-0.650666	-0.23094	5.77725	0.6652	0.41473	0.728757	0	VAMP (vesicle-associated membrane protein) family protein [Source:EMBL;Acc:AED95481.1]	Vesicle-associated membrane protein
Cg00830	AT5G47120	42	33	35	50	35	29	1043	1084	1023	1553	1267	873	36.6667	38	1050	1231	-0.229441	-0.0515303	-0.177911	6.89147	0.231749	0.63023	0.86386	ATBI-1	BAX inhibitor 1 [Source:EMBL;Acc:AED95473.1]	Inhibitor of apoptosis-promoting Bax1-related
Cg06149	AT5G47110	39	25	32	43	44	18	7084	9479	10854	1966	2920	1604	32	35	9139	2163.33	2.07878	-0.129283	2.20806	9.02287	39.14	3.94486e-10	2.89432e-08	LIL3:2	Chlorophyll A-B binding family protein [Source:EMBL;Acc:AED95472.1]	0
Cg00834	AT5G47080	68	76	54	90	90	49	469	629	547	997	898	568	66	76.3333	548.333	821	-0.582329	-0.209847	-0.372482	6.60874	2.19864	0.138133	0.406138	CKB1	casein kinase 2 subunit beta [Source:EMBL;Acc:AED95467.1]	Casein kinase II, regulatory subunit
Cg06143	AT5G47060	6	3	6	127	72	66	107	79	78	2046	1219	979	5	88.3333	88	1414.67	-4.00681	-4.14296	0.136143	6.34346	0.121665	0.727235	0.907664	0	uncharacterized protein [Source:EMBL;Acc:AED95462.1]	Protein of unknown function DUF581
Cg06141	AT5G47040	48	56	79	22	38	20	2664	3461	4091	1497	1716	1036	61	26.6667	3405.33	1416.33	1.26564	1.19377	0.0718634	7.90501	0.10813	0.742284	0.914097	LON2	ATP-dependent Lon protease [Source:EMBL;Acc:AED95460.1]	Peptidase S16, lon N-terminal
Cg02654	AT5G47030	31	25	29	38	37	32	986	1258	1264	1612	1995	1260	28.3333	35.6667	1169.33	1622.33	-0.472384	-0.332076	-0.140308	7.07668	0.138414	0.709862	0.899813	0	ATP synthase subunit delta' [Source:EMBL;Acc:AED95459.1]	ATPase, F1 complex, delta/epsilon subunit, N-terminal
Cg25865	AT5G47030	26	42	40	38	45	32	116	157	158	148	171	103	36	38.3333	143.667	140.667	0.0304449	-0.0906025	0.121047	5.0034	0.38538	0.534738	0.813869	0	ATP synthase subunit delta' [Source:EMBL;Acc:AED95459.1]	ATPase, F1 complex, delta/epsilon subunit, N-terminal
Cg23350	AT5G46860	47	56	62	39	55	38	128	136	124	149	141	73	55	44	129.333	121	0.0960871	0.321928	-0.225841	5.21438	0.422253	0.515815	0.805638	VAM3	syntaxin-22 [Source:EMBL;Acc:AED95437.1]	Syntaxin, N-terminal
Cg00847	AT5G46750	47	42	21	84	81	51	144	149	125	255	298	186	36.6667	72	139.333	246.333	-0.822071	-0.973528	0.151456	5.47976	0.434028	0.510019	0.802998	AGD9	putative ADP-ribosylation factor GTPase-activating protein AGD9 [Source:EMBL;Acc:AED95421.1]	Arf GTPase activating protein
Cg00857	AT5G46690	31	28	40	24	24	8	382	471	517	198	440	211	33	18.6667	456.667	283	0.690339	0.822002	-0.131662	5.63031	0.0839139	0.772062	0.923261	bHLH071	transcription factor bHLH71 [Source:EMBL;Acc:AED95414.1]	Helix-loop-helix DNA-binding domain
Cg06110	AT5G46570	29	18	32	125	103	93	379	401	370	1906	1811	1349	26.3333	107	383.333	1688.67	-2.13921	-2.02265	-0.116564	6.87706	0.0767469	0.781755	0.928553	BSK2	BR-signaling kinase 2 [Source:EMBL;Acc:AED95399.1]	Serine-threonine/tyrosine-protein kinase
Cg00865	AT5G46560	29	47	56	104	59	33	149	220	242	452	294	174	44	65.3333	203.667	306.667	-0.590461	-0.570316	-0.0201458	5.65703	0.000443584	0.983197	0.995673	0	uncharacterized protein [Source:EMBL;Acc:AED95398.1]	Inner nuclear membrane protein MAN1
Cg11930	AT5G46420	115	136	164	191	155	123	61	67	93	94	66	68	138.333	156.333	73.6667	76	-0.0449875	-0.176477	0.131489	6.4779	0.239504	0.624564	0.861865	0	RimM-like 16S rRNA processing protein [Source:EMBL;Acc:AED95383.1]	RimM protein
Cg06120	AT5G46410	25	21	26	36	34	14	329	364	326	423	383	211	24	28	339.667	339	0.00283437	-0.222392	0.225227	5.49605	0.816422	0.366228	0.688157	SSP4	SCP1-like small phosphatase 4 [Source:EMBL;Acc:AED95380.1]	NLI interacting factor
Cg06121	AT5G46400	32	31	22	20	24	18	288	348	363	404	441	253	28.3333	20.6667	333	366	-0.136321	0.455195	-0.591516	5.51319	3.77046	0.0521653	0.214278	AT PRP39-2	pre-mRNA-processing factor 39 [Source:EMBL;Acc:AED95379.1]	RNA-processing protein, HAT helix
Cg00770	AT5G46280	18	20	18	53	63	32	381	471	308	3062	3796	2308	18.6667	49.3333	386.667	3055.33	-2.98217	-1.4021	-1.58007	7.20281	22.262	2.37872e-06	6.673e-05	MCM3	DNA replication licensing factor MCM3-like protein [Source:EMBL;Acc:AED95362.1]	DNA-dependent ATPase MCM
Cg00871	AT5G46220	2305	2595	2333	2732	3574	2187	1032	1170	1177	3626	3765	2690	2411	2831	1126.33	3360.33	-1.57697	-0.23168	-1.34529	10.8051	36.1268	1.84887e-09	1.19152e-07	0	uncharacterized protein [Source:EMBL;Acc:AED95354.1]	Protein of unknown function DUF616
Cg00758	AT5G46210	34	24	25	46	51	43	816	922	831	1513	1657	970	27.6667	46.6667	856.333	1380	-0.688424	-0.754244	0.0658197	6.83201	0.202175	0.652971	0.879579	CUL4	cullin4 [Source:EMBL;Acc:AED95353.1]	Cullin, N-terminal
Cg25679	AT5G46190	34	51	33	93	64	47	24	33	26	72	68	45	39.3333	68	27.6667	61.6667	-1.15634	-0.789782	-0.36656	4.85929	1.06741	0.301531	0.625762	0	RNA-binding KH domain-containing protein [Source:EMBL;Acc:AED95351.1]	K Homology, type 1, subgroup
Cg00747	AT5G46110	233	260	323	4	5	3	4120	5036	5594	53	113	56	272	4	4916.67	74	6.05401	6.08746	-0.0334514	8.36627	0.000107032	0.991746	0.997043	APE2	Glucose-6-phosphate/phosphate translocator-like protein [Source:EMBL;Acc:AED95339.1]	Domain of unknown function DUF250
Cg00885	AT5G46110	337	428	508	48	69	46	40366	53008	59226	3859	5615	3491	424.333	54.3333	50866.7	4321.67	3.55706	2.96529	0.591772	11.37	3.85052	0.0497306	0.20641	APE2	Glucose-6-phosphate/phosphate translocator-like protein [Source:EMBL;Acc:AED95339.1]	Domain of unknown function DUF250
Cg00739	AT5G46020	15	16	35	74	37	45	20	20	17	68	51	45	22	52	19	54.6667	-1.52466	-1.24101	-0.283654	4.2736	0.234383	0.628293	0.863247	0	uncharacterized protein [Source:EMBL;Acc:AED95328.1]	Casein kinase substrate, phosphoprotein PP28
Cg00734	AT5G45950	21	24	8	114	112	47	509	500	198	1046	1197	731	17.6667	91	402.333	991.333	-1.30098	-2.36484	1.06386	6.41219	4.20651	0.0402692	0.180492	0	GDSL esterase/lipase [Source:EMBL;Acc:AED95319.1]	Lipase, GDSL
Cg00726	AT5G45900	24	25	25	46	35	16	311	327	284	532	593	332	24.6667	32.3333	307.333	485.667	-0.660162	-0.390459	-0.269703	5.65115	0.718341	0.396689	0.714993	APG7	ubiquitin-like modifier-activating enzyme atg7 [Source:EMBL;Acc:AED95313.1]	UBA/THIF-type NAD/FAD binding fold
Cg00716	AT5G45800	52	47	47	15	19	16	1349	1552	1806	722	875	622	48.6667	16.6667	1569	739.667	1.0849	1.54597	-0.46107	6.96871	1.82978	0.176154	0.471689	MEE62	leucine-rich repeat protein kinase-like protein [Source:EMBL;Acc:AED95301.1]	Leucine-rich repeat
Cg00713	AT5G45780	37	46	40	93	129	55	3155	3253	3030	10245	11500	7429	41	92.3333	3146	9724.67	-1.62813	-1.17123	-0.456902	9.01931	2.8908	0.0890867	0.306976	0	putative LRR receptor-like serine/threonine-protein kinase [Source:EMBL;Acc:AED95298.1]	Leucine-rich repeat-containing N-terminal, type 2
Cg00902	AT5G45775	48	33	48	131	102	78	1523	1443	1461	4134	4379	3297	43	103.667	1475.67	3936.67	-1.41561	-1.26954	-0.146064	7.97975	0.219685	0.63928	0.869564	0	60S ribosomal protein L11-2 [Source:EMBL;Acc:AED95296.1]	Ribosomal protein L5
Cg13030	AT5G45775	61	73	98	369	326	250	877	1123	1014	2961	3098	2050	77.3333	315	1004.67	2703	-1.42784	-2.02619	0.598345	7.97644	8.19151	0.0042087	0.0339616	0	60S ribosomal protein L11-2 [Source:EMBL;Acc:AED95296.1]	Ribosomal protein L5
Cg00707	AT5G45750	95	140	99	298	319	191	670	779	777	2004	1964	1344	111.333	269.333	742	1770.67	-1.2548	-1.27451	0.0197056	7.68203	0.0537843	0.816604	0.944094	AtRABA1c	Ras-related protein RABA1c [Source:EMBL;Acc:AED95292.1]	Mitochondrial Rho-like
Cg00915	AT5G45670	60	68	58	150	157	102	59	65	75	166	149	99	62	136.333	66.3333	138	-1.05686	-1.1368	0.0799359	5.90708	0.265607	0.606294	0.851898	0	GDSL esterase/lipase [Source:EMBL;Acc:AED95282.1]	Lipase, GDSL
Cg00694	AT5G45670	62	32	43	262	294	183	1215	782	986	3256	3538	2049	45.6667	246.333	994.333	2947.67	-1.56777	-2.4314	0.863627	7.84981	7.04427	0.00795193	0.0547226	0	GDSL esterase/lipase [Source:EMBL;Acc:AED95282.1]	Lipase, GDSL
Cg08791	AT5G45550	108	105	73	124	142	73	400	492	454	382	401	249	95.3333	113	448.667	344	0.383235	-0.24527	0.628506	6.54627	8.50225	0.00354707	0.0302611	0	maintenance of ploidy protein MOB1 (MPS1 binder 1) [Source:EMBL;Acc:AED95267.1]	Mob1/phocein
Cg00680	AT5G45410	146	115	121	265	268	160	3047	3693	3455	2397	2382	1453	127.333	231	3398.33	2077.33	0.710095	-0.859283	1.56938	8.39478	59.0413	1.54393e-14	2.53897e-12	0	uncharacterized protein [Source:EMBL;Acc:AED95247.1]	0
Cg00936	AT5G45320	26	19	20	70	36	35	64	68	49	149	126	95	21.6667	47	60.3333	123.333	-1.03154	-1.11718	0.085648	4.60573	0.0923822	0.76117	0.920507	0	uncharacterized protein [Source:EMBL;Acc:AED95232.1]	0
Cg08809	AT5G45300	23	35	34	50	40	25	218	262	226	517	574	323	30.6667	38.3333	235.333	471.333	-1.00204	-0.321928	-0.680114	5.61527	6.72333	0.00951595	0.0621666	BMY2	beta-amylase [Source:EMBL;Acc:AED95230.1]	BZR1, transcriptional repressor
Cg06515	AT5G45190	36	32	41	70	93	47	559	643	646	1550	1577	943	36.3333	70	616	1356.67	-1.13906	-0.946061	-0.193003	6.77315	0.442936	0.505709	0.800685	0	cyclin-T1-5 [Source:EMBL;Acc:AED95214.1]	Cyclin, N-terminal
Cg15425	AT5G45040	1472	2253	2456	967	990	629	477	729	795	312	331	258	2060.33	862	667	300.333	1.15112	1.25712	-0.105996	9.96221	0.105911	0.744849	0.914197	0	cytochrome c6 [Source:EMBL;Acc:AED95193.1]	Cytochrome c, class I
Cg00959	AT5G44800	37	39	36	135	129	66	873	797	696	2377	2467	1344	37.3333	110	788.667	2062.67	-1.38702	-1.55897	0.171944	7.2447	0.637267	0.424702	0.738454	CHR4	chromatin remodeling 4 protein [Source:EMBL;Acc:AED95164.1]	Zinc finger, PHD-finger
Cg12779	AT5G44720	42	80	63	17	25	17	1584	2643	1875	1021	1170	740	61.6667	19.6667	2034	977	1.05789	1.64874	-0.590849	7.31154	2.69012	0.100972	0.334865	0	molybdenum cofactor sulfurase family protein [Source:EMBL;Acc:AED95150.1]	MOSC, N-terminal beta barrel
Cg12054	AT5G44710	10	18	17	48	43	36	191	201	217	567	584	366	15	42.3333	203	505.667	-1.31671	-1.49683	0.180125	5.51118	0.613833	0.433348	0.745173	0	uncharacterized protein [Source:EMBL;Acc:AED95149.1]	Ribosomal protein S27/S33, mitochondrial
Cg00970	AT5G44680	50	46	58	9	15	13	1940	2312	2009	369	458	296	51.3333	12.3333	2087	374.333	2.47904	2.05733	0.421702	7.09272	1.83529	0.175504	0.470927	0	DNA-3-methyladenine glycosylase I [Source:EMBL;Acc:AED95146.1]	Methyladenine glycosylase
Cg26140	AT5G44650	28	37	39	12	25	16	1604	2015	2584	452	667	429	34.6667	17.6667	2067.67	516	2.00256	0.972519	1.03004	7.09207	7.29594	0.00691104	0.0491351	CEST	uncharacterized protein [Source:EMBL;Acc:AED95143.1]	0
Cg00979	AT5G44560	54	43	73	44	46	32	25	23	40	26	33	23	56.6667	40.6667	29.3333	27.3333	0.10188	0.478654	-0.376774	4.68645	0.812336	0.36743	0.689329	VPS2.2	vacuolar protein sorting-associated protein 2-2 [Source:EMBL;Acc:AED95124.1]	Snf7
Cg00984	AT5G44520	22	18	31	47	48	39	235	219	261	139	121	86	23.6667	44.6667	238.333	115.333	1.04717	-0.916342	1.96351	5.12117	45.7949	1.31308e-11	1.15964e-09	RPI	ribose 5-phosphate isomerase A [Source:EMBL;Acc:AED95119.1]	Ribose 5-phosphate isomerase, type A
Cg00990	AT5G44450	21	19	26	47	31	14	89	116	95	142	166	100	22	30.6667	100	136	-0.443607	-0.479168	0.0355612	4.56325	0.0344239	0.852808	0.952915	0	methyltransferase [Source:EMBL;Acc:AED95110.1]	Protein of unknown function DUF858, methyltransferase-like
Cg11336	AT5G44280	6	12	13	83	61	42	41	30	42	197	168	116	10.3333	62	37.6667	160.333	-2.08971	-2.58496	0.495248	4.63912	1.97642	0.159768	0.44247	ATRING1A	putative E3 ubiquitin-protein ligase RING1a [Source:EMBL;Acc:AED95086.1]	Zinc finger, C3HC4 RING-type
Cg13973	AT5G44250	32	41	39	32	26	20	838	1062	1076	830	967	590	37.3333	26	992	795.667	0.318176	0.521953	-0.203777	6.6108	0.384924	0.53498	0.813869	0	uncharacterized protein [Source:EMBL;Acc:AED95081.1]	Protein of unknown function DUF829, TMEM53
Cg04023	AT5G44230	48	95	48	160	202	119	128	188	117	407	409	294	63.6667	160.333	144.333	370	-1.35812	-1.33246	-0.0256565	6.33102	5.05056e-06	0.998207	0.999731	0	pentatricopeptide repeat-containing protein [Source:EMBL;Acc:AED95077.1]	Pentatricopeptide repeat
Cg04025	AT5G44200	21	42	28	80	63	39	218	279	207	679	717	415	30.3333	60.6667	234.667	603.667	-1.36314	-1	-0.363139	5.88331	1.49602	0.221284	0.534602	CBP20	nuclear cap-binding protein subunit 2 [Source:EMBL;Acc:AED95074.1]	RNA recognition motif domain
Cg11343	AT5G44190	867	632	1177	1728	2135	1076	301	231	395	465	560	349	892	1646.33	309	458	-0.567741	-0.884141	0.3164	9.6054	0.856611	0.354689	0.677256	GLK2	protein GOLDEN2-like 2 [Source:EMBL;Acc:AED95072.1]	Myb, DNA-binding
Cg11344	AT5G44180	25	24	25	55	42	25	1271	1214	1399	2837	2923	1699	24.6667	40.6667	1294.67	2486.33	-0.941439	-0.721284	-0.220155	7.4049	0.367323	0.544467	0.814991	0	Homeodomain-like transcriptional regulator [Source:EMBL;Acc:AED95071.1]	Homeobox
Cg04013	AT5G44090	107	100	73	89	102	66	120	157	146	145	192	93	93.3333	85.6667	141	143.333	-0.023679	0.123658	-0.147337	5.9421	0.15198	0.69665	0.894596	0	protein phosphatase 2 (formerly 2A), regulatory subunit B'' [Source:EMBL;Acc:AED95057.1]	EF-hand
Cg17610	AT5G44030	23	14	20	42	42	31	338	291	300	520	729	393	19	38.3333	309.667	547.333	-0.821704	-1.0126	0.190896	5.72517	0.571137	0.449807	0.759607	CESA4	cellulose synthase A catalytic subunit 4 [UDP-forming] [Source:EMBL;Acc:AED95050.1]	Cellulose synthase
Cg17615	AT5G44010	110	244	132	13	29	12	79	210	116	17	21	11	162	18	135	16.3333	3.04707	3.16993	-0.122857	5.8961	0.0321177	0.85777	0.954867	0	uncharacterized protein [Source:EMBL;Acc:AED95048.1]	0
Cg11948	AT5G43940	33	35	28	23	57	19	1486	1681	1620	2215	2461	1550	32	33	1595.67	2075.33	-0.379184	-0.0443941	-0.33479	7.4135	1.06321	0.302484	0.626922	PAR2	alcohol dehydrogenase class-3 [Source:EMBL;Acc:AED95034.1]	Alcohol dehydrogenase GroES-like
Cg11938	AT5G43880	56	52	36	141	137	77	728	760	564	2077	2160	1139	48	118.333	684	1792	-1.3895	-1.30175	-0.0877522	7.15776	0.0242173	0.876333	0.960818	0	uncharacterized protein [Source:EMBL;Acc:AED95020.1]	0
Cg11937	AT5G43870	37	29	28	24	23	13	366	348	425	566	320	265	31.3333	20	379.667	383.667	-0.0151201	0.647698	-0.662818	5.63082	2.57702	0.108425	0.348908	0	uncharacterized protein [Source:EMBL;Acc:AED95019.1]	Domain of unknown function DUF828
Cg03996	AT5G43860	47	57	47	88	89	42	137	234	193	74	48	33	50.3333	73	188	51.6667	1.86343	-0.536382	2.39981	5.42299	57.7918	2.91381e-14	4.34248e-12	ATCLH2	chlorophyllase 2 [Source:EMBL;Acc:AED95018.1]	Chlorophyllase, chloroplast
Cg11936	AT5G43850	122	132	274	32	33	16	1030	1192	1877	381	305	221	176	27	1366.33	302.333	2.1761	2.70454	-0.528447	7.15503	1.3019	0.253866	0.572755	ATARD4	1,2-dihydroxy-3-keto-5-methylthiopentene dioxygenase 4 [Source:EMBL;Acc:AED95017.1]	Acireductone dioxygenase, ARD
Cg04184	AT5G43822	93	75	121	139	127	89	83	81	73	164	123	116	96.3333	118.333	79	134.333	-0.765893	-0.29675	-0.469143	6.07467	2.27055	0.131853	0.394731	0	pentatricopeptide repeat-containing protein-like protein [Source:EMBL;Acc:AED95013.1]	0
Cg29352	AT5G43810	11	6	7	129	128	82	118	97	99	2069	2150	1419	8	113	104.667	1879.33	-4.16635	-3.82018	-0.346168	6.72187	0.711282	0.399019	0.716461	ZLL	protein PINHEAD [Source:EMBL;Acc:AED95012.1]	Domain of unknown function DUF1785
Cg03990	AT5G43760	130	112	124	120	105	61	2074	2365	2635	1460	1523	804	122	95.3333	2358	1262.33	0.901471	0.355829	0.545642	7.79981	6.18756	0.0128651	0.0789624	KCS20	3-ketoacyl-CoA synthase 19 [Source:EMBL;Acc:AED95007.1]	Very-long-chain 3-ketoacyl-CoA synthase
Cg16004	AT5G43750	42	82	84	21	30	18	6104	8557	9678	1086	1765	992	69.3333	23	8113	1281	2.66297	1.59192	1.07105	8.82405	8.31031	0.00394208	0.0327522	NDH18	NAD(P)H dehydrogenase 18 [Source:EMBL;Acc:AED95005.1]	0
Cg03986	AT5G43710	17	20	20	34	36	26	206	233	208	327	407	230	19	32	215.667	321.333	-0.575267	-0.752072	0.176805	5.23822	0.61794	0.431814	0.744243	0	putative alpha-mannosidase I MNS4 [Source:EMBL;Acc:AED94999.1]	Glycoside hydrolase, family 47
Cg22396	AT5G43630	144	175	190	156	196	111	3570	4255	4478	4532	5573	3444	169.667	154.333	4101	4516.33	-0.139176	0.136653	-0.27583	8.80482	1.28437	0.257087	0.576422	TZP	zinc knuckle (CCHC-type) family protein [Source:EMBL;Acc:AED94989.1]	Zinc finger, CCHC-type
Cg09977	AT5G43330	70	83	58	165	162	92	2780	3685	3241	6266	7950	4928	70.3333	139.667	3235.33	6381.33	-0.979944	-0.989707	0.00976371	8.75502	0.00866403	0.925839	0.98315	0	malate dehydrogenase [Source:EMBL;Acc:AED94946.1]	L-lactate/malate dehydrogenase
Cg11919	AT5G43320	36	35	40	47	36	33	415	509	475	645	614	438	37	38.6667	466.333	565.667	-0.278591	-0.0635651	-0.215025	6.06435	0.54682	0.45962	0.766209	ckl8	casein kinase I-like 8 [Source:EMBL;Acc:AED94945.1]	Serine/threonine-protein kinase-like domain
Cg09974	AT5G43310	21	26	24	34	47	33	1231	1507	1239	2913	3331	1820	23.6667	38	1325.67	2688	-1.01982	-0.683143	-0.336672	7.46354	0.939988	0.332281	0.654701	0	COP1-interacting protein-like protein [Source:EMBL;Acc:AED94943.1]	0
Cg28398	AT5G43230	102	121	89	137	147	98	160	219	143	202	260	134	104	127.333	174	198.667	-0.191263	-0.292027	0.100764	6.32152	0.370049	0.542978	0.814935	0	uncharacterized protein [Source:EMBL;Acc:AED94926.1]	C2 calcium/lipid-binding domain, CaLB
Cg26836	AT5G43190	826	838	1173	1364	1170	772	210	203	234	359	262	206	945.667	1102	215.667	275.667	-0.354122	-0.220721	-0.133401	9.33139	0.147306	0.701123	0.897144	0	F-box/kelch-repeat protein [Source:EMBL;Acc:AED94922.1]	F-box domain, cyclin-like
Cg11419	AT5G43150	23	17	26	29	43	25	136	169	131	266	250	141	22	32.3333	145.333	219	-0.591565	-0.555519	-0.0360465	4.92622	0.00111034	0.973418	0.995673	0	uncharacterized protein [Source:EMBL;Acc:AED94916.1]	0
Cg11398	AT5G43060	102	188	81	50	83	30	5196	10308	2983	5212	6296	2542	123.667	54.3333	6162.33	4683.33	0.395941	1.18655	-0.790606	8.95314	1.83105	0.176003	0.471689	0	Granulin repeat cysteine protease family protein [Source:EMBL;Acc:AED94905.1]	Proteinase inhibitor I29, cathepsin propeptide
Cg06796	AT5G42990	112	141	126	178	211	120	90	88	86	152	156	101	126.333	169.667	88	136.333	-0.631563	-0.425468	-0.206095	6.5122	0.619749	0.431141	0.743419	UBC18	putative ubiquitin-conjugating enzyme E2 18 [Source:EMBL;Acc:AED94898.1]	Ubiquitin-conjugating enzyme, E2
Cg06787	AT5G42920	25	28	12	51	53	42	837	1042	808	2607	3044	1802	21.6667	48.6667	895.667	2484.33	-1.47182	-1.16746	-0.304368	7.25101	0.743478	0.388549	0.706385	THO5	THO complex, subunit 5 [Source:EMBL;Acc:AED94887.1]	THO complex, subunit 5
Cg24444	AT5G42790	23	36	25	38	65	29	2751	2650	2245	5889	6650	4101	28	44	2548.67	5546.67	-1.12188	-0.652077	-0.469802	8.38199	1.94863	0.162735	0.448343	PAF1	proteasome subunit alpha type-1-A [Source:EMBL;Acc:AED94864.1]	Proteasome, alpha-subunit, conserved site
Cg26181	AT5G42765	23	28	23	27	33	27	269	292	293	165	161	107	24.6667	29	284.667	144.333	0.979869	-0.23349	1.21336	5.1423	21.8746	2.91068e-06	8.02372e-05	0	uncharacterized protein [Source:EMBL;Acc:AED94859.1]	Twin-arginine translocation pathway, signal sequence
Cg06813	AT5G42700	154	63	48	177	186	136	13	7	4	339	343	257	88.3333	166.333	8	313	-5.29002	-0.913047	-4.37697	6.35438	51.8417	6.016e-13	7.17258e-11	0	AP2/B3 domain-containing protein [Source:EMBL;Acc:AED94851.1]	Transcriptional factor B3
Cg19946	AT5G42690	32	33	35	54	56	50	133	123	121	325	382	210	33.3333	53.3333	125.667	305.667	-1.28236	-0.678072	-0.604285	5.36039	4.47967	0.0343004	0.161959	0	uncharacterized protein [Source:EMBL;Acc:AED94850.1]	Domain of unknown function DUF547
Cg27653	AT5G42220	31	29	34	60	51	29	1422	1190	1510	2681	2402	1683	31.3333	46.6667	1374	2255.33	-0.714959	-0.574694	-0.140265	7.41021	0.140131	0.708151	0.899619	0	ubiquitin family protein [Source:EMBL;Acc:AED94781.1]	Ubiquitin
Cg27533	AT5G42190	22	23	36	35	43	36	947	1251	1331	2071	2257	1486	27	38	1176.33	1938	-0.720272	-0.49304	-0.227232	7.19305	0.368329	0.543917	0.814935	ASK2	S-phase kinase-associated protein 1 [Source:EMBL;Acc:AED94777.1]	E3 ubiquitin ligase, SCF complex, Skp subunit
Cg02149	AT5G42080	20	18	15	137	155	73	241	185	192	1593	1812	1106	17.6667	121.667	206	1503.67	-2.86777	-2.78383	-0.0839363	6.66446	0.0367036	0.84807	0.951555	ADL1	dynamin-related protein 1A [Source:EMBL;Acc:AED94764.1]	Dynamin, GTPase domain
Cg06619	AT5G42030	64	36	29	122	83	83	147	138	146	228	187	113	43	96	143.667	176	-0.29285	-1.1587	0.865848	5.64779	5.9965	0.0143343	0.0856645	ABIL4	protein ABIL4 [Source:EMBL;Acc:AED94757.1]	0
Cg02161	AT5G42000	26	44	37	45	42	25	253	303	223	247	299	172	35.6667	37.3333	259.667	239.333	0.117639	-0.0658879	0.183527	5.40581	0.691754	0.405569	0.723049	0	ORMDL domain-containing protein [Source:EMBL;Acc:AED94753.1]	ORMDL
Cg06630	AT5G41970	53	42	33	208	253	165	155	247	165	825	989	704	42.6667	208.667	189	839.333	-2.15086	-2.29002	0.139161	6.74536	0.24444	0.621017	0.860189	0	Metal-dependent protein hydrolase [Source:EMBL;Acc:AED94748.1]	Metal-dependent protein hydrolase
Cg06631	AT5G41940	68	60	65	157	146	96	756	796	796	1814	1620	1095	64.3333	133	782.667	1509.67	-0.94776	-1.04779	0.100028	7.20853	0.368506	0.54382	0.814935	0	RabGAP/TBC domain-containing protein [Source:EMBL;Acc:AED94745.1]	Rab-GAP/TBC domain
Cg06607	AT5G41870	29	45	35	55	37	26	209	246	235	300	336	154	36.3333	39.3333	230	263.333	-0.195256	-0.114459	-0.0807976	5.39849	0.00519379	0.942548	0.986009	0	glycoside hydrolase family 28 protein / polygalacturonase (pectinase) family protein [Source:EMBL;Acc:AED94738.1]	Glycoside hydrolase, family 28
Cg28029	AT5G41770	6	6	9	139	148	110	14	17	15	62	57	40	7	132.333	15.3333	53	-1.78932	-4.24068	2.45136	5.12125	35.8511	2.12984e-09	1.33648e-07	0	putative crooked neck protein / cell cycle protein [Source:EMBL;Acc:AED94726.1]	RNA-processing protein, HAT helix
Cg02134	AT5G41685	296	473	393	738	659	506	181	264	271	491	423	270	387.333	634.333	238.667	394.667	-0.725638	-0.711665	-0.0139721	8.34939	0.0355086	0.850534	0.951555	0	mitochondrial import receptor subunit TOM7-1 [Source:EMBL;Acc:AED94709.1]	Mitochondrial outer membrane translocase complex, subunit Tom7
Cg10143	AT5G41580	37	29	27	62	81	36	322	320	239	884	881	511	31	59.6667	293.667	758.667	-1.36929	-0.944657	-0.42463	6.08469	1.79385	0.180457	0.47891	0	RING/U-box domain-containing protein [Source:EMBL;Acc:AED94694.1]	Zinc finger, MIZ-type
Cg10141	AT5G41560	24	36	24	43	43	32	31	17	30	40	40	31	28	39.3333	26	37	-0.509014	-0.490326	-0.018688	4.12111	0.00478386	0.944858	0.986859	0	DET1-and DDB1-associated protein 1 [Source:EMBL;Acc:AED94692.1]	Ubiquitin ligase, Det1/DDB1-complexing
Cg02116	AT5G41520	31	33	36	79	74	50	938	924	896	2233	2557	1723	33.3333	67.6667	919.333	2171	-1.2397	-1.02148	-0.21822	7.2476	0.550563	0.458088	0.765459	0	40S ribosomal protein S10-2 [Source:EMBL;Acc:AED94688.1]	Plectin/S10, N-terminal
Cg15719	AT5G41480	50	38	54	70	77	51	174	177	194	241	260	148	47.3333	66	181.667	216.333	-0.251962	-0.47961	0.227647	5.56944	1.43101	0.231599	0.547594	EMB9	folylpolyglutamate synthase [Source:EMBL;Acc:AED94683.1]	Mur ligase, central
Cg10167	AT5G41340	69	72	75	115	112	79	372	465	418	712	683	466	72	102	418.333	620.333	-0.568391	-0.5025	-0.0658904	6.53242	0.0285159	0.865902	0.95809	UBC4	ubiquitin-conjugating enzyme E2 4 [Source:EMBL;Acc:AED94667.1]	Ubiquitin-conjugating enzyme, E2
Cg11228	AT5G41210	78	78	90	82	80	52	249	302	349	238	274	165	82	71.3333	300	225.667	0.410769	0.201048	0.209722	6.05201	1.16233	0.280983	0.602252	ATGSTT1	glutathione S-transferase THETA 1 [Source:EMBL;Acc:AED94654.1]	Glutathione S-transferase, N-terminal
Cg17374	AT5G41080	21	22	18	62	94	41	185	279	242	353	505	257	20.3333	65.6667	235.333	371.667	-0.659304	-1.69131	1.03201	5.59497	11.3206	0.000766515	0.0088189	0	glycerophosphoryl diester phosphodiesterase family protein [Source:EMBL;Acc:AED94636.1]	Glycerophosphoryl diester phosphodiesterase
Cg08085	AT5G40850	72	86	51	9	14	5	328	316	356	117	124	67	69.6667	9.33333	333.333	102.667	1.699	2.9	-1.20101	5.46304	10.63	0.00111265	0.011951	UPM1	urophorphyrin methylase 1 [Source:EMBL;Acc:AED94607.1]	Tetrapyrrole methylase
Cg10116	AT5G40820	60	84	85	199	147	110	55	54	74	130	140	126	76.3333	152	61	132	-1.11366	-0.993686	-0.119971	6.09532	0.137821	0.710457	0.899813	ATRAD3	serine/threonine-protein kinase ATR [Source:EMBL;Acc:AED94599.1]	UME
Cg13840	AT5G40770	55	62	72	95	74	53	929	1317	985	2504	3045	1880	63	74	1077	2476.33	-1.20119	-0.232173	-0.969014	7.49269	13.7252	0.000211601	0.00314369	ATPHB3	prohibitin 3 [Source:EMBL;Acc:AED94592.1]	Band 7 protein
Cg24187	AT5G40770	12	21	21	79	65	50	709	1063	670	3276	3906	2303	18	64.6667	814	3161.67	-1.95758	-1.84503	-0.112559	7.44308	0.0493935	0.824122	0.947059	ATPHB3	prohibitin 3 [Source:EMBL;Acc:AED94592.1]	Band 7 protein
Cg16218	AT5G40740	32	18	20	27	28	21	50	36	40	71	43	35	23.3333	25.3333	42	49.6667	-0.241889	-0.118644	-0.123244	3.90202	0.0356042	0.850335	0.951555	0	uncharacterized protein [Source:EMBL;Acc:AED94589.1]	0
Cg24189	AT5G40740	45	42	32	164	191	119	174	248	174	786	918	513	39.6667	158	198.667	739	-1.89522	-1.99393	0.098701	6.47891	0.314111	0.575168	0.835001	0	uncharacterized protein [Source:EMBL;Acc:AED94589.1]	0
Cg24513	AT5G40670	47	56	47	96	91	42	109	165	119	228	232	136	50	76.3333	131	198.667	-0.600783	-0.610385	0.00960208	5.54276	0.0142802	0.904879	0.974124	0	cystinosin [Source:EMBL;Acc:AED94580.1]	Lysosomal cystine transporter
Cg24516	AT5G40640	176	225	301	94	114	58	1008	1171	1595	662	677	440	234	88.6667	1258	593	1.08503	1.40004	-0.315017	7.51371	0.958011	0.327689	0.651868	0	uncharacterized protein [Source:EMBL;Acc:AED94576.1]	0
Cg13825	AT5G40640	11	16	21	42	41	28	180	223	227	433	468	287	16	37	210	396	-0.915111	-1.20945	0.294342	5.34571	1.39181	0.2381	0.552626	0	uncharacterized protein [Source:EMBL;Acc:AED94576.1]	0
Cg05868	AT5G40580	51	37	31	117	117	74	387	392	329	944	1091	641	39.6667	102.667	369.333	892	-1.27212	-1.37197	0.0998485	6.49158	0.298871	0.584591	0.840457	PBB2	proteasome subunit beta type-7-B [Source:EMBL;Acc:AED94568.1]	Proteasome, subunit alpha/beta
Cg11493	AT5G40500	74	94	113	26	35	16	271	458	449	109	148	60	93.6667	25.6667	392.667	105.667	1.89378	1.86764	0.026145	5.8655	0.0487099	0.825323	0.947059	0	uncharacterized protein [Source:EMBL;Acc:AED94555.1]	0
Cg11492	AT5G40490	36	37	41	71	55	44	490	503	565	1979	2056	1205	38	56.6667	519.333	1746.67	-1.74987	-0.576501	-1.17337	6.85672	19.8897	8.20398e-06	0.000196607	0	heterogeneous nuclear ribonucleoprotein A1/A3 [Source:EMBL;Acc:AED94553.1]	RNA recognition motif domain
Cg28247	AT5G40490	28	39	33	58	65	36	348	439	401	1011	1089	731	33.3333	53	396	943.667	-1.25278	-0.669027	-0.58375	6.31017	5.35448	0.0206691	0.1133	0	heterogeneous nuclear ribonucleoprotein A1/A3 [Source:EMBL;Acc:AED94553.1]	RNA recognition motif domain
Cg10647	AT5G40300	21	12	16	74	51	30	64	75	55	210	169	105	16.3333	51.6667	64.6667	161.333	-1.31895	-1.66141	0.342464	4.68752	1.03115	0.30989	0.635641	0	uncharacterized protein [Source:EMBL;Acc:AED94531.1]	Uncharacterised protein family UPF0497, trans-membrane plant
Cg10646	AT5G40280	22	29	27	49	55	35	128	129	121	316	280	172	26	46.3333	126	256	-1.02272	-0.833539	-0.189181	5.13317	0.283902	0.594155	0.845829	ERA1	protein farnesyltransferase subunit beta [Source:EMBL;Acc:AED94529.1]	Prenyltransferase/squalene oxidase
Cg15593	AT5G40080	1257	2383	1421	2892	3425	1851	41	43	47	490	380	274	1687	2722.67	43.6667	381.333	-3.12645	-0.69056	-2.43589	10.3777	50.8325	1.00595e-12	1.17009e-10	0	Mitochondrial ribosomal protein L27 [Source:EMBL;Acc:AED94508.1]	Ribosomal protein L27/L41, mitochondrial
Cg13801	AT5G39950	96	107	110	161	192	105	495	648	705	1111	966	710	104.333	152.667	616	929	-0.592748	-0.549185	-0.0435633	7.09614	0.0165138	0.897749	0.971269	ATH2	thioredoxin H2 [Source:EMBL;Acc:AED94495.1]	Thioredoxin domain
Cg13803	AT5G39940	10	44	31	59	73	46	70	124	84	211	252	147	28.3333	59.3333	92.6667	203.333	-1.13372	-1.06634	-0.0673819	5.10618	0.00184682	0.965722	0.993641	0	FAD/NAD(P)-binding oxidoreductase family protein [Source:EMBL;Acc:AED94494.1]	Conserved hypothetical protein CHP00275, flavoprotein HI0933-like
Cg24631	AT5G39850	28	26	30	71	72	59	5802	6062	4723	16865	19081	12394	28	67.3333	5529	16113.3	-1.54316	-1.26589	-0.27727	9.70293	0.588667	0.442935	0.754144	0	40S ribosomal protein S9-2 [Source:EMBL;Acc:AED94483.1]	Ribosomal protein S4/S9, N-terminal
Cg26099	AT5G39850	68	69	54	138	132	107	4795	5602	5109	12553	14564	9559	63.6667	125.667	5168.67	12225.3	-1.24201	-0.980992	-0.261018	9.4806	0.821552	0.364727	0.686556	0	40S ribosomal protein S9-2 [Source:EMBL;Acc:AED94483.1]	Ribosomal protein S4/S9, N-terminal
Cg24635	AT5G39830	74	103	129	72	71	50	501	742	846	315	324	222	102	64.3333	696.333	287	1.27873	0.664931	0.613797	6.55448	4.76684	0.0290131	0.14368	DEGP8	protease Do-like 8 [Source:EMBL;Acc:AED94481.1]	Peptidase S1/S6, chymotrypsin/Hap
Cg20655	AT5G39790	33	60	58	35	30	25	224	281	237	198	206	127	50.3333	30	247.333	177	0.482707	0.746552	-0.263844	5.38105	0.764863	0.381811	0.702202	0	5'-AMP-activated protein kinase-like protein [Source:EMBL;Acc:AED94476.1]	0
Cg13718	AT5G39740	37	45	54	101	80	73	392	445	436	1536	1654	1192	45.3333	84.6667	424.333	1460.67	-1.78336	-0.901222	-0.882135	6.8029	11.399	0.000734854	0.00855753	OLI7	60S ribosomal protein L5-2 [Source:EMBL;Acc:AED94470.1]	Ribosomal protein L18/L5
Cg18443	AT5G39740	39	42	54	93	90	69	2162	2198	2161	6025	7079	4690	45	84	2173.67	5931.33	-1.44823	-0.900464	-0.547761	8.43941	4.08914	0.0431596	0.187971	OLI7	60S ribosomal protein L5-2 [Source:EMBL;Acc:AED94470.1]	Ribosomal protein L18/L5
Cg06271	AT5G39660	222	124	84	329	188	105	749	353	258	956	385	287	143.333	207.333	453.333	542.667	-0.259494	-0.532578	0.273084	7.14146	0.183854	0.668082	0.884026	CDF2	Dof zinc finger protein DOF5.2 [Source:EMBL;Acc:AED94461.1]	Zinc finger, Dof-type
Cg19192	AT5G39530	52	87	136	31	20	18	1104	1885	2424	217	288	198	91.6667	23	1804.33	234.333	2.94483	1.99476	0.950068	7.05122	4.2078	0.0402384	0.180492	0	uncharacterized protein [Source:EMBL;Acc:AED94444.1]	Protein of unknown function DUF1997
Cg09161	AT5G39500	54	58	51	90	89	74	1058	1088	987	1820	1893	1079	54.3333	84.3333	1044.33	1597.33	-0.613083	-0.634265	0.0211823	7.20989	0.14351	0.704816	0.898093	GNL1	protein GNOM-like 1 [Source:EMBL;Acc:AED94441.1]	SEC7-like
Cg09193	AT5G39220	72	88	96	39	43	32	69	68	87	58	68	56	85.3333	38	74.6667	60.6667	0.29956	1.16711	-0.86755	5.27839	8.66056	0.00325172	0.02835	0	hydrolase, alpha/beta fold family protein [Source:EMBL;Acc:AED94409.1]	Alpha/beta hydrolase fold-1
Cg09195	AT5G39210	309	324	400	62	70	52	906	957	1057	166	254	152	344.333	61.3333	973.333	190.667	2.35188	2.48906	-0.137181	7.53721	0.12026	0.728753	0.908232	CRR7	chlororespiratory reduction 7 [Source:EMBL;Acc:AED94408.1]	0
Cg09204	AT5G39040	61	80	72	66	66	45	486	588	473	473	505	298	71	59	515.667	425.333	0.277845	0.267104	0.0107408	6.30183	0.0637132	0.800721	0.935711	ALS1	ABC transporter B family member 27 [Source:EMBL;Acc:AED94390.1]	ABC transporter, transmembrane domain
Cg26705	AT5G38900	29	174	63	45	71	32	72	302	167	147	169	92	88.6667	49.3333	180.333	136	0.407059	0.845829	-0.43877	5.68544	0.330697	0.565249	0.828026	0	DSBA oxidoreductase family protein [Source:EMBL;Acc:AED94373.1]	DSBA-like thioredoxin domain
Cg13331	AT5G38860	36	49	59	62	50	34	118	160	149	233	265	182	48	48.6667	142.333	226.667	-0.671299	-0.0198996	-0.651399	5.37824	6.29376	0.0121164	0.0754348	BIM3	transcription factor BIM3 [Source:EMBL;Acc:AED94367.1]	Helix-loop-helix DNA-binding domain
Cg16115	AT5G38830	81	82	78	219	178	127	42	59	62	144	121	84	80.3333	174.667	54.3333	116.333	-1.09836	-1.12053	0.0221786	6.22186	0.043964	0.833921	0.948918	0	cysteinyl-tRNA synthetase [Source:EMBL;Acc:AED94364.1]	Cysteinyl-tRNA synthetase, class Ia
Cg09669	AT5G38660	153	186	208	103	83	52	1342	1894	2060	243	254	156	182.333	79.3333	1765.33	217.667	3.01975	1.20058	1.81917	7.44403	50.0484	1.50002e-12	1.62581e-10	APE1	protein acclimation of photosynthesis to environment [Source:EMBL;Acc:AED94345.1]	Proteasome maturation factor UMP1
Cg09667	AT5G38650	27	38	27	48	43	25	228	269	256	714	680	450	30.6667	38.6667	251	614.667	-1.29212	-0.334419	-0.957698	5.79675	13.6336	0.000222175	0.00327022	0	Proteasome maturation factor UMP1 [Source:EMBL;Acc:AED94347.1]	Proteasome maturation factor UMP1
Cg09655	AT5G38520	70	70	93	40	59	26	1941	2927	3021	426	714	329	77.6667	41.6667	2629.67	489.667	2.42501	0.898402	1.52661	7.4954	20.9101	4.81359e-06	0.000124086	0	alpha/beta-hydrolase-like protein [Source:EMBL;Acc:AED94329.1]	Alpha/beta hydrolase fold-1
Cg27170	AT5G38510	119	184	193	26	32	7	2274	3441	3780	487	493	287	165.333	21.6667	3165	422.333	2.90575	2.93183	-0.026077	7.82491	0.00211923	0.963282	0.992416	0	rhomboid-related intramembrane serine protease-like protein [Source:EMBL;Acc:AED94328.1]	Peptidase S54, rhomboid domain
Cg09656	AT5G38480	549	672	426	1452	1444	874	1619	2296	1533	4713	5184	3005	549	1256.67	1816	4300.67	-1.2438	-1.19472	-0.0490721	9.56037	0.00586388	0.938961	0.986009	GRF3	14-3-3-like protein GF14 psi [Source:EMBL;Acc:AED94323.1]	14-3-3 protein
Cg14381	AT5G38380	138	298	354	62	94	50	311	655	806	130	197	147	263.333	68.6667	590.667	158	1.90242	1.93921	-0.0367887	7.10409	0.0068202	0.934182	0.985645	0	uncharacterized protein [Source:EMBL;Acc:AED94306.1]	0
Cg14380	AT5G38360	35	19	13	39	41	22	326	389	372	273	440	256	22.3333	34	362.333	323	0.165783	-0.606336	0.77212	5.55343	4.51039	0.0336896	0.160025	0	esterase/lipase domain-containing protein [Source:EMBL;Acc:AED94302.1]	Alpha/beta hydrolase fold-1
Cg19856	AT5G38220	15	24	23	34	37	20	285	312	359	768	875	507	20.6667	30.3333	318.667	716.667	-1.16925	-0.553598	-0.615656	5.85818	3.94662	0.0469656	0.198212	0	hydrolase [Source:EMBL;Acc:AED94283.1]	Phospholipase/carboxylesterase
Cg25123	AT5G38110	55	74	40	334	435	251	162	195	155	1222	1583	991	56.3333	340	170.667	1265.33	-2.89026	-2.59347	-0.29679	7.3187	0.987006	0.320475	0.646509	SGA1	histone chaperone ASF1B [Source:EMBL;Acc:AED94269.1]	Histone chaperone, ASF1-like
Cg27668	AT5G38100	101	153	126	109	128	88	219	314	352	239	321	171	126.667	108.333	295	243.667	0.275806	0.22556	0.0502463	6.5042	0.163767	0.685711	0.888871	0	putative S-adenosylmethionine-dependent methyltransferase [Source:EMBL;Acc:AED94268.1]	SAM dependent carboxyl methyltransferase
Cg20340	AT5G38060	73	103	127	43	78	30	625	828	1028	229	323	181	101	50.3333	827	244.333	1.75904	1.00477	0.754267	6.56723	4.8749	0.02725	0.137084	0	uncharacterized protein [Source:EMBL;Acc:AED94263.1]	0
Cg28844	AT5G38050	30	24	17	47	49	22	78	100	92	286	260	161	23.6667	39.3333	90	235.667	-1.38875	-0.732896	-0.655855	4.89774	4.72589	0.0297118	0.146531	0	RNA polymerase II transcription elongation factor [Source:EMBL;Acc:AED94261.1]	Transcription elognation factor Eaf, N-terminal
Cg17234	AT5G37850	48	49	52	31	35	22	216	262	248	117	125	82	49.6667	29.3333	242	108	1.16398	0.759737	0.404239	5.25442	3.28451	0.0699366	0.262827	SOS4	Pyridoxal kinase [Source:EMBL;Acc:AED94240.1]	Carbohydrate/purine kinase
Cg20653	AT5G37740	358	677	527	207	184	90	103	216	169	56	56	29	520.667	160.333	162.667	47	1.79119	1.69929	0.0919003	7.81504	0.0875829	0.767273	0.92186	0	calcium-dependent lipid-binding domain-containing protein [Source:EMBL;Acc:AED94225.1]	C2 calcium-dependent membrane targeting
Cg12588	AT5G37600	66	103	99	33	55	22	2179	3356	2900	885	1358	931	89.3333	36.6667	2811.67	1058	1.41009	1.28473	0.125356	7.72598	0.10128	0.750299	0.916541	ATGSR1	glutamine synthetase cytosolic isozyme 1-1 [Source:EMBL;Acc:AED94209.1]	Glutamine synthetase, beta-Grasp
Cg03656	AT5G37600	35	46	40	34	19	18	778	1193	972	433	343	217	40.3333	23.6667	981	331	1.56742	0.769116	0.798306	6.33386	6.47177	0.0109601	0.0695989	ATGSR1	glutamine synthetase cytosolic isozyme 1-1 [Source:EMBL;Acc:AED94209.1]	Glutamine synthetase, beta-Grasp
Cg06205	AT5G37590	28	33	19	90	80	52	59	84	57	264	302	244	26.6667	74	66.6667	270	-2.01792	-1.47249	-0.545434	5.29286	3.00587	0.0829633	0.292426	0	tetratricopeptide repeat domain-containing protein [Source:EMBL;Acc:AED94208.1]	Tetratricopeptide TPR-1
Cg06201	AT5G37510	12	18	19	44	53	22	1044	1225	1094	2030	2420	1555	16.3333	39.6667	1121	2001.67	-0.836415	-1.28011	0.443692	7.15603	2.26345	0.132459	0.396048	EMB1467	NADH-ubiquinone oxidoreductase subunit [Source:EMBL;Acc:AED94199.1]	Ferredoxin
Cg12581	AT5G37500	44	32	45	19	28	22	1763	1415	2296	798	837	589	40.3333	23	1824.67	741.333	1.29944	0.810339	0.4891	7.09661	2.00708	0.156566	0.436901	GORK	Potassium channel GORK [Source:EMBL;Acc:AED94198.1]	Ion transport
Cg25745	AT5G37490	72	66	27	41	37	24	387	529	201	104	101	37	55	34	372.333	80.6667	2.20655	0.693897	1.51265	5.55031	8.38309	0.00378727	0.0317425	0	U-box domain-containing protein 21 [Source:EMBL;Acc:AED94197.1]	U box domain
Cg17252	AT5G37480	28	32	39	39	34	23	162	193	211	222	227	160	33	32	188.667	203	-0.10564	0.0443941	-0.150034	5.13682	0.216324	0.641856	0.871338	0	uncharacterized protein [Source:EMBL;Acc:AED94196.1]	0
Cg15743	AT5G37370	164	195	216	295	217	159	671	794	657	1394	1308	762	191.667	223.667	707.333	1154.67	-0.707014	-0.222751	-0.484263	7.61952	3.68033	0.0550581	0.22327	ATSRL1	pre-mRNA-splicing factor 38B [Source:EMBL;Acc:AED94175.1]	PRP38
Cg06257	AT5G37360	70	116	121	59	83	53	394	775	656	276	352	174	102.333	65	608.333	267.333	1.18622	0.654765	0.531458	6.46904	3.07054	0.0797229	0.284652	0	uncharacterized protein [Source:EMBL;Acc:AED94172.1]	0
Cg04635	AT5G37070	23	20	24	40	36	35	167	283	260	350	352	214	22.3333	37	236.667	305.333	-0.367529	-0.728327	0.360798	5.33166	1.63926	0.200427	0.504399	0	uncharacterized protein [Source:EMBL;Acc:AED94144.1]	Protein of unknown function DUF538
Cg12527	AT5G37060	1566	1680	1582	3068	3103	1912	50	67	53	142	139	92	1609.33	2694.33	56.6667	124.333	-1.13364	-0.743465	-0.390176	10.3417	2.29444	0.129838	0.391649	ATCHX24	cation/H(+) antiporter 24 [Source:EMBL;Acc:AED94143.1]	Cation/H+ exchanger
Cg06189	AT5G37020	27	46	33	81	105	44	616	747	524	3606	3766	2075	35.3333	76.6667	629	3149	-2.32376	-1.11757	-1.20619	7.42612	16.1363	5.89449e-05	0.00104114	ARF8	auxin response factor 8 [Source:EMBL;Acc:AED94138.1]	Transcriptional factor B3
Cg18011	AT5G37020	34	31	27	154	193	89	75	78	66	773	859	476	30.6667	145.333	73	702.667	-3.26687	-2.24462	-1.02225	6.22139	13.9798	0.000184781	0.00278867	ARF8	auxin response factor 8 [Source:EMBL;Acc:AED94138.1]	Transcriptional factor B3
Cg28186	AT5G36890	13	16	15	71	73	35	131	165	122	668	673	474	14.6667	59.6667	139.333	605	-2.11839	-2.02438	-0.0940105	5.63758	0.0750091	0.784179	0.928835	BGLU42	beta glucosidase 42 [Source:EMBL;Acc:AED94122.1]	Glycoside hydrolase, family 1
Cg26444	AT5G36700	142	215	190	149	107	89	32	50	62	33	48	30	182.333	115	48	37	0.375509	0.664944	-0.289435	6.48523	0.538565	0.463028	0.768598	ATPGLP1	2-phosphoglycolate phosphatase 1 [Source:EMBL;Acc:AED94101.1]	Haloacid dehalogenase-like hydrolase
Cg19100	AT5G36700	70	87	125	11	21	12	2192	2540	3194	376	517	333	94	14.6667	2642	408.667	2.69263	2.68012	0.0125143	7.47566	0.0114014	0.914966	0.977783	ATPGLP1	2-phosphoglycolate phosphatase 1 [Source:EMBL;Acc:AED94101.1]	Haloacid dehalogenase-like hydrolase
Cg11081	AT5G36290	20	28	16	35	53	28	210	231	204	373	418	271	21.3333	38.6667	215	354	-0.719413	-0.857981	0.138568	5.36281	0.390859	0.531848	0.813465	0	UPF0016 protein 3 [Source:EMBL;Acc:AED94066.1]	Uncharacterised protein family UPF0016
Cg19093	AT5G36290	17	24	12	41	44	37	201	202	181	379	402	259	17.6667	40.6667	194.667	346.667	-0.832543	-1.20282	0.370274	5.29996	2.14243	0.143275	0.413856	0	UPF0016 protein 3 [Source:EMBL;Acc:AED94066.1]	Uncharacterised protein family UPF0016
Cg20070	AT5G36230	61	202	64	177	309	65	1108	2755	1123	3751	5481	2050	109	183.667	1662	3760.67	-1.17807	-0.752762	-0.425306	8.15555	0.427883	0.51303	0.804815	0	armadillo/beta-catenin-like repeat-containing protein [Source:EMBL;Acc:AED94060.1]	eIF4-gamma/eIF5/eIF2-epsilon
Cg11095	AT5G36210	29	28	48	45	43	23	432	633	529	621	707	454	35	37	531.333	594	-0.160846	-0.0801703	-0.0806754	6.12499	0.0563097	0.812427	0.942462	0	alpha/beta-hydrolase domain-containing protein [Source:EMBL;Acc:AED94057.1]	Peptidase S9, prolyl oligopeptidase, catalytic domain
Cg18585	AT5G36170	28	32	36	22	26	17	907	1242	1196	387	614	352	32	21.6667	1115	451	1.30584	0.562595	0.74325	6.47256	5.24486	0.0220117	0.117186	HCF109	high chlorophyll fluorescent 109 protein [Source:EMBL;Acc:AED94052.1]	Peptide chain release factor
Cg03335	AT5G36160	320	377	412	1175	1335	872	615	686	754	1774	2018	1208	369.667	1127.33	685	1666.67	-1.28279	-1.60862	0.325828	9.01821	3.74992	0.0528101	0.216367	0	tyrosine aminotransferase [Source:EMBL;Acc:AED94050.1]	Tyrosine transaminase
Cg09446	AT5G35980	32	38	34	41	39	18	691	809	749	997	1136	585	34.6667	32.6667	749.667	906	-0.273262	0.0857299	-0.358992	6.49368	1.43338	0.231213	0.547223	YAK1	YAK1-like protein 1 [Source:EMBL;Acc:AED94036.1]	Serine/threonine-protein kinase-like domain
Cg09447	AT5G35970	846	921	1456	39	58	45	16143	17216	25692	1289	1879	1053	1074.33	47.3333	19683.7	1407	3.8063	4.50444	-0.698137	10.4024	2.60833	0.106304	0.345578	0	putative DNA-binding protein [Source:EMBL;Acc:AED94034.1]	DEAD-like helicase, N-terminal
Cg18963	AT5G35790	43	57	55	25	38	11	2278	3816	3260	1696	2333	1359	51.6667	24.6667	3118	1796	0.795834	1.06667	-0.270837	7.87442	0.654914	0.418361	0.731902	G6PD1	glucose-6-phosphate dehydrogenase 1 [Source:EMBL;Acc:AED94018.1]	Glucose-6-phosphate dehydrogenase
Cg21916	AT5G35750	20	16	17	52	51	26	798	792	730	3715	2562	1498	17.6667	43	773.333	2591.67	-1.74472	-1.28331	-0.461411	7.18768	1.21287	0.270765	0.593419	AHK2	histidine kinase 2 [Source:EMBL;Acc:AED94014.1]	CHASE
Cg01227	AT5G35730	16	23	18	49	55	35	154	157	146	330	350	235	19	46.3333	152.333	305	-1.00158	-1.28605	0.284473	5.20524	1.43247	0.231361	0.547302	0	EXS (ERD1/XPR1/SYG1) domain protein [Source:EMBL;Acc:AED94009.1]	EXS, C-terminal
Cg20637	AT5G35620	1487	1555	2222	620	664	497	1026	1169	1437	656	817	546	1754.67	593.667	1210.67	673	0.847123	1.56347	-0.716349	9.7507	5.77359	0.0162688	0.0943865	LSP1	translation initiation factor 4E-2 [Source:EMBL;Acc:AED93991.1]	Eukaryotic translation initiation factor 4E (eIF-4E)
Cg17717	AT5G35620	39	35	42	94	71	47	259	320	311	902	1016	754	38.6667	70.6667	296.667	890.667	-1.58604	-0.869939	-0.716103	6.29789	7.29296	0.00692255	0.0491351	LSP1	translation initiation factor 4E-2 [Source:EMBL;Acc:AED93991.1]	Eukaryotic translation initiation factor 4E (eIF-4E)
Cg24269	AT5G35560	29	40	34	101	85	42	252	294	249	738	662	379	34.3333	76	265	593	-1.16204	-1.14639	-0.0156503	6.01539	0.00559598	0.940369	0.986009	0	DENN (AEX-3) domain-containing protein [Source:EMBL;Acc:AED93981.1]	DENN
Cg21060	AT5G35530	46	40	46	94	96	68	2482	3020	2626	6465	7703	5006	44	86	2709.33	6391.33	-1.23818	-0.966833	-0.271346	8.59555	0.993448	0.318901	0.644558	0	40S ribosomal protein S3-3 [Source:EMBL;Acc:AED93978.1]	K Homology, type 2
Cg24547	AT5G35530	129	125	164	250	246	158	2472	2985	2882	4916	5135	3381	139.333	218	2779.67	4477.33	-0.687728	-0.645788	-0.0419401	8.61121	0.00628009	0.936836	0.986009	0	40S ribosomal protein S3-3 [Source:EMBL;Acc:AED93978.1]	K Homology, type 2
Cg28072	AT5G35460	42	45	43	42	38	25	330	479	473	344	340	222	43.3333	35	427.333	302	0.500813	0.308122	0.192691	5.79518	0.687345	0.407069	0.724206	0	uncharacterized protein [Source:EMBL;Acc:AED93969.1]	0
Cg04242	AT5G35410	29	47	34	46	51	30	62	115	62	112	126	74	36.6667	42.3333	79.6667	104	-0.384535	-0.207325	-0.17721	4.77669	0.199857	0.654836	0.88	SOS2	CBL-interacting serine/threonine-protein kinase 24 [Source:EMBL;Acc:AED93966.1]	Serine/threonine-protein kinase-like domain
Cg20676	AT5G35330	22	26	29	23	38	19	373	508	441	626	649	384	25.6667	26.6667	440.667	553	-0.327592	-0.0551416	-0.27245	5.87305	0.717132	0.397086	0.714993	MBD02	methyl-CPG-binding domain protein 02 [Source:EMBL;Acc:AED93954.1]	Zinc finger, CW-type
Cg06216	AT5G35220	47	57	55	49	59	24	1377	1976	1652	790	1016	552	53	44	1668.33	786	1.08581	0.268489	0.817318	7.10949	9.96004	0.00159975	0.0159941	EGY1	Peptidase M50 family protein [Source:EMBL;Acc:AED93947.1]	Peptidase M50
Cg27245	AT5G35180	43	39	37	82	55	46	502	498	434	1079	1009	583	39.6667	61	478	890.333	-0.897335	-0.620882	-0.276453	6.41013	0.640833	0.423409	0.737487	0	uncharacterized protein [Source:EMBL;Acc:AED93940.1]	Domain of unknown function DUF1336
Cg14217	AT5G35170	47	55	56	16	39	12	1433	1957	2462	231	359	197	52.6667	22.3333	1950.67	262.333	2.89449	1.23769	1.6568	7.00308	17.9118	2.3138e-05	0.000465591	0	adenylate kinase family protein [Source:EMBL;Acc:AED93937.1]	Adenylate kinase
Cg16258	AT5G34850	38	63	45	35	48	24	1715	2708	2368	1821	2378	1535	48.6667	35.6667	2263.67	1911.33	0.244082	0.448358	-0.204275	7.65685	0.388656	0.533007	0.813671	ATPAP26	purple acid phosphatase 26 [Source:EMBL;Acc:AED93912.1]	Metallo-dependent phosphatase
Cg24890	AT5G33320	509	690	919	152	192	121	18276	27986	33136	2723	4116	2383	706	155	26466	3074	3.10595	2.1874	0.918551	10.653	7.54002	0.00603433	0.0449652	CUE1	Glucose-6-phosphate/phosphate translocator-like protein [Source:EMBL;Acc:AED93894.1]	UAA transporter
Cg29544	AT5G32470	119	119	101	117	122	56	825	974	1020	1292	1172	720	113	98.3333	939.667	1061.33	-0.175657	0.20057	-0.376227	7.18779	2.39815	0.121479	0.375946	0	heme oxygenase-like, multi-helical protein [Source:EMBL;Acc:AED93884.1]	TENA/THI-4 protein/Coenzyme PQQ biosynthesis protein C
Cg06252	AT5G32470	22	18	16	43	32	33	220	301	241	372	427	300	18.6667	36	254	366.333	-0.528328	-0.947533	0.419204	5.41543	2.10713	0.146614	0.419942	0	heme oxygenase-like, multi-helical protein [Source:EMBL;Acc:AED93884.1]	TENA/THI-4 protein/Coenzyme PQQ biosynthesis protein C
Cg06233	AT5G32450	14	28	16	57	51	50	315	349	303	1071	1123	742	19.3333	52.6667	322.333	978.667	-1.60226	-1.4458	-0.156464	6.19322	0.138121	0.710156	0.899813	0	RNA recognition motif (RRM)-containing protein [Source:EMBL;Acc:AED93882.1]	RNA recognition motif domain
Cg23245	AT5G32440	92	90	119	158	112	99	608	691	677	927	882	549	100.333	123	658.667	786	-0.254981	-0.293857	0.0388766	6.96882	0.154917	0.69388	0.892479	0	Ubiquitin system component Cue protein [Source:EMBL;Acc:AED93880.1]	UBA-like
Cg13192	AT5G30495	59	75	55	80	90	50	150	155	150	295	342	218	63	73.3333	151.667	285	-0.910058	-0.219117	-0.690941	5.78357	9.39202	0.00217933	0.0205399	0	Fcf2 pre-rRNA processing protein [Source:EMBL;Acc:AED93872.1]	Fcf2 pre-rRNA processing
Cg26480	AT5G28770	17	26	26	27	52	28	82	142	124	171	214	106	23	35.6667	116	163.667	-0.496636	-0.632943	0.136307	4.76536	0.284136	0.594003	0.845829	BZO2H3	bZIP transcription factor-like protein [Source:EMBL;Acc:AED93834.1]	bZIP transcription factor, bZIP-1
Cg27854	AT5G28300	13	4	4	59	95	36	209	119	142	1613	2054	1270	7	63.3333	156.667	1645.67	-3.3929	-3.17754	-0.215364	6.45032	0.166684	0.683076	0.887855	0	putative trihelix DNA-binding protein [Source:EMBL;Acc:AED93787.1]	SANT domain, DNA binding
Cg00039	AT5G28150	34	32	30	114	142	91	46	26	32	202	220	145	32	115.667	34.6667	189	-2.44677	-1.85383	-0.592936	5.51219	3.42599	0.0641778	0.248227	0	uncharacterized protein [Source:EMBL;Acc:AED93776.1]	Protein of unknown function DUF868, plant
Cg29590	AT5G28050	129	153	138	200	209	124	289	343	368	462	501	310	140	177.667	333.333	424.333	-0.348232	-0.343746	-0.00448621	6.93232	0.0211492	0.884373	0.964899	0	cytidine/deoxycytidylate deaminase-like protein [Source:EMBL;Acc:AED93769.1]	CMP/dCMP deaminase, zinc-binding
Cg02389	AT5G28020	34	45	42	59	68	39	62	72	92	136	133	61	40.3333	55.3333	75.3333	110	-0.546143	-0.456176	-0.0899671	4.97831	0.0125846	0.91068	0.976182	CYSD2	cysteine synthase D2 [Source:EMBL;Acc:AED93763.1]	Pyridoxal phosphate-dependent enzyme, beta subunit
Cg16659	AT5G28020	139	162	146	234	232	133	532	656	635	919	1021	627	149	199.667	607.667	855.667	-0.493769	-0.422281	-0.0714876	7.32509	0.0629047	0.801962	0.936223	CYSD2	cysteine synthase D2 [Source:EMBL;Acc:AED93763.1]	Pyridoxal phosphate-dependent enzyme, beta subunit
Cg16665	AT5G27970	15	24	27	31	30	20	426	474	467	986	1061	652	22	27	455.667	899.667	-0.981412	-0.295456	-0.685956	6.15353	5.37508	0.0204264	0.112487	0	armadillo/beta-catenin-like repeat-containing protein [Source:EMBL;Acc:AED93753.1]	Armadillo-type fold
Cg01093	AT5G27850	126	142	112	207	161	105	702	775	784	2790	3293	2200	126.667	157.667	753.667	2761	-1.87319	-0.315841	-1.55735	7.76565	46.4696	9.30494e-12	8.70103e-10	0	60S ribosomal protein L18-3 [Source:EMBL;Acc:AED93736.1]	Ribosomal protein L18e/L15
Cg17841	AT5G27850	40	30	39	80	90	44	578	575	607	1372	1575	1093	36.3333	71.3333	586.667	1346.67	-1.19878	-0.973283	-0.225497	6.76556	0.719061	0.396452	0.714993	0	60S ribosomal protein L18-3 [Source:EMBL;Acc:AED93736.1]	Ribosomal protein L18e/L15
Cg12106	AT5G27840	35	38	24	39	29	19	463	539	598	569	546	344	32.3333	29	533.333	486.333	0.133092	0.156969	-0.0238773	5.98555	0.00120922	0.97226	0.995673	TOPP8	serine/threonine-protein phosphatase PP1 isozyme 8 [Source:EMBL;Acc:AED93735.1]	Metallo-dependent phosphatase
Cg27549	AT5G27830	192	250	216	600	591	394	341	431	337	989	1061	677	219.333	528.333	369.667	909	-1.29806	-1.26832	-0.029732	8.03591	0.00151449	0.968957	0.99461	0	uncharacterized protein [Source:EMBL;Acc:AED93731.1]	Folate receptor-like
Cg25681	AT5G27740	9	7	11	67	82	48	60	68	50	452	460	291	9	65.6667	59.3333	401	-2.75669	-2.86716	0.110477	5.21739	0.185684	0.666533	0.883708	RFC3	replication factor C subunit 3/5 [Source:EMBL;Acc:AED93720.1]	DNA polymerase III, clamp-loader complex, subunit E, C-terminal
Cg28835	AT5G27700	22	29	27	51	51	17	200	249	249	672	683	466	26	39.6667	232.667	607	-1.38343	-0.609416	-0.774016	5.73189	7.95158	0.00480453	0.0373173	0	small subunit ribosomal protein S21e [Source:EMBL;Acc:AED93716.1]	Ribosomal protein S21e
Cg27088	AT5G27700	28	22	36	83	53	57	496	493	477	1871	1669	1323	28.6667	64.3333	488.667	1621	-1.72996	-1.16619	-0.563769	6.78928	2.77534	0.0957266	0.322401	0	small subunit ribosomal protein S21e [Source:EMBL;Acc:AED93716.1]	Ribosomal protein S21e
Cg18225	AT5G27670	27	11	14	224	282	186	900	632	492	10153	14033	7692	17.3333	230.667	674.667	10626	-3.97728	-3.73419	-0.243091	8.85	0.178023	0.673078	0.885549	HTA7	histone H2A 7 [Source:EMBL;Acc:AED93713.1]	Histone core
Cg18218	AT5G27560	37	38	47	17	18	13	736	794	842	242	232	138	40.6667	16	790.667	204	1.9545	1.34577	0.608726	6.0305	4.7074	0.030033	0.147962	0	uncharacterized protein [Source:EMBL;Acc:AED93701.1]	Domain of unknown function DUF1995
Cg15687	AT5G27400	104	71	130	214	226	123	91	88	87	214	195	143	101.667	187.667	88.6667	184	-1.05324	-0.884326	-0.168916	6.48615	0.308756	0.578445	0.836701	0	S-adenosyl-L-methionine-dependent methyltransferase domain-containing protein [Source:EMBL;Acc:AED93682.1]	Nicotinamide N-methyltransferase, putative
Cg08295	AT5G27290	82	156	106	28	69	16	722	1559	1186	358	513	245	114.667	37.6667	1155.67	372	1.63535	1.60609	0.029265	6.85729	0.00245303	0.960498	0.992321	0	putative stress regulated protein [Source:EMBL;Acc:AED93668.1]	0
Cg29427	AT5G26850	15	11	11	200	187	126	250	184	167	3935	4445	2636	12.3333	171	200.333	3672	-4.19609	-3.79336	-0.40273	7.55129	0.949201	0.329923	0.653445	0	uncharacterized protein [Source:EMBL;Acc:AED93616.1]	Armadillo-type fold
Cg12130	AT5G26820	53	37	68	28	27	16	1238	1225	1553	539	588	386	52.6667	23.6667	1338.67	504.333	1.40835	1.15403	0.254314	6.76388	0.754329	0.385109	0.704284	36951	iron-regulated protein 3 [Source:EMBL;Acc:AED93609.1]	Major facilitator superfamily, general substrate transporter
Cg12133	AT5G26800	23	19	14	34	35	25	118	136	117	400	392	253	18.6667	31.3333	123.667	348.333	-1.49401	-0.747234	-0.746778	5.0734	6.17636	0.0129468	0.0792432	0	uncharacterized protein [Source:EMBL;Acc:AED93606.1]	IGR protein motif
Cg23608	AT5G26780	17	24	24	79	93	50	99	101	88	394	508	305	21.6667	74	96	402.333	-2.06728	-1.77205	-0.295237	5.48059	0.915772	0.338588	0.66012	SHM2	serine hydroxymethyltransferase 2 [Source:EMBL;Acc:AED93602.1]	Serine hydroxymethyltransferase
Cg18053	AT5G26760	52	49	49	47	73	30	676	710	663	965	1130	720	50	50	683	938.333	-0.458215	0	-0.458215	6.60832	3.14678	0.0760772	0.276956	0	uncharacterized protein [Source:EMBL;Acc:AED93597.1]	0
Cg18052	AT5G26751	27	26	27	41	41	19	774	923	913	1339	1337	789	26.6667	33.6667	870	1155	-0.408806	-0.336283	-0.0725222	6.68201	0.0199864	0.887575	0.966844	ATSK11	Shaggy-related protein kinase alpha [Source:EMBL;Acc:AED93596.1]	Serine/threonine-protein kinase-like domain
Cg15625	AT5G26742	47	55	53	26	36	18	4248	5320	4662	1863	2854	1379	51.6667	26.6667	4743.33	2032	1.223	0.954196	0.268805	8.31458	1.07268	0.300342	0.624381	emb1138	DEAD-box ATP-dependent RNA helicase 3 [Source:EMBL;Acc:AED93566.1]	DNA/RNA helicase, DEAD/DEAH box type, N-terminal
Cg18048	AT5G26610	51	53	47	113	67	45	132	128	148	349	287	158	50.3333	75	136	264.667	-0.96057	-0.575376	-0.385193	5.63117	1.1389	0.285884	0.607838	0	D111/G-patch domain-containing protein [Source:EMBL;Acc:AED93590.1]	D111/G-patch
Cg28639	AT5G26210	35	44	33	82	124	68	316	327	325	1256	1301	775	37.3333	91.3333	322.667	1110.67	-1.78331	-1.29068	-0.492632	6.52267	3.33346	0.0678841	0.258785	AL4	alfin-like 4 protein [Source:EMBL;Acc:AED93537.1]	Zinc finger, PHD-finger
Cg29640	AT5G26210	27	25	40	71	75	37	522	533	573	1611	1488	980	30.6667	61	542.667	1359.67	-1.32511	-0.992138	-0.332977	6.67575	1.35581	0.244265	0.561668	AL4	alfin-like 4 protein [Source:EMBL;Acc:AED93537.1]	Zinc finger, PHD-finger
Cg27857	AT5G25980	94	38	54	29	24	22	3548	2818	2588	1267	1719	1335	62	25	2984.67	1440.33	1.05117	1.31034	-0.259173	7.81212	0.306961	0.579551	0.83767	TGG2	myrosinase 2 [Source:EMBL;Acc:AED93509.1]	Glycoside hydrolase, family 1
Cg21706	AT5G25830	149	131	157	98	116	70	571	554	678	610	726	451	145.667	94.6667	601	595.667	0.0128598	0.621742	-0.608883	6.9438	6.24925	0.0124246	0.0768518	GATA12	GATA transcription factor 12 [Source:EMBL;Acc:AED93492.1]	Transcription factor, GATA, plant
Cg20371	AT5G25790	52	68	65	118	118	94	57	78	60	115	118	70	61.6667	110	65	101	-0.635844	-0.834941	0.199097	5.68776	1.09612	0.295119	0.617999	0	Tesmin/TSO1-like CXC domain-containing protein [Source:EMBL;Acc:AED93488.1]	Tesmin/TSO1-like, CXC
Cg23932	AT5G25630	73	150	107	20	32	23	2062	3408	3370	412	468	239	110	25	2946.67	373	2.98184	2.1375	0.844333	7.62519	6.24523	0.0124528	0.0769268	0	pentatricopeptide repeat-containing protein [Source:EMBL;Acc:AED93475.1]	Pentatricopeptide repeat
Cg25254	AT5G25590	24	25	29	33	34	11	265	295	308	441	402	265	26	26	289.333	369.333	-0.352191	0	-0.352191	5.4563	1.34725	0.245759	0.563202	0	uncharacterized protein [Source:EMBL;Acc:AED93470.1]	Domain of unknown function DUF630
Cg22320	AT5G25580	10	16	11	104	119	86	44	38	39	515	574	424	12.3333	103	40.3333	504.333	-3.64433	-3.06201	-0.582323	5.66073	2.5015	0.113738	0.361853	0	uncharacterized protein [Source:EMBL;Acc:AED93469.1]	0
Cg19888	AT5G25520	48	44	70	71	84	47	1455	1495	1531	2604	2769	1698	54	67.3333	1493.67	2357	-0.658094	-0.318361	-0.339732	7.57714	1.53484	0.215387	0.525682	0	SPOC dand transcription elongation factor S-II domain protein [Source:EMBL;Acc:AED93457.1]	Transcription elongation factor S-II, central domain
Cg22327	AT5G25510	26	26	17	25	33	20	1152	1369	1180	3225	3569	2259	23	26	1233.67	3017.67	-1.29048	-0.176878	-1.1136	7.50255	12.8562	0.000336363	0.00464961	0	protein phosphatase 2A regulatory B subunit [Source:EMBL;Acc:AED93456.1]	Protein phosphatase 2A, regulatory B subunit, B56
Cg08175	AT5G25450	28	39	26	54	47	40	328	379	344	506	471	342	31	47	350.333	439.667	-0.327682	-0.600393	0.272711	5.81866	1.47828	0.224044	0.538542	0	ubiquinol-cytochrome c reductase subunit 7 [Source:EMBL;Acc:AED93445.1]	Cytochrome d ubiquinol oxidase, 14kDa subunit
Cg16903	AT5G25360	109	135	127	94	98	77	346	461	537	306	360	223	123.667	89.6667	448	296.333	0.596278	0.463813	0.132465	6.5759	0.54262	0.461349	0.76768	0	uncharacterized protein [Source:EMBL;Acc:AED93431.1]	0
Cg23367	AT5G25270	28	23	22	44	33	25	418	492	409	786	764	480	24.3333	34	439.667	676.667	-0.622035	-0.482601	-0.139434	6.01376	0.144095	0.704243	0.898093	0	ubiquitin-like domain-containing protein [Source:EMBL;Acc:AED93420.1]	Ubiquitin
Cg29039	AT5G25220	452	516	619	67	115	48	2766	3281	3109	451	869	299	529	76.6667	3052	539.667	2.49961	2.7866	-0.286982	8.5117	0.395239	0.529558	0.812112	KNAT3	homeobox protein knotted-1-like 3 [Source:EMBL;Acc:AED93414.1]	KNOX1
Cg27983	AT5G25210	31	28	30	54	54	33	177	165	179	371	367	232	29.6667	47	173.667	323.333	-0.896701	-0.663818	-0.232883	5.38534	0.613151	0.433604	0.745173	0	uncharacterized protein [Source:EMBL;Acc:AED93412.1]	0
Cg19498	AT5G25170	24	21	25	44	54	32	360	385	327	1139	1023	698	23.3333	43.3333	357.333	953.333	-1.41571	-0.893085	-0.522625	6.18241	3.03851	0.0813103	0.288949	0	PPPDE putative thiol peptidase family protein [Source:EMBL;Acc:AED93408.1]	Domain of unknown function DUF862, eukaryotic
Cg26619	AT5G25150	93	140	150	388	281	207	330	411	439	1154	792	595	127.667	292	393.333	847	-1.10661	-1.19359	0.086977	7.37908	0.176901	0.67405	0.885549	TAF5	transcription initiation factor TFIID subunit D4 [Source:EMBL;Acc:AED93406.1]	TFIID subunit, WD40-associated region
Cg16310	AT5G25080	29	28	30	50	59	30	122	139	119	270	331	206	29	46.3333	126.667	269	-1.08657	-0.675998	-0.410572	5.19066	2.28221	0.130865	0.393254	0	Sas10/Utp3/C1D family protein [Source:EMBL;Acc:AED93397.1]	Sas10/Utp3/C1D
Cg25554	AT5G25060	15	27	26	49	38	23	596	772	684	1558	1802	984	22.6667	36.6667	684	1448	-1.08199	-0.693897	-0.388096	6.69072	1.48445	0.22308	0.537143	0	U2-associated protein SR140 [Source:EMBL;Acc:AED93395.1]	RNA recognition motif domain
Cg24113	AT5G24970	28	18	18	48	40	27	222	251	218	380	345	216	21.3333	38.3333	230.333	313.667	-0.445509	-0.84549	0.399981	5.32948	2.47014	0.116027	0.366133	0	aarF domain-containing kinase [Source:EMBL;Acc:AED93384.1]	ABC-1
Cg22409	AT5G24930	173	223	217	84	101	68	6716	7441	8355	4610	4512	2828	204.333	84.3333	7504	3983.33	0.913684	1.27675	-0.363066	9.1802	1.91354	0.166571	0.454969	ATCOL4	protein CONSTANS-like 4 [Source:EMBL;Acc:AED93379.1]	Zinc finger, B-box
Cg28751	AT5G24890	76	102	96	134	131	73	628	967	808	1209	1260	775	91.3333	112.667	801	1081.33	-0.432937	-0.302847	-0.13009	7.09059	0.231332	0.630538	0.86386	0	uncharacterized protein [Source:EMBL;Acc:AED93375.1]	0
Cg21517	AT5G24890	21	36	24	37	44	17	660	1073	1013	1234	1314	698	27	32.6667	915.333	1082	-0.241331	-0.27486	0.0335285	6.66527	0.0363341	0.848827	0.951555	0	uncharacterized protein [Source:EMBL;Acc:AED93375.1]	0
Cg09209	AT5G24850	282	284	435	349	316	211	384	378	561	435	335	299	333.667	292	441	356.333	0.307551	0.192439	0.115112	7.80116	0.156381	0.692511	0.891884	CRY3	cryptochrome DASH [Source:EMBL;Acc:AED93369.1]	DNA photolyase, N-terminal
Cg25188	AT5G24750	16	27	18	63	63	26	72	87	75	170	182	118	20.3333	50.6667	78	156.667	-1.00615	-1.31719	0.311038	4.76367	1.44959	0.228593	0.54318	0	sterol glucosyltransferase-like protein [Source:EMBL;Acc:AED93354.1]	0
Cg13390	AT5G24740	25	24	34	61	85	46	1146	1038	1020	2919	2869	1632	27.6667	64	1068	2473.33	-1.21155	-1.20992	-0.00162197	7.36635	0.0353528	0.850858	0.951555	0	uncharacterized protein [Source:EMBL;Acc:AED93353.1]	0
Cg13389	AT5G24740	203	205	251	498	420	297	143	195	178	350	354	228	219.667	405	172	310.667	-0.852959	-0.882606	0.0296471	7.63139	0.0809435	0.776023	0.926388	0	uncharacterized protein [Source:EMBL;Acc:AED93353.1]	0
Cg13387	AT5G24690	32	54	46	49	54	32	1408	1653	1688	1099	1603	845	44	45	1583	1182.33	0.421024	-0.0324215	0.453446	7.1864	3.2002	0.0736295	0.27225	0	uncharacterized protein [Source:EMBL;Acc:AED93350.1]	0
Cg13383	AT5G24650	39	47	32	57	66	28	1369	1630	1480	1240	1593	927	39.3333	50.3333	1493	1253.33	0.252444	-0.355762	0.608206	7.16698	5.82143	0.015832	0.092302	0	Mitochondrial import inner membrane translocase subunit Tim17/Tim22/Tim23 family protein [Source:EMBL;Acc:AED93344.1]	Mitochondrial inner membrane translocase complex, subunit Tim17/22
Cg13380	AT5G24610	225	194	205	567	524	347	202	205	204	655	654	409	208	479.333	203.667	572.667	-1.49149	-1.20445	-0.28704	7.81583	1.50588	0.219769	0.532559	0	uncharacterized protein [Source:EMBL;Acc:AED93334.1]	0
Cg18846	AT5G24530	267	141	198	90	44	15	1454	755	905	266	130	79	202	49.6667	1038	158.333	2.71277	2.02401	0.688764	7.09506	1.13464	0.286787	0.608945	DMR6	downy mildew resistance 6 protein / oxidoreductase [Source:EMBL;Acc:AED93322.1]	Oxoglutarate/iron-dependent oxygenase
Cg18581	AT5G24520	164	201	169	436	356	215	2242	2259	2253	4615	5396	3624	178	335.667	2251.33	4545	-1.0135	-0.915152	-0.0983486	8.68959	0.159533	0.689586	0.890506	TTG1	protein TRANSPARENT TESTA GLABRA 1 [Source:EMBL;Acc:AED93321.1]	WD40 repeat, subgroup
Cg18844	AT5G24510	55	40	65	144	152	102	840	832	816	3274	3472	2367	53.3333	132.667	829.333	3037.67	-1.87294	-1.3147	-0.558243	7.64829	4.69125	0.0303165	0.148898	0	large subunit ribosomal protein LP1 [Source:EMBL;Acc:AED93318.1]	Ribosomal protein 60S
Cg10688	AT5G24470	89	91	93	154	147	78	400	497	583	687	966	521	91	126.333	493.333	724.667	-0.554755	-0.473297	-0.0814579	6.80247	0.0576236	0.810292	0.941819	APRR5	two-component response regulator-like APRR5 [Source:EMBL;Acc:AED93314.1]	Signal transduction response regulator, receiver domain
Cg21859	AT5G24450	43	39	19	105	116	82	45	54	36	171	176	109	33.6667	101	45	152	-1.75607	-1.58496	-0.171112	5.37143	0.173313	0.677184	0.886006	0	Transcription factor IIIC, subunit 5 [Source:EMBL;Acc:AED93312.1]	Transcription factor IIIC, subunit 5
Cg29599	AT5G24340	134	210	176	163	235	136	423	636	587	622	714	464	173.333	178	548.667	600	-0.129033	-0.0383281	-0.0907045	7.23865	0.0546992	0.815079	0.943823	0	3'-5' exonuclease domain-containing protein [Source:EMBL;Acc:AED93295.1]	3'-5' exonuclease
Cg25159	AT5G24310	24	27	22	76	85	60	77	91	87	262	238	167	24.3333	73.6667	85	222.333	-1.38719	-1.59808	0.210888	5.22455	0.921194	0.337162	0.658907	ABIL3	protein ABIL3 [Source:EMBL;Acc:AED93284.1]	0
Cg25157	AT5G24300	56	79	86	5	7	5	412	445	555	7	36	11	73.6667	5.66667	470.667	18	4.70864	3.70044	1.0082	5.60106	3.70923	0.0541123	0.220565	SSI1	soluble starch synthase [Source:EMBL;Acc:AED93283.1]	Starch synthase, catalytic domain
Cg29839	AT5G24170	82	87	90	167	141	99	53	40	62	118	71	54	86.3333	135.667	51.6667	81	-0.648688	-0.652077	0.0033886	6.01239	0.0251426	0.874012	0.960818	0	Got1/Sft2-like vescicle transport protein family [Source:EMBL;Acc:AED93267.1]	0
Cg10375	AT5G24120	62	76	134	46	36	21	2120	2493	3699	580	526	392	90.6667	34.3333	2770.67	499.333	2.47216	1.40096	1.0712	7.5759	7.29133	0.00692883	0.0491351	SIGE	RNA polymerase sigma factor [Source:EMBL;Acc:AED93259.1]	RNA polymerase sigma-70 region 2
Cg26171	AT5G24020	132	216	155	105	147	91	596	851	793	589	824	489	167.667	114.333	746.667	634	0.235981	0.55235	-0.316368	7.16667	1.00282	0.316628	0.642429	MIND	septum site-determining protein (MIND) [Source:EMBL;Acc:AED93246.1]	Cobyrinic acid a,c-diamide synthase
Cg10327	AT5G23890	260	331	277	125	165	94	3790	4889	4767	1983	2606	1484	289.333	128	4482	2024.33	1.1467	1.17659	-0.029893	8.6932	0.00086263	0.976569	0.995673	0	uncharacterized protein [Source:EMBL;Acc:AED93229.1]	0
Cg17454	AT5G23860	19	24	17	46	65	33	1998	2180	2113	8735	10141	5757	20	48	2097	8211	-1.96923	-1.26303	-0.706197	8.63764	5.06133	0.0244655	0.125593	TUB8	tubulin beta-8 chain [Source:EMBL;Acc:AED93224.1]	Tubulin/FtsZ, GTPase domain
Cg10323	AT5G23860	36	59	41	50	61	36	5074	6996	5294	8620	10319	5918	45.3333	49	5788	8285.67	-0.517553	-0.11221	-0.405343	9.17622	1.73496	0.187779	0.486178	TUB8	tubulin beta-8 chain [Source:EMBL;Acc:AED93224.1]	Tubulin/FtsZ, GTPase domain
Cg24743	AT5G23740	82	112	123	160	164	105	5068	5352	4953	11154	12560	8335	105.667	143	5124.33	10683	-1.05988	-0.436495	-0.623386	9.40785	6.86876	0.00877153	0.0585874	RPS11-BETA	40S ribosomal protein S11-3 [Source:EMBL;Acc:AED93206.1]	Ribosomal protein S17
Cg08992	AT5G23580	33	46	32	87	70	55	554	933	723	1112	1506	902	37	70.6667	736.667	1173.33	-0.671529	-0.933505	0.261976	6.77373	0.939405	0.332431	0.654701	CDPK9	calmodulin-like domain protein kinase 9 [Source:EMBL;Acc:AED93186.1]	Serine/threonine-protein kinase-like domain
Cg07820	AT5G23550	16	22	18	41	66	32	48	75	76	126	165	81	18.6667	46.3333	66.3333	124	-0.902534	-1.31159	0.409052	4.55737	1.79701	0.180074	0.47816	0	Got1/Sft2-like vescicle transport protein [Source:EMBL;Acc:AED93183.1]	0
Cg23534	AT5G23540	18	41	37	41	40	30	493	549	544	1380	1681	972	32	37	528.667	1344.33	-1.34646	-0.209453	-1.13701	6.58117	16.0543	6.15523e-05	0.0010792	0	26S proteasome non-ATPase regulatory subunit 14 [Source:EMBL;Acc:AED93182.1]	Mov34/MPN/PAD-1
Cg23535	AT5G23540	34	36	28	83	96	49	213	210	202	614	732	412	32.6667	76	208.333	586	-1.49201	-1.21818	-0.273827	5.94038	0.980742	0.322016	0.647425	0	26S proteasome non-ATPase regulatory subunit 14 [Source:EMBL;Acc:AED93182.1]	Mov34/MPN/PAD-1
Cg12059	AT5G23535	21	23	26	41	49	25	179	156	170	390	465	256	23.3333	38.3333	168.333	370.333	-1.1375	-0.716207	-0.421296	5.30617	1.79027	0.180894	0.479534	0	50S ribosomal protein L24-like protein [Source:EMBL;Acc:AED93180.1]	KOW
Cg07817	AT5G23490	46	57	45	75	61	44	230	226	263	433	440	268	49.3333	60	239.667	380.333	-0.666235	-0.2824	-0.383835	5.81798	2.15934	0.141705	0.411818	0	uncharacterized protein [Source:EMBL;Acc:AED93175.1]	0
Cg07815	AT5G23450	66	80	91	66	63	52	793	910	970	951	990	600	79	60.3333	891	847	0.0730635	0.388897	-0.315834	6.85966	1.40767	0.235443	0.550798	ATLCBK1	Sphingoid long-chain bases kinase 1 [Source:EMBL;Acc:AED93171.1]	Diacylglycerol kinase, catalytic domain
Cg09941	AT5G23450	32	41	30	126	141	79	42	42	36	137	112	61	34.3333	115.333	40	103.333	-1.36923	-1.74813	0.378894	5.40081	2.18169	0.139661	0.408132	ATLCBK1	Sphingoid long-chain bases kinase 1 [Source:EMBL;Acc:AED93171.1]	Diacylglycerol kinase, catalytic domain
Cg08969	AT5G23250	15	23	18	50	44	30	333	398	332	971	1033	713	18.6667	41.3333	354.333	905.667	-1.35387	-1.14684	-0.207032	6.11015	0.419511	0.517181	0.806437	0	Succinyl-CoA ligase [GDP-forming] subunit alpha-2 [Source:EMBL;Acc:AED93142.1]	Succinyl-CoA ligase, alpha subunit
Cg10067	AT5G23250	59	59	75	57	40	37	81	127	127	74	94	34	64.3333	44.6667	111.667	67.3333	0.729806	0.526368	0.203438	5.18889	0.724904	0.39454	0.713794	0	Succinyl-CoA ligase [GDP-forming] subunit alpha-2 [Source:EMBL;Acc:AED93142.1]	Succinyl-CoA ligase, alpha subunit
Cg09738	AT5G23240	29	37	33	52	48	27	549	820	615	668	571	366	33	42.3333	661.333	535	0.305839	-0.359328	0.665167	6.21905	5.89249	0.0152056	0.0896372	0	DNAJ heat shock N-terminal domain-containing protein [Source:EMBL;Acc:AED93140.1]	Heat shock protein DnaJ, N-terminal
Cg08963	AT5G23120	34	55	47	19	27	12	2548	3484	3856	533	749	371	45.3333	19.3333	3296	551	2.58059	1.22948	1.35111	7.6277	16.0082	6.30695e-05	0.00109773	HCF136	photosystem II stability/assembly factor HCF136 [Source:EMBL;Acc:AED93124.1]	Photosystem II HCF136, stability/assembly factor
Cg09719	AT5G23080	182	197	207	462	455	333	226	262	255	561	630	430	195.333	416.667	247.667	540.333	-1.12545	-1.09296	-0.0324944	7.68835	0.000524872	0.981722	0.995673	TGH	G patch domain-containing protein 1 [Source:EMBL;Acc:AED93116.1]	Domain of unknown function DUF1604
Cg09718	AT5G23060	27	34	58	20	32	21	5926	6950	8750	1049	1623	1131	39.6667	24.3333	7208.67	1267.67	2.50756	0.704993	1.80256	8.65796	19.3357	1.09639e-05	0.000251379	CaS	calcium sensing receptor [Source:EMBL;Acc:AED93114.1]	Rhodanese-like
Cg09717	AT5G23050	157	229	192	190	205	122	1280	1704	1570	1676	1768	1103	192.667	172.333	1518	1515.67	0.00221929	0.160905	-0.158686	7.87899	0.402326	0.52589	0.81106	AAE17	acyl-activating enzyme 17 [Source:EMBL;Acc:AED93113.1]	AMP-dependent synthetase/ligase
Cg18763	AT5G22920	19	29	17	50	43	37	44	52	53	165	177	96	21.6667	43.3333	49.6667	146	-1.55562	-1	-0.555619	4.57416	2.94864	0.0859496	0.299193	0	ring finger and CHY zinc finger domain-containing protein 1 [Source:EMBL;Acc:AED93097.1]	Zinc finger, CHY-type
Cg28326	AT5G22800	71	82	117	36	43	24	1471	1675	1843	479	614	389	90	34.3333	1663	494	1.75121	1.39032	0.36089	7.1084	1.83917	0.175048	0.470048	EMB86	alanyl-tRNA synthetase [Source:EMBL;Acc:AED93081.1]	Alanyl-tRNA synthetase, class IIc, N-terminal
Cg21393	AT5G22750	26	23	6	97	95	65	167	178	113	781	918	481	18.3333	85.6667	152.667	726.667	-2.25091	-2.22426	-0.0266438	5.95484	0.00629685	0.936752	0.986009	RAD5	DNA/RNA helicase protein RAD5 [Source:EMBL;Acc:AED93070.1]	HIP116, Rad5p N-terminal
Cg19373	AT5G22740	33	35	30	109	95	42	1058	957	837	2451	3022	1728	32.6667	82	950.667	2400.33	-1.33622	-1.3278	-0.00841862	7.34961	0.00092433	0.975746	0.995673	ATCSLA02	glucomannan 4-beta-mannosyltransferase 2 [Source:EMBL;Acc:AED93069.1]	Glycosyl transferase, family 2
Cg19371	AT5G22640	50	75	70	51	67	32	4935	7094	6329	4670	6045	3570	65	50	6119.33	4761.67	0.361908	0.378512	-0.0166038	8.91795	0.000190277	0.988994	0.997019	emb1211	MORN (Membrane Occupation and Recognition Nexus) repeat-containing protein [Source:EMBL;Acc:AED93057.1]	MORN motif
Cg26456	AT5G22620	71	148	115	82	104	72	432	649	704	275	309	214	111.333	86	595	266	1.16146	0.372477	0.788986	6.59308	6.84702	0.00887892	0.0590566	0	phosphoglycerate/bisphosphoglycerate mutase family protein [Source:EMBL;Acc:AED93053.1]	Histidine phosphatase superfamily, clade-1
Cg24450	AT5G22500	38	34	26	64	44	17	166	203	140	274	214	121	32.6667	41.6667	169.667	203	-0.258777	-0.351074	0.0922979	5.15897	0.0737761	0.785916	0.929587	FAR1	fatty acyl-CoA reductase 1 [Source:EMBL;Acc:AED93034.1]	Male sterility, NAD-binding
Cg19058	AT5G22480	17	30	22	45	47	31	213	253	226	554	558	305	23	41	230.667	472.333	-1.034	-0.83399	-0.200006	5.56342	0.3133	0.575662	0.835018	0	ZPR1 zinc-finger domain protein [Source:EMBL;Acc:AED93032.1]	Zinc finger, ZPR1-type
Cg04318	AT5G22460	45	78	64	41	25	38	715	960	944	648	583	467	62.3333	34.6667	873	566	0.62518	0.846455	-0.221275	6.55509	0.256848	0.612294	0.856453	0	esterase/lipase/thioesterase family protein [Source:EMBL;Acc:AED93030.1]	Alpha/beta hydrolase fold-1
Cg19363	AT5G22460	82	55	58	63	47	19	753	520	618	671	326	173	65	43	630.333	390	0.692641	0.596103	0.0965378	6.27444	0.0710827	0.789767	0.931355	0	esterase/lipase/thioesterase family protein [Source:EMBL;Acc:AED93030.1]	Alpha/beta hydrolase fold-1
Cg23324	AT5G22370	26	42	44	93	111	58	270	245	278	610	588	442	37.3333	87.3333	264.333	546.667	-1.0483	-1.22607	0.177765	6.07301	0.578561	0.446877	0.757462	EMB1705	putative purine nucleotide binding protein [Source:EMBL;Acc:AED93019.1]	Uncharacterised protein family, ATP binding
Cg04335	AT5G22340	266	283	286	185	267	140	619	738	706	243	368	226	278.333	197.333	687.667	279	1.30144	0.496179	0.805265	7.55088	11.2629	0.000790703	0.00904284	0	uncharacterized protein [Source:EMBL;Acc:AED93013.1]	0
Cg14162	AT5G22320	43	49	46	46	54	30	1058	1436	1409	1838	1837	1193	46	43.3333	1301	1622.67	-0.318746	0.0861566	-0.404902	7.20914	2.22515	0.13578	0.400702	0	leucine-rich repeat-containing protein [Source:EMBL;Acc:AED93010.1]	Leucine-rich repeat
Cg14164	AT5G22300	41	51	62	21	23	10	1163	2070	1556	1161	1308	714	51.3333	18	1596.33	1061	0.589337	1.5119	-0.922562	7.09729	7.05754	0.00789323	0.0544173	NIT4	bifunctional nitrilase/nitrile hydratase NIT4 [Source:EMBL;Acc:AED93008.1]	Nitrilase/cyanide hydratase and apolipoprotein N-acyltransferase
Cg25840	AT5G22080	24	22	22	47	44	24	133	142	113	334	335	216	22.6667	38.3333	129.333	295	-1.18962	-0.758027	-0.431594	5.09762	2.17175	0.140566	0.409506	0	DnaJ homolog subfamily C member 8 [Source:EMBL;Acc:AED92979.1]	Heat shock protein DnaJ, N-terminal
Cg20116	AT5G22070	35	39	32	73	84	61	352	347	345	668	744	476	35.3333	72.6667	348	629.333	-0.854737	-1.04026	0.185527	6.14811	0.948552	0.330088	0.653445	0	Core-2/I-branching beta-1,6-N-acetylglucosaminyltransferase family protein [Source:EMBL;Acc:AED92978.1]	0
Cg21616	AT5G22050	74	61	76	60	56	30	186	220	271	94	109	78	70.3333	48.6667	225.667	93.6667	1.26859	0.531275	0.737311	5.56583	7.20053	0.00728819	0.051064	0	protein kinase family protein [Source:EMBL;Acc:AED92975.1]	Serine-threonine/tyrosine-protein kinase
Cg20250	AT5G22010	36	31	34	70	67	29	373	417	377	1313	1361	792	33.6667	55.3333	389	1155.33	-1.57047	-0.716828	-0.853639	6.43675	11.0656	0.000879453	0.00984537	AtRFC1	replication factor C1 [Source:EMBL;Acc:AED92968.1]	DNA replication factor C, large subunit
Cg20112	AT5G21990	60	83	57	83	71	45	532	593	519	645	605	400	66.6667	66.3333	548	550	-0.00525573	0.00723157	-0.0124873	6.42057	0.00839905	0.926979	0.983266	TPR7	tetratricopeptide repeat domain-containing protein [Source:EMBL;Acc:AED92964.1]	Tetratricopeptide TPR-1
Cg27969	AT5G21930	44	41	58	22	26	21	2234	3081	3569	897	1266	768	47.6667	23	2961.33	977	1.59982	1.05135	0.54847	7.63803	2.79073	0.0948112	0.319838	PAA2	P-type ATPase [Source:EMBL;Acc:AED92958.1]	Heavy metal transport/detoxification protein
Cg15603	AT5G21482	60	15	86	53	52	36	704	282	766	579	626	410	53.6667	47	584	538.333	0.117469	0.191366	-0.0738969	6.31017	0.00169506	0.96716	0.993894	ATCKX5	cytokinin dehydrogenase 7 [Source:EMBL;Acc:AED92951.1]	FAD linked oxidase, N-terminal
Cg14830	AT5G21430	112	138	158	12	17	11	3570	5440	6138	205	394	157	136	13.3333	5049.33	252	4.3246	3.3505	0.9741	8.21507	6.18286	0.0128994	0.0790709	0	chaperone DnaJ-domain containing protein [Source:EMBL;Acc:AED92950.1]	Heat shock protein DnaJ, N-terminal
Cg24855	AT5G21326	33	31	25	51	54	55	77	89	100	174	180	102	29.6667	53.3333	88.6667	152	-0.777608	-0.846195	0.0685871	4.9679	0.224705	0.635478	0.867371	0	CBL-interacting serine/threonine-protein kinase 26 [Source:EMBL;Acc:AED92948.1]	Serine/threonine-protein kinase-like domain
Cg22089	AT5G21170	14	23	52	78	47	22	218	219	323	542	556	352	29.6667	49	253.333	483.333	-0.931982	-0.723939	-0.208043	5.714	0.178489	0.672675	0.885549	AKINBETA1	SNF1-related protein kinase regulatory subunit beta-1 [Source:EMBL;Acc:AED92944.1]	5-AMP-activated protein kinase, beta subunit, interaction domain
Cg24857	AT5G21170	25	42	48	34	42	26	351	468	543	343	482	275	38.3333	34	454	366.667	0.308223	0.173065	0.135158	5.85056	0.298941	0.584547	0.840457	AKINBETA1	SNF1-related protein kinase regulatory subunit beta-1 [Source:EMBL;Acc:AED92944.1]	5-AMP-activated protein kinase, beta subunit, interaction domain
Cg29721	AT5G21105	112	103	43	41	26	8	4404	7045	3558	2651	2555	1025	86	25	5002.33	2077	1.2681	1.78241	-0.514309	8.40762	0.849337	0.35674	0.679444	0	L-ascorbate oxidase [Source:EMBL;Acc:AED92933.1]	Multicopper oxidase, type 3
Cg24131	AT5G21090	22	31	38	33	38	23	333	407	366	646	708	413	30.3333	31.3333	368.667	589	-0.675951	-0.0467942	-0.629156	5.87668	5.45994	0.0194573	0.108131	0	leucine-rich repeat-containing protein [Source:EMBL;Acc:AED92930.1]	Leucine-rich repeat-containing N-terminal, type 2
Cg10404	AT5G21060	13	19	18	46	43	40	38	41	44	64	64	56	16.6667	43	41	61.3333	-0.581047	-1.36737	0.786324	4.15673	5.70247	0.016941	0.0973394	0	glyceraldehyde-3-phosphate dehydrogenase-like protein [Source:EMBL;Acc:AED92927.1]	Homoserine dehydrogenase, catalytic
Cg07511	AT5G20920	135	131	115	89	86	53	339	358	349	703	604	451	127	76	348.667	586	-0.749052	0.740757	-1.48981	6.62716	43.2163	4.90114e-11	3.96162e-09	EIF2 BETA	translation initiation factor eIF-2 beta subunit [Source:EMBL;Acc:AED92906.1]	Translation initiation factor IF2/IF5
Cg03328	AT5G20920	127	109	93	103	104	64	65	59	63	49	55	36	109.667	90.3333	62.3333	46.6667	0.417611	0.279795	0.137817	5.892	0.371622	0.542121	0.814805	EIF2 BETA	translation initiation factor eIF-2 beta subunit [Source:EMBL;Acc:AED92906.1]	Translation initiation factor IF2/IF5
Cg17313	AT5G20635	15	9	6	463	490	303	11	8	13	582	652	388	10	418.667	10.6667	540.667	-5.66356	-5.38773	-0.275828	7.01705	0.337664	0.561181	0.825246	0	uncharacterized protein [Source:EMBL;Acc:AED92869.1]	0
Cg24002	AT5G20570	43	53	47	52	62	26	136	166	120	262	255	151	47.6667	46.6667	140.667	222.667	-0.662605	0.0305883	-0.693193	5.33774	7.08663	0.00776614	0.0538324	ROC1	RING-box protein 1 [Source:EMBL;Acc:AED92861.1]	Zinc finger, C3HC4 RING-type
Cg17314	AT5G20540	14	14	15	116	122	86	37	22	26	214	260	149	14.3333	108	28.3333	207.667	-2.8737	-2.91359	0.0398878	5.27535	0.0774217	0.780822	0.928553	ATBRXL4	protein Brevis radix-like 4 [Source:EMBL;Acc:AED92856.1]	Brevis radix-like domain
Cg12531	AT5G20380	610	498	522	548	541	340	933	913	1029	392	438	238	543.333	476.333	958.333	356	1.42865	0.189866	1.23878	8.5412	33.2942	7.9217e-09	4.34237e-07	PHT4;5	putative anion transporter 6 [Source:EMBL;Acc:AED92837.1]	Major facilitator superfamily MFS-1
Cg22996	AT5G20350	37	38	24	52	56	26	357	454	322	772	754	490	33	44.6667	377.667	672	-0.831348	-0.436733	-0.394615	6.04733	1.8701	0.171464	0.46303	TIP1	S-acyltransferase TIP1 [Source:EMBL;Acc:AED92834.1]	Ankyrin repeat
Cg09380	AT5G20290	46	57	65	130	105	71	2176	2286	2122	7254	8004	5146	56	102	2194.67	6801.33	-1.63182	-0.86507	-0.766745	8.58598	9.71195	0.00183074	0.0178179	0	40S ribosomal protein S8-1 [Source:EMBL;Acc:AED92825.1]	Ribosomal protein S8e/ribosomal biogenesis NSA2
Cg18138	AT5G20290	18	22	29	43	52	39	2956	3218	3379	7907	9502	5958	23	44.6667	3184.33	7789	-1.29045	-0.957565	-0.332882	8.77316	0.951384	0.329367	0.652848	0	40S ribosomal protein S8-1 [Source:EMBL;Acc:AED92825.1]	Ribosomal protein S8e/ribosomal biogenesis NSA2
Cg28440	AT5G20290	38	29	38	96	100	55	3126	3412	3395	9319	10764	6893	35	83.6667	3311	8992	-1.44138	-1.2573	-0.184077	8.95935	0.426973	0.513478	0.804921	0	40S ribosomal protein S8-1 [Source:EMBL;Acc:AED92825.1]	Ribosomal protein S8e/ribosomal biogenesis NSA2
Cg19828	AT5G20280	49	46	73	15	14	9	3651	4712	4677	1244	1405	808	56	12.6667	4346.67	1152.33	1.91535	2.14439	-0.229039	8.07126	0.329971	0.565676	0.828026	ATSPS1F	sucrose phosphate synthase 1F [Source:EMBL;Acc:AED92824.1]	Glycosyl transferase, group 1
Cg01410	AT5G20220	38	38	42	36	32	19	134	175	209	131	137	80	39.3333	29	172.667	116	0.573865	0.4397	0.134165	4.97144	0.331167	0.564973	0.828013	0	CCHC-type zinc knuckle protein [Source:EMBL;Acc:AED92815.1]	Zinc finger, CCHC-type
Cg23926	AT5G20170	50	70	51	100	108	45	377	599	400	869	1119	643	57	84.3333	458.667	877	-0.935131	-0.565141	-0.36999	6.55336	1.66782	0.196551	0.498858	0	RNA polymerase II transcription mediator [Source:EMBL;Acc:AED92808.1]	0
Cg24862	AT5G20170	34	40	32	54	54	26	357	419	400	654	691	399	35.3333	44.6667	392	581.333	-0.568512	-0.338169	-0.230343	5.99994	0.69612	0.404091	0.720953	0	RNA polymerase II transcription mediator [Source:EMBL;Acc:AED92808.1]	0
Cg23040	AT5G20140	45	39	35	17	17	12	507	766	780	123	150	90	39.6667	15.3333	684.333	121	2.49969	1.37126	1.12844	5.81484	10.8938	0.000964892	0.0106195	0	SOUL heme-binding protein [Source:EMBL;Acc:AED92800.1]	Protein of unknown function DUF2358
Cg24863	AT5G20070	45	63	73	61	79	39	693	781	836	845	1114	640	60.3333	59.6667	770	866.333	-0.170064	0.0160301	-0.186094	6.707	0.374367	0.540633	0.814805	ATNUDT19	nudix hydrolase 19 [Source:EMBL;Acc:AED92790.1]	Zinc ribbon, NADH pyrophosphatase
Cg09393	AT5G19980	25	16	28	36	36	31	416	477	464	688	747	484	23	34.3333	452.333	639.667	-0.499934	-0.577976	0.0780421	5.99784	0.179868	0.671486	0.885549	GONST4	golgi nucleotide sugar transporter 4 [Source:EMBL;Acc:AED92776.1]	UAA transporter
Cg25525	AT5G19950	37	37	48	85	58	41	156	190	182	390	353	232	40.6667	61.3333	176	325	-0.884864	-0.592825	-0.29204	5.59657	1.08132	0.298403	0.621434	0	uncharacterized protein [Source:EMBL;Acc:AED92772.1]	Domain of unknown function DUF1767
Cg25523	AT5G19940	36	61	83	10	18	8	6642	11300	12223	2021	2664	1751	60	12	10055	2145.33	2.22864	2.32193	-0.0932887	9.13936	0.0361385	0.84923	0.951555	0	putative plastid-lipid-associated protein 8 [Source:EMBL;Acc:AED92769.1]	Plastid lipid-associated protein/fibrillin conserved domain
Cg21828	AT5G19860	124	125	106	178	191	90	439	516	449	950	882	552	118.333	153	468	794.667	-0.763841	-0.370675	-0.393166	7.00582	3.13459	0.0766477	0.278031	0	uncharacterized protein [Source:EMBL;Acc:AED92758.1]	Protein of unknown function DUF538
Cg20287	AT5G19855	36	29	52	31	36	16	332	278	451	92	108	61	39	27.6667	353.667	87	2.0233	0.495325	1.52798	5.32975	17.1973	3.36914e-05	0.000642697	0	Chaperonin-like RbcX protein [Source:EMBL;Acc:AED92757.1]	0
Cg21827	AT5G19855	40	28	40	23	15	15	873	928	1370	134	149	77	36	17.6667	1057	120	3.13887	1.02697	2.1119	6.22202	31.1102	2.43782e-08	1.22378e-06	0	Chaperonin-like RbcX protein [Source:EMBL;Acc:AED92757.1]	0
Cg20286	AT5G19850	40	33	50	19	23	14	632	638	776	164	224	122	41	18.6667	682	170	2.00424	1.13516	0.869077	5.89206	7.87962	0.00499951	0.0384535	0	hydrolase, alpha/beta fold family protein [Source:EMBL;Acc:AED92756.1]	Alpha/beta hydrolase fold-1
Cg21826	AT5G19840	27	37	31	51	47	28	100	122	130	165	205	107	31.6667	42	117.333	159	-0.438414	-0.407424	-0.0309895	4.94516	0.00168895	0.967219	0.993894	0	transcription factor jumonji (jmjC) domain-containing protein [Source:EMBL;Acc:AED92755.1]	Transcription factor jumonji/aspartyl beta-hydroxylase
Cg21600	AT5G19770	1675	3062	1996	3677	5494	2947	641	1436	918	1577	2359	1269	2244.33	4039.33	998.333	1735	-0.797342	-0.84783	0.0504881	10.9488	0.0452477	0.831549	0.948722	TUA3	tubulin alpha-3/alpha-5 chain [Source:EMBL;Acc:AED92747.1]	Tubulin/FtsZ, GTPase domain
Cg29598	AT5G19760	36	57	105	15	19	11	6440	9053	10949	1381	1964	1115	66	15	8814	1486.67	2.56772	2.1375	0.430212	8.93338	1.04933	0.305662	0.630495	0	Mitochondrial substrate carrier family protein [Source:EMBL;Acc:AED92746.1]	Mitochondrial substrate/solute carrier
Cg28711	AT5G19630	26	27	33	38	37	29	172	301	248	322	420	259	28.6667	34.6667	240.333	333.667	-0.473371	-0.274175	-0.199196	5.41916	0.300731	0.583425	0.840296	0	esterase/lipase domain-containing protein [Source:EMBL;Acc:AED92732.1]	0
Cg26134	AT5G19620	25	34	18	50	35	31	636	767	561	751	1014	556	25.6667	38.6667	654.667	773.667	-0.240952	-0.591194	0.350243	6.32408	1.61071	0.204391	0.509719	EMB213	outer envelope protein [Source:EMBL;Acc:AED92731.1]	Bacterial surface antigen (D15)
Cg26829	AT5G19570	40	40	34	36	48	27	103	100	168	128	117	113	38	37	123.667	119.333	0.0514596	0.0384741	0.0129855	4.9239	0.000262175	0.987081	0.996695	0	uncharacterized protein [Source:EMBL;Acc:AED92726.1]	Uncharacterised protein family UPF0546
Cg25178	AT5G19540	60	67	62	19	24	14	1917	2489	2432	299	379	229	63	19	2279.33	302.333	2.9144	1.72935	1.18505	7.2091	16.3509	5.26308e-05	0.000947155	0	uncharacterized protein [Source:EMBL;Acc:AED92723.1]	0
Cg29893	AT5G19530	18	27	9	140	116	69	191	193	166	1510	1435	885	18	108.333	183.333	1276.67	-2.79984	-2.58941	-0.210432	6.47445	0.33055	0.565336	0.828026	ACL5	Thermospermine synthase ACAULIS5 [Source:EMBL;Acc:AED92722.1]	Spermine synthase
Cg06438	AT5G19510	21	32	27	47	46	37	332	386	379	749	895	548	26.6667	43.3333	365.667	730.667	-0.998684	-0.70044	-0.298245	6.04243	1.0157	0.313542	0.640624	0	Elongation factor 1-beta 2 [Source:EMBL;Acc:AED92719.1]	Translation elongation factor EF1B, beta/delta subunit, guanine nucleotide exchange
Cg27365	AT5G19490	15	16	16	48	40	24	91	93	73	309	288	164	15.6667	37.3333	85.6667	253.667	-1.56613	-1.25277	-0.313362	4.79942	0.698292	0.403358	0.720455	0	histone 2A domain-containing protein [Source:EMBL;Acc:AED92717.1]	Transcription factor CBF/NF-Y/archaeal histone
Cg23000	AT5G19460	46	44	45	59	62	37	57	82	55	76	67	39	45	52.6667	64.6667	60.6667	0.0921182	-0.226965	0.319083	4.87225	1.68225	0.194626	0.496671	atnudt20	nudix hydrolase 20 [Source:EMBL;Acc:AED92710.1]	NUDIX hydrolase domain
Cg03103	AT5G19450	75	91	78	196	218	140	67	82	83	192	183	128	81.3333	184.667	77.3333	167.667	-1.11643	-1.183	0.0665712	6.34231	0.207856	0.648453	0.876552	CDPK19	calcium-dependent protein kinase 19 [Source:EMBL;Acc:AED92709.1]	Serine/threonine-protein kinase-like domain
Cg16119	AT5G19440	22	26	14	65	41	28	931	1065	993	2282	2535	1543	20.6667	44.6667	996.333	2120	-1.08936	-1.11189	0.022529	7.16063	0.0313948	0.859362	0.955496	0	Rossmann-fold NAD(P)-binding domain-containing protein [Source:EMBL;Acc:AED92707.1]	NAD-dependent epimerase/dehydratase
Cg19957	AT5G19430	99	134	120	139	153	79	660	796	834	956	941	558	117.667	123.667	763.333	818.333	-0.100375	-0.071751	-0.0286244	7.09141	0.000848392	0.976763	0.995673	0	RING/U-box domain-containing protein [Source:EMBL;Acc:AED92706.1]	Zinc finger, C3HC4 RING-type
Cg29858	AT5G19420	30	42	31	59	94	40	928	1031	885	1579	1682	922	34.3333	64.3333	948	1394.33	-0.556617	-0.905957	0.34934	6.95613	2.1545	0.142153	0.412495	0	regulator of chromosome condensation-like protein with FYVE zinc finger domain [Source:EMBL;Acc:AED92703.1]	Regulator of chromosome condensation, RCC1
Cg26423	AT5G19390	81	115	95	207	231	154	951	1104	1221	2183	2235	1318	97	197.333	1092	1912	-0.80811	-1.02458	0.216468	7.66931	1.64664	0.199416	0.502386	0	Rho GTPase activation protein [Source:EMBL;Acc:AED92698.1]	Pleckstrin homology domain
Cg28485	AT5G19370	29	31	37	85	100	53	263	275	321	340	424	240	32.3333	79.3333	286.333	334.667	-0.225029	-1.2949	1.06988	5.82118	20.6016	5.65491e-06	0.000141195	0	rhodanese and PPIC-type PPIASE domain-containing protein [Source:EMBL;Acc:AED92692.1]	Peptidyl-prolyl cis-trans isomerase, PpiC-type
Cg16230	AT5G19330	31	36	38	60	64	38	223	241	208	631	627	403	35	54	224	553.667	-1.30552	-0.625604	-0.679914	5.82547	7.67702	0.00559285	0.042203	ARIA	ARM repeat protein interacting with ABF2 [Source:EMBL;Acc:AED92687.1]	Armadillo
Cg19228	AT5G19330	15	25	22	36	34	26	217	252	222	544	594	367	20.6667	32	230.333	501.667	-1.12301	-0.630766	-0.49224	5.52488	2.86582	0.0904795	0.310429	ARIA	ARM repeat protein interacting with ABF2 [Source:EMBL;Acc:AED92687.1]	Armadillo
Cg19226	AT5G19280	19	27	18	69	75	40	77	98	75	195	230	124	21.3333	61.3333	83.3333	183	-1.13488	-1.52356	0.388684	4.97325	2.55224	0.110138	0.352595	KAPP	protein phosphatase 2C 70 [Source:EMBL;Acc:AED92679.1]	Kinase associated protein phosphatase
Cg16236	AT5G19260	107	102	103	406	408	257	189	163	174	717	757	555	104	357	175.333	676.333	-1.94763	-1.77934	-0.168294	7.31449	0.443271	0.505548	0.800685	0	uncharacterized protein [Source:EMBL;Acc:AED92677.1]	0
Cg24314	AT5G19210	69	142	102	144	114	81	992	1240	1081	1585	1746	1086	104.333	113	1104.33	1472.33	-0.414929	-0.115123	-0.299806	7.40497	1.00073	0.317133	0.642757	0	DEAD-box ATP-dependent RNA helicase 58 [Source:EMBL;Acc:AED92671.1]	Helicase, C-terminal
Cg23513	AT5G19180	23	39	37	54	57	48	702	935	933	1449	1661	955	33	53	856.667	1355	-0.661487	-0.683526	0.0220393	6.85751	0.0874904	0.767392	0.92186	ECR1	ubiquitin-activating enzyme E1 C [Source:EMBL;Acc:AED92667.1]	UBA/THIF-type NAD/FAD binding fold
Cg23510	AT5G19140	400	445	553	217	164	130	10285	13547	19260	5487	4707	3577	466	170.333	14364	4590.33	1.64579	1.45197	0.193818	10.0099	0.46647	0.494616	0.791551	ATAILP1	aluminum induced protein with YGL and LRDR motifs [Source:EMBL;Acc:AED92659.1]	0
Cg22415	AT5G19050	28	33	44	75	111	57	244	239	252	513	522	325	35	81	245	453.333	-0.88779	-1.21057	0.322776	5.9132	2.16012	0.141633	0.411818	0	esterase/lipase domain-containing protein [Source:EMBL;Acc:AED92646.1]	Protein of unknown function DUF1749
Cg08514	AT5G18810	265	304	283	532	425	297	278	346	315	682	648	445	284	418	313	591.667	-0.918622	-0.557612	-0.36101	7.91378	2.78741	0.0950077	0.320206	SCL28	SC35-like splicing factor 28 [Source:EMBL;Acc:AED92615.1]	RNA recognition motif domain
Cg08516	AT5G18790	279	293	265	1159	1121	750	124	125	121	487	512	330	279	1010	123.333	443	-1.84474	-1.85602	0.0112743	8.58805	0.0597833	0.806839	0.939221	0	Ribosomal protein L33 family protein [Source:EMBL;Acc:AED92612.1]	Ribosomal protein L33
Cg00433	AT5G18700	23	16	7	367	502	280	148	105	37	2099	2847	1522	15.3333	383	96.6667	2156	-4.47919	-4.6426	0.163406	7.52663	0.130113	0.718314	0.904102	RUK	Protein kinase family protein with ARM repeat domain [Source:EMBL;Acc:AED92600.1]	Serine/threonine-protein kinase-like domain
Cg29828	AT5G18650	30	56	59	14	24	9	104	138	142	83	91	61	48.3333	15.6667	128	78.3333	0.708446	1.62532	-0.916875	4.71462	6.97176	0.00828059	0.056334	0	ring finger and CHY zinc finger domain-containing protein 1 [Source:EMBL;Acc:AED92594.1]	Zinc finger, CHY-type
Cg28607	AT5G18590	113	135	128	224	264	159	356	552	570	775	872	588	125.333	215.667	492.667	745	-0.596629	-0.783033	0.186404	7.20381	0.730649	0.392673	0.711226	0	kelch repeat-containing protein [Source:EMBL;Acc:AED92583.1]	Kelch repeat type 1
Cg28606	AT5G18580	18	28	13	52	64	29	238	280	232	927	954	628	19.6667	48.3333	250	836.333	-1.74215	-1.29727	-0.444884	5.97485	2.3021	0.129199	0.390462	FASS	protein tonneau 2 [Source:EMBL;Acc:AED92581.1]	EF-HAND 2
Cg10720	AT5G18460	17	15	10	48	53	27	309	281	238	699	954	519	14	42.6667	276	724	-1.39132	-1.60768	0.216361	5.83562	0.555757	0.455975	0.763869	0	uncharacterized protein [Source:EMBL;Acc:AED92566.1]	Domain of unknown function DUF239, plant
Cg10715	AT5G18410	18	14	15	50	38	28	1251	998	944	2194	2394	1318	15.6667	38.6667	1064.33	1968.67	-0.887269	-1.30339	0.416123	7.10884	1.84517	0.174346	0.468954	PIR	protein PIR [Source:EMBL;Acc:AED92558.1]	Cytoplasmic FMR1-interacting, subgroup
Cg10714	AT5G18400	38	57	47	51	54	33	342	415	410	806	765	479	47.3333	46	389	683.333	-0.812819	0.0412227	-0.854042	6.16325	12.167	0.000486428	0.00628666	0	Cytokine-induced anti-apoptosis inhibitor 1, Fe-S biogenesis [Source:EMBL;Acc:AED92550.1]	Anamorsin
Cg17361	AT5G18260	69	81	64	72	82	39	461	493	493	866	906	608	71.3333	64.3333	482.333	793.333	-0.717897	0.14901	-0.866907	6.52936	15.4965	8.26584e-05	0.00139293	0	protein binding / zinc ion binding protein [Source:EMBL;Acc:AED92529.1]	Zinc finger, C3HC4 RING-type
Cg17356	AT5G18230	15	24	23	47	39	27	603	621	546	1619	1626	970	20.6667	37.6667	590	1405	-1.25178	-0.865983	-0.385801	6.60614	1.36494	0.242684	0.559647	0	CCR4-NOT transcription complex subunit 3 [Source:EMBL;Acc:AED92522.1]	CCR4-NOT complex, subunit 3/ 5
Cg06251	AT5G18230	25	33	42	50	57	31	278	342	271	502	518	285	33.3333	46	297	435	-0.550552	-0.464668	-0.0858842	5.73603	0.0263995	0.870929	0.959539	0	CCR4-NOT transcription complex subunit 3 [Source:EMBL;Acc:AED92522.1]	CCR4-NOT complex, subunit 3/ 5
Cg17779	AT5G18110	19	24	17	37	37	18	200	197	177	771	605	352	20	30.6667	191.333	576	-1.58998	-0.616671	-0.973309	5.52179	7.33898	0.00674751	0.0483893	NCBP	translation initiation factor eIF-4E [Source:EMBL;Acc:AED92508.1]	Eukaryotic translation initiation factor 4E (eIF-4E)
Cg17258	AT5G17920	53	35	45	10	35	25	4423	6655	5717	2614	4385	2567	44.3333	23.3333	5598.33	3188.67	0.812044	0.925999	-0.113955	8.62336	0.0247256	0.875053	0.960818	ATCIMS	5-methyltetrahydropteroyltriglutamate--homocysteine methyltransferase [Source:EMBL;Acc:AED92487.1]	Cobalamin-independent methionine synthase
Cg17247	AT5G17770	16	18	18	31	39	29	228	205	175	441	468	319	17.3333	33	202.667	409.333	-1.01417	-0.928917	-0.0852504	5.34342	0.0190092	0.89034	0.967686	ATCBR	cytochrome-b5 reductase [Source:EMBL;Acc:AED92466.1]	Oxidoreductase, FAD-binding domain
Cg22601	AT5G17710	41	45	43	43	63	31	2823	3362	2963	1506	2417	1415	43	45.6667	3049.33	1779.33	0.777157	-0.0868048	0.863962	7.87646	8.36088	0.00383384	0.0320203	EMB1241	molecular chaperone GrpE [Source:EMBL;Acc:AED92459.1]	GrpE nucleotide exchange factor
Cg25086	AT5G17680	19	19	15	318	250	170	39	25	11	599	522	278	17.6667	246	25	466.333	-4.22136	-3.79956	-0.421805	6.40022	0.675668	0.411082	0.726093	0	putative TIR-NBS-LRR class disease resistance protein [Source:EMBL;Acc:AED92455.1]	Toll-Interleukin receptor
Cg16427	AT5G17670	46	38	67	17	19	17	806	955	1295	196	236	159	50.3333	17.6667	1018.67	197	2.37041	1.51048	0.85993	6.31902	5.56435	0.0183298	0.103572	0	hydrolase-like protein [Source:EMBL;Acc:AED92454.1]	PGAP1-like
Cg16428	AT5G17660	37	44	41	43	45	36	120	187	203	184	214	117	40.6667	41.3333	170	171.667	-0.0140752	-0.023459	0.00938379	5.20882	0.0432246	0.835303	0.948918	0	tRNA (guanine-N-7) methyltransferase [Source:EMBL;Acc:AED92453.1]	tRNA (guanine-N-7) methyltransferase
Cg28007	AT5G17610	126	302	256	191	211	126	127	480	379	88	144	68	228	176	328.667	100	1.71663	0.373458	1.34317	7.10925	6.9841	0.00822369	0.0560268	0	uncharacterized protein [Source:EMBL;Acc:AED92448.1]	0
Cg27189	AT5G17560	29	28	33	53	72	21	615	791	790	546	721	395	30	48.6667	732	554	0.401958	-0.697971	1.09993	6.30506	14.0517	0.000177855	0.00270125	0	BolA-like protein [Source:EMBL;Acc:AED92443.1]	BolA protein
Cg17644	AT5G17530	16	29	14	35	53	27	128	210	138	371	478	290	19.6667	38.3333	158.667	379.667	-1.25873	-0.962847	-0.295887	5.26628	0.621571	0.430464	0.742722	0	phosphoglucosamine mutase family protein [Source:EMBL;Acc:AED92439.1]	Alpha-D-phosphohexomutase, alpha/beta/alpha domain I
Cg27587	AT5G17440	50	75	54	124	131	91	161	123	126	388	399	230	59.6667	115.333	136.667	339	-1.31062	-0.950812	-0.359811	6.04781	1.30754	0.25284	0.571965	0	LUC7 related protein [Source:EMBL;Acc:AED92426.1]	LUC7-related
Cg00647	AT5G17420	48	74	47	74	97	52	294	303	276	475	621	294	56.3333	74.3333	291	463.333	-0.671031	-0.40002	-0.271011	6.0783	0.663337	0.415384	0.72937	IRX3	cellulose synthase A catalytic subunit 7 [UDP-forming] [Source:EMBL;Acc:AED92424.1]	Cellulose synthase
Cg26377	AT5G17410	24	33	20	41	44	19	190	189	185	391	397	257	25.6667	34.6667	188	348.333	-0.889736	-0.433653	-0.456083	5.30701	2.60474	0.106545	0.346125	0	Spc97 / Spc98 family of spindle pole body (SBP) component [Source:EMBL;Acc:AED92423.1]	Spc97/Spc98
Cg11675	AT5G17310	33	67	44	21	39	10	478	855	705	439	567	322	48	23.3333	679.333	442.667	0.617899	1.04064	-0.422743	6.16372	1.21384	0.270572	0.593269	UGP2	UTP--glucose-1-phosphate uridylyltransferase 1 [Source:EMBL;Acc:AED92411.1]	UTP--glucose-1-phosphate uridylyltransferase, subgroup
Cg11667	AT5G17240	15	27	29	62	56	39	126	154	145	300	309	226	23.6667	52.3333	141.667	278.333	-0.974313	-1.14487	0.17056	5.24141	0.554959	0.456298	0.764075	SDG40	protein SET DOMAIN GROUP 40 [Source:EMBL;Acc:AED92403.1]	SET domain
Cg11666	AT5G17230	234	195	357	70	43	35	4340	4815	6625	944	966	625	262	49.3333	5260	845	2.63804	2.40893	0.229107	8.57537	0.52404	0.469123	0.775151	PSY	phytoene synthase [Source:EMBL;Acc:AED92401.1]	Squalene/phytoene synthase
Cg21687	AT5G17170	31	32	51	29	27	14	1661	1958	3027	167	205	125	38	23.3333	2215.33	165.667	3.74117	0.703607	3.03756	7.06024	58.7989	1.74639e-14	2.77618e-12	ENH1	rubredoxin family protein [Source:EMBL;Acc:AED92392.1]	PDZ/DHR/GLGF
Cg11660	AT5G17165	32	41	47	83	57	38	544	952	782	1960	1934	1204	40	59.3333	759.333	1699.33	-1.16216	-0.568843	-0.593321	6.98291	3.53426	0.0601132	0.237711	0	uncharacterized protein [Source:EMBL;Acc:AED92390.1]	0
Cg15662	AT5G16810	73	77	86	66	62	29	392	578	587	154	195	122	78.6667	52.3333	519	157	1.72497	0.588022	1.13695	6.11334	18.1189	2.07536e-05	0.000430943	0	protein kinase family protein [Source:EMBL;Acc:AED92342.1]	Serine/threonine-protein kinase domain
Cg15655	AT5G16780	36	38	46	85	128	63	958	1162	1056	2511	2865	1704	40	92	1058.67	2360	-1.15654	-1.20163	0.0450954	7.42491	0.0923124	0.761258	0.920507	DOT2	U4/U6.U5 tri-snRNP-associated protein 1 [Source:EMBL;Acc:AED92337.1]	SART-1 protein
Cg20100	AT5G16715	17	41	24	42	58	29	320	368	226	494	706	367	27.3333	43	304.667	522.333	-0.777739	-0.653675	-0.124064	5.77273	0.0440686	0.833726	0.948918	EMB2247	valyl-tRNA synthetase [Source:EMBL;Acc:AED92329.1]	Aminoacyl-tRNA synthetase, class Ia
Cg15652	AT5G16650	92	130	123	61	53	31	54	74	66	25	21	14	115	48.3333	64.6667	20	1.69302	1.25054	0.442479	5.59335	2.46941	0.116082	0.366133	0	chaperone DnaJ-domain containing protein [Source:EMBL;Acc:AED92322.1]	Heat shock protein DnaJ, N-terminal
Cg03653	AT5G16620	242	288	278	361	397	218	808	822	643	607	710	454	269.333	325.333	757.667	590.333	0.360033	-0.272526	0.632559	7.86134	9.67098	0.00187201	0.0181456	PDE120	hydroxyproline-rich glycoprotein family protein [Source:EMBL;Acc:AED92318.1]	Heat shock chaperonin-binding
Cg20097	AT5G16620	35	43	52	97	112	85	659	801	664	629	834	502	43.3333	98	708	655	0.112254	-1.1773	1.28956	6.62334	28.792	8.05839e-08	3.52573e-06	PDE120	hydroxyproline-rich glycoprotein family protein [Source:EMBL;Acc:AED92318.1]	Heat shock chaperonin-binding
Cg01752	AT5G16400	48	85	70	16	20	7	402	906	750	110	192	79	67.6667	14.3333	686	127	2.43338	2.23907	0.194309	5.99536	0.250117	0.616992	0.858855	TRXF2	thioredoxin F2 [Source:EMBL;Acc:AED92288.1]	Thioredoxin domain
Cg01765	AT5G16260	72	86	58	155	142	95	76	63	100	199	207	118	72	130.667	79.6667	174.667	-1.13256	-0.859822	-0.272734	5.99987	0.68682	0.407248	0.724206	ELF9	HIV Tat-specific factor 1 [Source:EMBL;Acc:AED92266.1]	RNA recognition motif domain
Cg01770	AT5G16210	15	24	22	59	44	21	357	358	286	722	793	450	20.3333	41.3333	333.667	655	-0.973087	-1.02346	0.0503716	5.8749	0.07824	0.779697	0.928454	0	HEAT repeat-containing protein [Source:EMBL;Acc:AED92261.1]	HEAT
Cg01776	AT5G16150	16	22	23	92	83	51	984	1351	1326	3529	3731	2865	20.3333	75.3333	1220.33	3375	-1.46761	-1.88944	0.421829	7.68535	1.92287	0.165541	0.452934	GLT1	Plastidic glucose transporter 4 [Source:EMBL;Acc:AED92255.1]	General substrate transporter
Cg03685	AT5G16140	61	60	61	123	107	84	174	267	229	225	195	150	60.6667	104.667	223.333	190	0.233199	-0.786826	1.02003	5.97024	18.0222	2.18341e-05	0.000444986	0	chloroplastic group IIB intron splicing facilitator CRS2-B [Source:EMBL;Acc:AED92252.1]	Peptidyl-tRNA hydrolase
Cg01782	AT5G16120	38	39	48	25	31	16	348	331	409	272	230	140	41.6667	24	362.667	214	0.761033	0.795859	-0.0348259	5.51372	0.00151669	0.968934	0.99461	0	hydrolase, alpha/beta fold family protein [Source:EMBL;Acc:AED92248.1]	Alpha/beta hydrolase fold-1
Cg03691	AT5G16040	28	17	24	108	88	68	121	131	119	417	418	255	23	88	123.667	363.333	-1.55484	-1.93587	0.381033	5.59917	2.79058	0.09482	0.319838	0	regulator of chromosome condensation repeat-containing protein [Source:EMBL;Acc:AED92240.1]	Regulator of chromosome condensation, RCC1
Cg03692	AT5G16030	181	203	218	98	110	98	2337	3756	3836	935	1426	846	200.667	102	3309.67	1069	1.63042	0.976232	0.654192	8.18048	5.26219	0.0217936	0.116631	0	uncharacterized protein [Source:EMBL;Acc:AED92237.1]	0
Cg01792	AT5G16000	189	131	167	126	192	87	2545	2355	1988	2413	3355	1675	162.333	135	2296	2481	-0.111799	0.266	-0.377799	8.159	1.26083	0.261495	0.581384	NIK1	NSP-interacting kinase 1 [Source:EMBL;Acc:AED92233.1]	Leucine-rich repeat-containing N-terminal, type 2
Cg01806	AT5G15810	26	29	25	48	45	38	184	185	143	512	597	350	26.6667	43.6667	170.667	486.333	-1.51076	-0.711495	-0.799269	5.54479	7.27464	0.00699349	0.0494103	0	N2,N2-dimethylguanosine tRNA methyltransferase [Source:EMBL;Acc:AED92210.1]	N2,N2-dimethylguanosine tRNA methyltransferase
Cg03710	AT5G15760	27	36	28	67	75	56	143	188	128	389	404	269	30.3333	66	153	354	-1.21022	-1.12156	-0.0886557	5.5463	0.0380345	0.845374	0.951395	0	30S ribosomal protein 3-2 [Source:EMBL;Acc:AED92202.1]	Ribosomal protein PSRP-3/Ycf65
Cg01816	AT5G15740	25	19	19	53	59	33	268	242	228	655	792	504	21	48.3333	246	650.333	-1.40252	-1.20263	-0.199892	5.81817	0.351097	0.553493	0.820008	0	O-fucosyltransferase family protein [Source:EMBL;Acc:AED92200.1]	0
Cg03712	AT5G15720	67	86	103	184	156	86	74	87	90	178	173	88	85.3333	142	83.6667	146.333	-0.806534	-0.73471	-0.071824	6.12289	0.0146795	0.903565	0.973149	GLIP7	GDSL esterase/lipase 7 [Source:EMBL;Acc:AED92196.1]	Lipase, GDSL
Cg01821	AT5G15650	32	12	13	29	52	22	2752	2651	2041	5761	6871	4148	19	34.3333	2481.33	5593.33	-1.17259	-0.853611	-0.318982	8.35208	0.562329	0.453323	0.763113	RGP2	reversibly glycosylated polypeptide 2 [Source:EMBL;Acc:AED92188.1]	Alpha-1,4-glucan-protein synthase, UDP-forming
Cg01823	AT5G15630	83	62	49	147	154	91	106	110	100	137	154	119	64.6667	130.667	105.333	136.667	-0.375699	-1.0148	0.639098	5.94641	5.46328	0.0194201	0.108131	COBL4	COBRA-like protein 4 [Source:EMBL;Acc:AED92186.1]	COBRA-like
Cg01828	AT5G15580	21	21	32	32	47	24	1740	2048	1518	3208	3918	2170	24.6667	34.3333	1768.67	3098.67	-0.808985	-0.477047	-0.331938	7.71706	0.869001	0.351232	0.674082	LNG1	protein longifolia1 [Source:EMBL;Acc:AED92180.1]	0
Cg01839	AT5G15540	61	89	76	162	150	97	636	577	625	1388	1487	800	75.3333	136.333	612.667	1225	-0.999607	-0.855778	-0.143829	7.05711	0.130216	0.718209	0.904102	EMB2773	cohesin loading factor subunit SCC2 [Source:EMBL;Acc:AED92174.1]	Zinc finger, PHD-finger
Cg15844	AT5G15520	284	366	420	143	175	102	69	116	122	29	62	28	356.667	140	102.333	39.6667	1.36728	1.34915	0.0181275	7.32533	0.0319114	0.858222	0.954867	0	40S ribosomal protein S19-2 [Source:EMBL;Acc:AED92172.1]	Ribosomal protein S19e
Cg01850	AT5G15410	63	59	74	46	38	23	2013	2036	2117	1379	1438	945	65.3333	35.6667	2055.33	1254	0.712835	0.873243	-0.160408	7.45724	0.277903	0.598079	0.848029	DND1	cyclic nucleotide-gated ion channel 2 [Source:EMBL;Acc:AED92157.1]	Ion transport
Cg01852	AT5G15390	27	25	35	64	54	31	501	529	510	435	563	286	29	49.6667	513.333	428	0.262285	-0.776225	1.03851	5.99613	17.3721	3.07302e-05	0.000598173	0	tRNA/rRNA methyltransferase (SpoU) family protein [Source:EMBL;Acc:AED92155.1]	tRNA/rRNA methyltransferase, SpoU
Cg01861	AT5G15270	47	63	66	76	74	40	963	1186	1309	2163	2528	1522	58.6667	63.3333	1152.67	2071	-0.845352	-0.110424	-0.734928	7.36846	8.20216	0.00418406	0.0338199	0	RNA-binding KH domain-containing protein [Source:EMBL;Acc:AED92142.1]	K Homology, type 1, subgroup
Cg01865	AT5G15230	8	5	5	161	159	138	121	88	68	2456	2130	1568	6	152.667	92.3333	2051.33	-4.47357	-4.66928	0.195712	6.92244	0.325615	0.568252	0.828998	GASA4	gibberellin-regulated protein 4 [Source:EMBL;Acc:AED92133.1]	Gibberellin regulated protein
Cg01871	AT5G15170	21	14	22	40	34	32	121	164	138	297	309	199	19	35.3333	141	268.333	-0.928331	-0.89503	-0.0333007	5.01589	0.000136146	0.99069	0.997043	TDP1	tyrosyl-DNA phosphodiesterase 1 [Source:EMBL;Acc:AED92124.1]	Tyrosyl-DNA phosphodiesterase
Cg01879	AT5G15120	9	13	17	94	64	42	111	105	78	711	434	385	13	66.6667	98	510	-2.37964	-2.35845	-0.0211896	5.4953	0.000120977	0.991224	0.997043	0	uncharacterized protein [Source:EMBL;Acc:AED92119.1]	Protein of unknown function DUF1637
Cg03762	AT5G14880	110	213	158	92	101	73	1898	3406	2732	1401	1903	917	160.333	88.6667	2678.67	1407	0.928893	0.854611	0.0742821	7.98088	0.21381	0.643797	0.873077	0	Potassium transporter 8 [Source:EMBL;Acc:AED92085.1]	K+ potassium transporter
Cg01903	AT5G14880	23	31	16	113	104	62	184	209	181	646	602	397	23.3333	93	191.333	548.333	-1.51896	-1.99484	0.475873	5.91809	4.04643	0.0442648	0.191515	0	Potassium transporter 8 [Source:EMBL;Acc:AED92085.1]	K+ potassium transporter
Cg17598	AT5G14800	19	10	18	39	44	31	448	459	434	562	626	455	15.6667	38	447	547.667	-0.293023	-1.2783	0.985278	5.88804	10.8599	0.000982703	0.0107243	P5CR	Pyrroline-5-carboxylate reductase [Source:EMBL;Acc:AED92079.1]	Pyrroline-5-carboxylate reductase
Cg03767	AT5G14770	36775	39074	60099	1164	1579	771	265	262	348	575	535	351	45316	1171.33	291.667	487	-0.739601	5.2738	-6.0134	14.0207	303.948	4.54736e-68	2.16864e-64	0	pentatricopeptide repeat-containing protein [Source:EMBL;Acc:AED92075.1]	Pentatricopeptide repeat
Cg24613	AT5G14720	112	69	119	125	96	50	231	145	218	245	176	98	100	90.3333	198	173	0.194728	0.14667	0.0480587	6.10736	0.0436074	0.834586	0.948918	0	protein kinase family protein [Source:EMBL;Acc:AED92066.1]	Serine/threonine-protein kinase-like domain
Cg01919	AT5G14680	81	90	74	120	87	67	229	339	327	443	425	316	81.6667	91.3333	298.333	394.667	-0.403709	-0.161394	-0.242315	6.28634	0.808206	0.368651	0.690533	0	universal stress protein (USP) family protein [Source:EMBL;Acc:AED92062.1]	UspA
Cg25626	AT5G14670	17	26	31	56	43	33	409	546	534	1142	1055	689	24.6667	44	496.333	962	-0.954728	-0.834941	-0.119787	6.32303	0.0857242	0.769685	0.923261	ATARFA1B	ADP-ribosylation factor A1B [Source:EMBL;Acc:AED92061.1]	ARF/SAR superfamily
Cg01921	AT5G14650	37	38	38	100	54	39	118	97	136	218	170	107	37.6667	64.3333	117	165	-0.495957	-0.772278	0.276321	5.24855	0.767632	0.380951	0.70172	0	polygalacturonase [Source:EMBL;Acc:AED92058.1]	Glycoside hydrolase, family 28
Cg03771	AT5G14580	14	11	8	120	123	83	248	320	168	1462	1660	986	11	108.667	245.333	1369.33	-2.48066	-3.30433	0.823676	6.55074	5.43669	0.019718	0.109089	0	polyribonucleotide nucleotidyltransferase [Source:EMBL;Acc:AED92050.1]	Exoribonuclease, phosphorolytic domain 1
Cg01923	AT5G14550	2057	2866	2276	2257	2811	1699	730	840	740	1725	1714	1021	2399.67	2255.67	770	1486.67	-0.949151	0.0892801	-1.03843	10.5912	20.1711	7.0813e-06	0.000173345	0	Core-2/I-branching beta-1,6-N-acetylglucosaminyltransferase family protein [Source:EMBL;Acc:AED92047.1]	0
Cg03773	AT5G14520	22	20	18	53	73	45	492	530	546	1685	1944	1238	20	57	522.667	1622.33	-1.63411	-1.51096	-0.123145	6.7398	0.104719	0.746239	0.914366	0	pescadillo-related protein [Source:EMBL;Acc:AED92043.1]	Pescadillo, N-terminal
Cg03777	AT5G14440	171	254	258	413	434	309	351	464	482	786	847	510	227.667	385.333	432.333	714.333	-0.724453	-0.759184	0.0347305	7.80543	0.174609	0.676048	0.886006	0	Surfeit locus protein 2 (SURF2) [Source:EMBL;Acc:AED92034.1]	Surfeit locus 2
Cg03778	AT5G14420	349	319	257	275	392	222	411	386	333	468	626	313	308.333	296.333	376.667	469	-0.3163	0.0572699	-0.37357	7.75834	1.33598	0.247745	0.564421	RGLG2	E3 ubiquitin-protein ligase RGLG2 [Source:EMBL;Acc:AED92031.1]	Copine
Cg01927	AT5G14390	33	51	35	43	64	31	631	1038	755	871	946	605	39.6667	46	808	807.333	0.00119083	-0.213707	0.214898	6.5608	0.609434	0.435001	0.745962	0	alpha/beta-hydrolasefamily protein [Source:EMBL;Acc:AED92025.1]	Alpha/beta hydrolase fold-1
Cg03780	AT5G14370	55	130	104	169	149	110	489	974	906	1468	1628	1032	96.3333	142.667	789.667	1376	-0.801165	-0.566541	-0.234623	7.28342	0.293588	0.587931	0.842238	0	CCT motif family protein [Source:EMBL;Acc:AED92023.1]	CO/COL/TOC1, conserved site
Cg28416	AT5G14320	50	66	68	42	58	33	3695	4528	4853	1491	2329	1234	61.3333	44.3333	4358.67	1684.67	1.37142	0.46828	0.903144	8.21661	10.2261	0.0013847	0.0141708	0	30S ribosomal protein S13 [Source:EMBL;Acc:AED92017.1]	Ribosomal protein S13
Cg03458	AT5G14240	191	170	169	379	261	207	84	85	90	227	204	142	176.667	282.333	86.3333	191	-1.14558	-0.67637	-0.469213	7.14696	2.68597	0.101236	0.335273	0	thioredoxin family protein [Source:EMBL;Acc:AED92004.1]	Thioredoxin-like fold
Cg14955	AT5G14220	36	45	46	74	75	49	251	389	304	398	482	306	42.3333	66	314.667	395.333	-0.329245	-0.640672	0.311427	5.91511	1.80127	0.179559	0.477755	HEMG2	protoporphyrinogen oxidase [Source:EMBL;Acc:AED92001.1]	Amine oxidase
Cg01949	AT5G14140	14	23	11	53	44	31	94	118	117	234	344	199	16	42.6667	109.667	259	-1.23983	-1.41504	0.17521	4.94785	0.396395	0.528957	0.81198	0	nucleic acid binding / zinc ion binding protein [Source:EMBL;Acc:AED91992.1]	Zinc finger, C2H2-like
Cg03800	AT5G14100	34	32	37	37	50	25	155	200	238	133	168	77	34.3333	37.3333	197.667	126	0.649646	-0.120854	0.7705	5.07624	7.19701	0.0073025	0.051064	ATNAP14	ABC transporter I family member 11 [Source:EMBL;Acc:AED91987.1]	ABC transporter-like
Cg03804	AT5G14030	23	36	31	32	24	23	848	1101	916	2816	3340	1996	30	26.3333	955	2717.33	-1.50862	0.188072	-1.69669	7.32302	32.0029	1.53945e-08	7.98002e-07	0	translocon-associated protein subunit beta [Source:EMBL;Acc:AED91979.1]	Translocon-associated beta
Cg09836	AT5G14030	27	43	32	54	71	36	278	506	374	529	605	344	34	53.6667	386	492.667	-0.352011	-0.658492	0.306481	5.95338	1.22493	0.268395	0.590713	0	translocon-associated protein subunit beta [Source:EMBL;Acc:AED91979.1]	Translocon-associated beta
Cg03807	AT5G13980	46	97	83	41	46	20	1788	2479	2597	1841	2069	1239	75.3333	35.6667	2288	1716.33	0.414757	1.07871	-0.663955	7.67418	4.30603	0.0379776	0.173482	0	Glycosyl hydrolase family 38 protein [Source:EMBL;Acc:AED91970.1]	Glycoside hydrolase, family 38, core
Cg01959	AT5G13960	15	16	13	75	52	38	196	230	174	1360	1553	1006	14.6667	55	200	1306.33	-2.70745	-1.90689	-0.800561	6.28368	5.78523	0.0161614	0.0938777	SUVH4	histone-lysine N-methyltransferase, H3 lysine-9 specific SUVH4 [Source:EMBL;Acc:AED91966.1]	SRA-YDG
Cg03812	AT5G13940	72	98	55	268	351	165	155	165	78	498	556	356	75	261.333	132.667	470	-1.82485	-1.80093	-0.0239262	6.81846	0.000952415	0.97538	0.995673	0	aminopeptidase [Source:EMBL;Acc:AED91962.1]	Peptidase M17, leucyl aminopeptidase, C-terminal
Cg25872	AT5G13840	12	21	4	55	83	39	136	95	44	2578	2987	1769	12.3333	59	91.6667	2444.67	-4.7371	-2.25815	-2.47894	6.81306	17.6826	2.60997e-05	0.000514337	FZR3	protein FIZZY-related 3 [Source:EMBL;Acc:AED91949.1]	WD40 repeat, subgroup
Cg09422	AT5G13830	330	424	454	944	1130	657	894	1245	1334	2739	3140	2010	402.667	910.333	1157.67	2629.67	-1.18366	-1.17681	-0.00685117	9.03676	0.00653977	0.935546	0.985932	0	FtsJ-like methyltransferase family protein [Source:EMBL;Acc:AED91947.1]	Ribosomal RNA methyltransferase RrmJ/FtsJ
Cg26995	AT5G13800	36	34	27	30	28	26	783	618	579	757	721	412	32.3333	28	660	630	0.0671142	0.207595	-0.140481	6.22883	0.0347589	0.852102	0.952349	PPH	pheophytinase [Source:EMBL;Acc:AED91943.1]	Alpha/beta hydrolase fold-1
Cg20398	AT5G13750	52	39	36	27	19	12	166	113	126	93	64	38	42.3333	19.3333	135	65	1.05445	1.1307	-0.0762559	4.67081	0.00330246	0.954173	0.990252	ZIFL1	zinc induced facilitator-like 1 protein [Source:EMBL;Acc:AED91936.1]	Major facilitator superfamily MFS-1
Cg11321	AT5G13730	83	165	142	5	10	2	794	1461	1254	8	88	16	130	5.66667	1169.67	37.3333	4.96949	4.51987	0.449622	6.67143	0.40143	0.526352	0.811246	SIG4	sigma factor 4 [Source:EMBL;Acc:AED91933.1]	RNA polymerase sigma-70 region 2
Cg20403	AT5G13720	214	346	254	122	124	76	77	101	86	51	39	22	271.333	107.333	88	37.3333	1.23704	1.33797	-0.100929	6.91007	0.0311814	0.859836	0.955496	0	uncharacterized protein [Source:EMBL;Acc:AED91932.1]	Uncharacterised protein family UPF0114, plant
Cg15831	AT5G13710	54	105	59	55	55	22	450	649	474	614	708	433	72.6667	44	524.333	585	-0.157952	0.72379	-0.881743	6.35131	8.02614	0.0046107	0.0361652	SMT1	cycloartenol-c-24-methyltransferase [Source:EMBL;Acc:AED91931.1]	Methyltransferase type 11
Cg15833	AT5G13710	18	31	14	48	54	25	40	76	31	108	107	69	21	42.3333	49	94.6667	-0.950075	-1.0114	0.06133	4.37147	0.0274961	0.868299	0.958768	SMT1	cycloartenol-c-24-methyltransferase [Source:EMBL;Acc:AED91931.1]	Methyltransferase type 11
Cg21693	AT5G13700	36	37	41	10	40	21	162	309	220	148	221	122	38	23.6667	230.333	163.667	0.492963	0.683143	-0.19018	5.13835	0.122798	0.726019	0.906858	ATPAO1	Polyamine oxidase 1 [Source:EMBL;Acc:AED91929.1]	FAD dependent oxidoreductase
Cg19710	AT5G13650	53	56	73	32	33	20	5122	6299	7662	877	1345	720	60.6667	28.3333	6361	980.667	2.69742	1.0984	1.59902	8.49959	24.382	7.90018e-07	2.56299e-05	0	elongation factor family protein [Source:EMBL;Acc:AED91922.1]	Protein synthesis factor, GTP-binding
Cg19709	AT5G13640	26	26	29	21	33	15	776	884	782	944	961	596	27	23	814	833.667	-0.0344419	0.231326	-0.265767	6.4375	0.67292	0.412035	0.726163	ATPDAT	phospholipid:diacylglycerol acyltransferase 1 [Source:EMBL;Acc:AED91921.1]	Lecithin:cholesterol acyltransferase
Cg20015	AT5G13630	376	524	554	62	83	29	131312	186321	202695	16451	23988	13117	484.667	58	173443	17852	3.2803	3.06287	0.217433	13.0877	0.440486	0.506888	0.801243	CCH	magnesium chelatase subunit H [Source:EMBL;Acc:AED91920.1]	CobN/magnesium chelatase
Cg20009	AT5G13610	104	105	142	64	60	33	721	791	964	323	298	188	117	52.3333	825.333	269.667	1.6138	1.16071	0.453093	6.66795	3.43675	0.063761	0.247418	0	uncharacterized protein [Source:EMBL;Acc:AED91917.1]	Protein of unknown function DUF155
Cg17647	AT5G13570	14	30	16	41	40	16	183	207	192	461	475	279	20	32.3333	194	405	-1.06187	-0.693022	-0.368843	5.31948	1.42851	0.232008	0.548287	TDT	mRNA-decapping enzyme subunit 2 [Source:EMBL;Acc:AED91912.1]	mRNA decapping protein 2, box A
Cg18211	AT5G13560	21	27	25	51	68	36	349	363	349	735	748	526	24.3333	51.6667	353.667	669.667	-0.921053	-1.0863	0.165247	6.00766	0.537041	0.463662	0.768953	0	uncharacterized protein [Source:EMBL;Acc:AED91911.1]	0
Cg24533	AT5G13470	25	32	36	59	62	47	131	133	142	362	340	217	31	56	135.333	306.333	-1.17859	-0.853159	-0.325427	5.37597	1.28014	0.257873	0.577052	0	uncharacterized protein [Source:EMBL;Acc:AED91898.1]	0
Cg03073	AT5G13440	37	29	23	44	70	36	1709	2073	1974	2479	2981	1923	29.6667	50	1918.67	2461	-0.359141	-0.753085	0.393945	7.66281	2.0148	0.155772	0.435449	0	Ubiquinol-cytochrome C reductase iron-sulfur subunit [Source:EMBL;Acc:AED91894.1]	Ubiquinol cytochrome reductase, transmembrane domain
Cg03070	AT5G13420	26	61	26	14	23	12	1972	4297	3669	2822	3694	2249	37.6667	16.3333	3312.67	2921.67	0.181201	1.20547	-1.02427	8.10089	4.65269	0.0310049	0.151343	0	transaldolase [Source:EMBL;Acc:AED91892.1]	Transaldolase, bacterial/plant type
Cg17789	AT5G13340	45	80	68	114	102	83	246	284	251	801	872	540	64.3333	99.6667	260.333	737.667	-1.50261	-0.631545	-0.871064	6.42358	13.4066	0.000250738	0.0036126	0	uncharacterized protein [Source:EMBL;Acc:AED91882.1]	0
Cg03075	AT5G13320	285	167	189	337	159	79	1436	1359	1304	1300	792	511	213.667	191.667	1366.33	867.667	0.655097	0.156762	0.498334	7.76039	0.910946	0.339863	0.661285	PBS3	auxin-responsive GH3 family protein [Source:EMBL;Acc:AED91880.1]	GH3 auxin-responsive promoter
Cg03077	AT5G13300	21	34	16	123	145	58	346	641	357	1688	2048	984	23.6667	108.667	448	1573.33	-1.81225	-2.19898	0.386727	6.81622	1.10657	0.292829	0.615579	SFC	ADP-ribosylation factor GTPase-activating protein AGD3 [Source:EMBL;Acc:AED91878.1]	BAR
Cg03082	AT5G13240	64	42	60	85	85	65	88	115	101	139	152	93	55.3333	78.3333	101.333	128	-0.337035	-0.501478	0.164443	5.48229	0.682561	0.408706	0.724206	0	transcription regulator [Source:EMBL;Acc:AED91870.1]	RNA polymerase III transcriptional repressor, MAF1
Cg03088	AT5G13190	64	58	46	51	24	23	441	392	256	319	225	122	56	32.6667	363	222	0.70941	0.777608	-0.0681977	5.70549	0.000129056	0.990936	0.997043	0	uncharacterized protein [Source:EMBL;Acc:AED91862.1]	LPS-induced tumor necrosis factor alpha factor
Cg20439	AT5G13120	37	46	32	13	24	12	3510	5279	5344	1108	1561	762	38.3333	16.3333	4711	1143.67	2.04237	1.23078	0.811587	8.12647	5.44717	0.0196	0.108563	ATCYP20-2	Peptidyl-prolyl cis-trans isomerase CYP20-2 [Source:EMBL;Acc:AED91852.1]	Peptidyl-prolyl cis-trans isomerase, cyclophilin-type
Cg20437	AT5G13100	45	27	50	57	71	36	753	717	903	1257	1524	1041	40.6667	54.6667	791	1274	-0.687616	-0.426815	-0.260801	6.82761	0.684891	0.407908	0.724206	0	uncharacterized protein [Source:EMBL;Acc:AED91850.1]	Nitroreductase-like
Cg12881	AT5G13020	39	54	67	115	93	56	354	358	362	836	977	477	53.3333	88	358	763.333	-1.09235	-0.722466	-0.369888	6.40038	1.51393	0.218541	0.530716	0	Emsy N Terminus and plant Tudor-like domain-containing protein [Source:EMBL;Acc:AED91842.1]	EMSY N-terminal
Cg13299	AT5G12930	25	29	45	25	43	29	446	524	619	336	477	331	33	32.3333	529.667	381.333	0.474032	0.0294438	0.444588	5.92355	1.74387	0.186649	0.48482	0	uncharacterized protein [Source:EMBL;Acc:AED91832.1]	0
Cg17737	AT5G12840	20	31	49	20	36	25	214	251	272	263	340	186	33.3333	27	245.667	263	-0.0983607	0.304006	-0.402367	5.31254	1.03205	0.309677	0.635478	HAP2A	nuclear transcription factor Y subunit A-1 [Source:EMBL;Acc:AED91820.1]	CCAAT-binding transcription factor, subunit B
Cg23632	AT5G12390	21	34	34	50	47	32	74	60	76	157	150	68	29.6667	43	70	125	-0.836501	-0.535494	-0.301007	4.70099	0.491114	0.483431	0.783911	FIS1B	uncharacterized protein [Source:EMBL;Acc:AED91804.1]	Tetratricopeptide repeat 11 Fission 1 protein
Cg13823	AT5G12370	127	133	137	252	301	167	397	429	401	788	880	503	132.333	240	409	723.667	-0.823224	-0.858858	0.0356334	7.23505	0.158034	0.690973	0.891223	SEC10	exocyst complex component 5 [Source:EMBL;Acc:AED91801.1]	Exocyst complex component Sec10
Cg19956	AT5G12320	101	122	154	165	120	98	163	167	211	279	217	123	125.667	127.667	180.333	206.333	-0.194311	-0.0227799	-0.171531	6.45775	0.106241	0.744465	0.914097	0	ankyrin repeat-containing protein [Source:EMBL;Acc:AED91791.1]	Ankyrin repeat
Cg18599	AT5G12240	21	25	26	62	67	37	43	60	49	131	110	100	24	55.3333	50.6667	113.667	-1.1657	-1.20511	0.039414	4.6859	0.0225002	0.880764	0.962724	0	uncharacterized protein [Source:EMBL;Acc:AED91781.1]	0
Cg25334	AT5G12230	25	27	25	46	53	28	112	136	152	334	285	182	25.6667	42.3333	133.333	267	-1.0018	-0.721898	-0.279904	5.12509	0.746344	0.387636	0.706207	MED19A	uncharacterized protein [Source:EMBL;Acc:AED91778.1]	0
Cg18608	AT5G12210	13	16	15	44	41	28	70	71	36	187	211	109	14.6667	37.6667	59	169	-1.51824	-1.36075	-0.157489	4.48408	0.069169	0.792551	0.933253	AtRGTB1	RAB geranylgeranyl transferase beta subunit 1 [Source:EMBL;Acc:AED91775.1]	Prenyltransferase/squalene oxidase
Cg19962	AT5G12170	30	28	28	45	40	34	199	147	158	396	414	305	28.6667	39.6667	168	371.667	-1.14555	-0.468553	-0.676995	5.39016	4.08557	0.0432508	0.188196	CLT3	CRT (chloroquine-resistance transporter)-like transporter 3 [Source:EMBL;Acc:AED91770.1]	0
Cg28484	AT5G12170	35	23	5	85	73	38	57	40	33	160	125	75	21	65.3333	43.3333	120	-1.46949	-1.63743	0.167945	4.74818	0.110648	0.739408	0.913532	CLT3	CRT (chloroquine-resistance transporter)-like transporter 3 [Source:EMBL;Acc:AED91770.1]	0
Cg26422	AT5G12150	42	42	38	57	99	45	784	966	1041	1367	1658	987	40.6667	67	930.333	1337.33	-0.523539	-0.720314	0.196775	6.96088	0.632287	0.426518	0.739659	0	Rho GTPase activation protein (RhoGAP) with PH domain [Source:EMBL;Acc:AED91769.1]	Pleckstrin homology domain
Cg27366	AT5G12140	265	326	388	204	166	120	1741	2387	2685	1437	1297	927	326.333	163.333	2271	1220.33	0.896052	0.998527	-0.102475	8.25222	0.0856668	0.76976	0.923261	ATCYS1	cysteine proteinase inhibitor 1 [Source:EMBL;Acc:AED91767.1]	Proteinase inhibitor I25, cystatin
Cg28628	AT5G12120	82	84	122	136	115	86	1444	1503	1484	1957	1965	1268	96	112.333	1477	1730	-0.228102	-0.22668	-0.00142243	7.60102	0.0333197	0.855161	0.953782	0	Ubiquitin-associated/translation elongation factor EF1B protein [Source:EMBL;Acc:AED91765.1]	Ubiquitin-associated/translation elongation factor EF1B, N-terminal
Cg25312	AT5G12040	34	71	62	104	95	84	545	815	605	902	1038	673	55.6667	94.3333	655	871	-0.411178	-0.760954	0.349776	6.73695	2.01604	0.155645	0.43535	0	omega-amidase [Source:EMBL;Acc:AED91753.1]	Nitrilase/cyanide hydratase and apolipoprotein N-acyltransferase
Cg24383	AT5G11950	11	13	6	64	78	42	56	56	38	374	277	204	10	61.3333	50	285	-2.51096	-2.61667	0.105709	4.95642	0.117288	0.731995	0.908885	0	cytokinin riboside 5'-monophosphate phosphoribohydrolase LOG8 [Source:EMBL;Acc:AED91744.1]	Cytokinin riboside 5'-monophosphate phosphoribohydrolase LOG
Cg14060	AT5G11930	63	68	68	46	17	5	403	641	535	266	173	83	66.3333	22.6667	526.333	174	1.59689	1.54916	0.0477277	5.88157	0.00923826	0.923429	0.981835	0	glutaredoxin-C10 [Source:EMBL;Acc:AED91741.1]	Glutaredoxin
Cg13433	AT5G11880	24	21	13	54	51	30	1087	1262	1079	1136	1383	806	19.3333	45	1142.67	1108.33	0.0440128	-1.21883	1.26285	6.84338	21.2342	4.06455e-06	0.000106505	0	diaminopimelate decarboxylase 2 [Source:EMBL;Acc:AED91734.1]	Orn/DAP/Arg decarboxylase 2, N-terminal
Cg22519	AT5G11860	79	118	100	152	167	105	70	120	97	158	144	91	99	141.333	95.6667	131	-0.453479	-0.513601	0.0601228	6.22327	0.162426	0.686933	0.88902	SSP5	SCP1-like small phosphatase 5 [Source:EMBL;Acc:AED91731.1]	NLI interacting factor
Cg16463	AT5G11840	25	37	44	24	32	13	354	741	711	87	118	73	35.3333	23	602	92.6667	2.69964	0.619396	2.08025	5.67636	24.9375	5.92196e-07	1.96124e-05	0	uncharacterized protein [Source:EMBL;Acc:AED91726.1]	Uncharacterised protein family Ycf36
Cg16452	AT5G11800	24	32	21	41	38	32	123	146	138	315	287	176	25.6667	37	135.667	259.333	-0.934741	-0.527629	-0.407112	5.0734	1.77181	0.183159	0.481297	KEA6	K(+) efflux antiporter 6 [Source:EMBL;Acc:AED91722.1]	Cation/H+ exchanger
Cg16451	AT5G11790	175	143	132	195	253	140	353	413	379	489	558	369	150	196	381.667	472	-0.306474	-0.385891	0.0794175	7.07854	0.166852	0.682925	0.887855	NDL2	protein N-MYC downregulated-like 2 [Source:EMBL;Acc:AED91721.1]	Ndr
Cg27859	AT5G11770	19	22	25	53	46	30	2043	2189	2399	2628	2900	1816	22	43	2210.33	2448	-0.14734	-0.966833	0.819494	7.7224	9.10204	0.00255325	0.0233713	0	NADH dehydrogenase (ubiquinone) Fe-S protein 7 [Source:EMBL;Acc:AED91719.1]	NADH:ubiquinone oxidoreductase-like, 20kDa subunit
Cg23538	AT5G11760	114	117	123	320	332	223	316	343	332	977	943	719	118	291.667	330.333	879.667	-1.41303	-1.30553	-0.107501	7.34432	0.175618	0.675167	0.886006	0	uncharacterized protein [Source:EMBL;Acc:AED91718.1]	Protein of unknown function DUF1764, eukaryotic
Cg29607	AT5G11710	150	181	156	247	254	159	81	118	93	164	188	119	162.333	220	97.3333	157	-0.689759	-0.438544	-0.251214	6.89013	1.08869	0.296763	0.61937	0	clathrin interactor EPSIN 1 [Source:EMBL;Acc:AED91713.1]	Epsin domain, N-terminal
Cg23488	AT5G11710	29	17	15	62	33	38	35	35	36	83	49	46	20.3333	44.3333	35.3333	59.3333	-0.747813	-1.12455	0.376732	4.21275	0.80225	0.370421	0.692218	0	clathrin interactor EPSIN 1 [Source:EMBL;Acc:AED91713.1]	Epsin domain, N-terminal
Cg24834	AT5G11700	18	25	13	39	49	29	356	310	325	968	917	514	18.6667	39	330.333	799.667	-1.27548	-1.06301	-0.212466	5.9762	0.227426	0.633439	0.865442	0	uncharacterized protein [Source:EMBL;Acc:AED91712.1]	0
Cg23566	AT5G11640	22	23	24	50	67	31	44	40	46	74	102	54	23	49.3333	43.3333	76.6667	-0.823122	-1.10093	0.277807	4.43108	1.01189	0.314451	0.640624	0	thioredoxin family protein [Source:EMBL;Acc:AED91705.1]	Thioredoxin-like fold
Cg18322	AT5G11600	70	82	72	63	84	39	181	196	213	162	203	116	74.6667	62	196.667	160.333	0.294678	0.268196	0.0264819	5.72887	0.0679246	0.794383	0.933521	0	uncharacterized protein [Source:EMBL;Acc:AED91699.1]	0
Cg18325	AT5G11580	150	166	143	191	229	133	847	1195	1176	1270	1400	840	153	184.333	1072.67	1170	-0.125307	-0.268785	0.143479	7.58396	0.673248	0.411921	0.726163	0	regulator of chromosome condensation repeat-containing protein [Source:EMBL;Acc:AED91697.1]	Regulator of chromosome condensation, RCC1
Cg23935	AT5G11480	44	87	86	106	120	76	551	992	557	689	1046	480	72.3333	100.667	700	738.333	-0.0769174	-0.476854	0.399936	6.7763	1.68685	0.194016	0.496363	0	putative GTP-binding protein [Source:EMBL;Acc:AED91684.1]	GTP-binding protein, HSR1-related
Cg25718	AT5G11420	31	38	33	57	90	45	3772	4976	4188	3276	3809	2059	34	64	4312	3048	0.500494	-0.912537	1.41303	8.39147	29.214	6.48096e-08	2.88857e-06	0	uncharacterized protein [Source:EMBL;Acc:AED91677.1]	Protein of unknown function DUF642
Cg25715	AT5G11380	49	33	40	39	37	27	616	688	643	784	881	557	40.6667	34.3333	649	740.667	-0.190606	0.244237	-0.434843	6.36494	2.55504	0.109943	0.352595	DXPS3	1-deoxy-D-xylulose 5-phosphate synthase 3 [Source:EMBL;Acc:AED91670.1]	Transketolase-like, pyrimidine-binding domain
Cg16910	AT5G11340	27	22	31	49	40	34	277	345	346	836	866	610	26.6667	41	322.667	770.667	-1.25606	-0.620586	-0.635476	6.02094	5.10028	0.0239219	0.124063	0	GCN5-related N-acetyltransferase (GNAT) family protein [Source:EMBL;Acc:AED91663.1]	GCN5-related N-acetyltransferase (GNAT) domain
Cg27925	AT5G11260	16	28	36	36	33	30	110	112	146	256	239	142	26.6667	33	122.667	212.333	-0.791588	-0.307429	-0.484159	4.9207	1.71527	0.190303	0.488984	HY5	transcription factor HY5 [Source:EMBL;Acc:AED91653.1]	bZIP transcription factor, bZIP-1
Cg16916	AT5G11260	27	41	35	63	81	41	199	158	134	327	347	191	34.3333	61.6667	163.667	288.333	-0.816977	-0.844881	0.0279038	5.47024	0.0754808	0.783518	0.928578	HY5	transcription factor HY5 [Source:EMBL;Acc:AED91653.1]	bZIP transcription factor, bZIP-1
Cg21495	AT5G11200	85	86	86	190	172	120	608	651	577	1897	2127	1295	85.6667	160.667	612	1773	-1.53459	-0.907265	-0.627324	7.34809	8.52889	0.00349552	0.0299284	0	DEAD-box ATP-dependent RNA helicase 56 [Source:EMBL;Acc:AED91645.1]	DNA/RNA helicase, DEAD/DEAH box type, N-terminal
Cg21494	AT5G11200	20	15	19	29	48	25	323	317	312	772	942	523	18	34	317.333	745.667	-1.23253	-0.917538	-0.314994	5.88714	0.801137	0.370754	0.692296	0	DEAD-box ATP-dependent RNA helicase 56 [Source:EMBL;Acc:AED91645.1]	DNA/RNA helicase, DEAD/DEAH box type, N-terminal
Cg21493	AT5G11170	91	101	99	169	183	96	705	799	781	1954	2127	1219	97	149.333	761.667	1766.67	-1.2138	-0.62248	-0.591319	7.40652	8.28641	0.00399429	0.0328994	0	DEAD-box ATP-dependent RNA helicase 56 [Source:EMBL;Acc:AED91641.1]	DNA/RNA helicase, DEAD/DEAH box type, N-terminal
Cg17630	AT5G11160	31	34	29	223	178	132	110	80	120	2099	1872	1460	31.3333	177.667	103.333	1810.33	-4.13088	-2.5034	-1.62747	6.98967	26.1556	3.14983e-07	1.13472e-05	APT5	adenine phosphoribosyltransferase 5 [Source:EMBL;Acc:AED91640.1]	Phosphoribosyltransferase
Cg14202	AT5G11090	119	130	137	110	61	28	352	506	607	305	193	89	128.667	66.3333	488.333	195.667	1.31947	0.955832	0.363636	6.45805	0.717264	0.397043	0.714993	0	serine-rich protein-like protein [Source:EMBL;Acc:AED91634.1]	0
Cg27984	AT5G11030	35	30	26	106	116	81	90	66	45	364	454	229	30.3333	101	67	349	-2.38099	-1.73538	-0.645615	5.64405	2.8197	0.0931136	0.316732	ALF4	Aberrant root formation protein 4 [Source:EMBL;Acc:AED91626.1]	0
Cg17430	AT5G10980	37	47	48	154	220	105	615	634	600	1680	2215	1192	44	159.667	616.333	1695.67	-1.46007	-1.85949	0.399418	7.18467	2.9771	0.0844504	0.296399	0	histone H3 [Source:EMBL;Acc:AED91617.1]	Histone core
Cg19512	AT5G10980	23	20	20	132	155	113	365	316	281	1440	1552	1034	21	133.333	320.667	1342	-2.06524	-2.66658	0.601338	6.7349	4.92936	0.0264041	0.133645	0	histone H3 [Source:EMBL;Acc:AED91617.1]	Histone core
Cg16313	AT5G10870	42	33	37	57	53	26	647	514	544	833	602	376	37.3333	45.3333	568.333	603.667	-0.0870148	-0.280108	0.193093	6.22112	0.474995	0.490698	0.788471	ATCM2	chorismate mutase 2 [Source:EMBL;Acc:AED91604.1]	Chorismate mutase, AroQ class, eukaryotic type
Cg16311	AT5G10840	58	46	41	106	89	57	2402	2675	2343	4284	4585	3020	48.3333	84	2473.33	3963	-0.680136	-0.797371	0.117235	8.20062	0.306548	0.579806	0.83767	0	endomembrane family protein 70 [Source:EMBL;Acc:AED91602.1]	Nonaspanin (TM9SF)
Cg25553	AT5G10810	15	38	23	53	54	33	84	134	120	224	224	140	25.3333	46.6667	112.667	196	-0.798793	-0.881356	0.0825626	4.97875	0.159538	0.689582	0.890506	ER	putative enhancer of rudimentary protein [Source:EMBL;Acc:AED91599.1]	Enhancer of rudimentary
Cg22334	AT5G10780	24	16	20	51	35	31	244	244	232	374	399	254	20	39	240	342.333	-0.512367	-0.963474	0.451107	5.38732	3.15609	0.0756442	0.276003	0	uncharacterized protein [Source:EMBL;Acc:AED91595.1]	Protein of unknown function DUF1077, TMEM85
Cg22414	AT5G10770	35	24	33	29	29	11	1818	1389	2035	1361	1118	706	30.6667	23	1747.33	1061.67	0.718824	0.415037	0.303786	7.13296	0.774903	0.378705	0.700288	0	aspartyl protease family protein [Source:EMBL;Acc:AED91594.1]	Peptidase A1
Cg21519	AT5G10690	24	48	52	25	24	21	706	897	973	363	534	318	41.3333	23.3333	858.667	405	1.08418	0.824913	0.259263	6.28454	0.794931	0.372613	0.693896	0	pentatricopeptide repeat-containing protein [Source:EMBL;Acc:AED91581.1]	Pentatricopeptide repeat
Cg21521	AT5G10650	35	27	24	41	22	13	185	204	195	286	179	116	28.6667	25.3333	194.667	193.667	0.00743021	0.178337	-0.170907	5.01153	0.123187	0.725604	0.90669	0	RING/U-box domain-containing protein [Source:EMBL;Acc:AED91577.1]	Zinc finger, C3HC4 RING-type
Cg27369	AT5G10650	52	68	66	30	29	24	410	460	584	279	277	159	62	27.6667	484.667	238.333	1.02401	1.16412	-0.140107	5.90415	0.0864695	0.768714	0.922496	0	RING/U-box domain-containing protein [Source:EMBL;Acc:AED91577.1]	Zinc finger, C3HC4 RING-type
Cg21522	AT5G10630	35	18	24	38	46	21	581	640	619	1343	1426	906	25.6667	35	613.333	1225	-0.998038	-0.447459	-0.55058	6.5453	3.63417	0.0566049	0.227997	0	putative translation elongation factor 2EF1A / eIF-2-gamma [Source:EMBL;Acc:AED91574.1]	Protein synthesis factor, GTP-binding
Cg09210	AT5G10620	22	30	28	48	39	28	107	121	128	158	176	129	26.6667	38.3333	118.667	154.333	-0.379135	-0.523562	0.144427	4.84574	0.389052	0.532798	0.813625	0	putative RNA methyltransferase [Source:EMBL;Acc:AED91572.1]	SPOUT methyltransferase, predicted
Cg22036	AT5G10520	15	8	6	102	118	74	136	116	99	831	1005	517	9.66667	98	117	784.333	-2.74496	-3.34169	0.596733	5.97048	3.49508	0.0615514	0.241199	RBK1	ROP binding protein kinase 1 [Source:EMBL;Acc:AED91559.1]	Serine/threonine-protein kinase-like domain
Cg06462	AT5G10480	50	39	47	54	43	33	213	209	154	373	290	241	45.3333	43.3333	192	301.333	-0.650254	0.065095	-0.715349	5.51737	4.80931	0.0283065	0.141651	PEP	3-hydroxyacyl-CoA dehydratase PASTICCINO 2 [Source:EMBL;Acc:AED91549.1]	Protein-tyrosine phosphatase-like, PTPLA
Cg06463	AT5G10470	61	67	81	76	82	54	1337	1646	1590	2099	2655	1412	69.6667	70.6667	1524.33	2055.33	-0.431194	-0.0205613	-0.410633	7.54948	2.40126	0.121238	0.375443	KCA1	geminivirus Rep-interacting motor protein [Source:EMBL;Acc:AED91547.1]	Kinesin, motor domain
Cg11866	AT5G10470	65	69	66	71	79	44	1701	1868	2031	943	1014	619	66.6667	64.6667	1866.67	858.667	1.12029	0.0439433	1.07635	7.32535	24.4773	7.51905e-07	2.47299e-05	KCA1	geminivirus Rep-interacting motor protein [Source:EMBL;Acc:AED91547.1]	Kinesin, motor domain
Cg12682	AT5G10320	49	65	49	122	121	85	50	61	77	178	173	109	54.3333	109.333	62.6667	153.333	-1.2909	-1.00882	-0.282077	5.67138	0.955214	0.328396	0.651868	0	uncharacterized protein [Source:EMBL;Acc:AED91522.1]	0
Cg06477	AT5G10290	37	26	30	48	46	27	533	582	595	704	554	380	31	40.3333	570	546	0.062061	-0.379704	0.441765	6.12326	2.7378	0.0979999	0.328282	0	putative LRR receptor-like serine/threonine-protein kinase [Source:EMBL;Acc:AED91517.1]	Leucine-rich repeat-containing N-terminal, type 2
Cg12675	AT5G10270	31	44	28	62	70	60	584	680	587	1356	1404	878	34.3333	64	617	1212.67	-0.974841	-0.898462	-0.0763787	6.68656	0.00728455	0.931983	0.985299	CDKC;1	cyclin-dependent kinase C-1 [Source:EMBL;Acc:AED91515.1]	Serine/threonine-protein kinase-like domain
Cg12672	AT5G10250	21	27	21	37	49	27	163	161	182	81	90	69	23	37.6667	168.667	80	1.0761	-0.711655	1.78776	4.76981	38.9893	4.26129e-10	3.0791e-08	DOT3	Phototropic-responsive NPH3 family protein [Source:EMBL;Acc:AED91513.1]	NPH3
Cg11888	AT5G10080	26	21	37	45	48	21	287	276	318	410	419	253	28	38	293.667	360.667	-0.296487	-0.440573	0.144086	5.55656	0.418711	0.517581	0.806437	0	aspartic proteinase-like protein 1 [Source:EMBL;Acc:AED91491.1]	Peptidase A1
Cg08813	AT5G10070	12	19	21	42	45	34	47	56	53	171	163	122	17.3333	40.3333	52	152	-1.54749	-1.21842	-0.329064	4.49927	0.916062	0.338511	0.66012	0	RNase L inhibitor protein-like protein [Source:EMBL;Acc:AED91489.1]	RNase L inhibitor RLI, possible metal-binding domain
Cg10762	AT5G10020	29	26	20	60	63	50	497	426	401	1235	1357	871	25	57.6667	441.333	1154.33	-1.38712	-1.20581	-0.18131	6.46399	0.193898	0.659692	0.881519	0	putative inactive receptor kinase [Source:EMBL;Acc:AED91483.1]	Leucine-rich repeat-containing N-terminal, type 2
Cg08817	AT5G10020	114	107	115	440	425	231	288	334	324	980	958	613	112	365.333	315.333	850.333	-1.43115	-1.70571	0.274564	7.45745	2.09405	0.147873	0.420769	0	putative inactive receptor kinase [Source:EMBL;Acc:AED91483.1]	Leucine-rich repeat-containing N-terminal, type 2
Cg08829	AT5G09880	120	138	122	236	273	147	500	667	586	1791	2020	1068	126.667	218.667	584.333	1626.33	-1.47676	-0.787696	-0.689063	7.51861	10.4047	0.00125692	0.0131786	0	RNA-binding protein 39 [Source:EMBL;Acc:AED91460.1]	RNA recognition motif domain
Cg10739	AT5G09880	29	19	25	77	73	61	131	210	169	611	647	377	24.3333	70.3333	170	545	-1.68072	-1.53127	-0.149447	5.766	0.135708	0.712586	0.900504	0	RNA-binding protein 39 [Source:EMBL;Acc:AED91460.1]	RNA recognition motif domain
Cg26909	AT5G09860	20	33	19	71	80	45	41	63	62	101	129	68	24	65.3333	55.3333	99.3333	-0.844129	-1.44478	0.600656	4.78221	4.78004	0.0287914	0.14342	ATHPR1	THO complex subunit 1 [Source:EMBL;Acc:AED91457.1]	0
Cg10733	AT5G09820	57	82	67	12	15	6	572	766	881	125	192	116	68.6667	11	739.667	144.333	2.35747	2.64211	-0.284636	6.07339	0.505082	0.477275	0.780832	0	putative plastid-lipid-associated protein 7 [Source:EMBL;Acc:AED91451.1]	Plastid lipid-associated protein/fibrillin conserved domain
Cg08839	AT5G09770	12	25	16	84	59	44	100	145	99	346	386	216	17.6667	62.3333	114.667	316	-1.46248	-1.81897	0.356496	5.25538	1.67142	0.196068	0.498693	0	Ribosomal protein L17 family protein [Source:EMBL;Acc:AED91444.1]	Ribosomal protein L17
Cg16890	AT5G09580	21	53	55	33	42	24	127	305	183	192	220	108	43	33	205	173.333	0.242075	0.381871	-0.139796	5.22316	0.0405344	0.840439	0.949594	0	uncharacterized protein [Source:EMBL;Acc:AED91412.1]	0
Cg24159	AT5G09570	25	25	25	50	54	38	1015	1094	1219	2067	2149	1469	25	47.3333	1109.33	1895	-0.772505	-0.920928	0.148424	7.16566	0.423728	0.515083	0.805638	0	Cox19-like CHCH family protein [Source:EMBL;Acc:AED91411.1]	CHCH
Cg03982	AT5G09510	31	37	36	58	100	47	1951	2053	1977	5479	5462	3958	34.6667	68.3333	1993.67	4966.33	-1.31676	-0.97904	-0.337716	8.22156	1.33771	0.247439	0.564421	0	40S ribosomal protein S15-4 [Source:EMBL;Acc:AED91405.1]	Ribosomal protein S19/S15
Cg15402	AT5G08720	97	150	158	55	64	38	1050	1301	1547	610	631	401	135	52.3333	1299.33	547.333	1.24728	1.36716	-0.119877	7.13893	0.0916407	0.762102	0.920507	0	uncharacterized protein [Source:EMBL;Acc:AED91341.1]	Streptomyces cyclase/dehydrase
Cg07844	AT5G08650	41	51	42	31	29	17	1025	1376	1663	311	428	206	44.6667	25.6667	1354.67	315	2.10451	0.799303	1.30521	6.64371	16.7246	4.32167e-05	0.000798839	0	GTP-binding protein LepA [Source:EMBL;Acc:AED91334.1]	Protein synthesis factor, GTP-binding
Cg07832	AT5G08560	20	27	19	25	31	25	1139	1332	1277	2311	2415	1572	22	27	1249.33	2099.33	-0.748773	-0.295456	-0.453317	7.23729	1.96767	0.160696	0.444047	0	transducin/WD40 domain-containing protein [Source:EMBL;Acc:AED91321.1]	WD40 repeat, subgroup
Cg07828	AT5G08520	76	98	66	35	36	24	460	724	539	294	364	195	80	31.6667	574.333	284.333	1.01431	1.33703	-0.32273	6.17857	1.00801	0.31538	0.641933	0	duplicated SANT DNA-binding domain-containing protein [Source:EMBL;Acc:AED91314.1]	Myb, DNA-binding
Cg08987	AT5G08450	13	18	18	40	32	29	575	568	544	1343	1418	853	16.3333	33.6667	562.333	1204.67	-1.09914	-1.0435	-0.0556349	6.44583	0.000104381	0.991848	0.997043	0	uncharacterized protein [Source:EMBL;Acc:AED91305.1]	Histone deacetylation protein Rxt3
Cg07801	AT5G08340	31	39	42	75	48	36	413	588	587	505	536	366	37.3333	53	529.333	469	0.174589	-0.505528	0.680117	6.12127	6.28158	0.0121999	0.0757571	0	riboflavin biosynthesis protein-like protein [Source:EMBL;Acc:AED91286.1]	FAD synthetase
Cg09742	AT5G08310	28	33	26	49	56	34	204	260	285	538	603	366	29	46.3333	249.667	502.333	-1.00864	-0.675998	-0.332644	5.71547	1.3446	0.246224	0.563727	0	pentatricopeptide repeat-containing protein [Source:EMBL;Acc:AED91281.1]	Pentatricopeptide repeat
Cg08968	AT5G08280	137	221	271	84	121	76	5240	8048	8476	2127	3721	2141	209.667	93.6667	7254.67	2663	1.44586	1.16249	0.283367	9.04103	0.766389	0.381336	0.701917	HEMC	Porphobilinogen deaminase [Source:EMBL;Acc:AED91277.1]	Tetrapyrrole biosynthesis, hydroxymethylbilane synthase
Cg09733	AT5G08280	20	41	35	22	25	17	1642	2429	2300	803	1494	757	32	21.3333	2123.67	1018	1.06082	0.584963	0.475857	7.28047	1.7872	0.181268	0.479652	HEMC	Porphobilinogen deaminase [Source:EMBL;Acc:AED91277.1]	Tetrapyrrole biosynthesis, hydroxymethylbilane synthase
Cg09729	AT5G08260	25	67	17	122	148	104	151	319	105	883	1075	652	36.3333	124.667	191.667	870	-2.18242	-1.77871	-0.403706	6.4038	0.389341	0.532646	0.813625	scpl35	serine carboxypeptidase-like 35 [Source:EMBL;Acc:AED91275.1]	Peptidase S10, serine carboxypeptidase
Cg08964	AT5G08200	44	49	53	111	103	55	355	443	383	533	532	332	48.6667	89.6667	393.667	465.667	-0.242323	-0.881638	0.639315	6.21845	9.84637	0.00170167	0.0167795	0	peptidoglycan-binding LysM domain-containing protein [Source:EMBL;Acc:AED91270.1]	Peptidoglycan-binding Lysin subgroup
Cg09712	AT5G08180	28	32	33	108	114	71	247	231	173	1312	1366	858	31	97.6667	217	1178.67	-2.44139	-1.6556	-0.785791	6.47525	7.44221	0.00637117	0.0466724	0	H/ACA ribonucleoprotein complex subunit 2-like protein [Source:EMBL;Acc:AED91263.1]	Ribosomal protein L7Ae/L30e/S12e/Gadd45
Cg09711	AT5G08170	69	60	44	84	46	25	551	597	458	412	373	216	57.6667	51.6667	535.333	333.667	0.68203	0.158504	0.523526	6.13556	2.32097	0.12764	0.387718	EMB1873	agmatine deiminase [Source:EMBL;Acc:AED91261.1]	Peptidyl-arginine deiminase, Porphyromonas-type
Cg09706	AT5G08139	25	14	17	37	44	23	292	345	324	705	734	466	18.6667	34.6667	320.333	635	-0.987183	-0.893085	-0.0940979	5.799	0.0556419	0.813522	0.943465	0	RING/U-box domain-containing protein [Source:EMBL;Acc:AED91256.1]	Zinc finger, C3HC4 RING-type
Cg27446	AT5G08130	21	36	21	62	41	19	182	252	177	407	330	215	26	40.6667	203.667	317.333	-0.639789	-0.645335	0.00554593	5.33433	0.0028594	0.957355	0.991234	BIM1	transcription factor BIM1 [Source:EMBL;Acc:AED91250.1]	Helix-loop-helix DNA-binding domain
Cg10343	AT5G08050	36	69	75	27	20	25	4197	5098	6624	1508	1469	1143	60	24	5306.33	1373.33	1.95003	1.32193	0.628105	8.35031	3.2264	0.07246	0.269766	0	uncharacterized protein [Source:EMBL;Acc:AED91238.1]	Protein of unknown function DUF1118
Cg13921	AT5G08030	21	37	33	51	51	39	162	154	142	385	394	275	30.3333	47	152.667	351.333	-1.20246	-0.631757	-0.570699	5.39858	4.11179	0.0425852	0.186491	0	glycerophosphoryl diester phosphodiesterase [Source:EMBL;Acc:AED91236.1]	Glycerophosphoryl diester phosphodiesterase
Cg10361	AT5G07990	56	10	11	251	197	162	196	29	45	744	631	434	25.6667	203.333	90	603	-2.74416	-2.98588	0.241718	6.43408	0.102695	0.74862	0.915141	TT7	Flavonoid 3'-monooxygenase [Source:EMBL;Acc:AED91232.1]	Cytochrome P450
Cg15055	AT5G07960	16	11	20	51	53	28	117	148	136	398	367	214	15.6667	44	133.667	326.333	-1.28771	-1.48981	0.202099	5.12915	0.656519	0.417792	0.731798	0	uncharacterized protein [Source:EMBL;Acc:AED91229.1]	Uncharacterised protein family UPF0139
Cg06073	AT5G07740	43	28	38	42	39	17	898	734	868	990	1180	632	36.3333	32.6667	833.333	934	-0.164529	0.153474	-0.318003	6.5876	0.805633	0.369414	0.690877	0	actin binding protein [Source:EMBL;Acc:AED91199.1]	Tensin phosphatase, C2 domain
Cg06068	AT5G07720	39	55	13	221	287	177	272	278	191	448	483	289	35.6667	228.333	247	406.667	-0.719336	-2.67849	1.95916	6.58535	24.4055	7.80463e-07	2.54934e-05	0	xyloglucan 6-xylosyltransferase [Source:EMBL;Acc:AED91197.1]	Galactosyl transferase
Cg21848	AT5G07350	75	74	64	109	126	71	1211	1403	1107	2039	2211	1418	71	102	1240.33	1889.33	-0.607149	-0.522678	-0.0844711	7.47037	0.0731529	0.7868	0.929695	Tudor1	TUDOR-SN protein 1 [Source:EMBL;Acc:AED91140.1]	RNA-induced silencing complex, nuclease component Tudor-SN
Cg09211	AT5G07240	106	86	102	95	75	55	1242	1460	1582	1828	1623	990	98	75	1428	1480.33	-0.0519261	0.385891	-0.437817	7.44054	2.47982	0.115315	0.365408	IQD24	IQ-domain 24 protein [Source:EMBL;Acc:AED91126.1]	IQ motif, EF-hand binding site
Cg09411	AT5G07030	22	20	13	78	67	38	1612	1400	1340	7741	9746	6768	18.3333	61	1450.67	8085	-2.47853	-1.73434	-0.744192	8.54473	4.61674	0.0316614	0.153293	0	aspartyl protease family protein [Source:EMBL;Acc:AED91100.1]	Peptidase A1
Cg26297	AT5G07020	180	166	215	88	86	45	9644	12415	14416	1300	1802	1037	187	73	12158.3	1379.67	3.13955	1.35707	1.78248	9.44447	40.4396	2.02794e-10	1.55987e-08	0	proline-rich family protein [Source:EMBL;Acc:AED91099.1]	0
Cg14755	AT5G06670	19	23	20	50	55	30	422	439	433	985	1131	662	20.6667	45	431.333	926	-1.10221	-1.12262	0.0204103	6.22103	0.0495282	0.823886	0.947059	0	kinesin heavy chain-like protein [Source:EMBL;Acc:AED91048.1]	Kinesin, motor domain
Cg24601	AT5G06600	31	24	26	70	60	33	350	414	373	1033	1116	628	27	54.3333	379	925.667	-1.28829	-1.00888	-0.279417	6.24329	0.934918	0.333588	0.655223	UBP12	ubiquitin carboxyl-terminal hydrolase 12 [Source:EMBL;Acc:AED91041.1]	MATH
Cg28600	AT5G06580	50	63	61	26	22	24	314	388	442	155	188	98	58	24	381.333	147	1.37524	1.27302	0.102218	5.60748	0.31896	0.572233	0.832514	0	D-lactate dehydrogenase [cytochrome] [Source:EMBL;Acc:AED91037.1]	FAD linked oxidase, N-terminal
Cg17214	AT5G06390	149	220	182	149	193	116	1143	1444	1235	947	1258	622	183.667	152.667	1274	942.333	0.435056	0.266705	0.168351	7.60984	1.01294	0.3142	0.640624	FLA17	fasciclin-like arabinogalactan protein 17 [Source:EMBL;Acc:AED91009.1]	FAS1 domain
Cg17205	AT5G06350	22	30	21	59	46	29	283	249	306	717	619	386	24.3333	44.6667	279.333	574	-1.03906	-0.876265	-0.162798	5.78116	0.146009	0.702379	0.897547	0	armadillo/beta-catenin-like repeat-containing protein [Source:EMBL;Acc:AED91005.1]	Armadillo-type fold
Cg16175	AT5G06290	38	45	61	13	26	15	5692	7216	7503	1389	1741	1062	48	18	6803.67	1397.33	2.28364	1.41504	0.868599	8.60525	7.34882	0.00671067	0.0482703	2-Cys Prx B	2-Cys peroxiredoxin BAS1-like protein [Source:EMBL;Acc:AED90999.1]	Redoxin
Cg27702	AT5G06160	32	31	38	46	56	22	218	213	203	600	671	439	33.6667	41.3333	211.333	570	-1.43144	-0.295985	-1.13546	5.73687	18.7871	1.46155e-05	0.000319732	ATO	splicing factor 3A subunit 3 [Source:EMBL;Acc:AED90977.1]	Zinc finger, C2H2-like
Cg12412	AT5G06160	69	141	120	212	218	132	340	489	441	742	865	527	110	187.333	423.333	711.333	-0.748732	-0.768104	0.0193724	7.01704	0.0467985	0.828731	0.947661	ATO	splicing factor 3A subunit 3 [Source:EMBL;Acc:AED90977.1]	Zinc finger, C2H2-like
Cg25082	AT5G06130	19	24	23	39	48	26	336	502	404	251	340	183	22	37.6667	414	258	0.68226	-0.775785	1.45804	5.57224	25.3236	4.84737e-07	1.63951e-05	0	chaperone protein dnaJ-like protein [Source:EMBL;Acc:AED90973.1]	Heat shock protein DnaJ, cysteine-rich domain
Cg16592	AT5G06060	24	24	30	25	24	18	614	676	685	944	1098	595	26	22.3333	658.333	879	-0.417045	0.219313	-0.636358	6.3256	4.14282	0.0418115	0.184458	0	tropine dehydrogenase [Source:EMBL;Acc:AED90960.1]	Short-chain dehydrogenase/reductase SDR
Cg16603	AT5G05950	28	21	19	158	114	67	121	135	134	416	427	259	22.6667	113	130	367.333	-1.49858	-2.31768	0.8191	5.76557	9.1504	0.00248663	0.0229821	MEE60	protein maternal effect embryo arrest 60 [Source:EMBL;Acc:AED90944.1]	0
Cg01173	AT5G05940	126	204	213	117	108	77	237	360	344	204	182	123	181	100.667	313.667	169.667	0.886529	0.846404	0.0401254	6.71146	0.0924475	0.761088	0.920507	ATROPGEF5	ROP guanine nucleotide exchange factor 5 [Source:EMBL;Acc:AED90943.1]	Rop nucleotide exchanger, PRONE
Cg19769	AT5G05930	23	22	28	35	57	19	130	114	137	155	130	95	24.3333	37	127	126.667	0.00379158	-0.604591	0.608383	4.74986	3.53068	0.0602431	0.238028	GC1	guanylyl cyclase 1 [Source:EMBL;Acc:AED90942.1]	Guanylyl cyclase
Cg20052	AT5G05760	25	20	23	33	34	19	145	198	183	280	263	172	22.6667	28.6667	175.333	238.333	-0.44288	-0.338802	-0.104079	5.01455	0.0707498	0.790248	0.931664	SYP31	syntaxin-31 [Source:EMBL;Acc:AED90921.1]	Syntaxin, N-terminal
Cg15481	AT5G05700	34	32	17	46	53	28	377	492	361	939	915	553	27.6667	42.3333	410	802.333	-0.968578	-0.613645	-0.354933	6.13675	1.2796	0.257973	0.577052	ATE1	arginine-tRNA protein transferase 1 [Source:EMBL;Acc:AED90912.1]	Arginine-tRNA-protein transferase 1, eukaryotic
Cg25936	AT5G05690	46	56	55	108	73	52	627	562	677	704	546	501	52.3333	77.6667	622	583.667	0.0917699	-0.569565	0.661335	6.48587	4.69773	0.0302025	0.148491	CPD	cytochrome P450 90A1 [Source:EMBL;Acc:AED90910.1]	Cytochrome P450
Cg15468	AT5G05580	361	514	476	83	146	53	3707	4536	4814	956	1425	668	450.333	94	4352.33	1016.33	2.09842	2.26026	-0.161845	8.71086	0.186708	0.665671	0.883547	FAD8	omega-3 fatty acid desaturase (delta-15 desaturase) [Source:EMBL;Acc:AED90893.1]	Fatty acid desaturase, type 1
Cg17474	AT5G05580	66	87	111	42	45	16	1065	1149	1287	416	621	339	88	34.3333	1167	458.667	1.34729	1.35789	-0.010607	6.80275	0.000862339	0.976573	0.995673	FAD8	omega-3 fatty acid desaturase (delta-15 desaturase) [Source:EMBL;Acc:AED90893.1]	Fatty acid desaturase, type 1
Cg00010	AT5G05170	28	36	30	31	42	22	2365	2133	2367	2665	3122	1947	31.3333	31.6667	2288.33	2578	-0.171955	-0.0152668	-0.156688	7.78123	0.166418	0.683315	0.887855	CESA3	cellulose synthase A catalytic subunit 3 [UDP-forming] [Source:EMBL;Acc:AED90836.1]	Cellulose synthase
Cg15841	AT5G05170	30	37	25	51	66	34	6201	7230	5398	9396	10466	5828	30.6667	50.3333	6276.33	8563.33	-0.448251	-0.714843	0.266592	9.24105	1.12271	0.289336	0.61082	CESA3	cellulose synthase A catalytic subunit 3 [UDP-forming] [Source:EMBL;Acc:AED90836.1]	Cellulose synthase
Cg07919	AT5G05160	184	215	194	451	311	291	181	162	145	884	884	621	197.667	351	162.667	796.333	-2.29145	-0.828401	-1.46305	7.60772	28.4295	9.71754e-08	4.13776e-06	0	putative leucine-rich repeat receptor-like protein kinase [Source:EMBL;Acc:AED90835.1]	Leucine-rich repeat-containing N-terminal, type 2
Cg09099	AT5G05160	173	188	163	244	272	164	1462	1656	1581	2221	2616	1686	174.667	226.667	1566.33	2174.33	-0.473182	-0.375968	-0.0972139	8.07571	0.147594	0.700845	0.897144	0	putative leucine-rich repeat receptor-like protein kinase [Source:EMBL;Acc:AED90835.1]	Leucine-rich repeat-containing N-terminal, type 2
Cg09091	AT5G05110	54	89	60	101	83	53	463	518	461	522	399	243	67.6667	79	480.667	388	0.30898	-0.223407	0.532387	6.30835	4.44521	0.0349994	0.164283	0	cysteine proteinase inhibitor 7 [Source:EMBL;Acc:AED90829.1]	Proteinase inhibitor I25, cystatin
Cg17514	AT5G04800	11	13	23	44	46	36	2403	2505	2514	5361	6078	3905	15.6667	42	2474	5114.67	-1.04779	-1.42269	0.374896	8.28462	1.78208	0.181894	0.480043	0	40S ribosomal protein S17-4 [Source:EMBL;Acc:AED90788.1]	Ribosomal protein S17e
Cg19643	AT5G04620	43	33	40	106	87	64	215	183	222	502	660	407	38.6667	85.6667	206.667	523	-1.33951	-1.14764	-0.191862	5.99037	0.325874	0.568099	0.828998	ATBIOF	8-amino-7-oxononanoate synthase [Source:EMBL;Acc:AED90766.1]	Aminotransferase, class I/classII
Cg16587	AT5G04510	18	22	30	31	33	24	552	548	751	753	742	496	23.3333	29.3333	617	663.667	-0.105188	-0.330149	0.22496	6.16555	0.679277	0.409836	0.724933	PDK1	3'-phosphoinositide-dependent protein kinase 1 [Source:EMBL;Acc:AED90754.1]	Serine/threonine-protein kinase-like domain
Cg20647	AT5G04460	140	70	37	141	64	48	92	39	28	97	44	28	82.3333	84.3333	53	56.3333	-0.0879965	-0.0346263	-0.0533701	5.60012	6.7983e-05	0.993421	0.997089	0	RING/U-box domain-containing protein [Source:EMBL;Acc:AED90748.1]	Zinc finger, RING-type
Cg15566	AT5G04440	53	62	43	17	26	27	394	499	552	152	176	97	52.6667	23.3333	481.667	141.667	1.76553	1.1745	0.591037	5.71082	4.4273	0.0353684	0.165689	0	uncharacterized protein [Source:EMBL;Acc:AED90745.1]	Protein of unknown function DUF1997
Cg16576	AT5G04430	139	202	188	176	209	108	662	801	771	999	1167	750	176.333	164.333	744.667	972	-0.384362	0.10168	-0.486042	7.42022	5.08461	0.0241392	0.124588	BTR1	binding to TOMV RNA 1L (long form) protein [Source:EMBL;Acc:AED90743.1]	K Homology, type 1, subgroup
Cg15567	AT5G04430	57	68	66	62	80	46	350	394	381	428	561	335	63.6667	62.6667	375	441.333	-0.234978	0.02284	-0.257818	6.1493	0.993102	0.318985	0.644558	BTR1	binding to TOMV RNA 1L (long form) protein [Source:EMBL;Acc:AED90743.1]	K Homology, type 1, subgroup
Cg10572	AT5G04280	177	215	187	177	190	128	109	118	147	134	132	75	193	165	124.667	113.667	0.133267	0.226135	-0.0928683	6.83819	0.0299529	0.862597	0.956903	0	RNA recognition motif-containing protein [Source:EMBL;Acc:AED90723.1]	RNA recognition motif domain
Cg10560	AT5G04140	70	79	76	110	94	48	3348	3407	3672	1742	2298	1237	75	84	3475.67	1759	0.982534	-0.163499	1.14603	8.09712	23.1041	1.5346e-06	4.54567e-05	GLU1	ferredoxin-dependent glutamate synthase 1 [Source:EMBL;Acc:AED90703.1]	Glutamine amidotransferase, class-II
Cg05771	AT5G04130	13	32	27	39	60	24	715	849	832	1140	1554	817	24	41	798.667	1170.33	-0.551254	-0.77259	0.221335	6.65207	0.697282	0.403699	0.720523	0	DNA gyrase subunit B [Source:EMBL;Acc:AED90701.1]	ATPase-like, ATP-binding domain
Cg05757	AT5G04000	32	49	27	65	43	24	160	235	177	337	357	183	36	44	190.667	292.333	-0.616562	-0.289507	-0.327055	5.39451	0.865847	0.352108	0.674536	0	uncharacterized protein [Source:EMBL;Acc:AED90683.1]	0
Cg05751	AT5G03940	17	22	38	19	36	18	1538	1824	1758	828	1341	668	25.6667	24.3333	1706.67	945.667	0.851778	0.076962	0.774816	7.05039	4.9279	0.0264264	0.133645	FFC	signal recognition particle subunit [Source:EMBL;Acc:AED90674.1]	Signal recognition particle, SRP54 subunit, helical bundle
Cg10549	AT5G03900	199	226	228	73	106	50	1262	1571	1576	441	640	361	217.667	76.3333	1469.67	480.667	1.61238	1.51174	0.100645	7.49589	0.253056	0.614931	0.85824	0	Iron-sulfur assembly-like protein [Source:EMBL;Acc:AED90668.1]	0
Cg05747	AT5G03880	79	111	88	61	79	53	1581	2133	2022	720	790	449	92.6667	64.3333	1912	653	1.54993	0.526484	1.02344	7.35229	20.6097	5.63109e-06	0.000141195	0	thioredoxin family protein [Source:EMBL;Acc:AED90666.1]	Thioredoxin-like fold
Cg05736	AT5G03795	13	17	33	47	39	21	970	881	934	2394	2468	1694	21	35.6667	928.333	2185.33	-1.23514	-0.764187	-0.470951	7.13808	1.87389	0.17103	0.462908	0	putative glycosyltransferase [Source:EMBL;Acc:AED90655.1]	Exostosin-like
Cg05730	AT5G03770	24	31	17	40	38	35	39	46	45	126	117	78	24	37.6667	43.3333	107	-1.30406	-0.650254	-0.653808	4.38949	3.89081	0.0485509	0.203453	KDTA	3-deoxy-D-manno-octulosonic-acid transferase [Source:EMBL;Acc:AED90652.1]	Three-deoxy-D-manno-octulosonic-acid transferase, N-terminal
Cg10539	AT5G03760	161	108	127	71	67	35	1519	1373	1353	580	745	446	132	57.6667	1415	590.333	1.2612	1.19473	0.0664719	7.22348	0.0767101	0.781806	0.928553	ATCSLA09	glucomannan 4-beta-mannosyltransferase 9 [Source:EMBL;Acc:AED90651.1]	Glycosyl transferase, family 2
Cg05728	AT5G03760	43	32	37	43	49	39	1047	980	1085	1078	1262	781	37.3333	43.6667	1037.33	1040.33	-0.0041663	-0.226068	0.221902	6.82577	0.980929	0.321969	0.647425	ATCSLA09	glucomannan 4-beta-mannosyltransferase 9 [Source:EMBL;Acc:AED90651.1]	Glycosyl transferase, family 2
Cg05727	AT5G03740	13	19	18	107	95	78	243	217	294	1571	1301	1016	16.6667	93.3333	251.333	1296	-2.36639	-2.48543	0.119035	6.49782	0.244026	0.621313	0.860349	HD2C	histone deacetylase HDT3 [Source:EMBL;Acc:AED90649.1]	Zinc finger, C2H2-type
Cg05724	AT5G03720	59	77	38	85	78	46	229	429	215	449	449	224	58	69.6667	291	374	-0.362019	-0.264416	-0.0976035	5.98311	0.0251999	0.87387	0.960818	AT-HSFA3	heat shock transcription factor A3 [Source:EMBL;Acc:AED90646.1]	Heat shock factor (HSF)-type, DNA-binding
Cg02959	AT5G03650	26	30	38	45	46	17	81	123	131	83	121	71	31.3333	36	111.667	91.6667	0.284729	-0.200299	0.485028	4.69183	2.10327	0.146985	0.420497	SBE2.2	1,4-alpha-glucan branching enzyme [Source:EMBL;Acc:AED90637.1]	Glycoside hydrolase, family 13, N-terminal
Cg05718	AT5G03650	25	23	38	27	32	16	1719	2497	2399	1057	1286	721	28.6667	25	2205	1021.33	1.11032	0.197446	0.912879	7.31429	8.60867	0.00334567	0.0289573	SBE2.2	1,4-alpha-glucan branching enzyme [Source:EMBL;Acc:AED90637.1]	Glycoside hydrolase, family 13, N-terminal
Cg18476	AT5G03540	35	42	24	98	88	44	268	300	239	548	453	308	33.6667	76.6667	269	436.333	-0.697825	-1.18728	0.489454	5.88738	3.33056	0.0680036	0.258973	ATEXO70A1	exocyst subunit exo70 family protein A1 [Source:EMBL;Acc:AED90621.1]	Exo70 exocyst complex subunit
Cg02951	AT5G03530	15	22	14	32	53	29	133	223	179	295	260	188	17	38	178.333	247.667	-0.473823	-1.16046	0.686641	5.0653	4.29839	0.0381485	0.174028	ATRAB ALPHA	RAB GTPase-C2A [Source:EMBL;Acc:AED90619.1]	Mitochondrial Rho-like
Cg02946	AT5G03455	77	109	113	71	63	49	649	940	1066	335	323	203	99.6667	61	885	287	1.62463	0.708302	0.916325	6.67117	12.018	0.0005269	0.00673545	CDC25	dual specificity phosphatase Cdc25 [Source:EMBL;Acc:AED90607.1]	Rhodanese-like
Cg05700	AT5G03420	21	27	14	32	28	24	232	257	260	342	385	245	20.6667	28	249.667	324	-0.375991	-0.438121	0.0621305	5.29888	0.126964	0.721601	0.904836	0	5'-AMP-activated protein kinase-like protein [Source:EMBL;Acc:AED90601.1]	0
Cg02367	AT5G03300	27	28	23	54	51	39	1155	1414	1227	2668	3298	2200	26	48	1265.33	2722	-1.10515	-0.884523	-0.220627	7.49214	0.480809	0.488056	0.786662	ADK2	adenosine kinase 2 [Source:EMBL;Acc:AED90582.1]	Carbohydrate/purine kinase
Cg02934	AT5G03300	56	53	54	130	159	126	407	458	439	960	1123	720	54.3333	138.333	434.667	934.333	-1.10403	-1.34824	0.244211	6.77215	1.59975	0.205939	0.512056	ADK2	adenosine kinase 2 [Source:EMBL;Acc:AED90582.1]	Carbohydrate/purine kinase
Cg02366	AT5G03290	29	20	19	36	43	25	910	1090	1035	851	1025	627	22.6667	34.6667	1011.67	834.333	0.278038	-0.612977	0.891015	6.61177	10.7838	0.0010239	0.0110977	IDH-V	Isocitrate dehydrogenase [NAD] catalytic subunit 5 [Source:EMBL;Acc:AED90581.1]	Isocitrate/isopropylmalate dehydrogenase
Cg02360	AT5G03250	21	20	30	36	64	30	248	316	326	472	592	327	23.6667	43.3333	296.667	463.667	-0.644245	-0.872621	0.228376	5.6771	0.801308	0.370703	0.692296	0	Phototropic-responsive NPH3 family protein [Source:EMBL;Acc:AED90577.1]	NPH3
Cg02356	AT5G03190	128	143	138	160	169	76	1779	2103	1994	2009	2178	1447	136.333	135	1958.67	1878	0.0606748	0.0141789	0.0464959	7.90935	0.0580337	0.809631	0.94128	CPUORF47	conserved peptide upstream open reading frame 47 [Source:EMBL;Acc:AED90566.1]	0
Cg02352	AT5G03160	29	23	23	23	34	15	606	418	326	942	925	675	25	24	450	847.333	-0.913005	0.0588937	-0.971898	6.12637	5.27552	0.0216274	0.116281	ATP58IPK	mamallian P58IPK-like protein [Source:EMBL;Acc:AED90562.1]	Tetratricopeptide TPR-1
Cg02345	AT5G03070	20	16	14	56	44	22	116	107	95	374	421	243	16.6667	40.6667	106	346	-1.70671	-1.28688	-0.419827	5.08147	1.56948	0.210283	0.518531	IMPA-9	importin alpha isoform 9 [Source:EMBL;Acc:AED90553.1]	Armadillo
Cg02919	AT5G03040	987	978	1076	1807	1559	993	711	1038	611	1071	1503	761	1013.67	1453	786.667	1111.67	-0.4989	-0.519451	0.0205515	9.6743	0.0369515	0.847564	0.951555	iqd2	protein IQ-domain 2 [Source:EMBL;Acc:AED90550.1]	IQ motif, EF-hand binding site
Cg02342	AT5G02970	36	56	35	29	32	15	528	541	551	320	371	216	42.3333	25.3333	540	302.333	0.836819	0.740757	0.0960622	5.87831	0.262284	0.608556	0.853589	0	hydrolase, alpha/beta fold family protein [Source:EMBL;Acc:AED90541.1]	Alpha/beta hydrolase fold-1
Cg02337	AT5G02880	439	451	456	537	488	265	723	747	765	838	699	405	448.667	430	745	647.333	0.202732	0.0613073	0.141424	8.33784	0.613313	0.433543	0.745173	UPL4	E3 ubiquitin-protein ligase UPL4 [Source:EMBL;Acc:AED90531.1]	HEAT
Cg14570	AT5G02810	66	126	96	75	96	39	2199	3542	2755	2146	2925	1289	96	70	2832	2120	0.417757	0.455679	-0.0379225	8.0028	0.000104268	0.991853	0.997043	PRR7	two-component response regulator-like APRR7 [Source:EMBL;Acc:AED90520.1]	Signal transduction response regulator, receiver domain
Cg02331	AT5G02800	16	14	17	31	46	32	295	320	289	348	318	170	15.6667	36.3333	301.333	278.667	0.11282	-1.2136	1.32642	5.34498	19.9368	8.00432e-06	0.000192791	0	protein kinase family protein [Source:EMBL;Acc:AED90519.1]	Serine/threonine-protein kinase-like domain
Cg02914	AT5G02790	19	28	33	64	38	36	29	35	46	83	56	33	26.6667	46	36.6667	57.3333	-0.644905	-0.786596	0.141691	4.35031	0.264998	0.606707	0.851898	GSTL3	Glutathione S-transferase family protein [Source:EMBL;Acc:AED90518.1]	Glutathione S-transferase, N-terminal
Cg02311	AT5G02540	72	87	71	26	23	14	839	1209	1034	410	459	270	76.6667	21	1027.33	379.667	1.4361	1.86821	-0.432111	6.57186	2.17667	0.140117	0.408805	0	Rossmann-fold NAD(P)-binding domain-containing protein [Source:EMBL;Acc:AED90487.1]	Short-chain dehydrogenase/reductase SDR
Cg02310	AT5G02530	18	15	24	43	47	26	413	373	387	1390	1332	844	19	38.6667	391	1188.67	-1.6041	-1.02509	-0.579013	6.32536	3.16548	0.0752102	0.274849	0	THO complex subunit 4 [Source:EMBL;Acc:AED90485.1]	RNA recognition motif domain
Cg10886	AT5G02500	118	120	160	26	28	30	38263	42620	65067	21167	23640	18355	132.667	28	48650	21054	1.20835	2.24431	-1.03596	11.5581	6.63342	0.0100083	0.0647619	HSC70-1	heat shock 70kDa protein 1/8 [Source:EMBL;Acc:AED90480.1]	Heat shock protein 70
Cg02308	AT5G02500	53	60	64	50	61	43	20641	20986	30119	32741	30992	27057	59	51.3333	23915.3	30263.3	-0.339635	0.200819	-0.540454	11.0919	2.43126	0.118937	0.372115	HSC70-1	heat shock 70kDa protein 1/8 [Source:EMBL;Acc:AED90480.1]	Heat shock protein 70
Cg10891	AT5G02410	29	41	40	40	40	33	314	362	329	601	710	450	36.6667	37.6667	335	587	-0.809199	-0.0388192	-0.77038	5.92204	8.95935	0.00276053	0.0248866	0	alpha-1,2-glucosyltransferase [Source:EMBL;Acc:AED90469.1]	Alpha-1, 2 glucosyltransferase Alg10
Cg02885	AT5G02310	22	29	29	35	45	16	492	689	572	1161	998	562	26.6667	32	584.333	907	-0.634311	-0.263034	-0.371277	6.31081	1.1513	0.283278	0.604016	PRT6	proteolysis 6 [Source:EMBL;Acc:AED90457.1]	Zinc finger, N-recognin
Cg02870	AT5G02240	29	40	54	28	33	30	1361	2236	2049	697	826	585	41	30.3333	1882	702.667	1.42135	0.43472	0.986634	7.11884	8.6866	0.00320557	0.0281535	0	NAD(P)-binding Rossmann-fold containing protein [Source:EMBL;Acc:AED90449.1]	NAD-dependent epimerase/dehydratase
Cg23195	AT5G02230	55	51	75	15	19	10	415	459	611	147	141	125	60.3333	14.6667	495	137.667	1.84625	2.04041	-0.194165	5.73113	0.285263	0.593272	0.845329	0	haloacid dehalogenase-like hydrolase domain-containing protein [Source:EMBL;Acc:AED90448.1]	Haloacid dehalogenase-like hydrolase
Cg02285	AT5G02180	524	572	654	4	12	2	1010	1185	1123	6	17	5	583.333	6	1106	9.33333	6.88874	6.60321	0.285529	7.9884	0.430854	0.51157	0.803318	0	Transmembrane amino acid transporter family protein [Source:EMBL;Acc:AED90441.1]	Amino acid transporter, transmembrane
Cg02284	AT5G02160	76	153	150	59	71	41	3062	5679	6410	957	953	489	126.333	57	5050.33	799.667	2.65891	1.1482	1.51071	8.33142	16.7437	4.27832e-05	0.000793903	0	uncharacterized protein [Source:EMBL;Acc:AED90438.1]	Heat shock protein DnaJ, cysteine-rich domain
Cg02875	AT5G02100	15	23	26	43	31	24	215	209	147	320	257	135	21.3333	32.6667	190.333	237.333	-0.318386	-0.61471	0.296323	5.06675	0.970857	0.324467	0.649198	UNE18	Oxysterol-binding family protein [Source:EMBL;Acc:AED90431.1]	Oxysterol-binding protein
Cg02275	AT5G02060	49	38	34	149	136	77	59	58	27	146	127	77	40.3333	120.667	48	116.667	-1.28129	-1.58098	0.299697	5.54202	0.847102	0.357374	0.680094	0	uncharacterized protein [Source:EMBL;Acc:AED90427.1]	Uncharacterised protein family UPF0497, trans-membrane plant
Cg02881	AT5G02020	62	61	73	87	66	42	61	81	66	138	93	54	65.3333	65	69.3333	95	-0.454378	0.00737953	-0.461758	5.33758	1.77635	0.182598	0.48111	SIS	uncharacterized protein [Source:EMBL;Acc:AED90421.1]	0
Cg02792	AT5G01990	42	50	34	91	66	42	459	668	396	470	539	265	42	66.3333	507.667	424.667	0.257551	-0.659345	0.916895	6.14721	9.22768	0.00238384	0.0221609	0	auxin efflux carrier family protein [Source:EMBL;Acc:AED90417.1]	Auxin efflux carrier
Cg02796	AT5G01960	117	134	113	263	238	157	161	169	147	397	355	238	121.333	219.333	159	330	-1.05344	-0.854149	-0.19929	6.83774	0.606233	0.43621	0.746801	0	RING/U-box domain-containing protein [Source:EMBL;Acc:AED90414.1]	Zinc finger, C3HC4 RING-type
Cg02187	AT5G01960	30	47	24	71	103	37	310	298	256	662	635	388	33.6667	70.3333	288	561.667	-0.963645	-1.06289	0.0992423	5.98443	0.158529	0.690514	0.891221	0	RING/U-box domain-containing protein [Source:EMBL;Acc:AED90414.1]	Zinc finger, C3HC4 RING-type
Cg02196	AT5G01930	58	45	64	47	30	17	391	414	427	467	365	203	55.6667	31.3333	410.667	345	0.251371	0.829115	-0.577744	5.87866	2.73156	0.0983829	0.329255	MAN6	mannan endo-1,4-beta-mannosidase 6 [Source:EMBL;Acc:AED90411.1]	Glycoside hydrolase, family 5
Cg02218	AT5G01640	1531	1890	2207	1030	1098	745	2620	3411	3643	1905	2218	1270	1876	957.667	3224.67	1797.67	0.843025	0.970064	-0.12704	10.1445	0.10046	0.751278	0.917312	PRA1.B5	PRA1-like protein B5 [Source:EMBL;Acc:AED90370.1]	Prenylated rab acceptor PRA1
Cg02822	AT5G01630	20	24	22	69	83	61	117	138	115	721	808	510	22	71	123.333	679.667	-2.46226	-1.69032	-0.771949	5.82895	7.65959	0.00564714	0.0425453	BRCA2B	breast cancer 2 susceptibility protein [Source:EMBL;Acc:AED90369.1]	DNA recombination and repair protein, BRCA2
Cg02221	AT5G01600	26	40	33	24	28	13	333	574	537	164	194	133	33	21.6667	481.333	163.667	1.55628	0.606989	0.949287	5.55082	7.59225	0.00586196	0.0438177	ATFER1	ferritin heavy chain [Source:EMBL;Acc:AED90364.1]	Ferritin/Dps protein
Cg02223	AT5G01580	12	21	5	91	66	54	72	65	48	356	353	233	12.6667	70.3333	61.6667	314	-2.3482	-2.47317	0.12497	5.16478	0.216582	0.641657	0.871316	OSH1	gamma interferon responsive lysosomal thiol (GILT) reductase family protein [Source:EMBL;Acc:AED90362.1]	Gamma interferon inducible lysosomal thiol reductase GILT
Cg02227	AT5G01530	35	50	55	21	18	8	44638	89451	89520	13933	22062	13630	46.6667	15.6667	74536.3	16541.7	2.17184	1.57469	0.597145	11.9536	1.68632	0.194087	0.496363	LHCB4.1	chlorophyll a-b binding protein CP29.1 [Source:EMBL;Acc:AED90357.1]	Chlorophyll A-B binding protein
Cg02825	AT5G01490	392	388	399	486	514	358	104	121	109	241	218	125	393	452.667	111.333	194.667	-0.80612	-0.20392	-0.602201	8.05668	6.28522	0.0121749	0.0757001	CAX4	vacuolar cation/proton exchanger 4 [Source:EMBL;Acc:AED90352.1]	Sodium/calcium exchanger membrane region
Cg02233	AT5G01450	28	33	28	28	44	16	129	168	150	174	173	87	29.6667	29.3333	149	144.667	0.0425798	0.0163018	0.026278	4.83539	0.0536181	0.816883	0.944187	0	RING/U-box domain-containing protein [Source:EMBL;Acc:AED90346.1]	Zinc finger, RING-type
Cg00370	AT5G01430	30	32	25	35	62	25	34	26	34	47	58	38	29	40.6667	31.3333	47.6667	-0.605282	-0.487794	-0.117489	4.2353	0.0706314	0.79042	0.931664	0	Got1/Sft2-like vescicle transport protein [Source:EMBL;Acc:AED90343.1]	Vesicle transport protein, Got1/SFT2-like
Cg02235	AT5G01390	17	16	19	55	35	28	584	606	557	1246	1364	821	17.3333	39.3333	582.333	1143.67	-0.97375	-1.1822	0.208454	6.45143	0.715366	0.397668	0.715113	0	putative DNAJ heat shock protein [Source:EMBL;Acc:AED90335.1]	Heat shock protein DnaJ, N-terminal
Cg02238	AT5G01350	218	206	307	232	175	136	106	105	128	141	123	79	243.667	181	113	114.333	-0.0169233	0.428919	-0.445843	7.08699	1.89052	0.169144	0.459365	0	uncharacterized protein [Source:EMBL;Acc:AED90330.1]	0
Cg02834	AT5G01350	17	23	34	44	35	40	43	88	91	161	114	99	24.6667	39.6667	74	124.667	-0.752479	-0.685364	-0.0671142	4.61646	0.00128529	0.971401	0.995673	0	uncharacterized protein [Source:EMBL;Acc:AED90330.1]	0
Cg02843	AT5G01240	91	83	81	19	40	22	1312	1620	1544	305	440	229	85	27	1492	324.667	2.20022	1.6545	0.545713	6.91025	3.99034	0.0457617	0.195753	LAX1	auxin transporter-like protein 1 [Source:EMBL;Acc:AED90316.1]	Amino acid transporter, transmembrane
Cg02252	AT5G01220	25	38	32	47	69	41	436	759	665	597	895	458	31.6667	52.3333	620	650	-0.0681715	-0.724765	0.656594	6.29611	4.42174	0.0354837	0.165904	SQD2	sulfoquinovosyldiacylglycerol 2 [Source:EMBL;Acc:AED90311.1]	Glycosyl transferase, group 1
Cg02848	AT5G01190	13	9	15	61	71	48	212	138	156	1693	2060	1305	12.3333	60	168.667	1686	-3.32136	-2.2824	-1.03896	6.50352	6.48409	0.0108845	0.0693956	LAC10	laccase 10 [Source:EMBL;Acc:AED90308.1]	Multicopper oxidase, type 3
Cg02254	AT5G01180	176	217	241	120	152	92	1067	1400	1422	574	829	496	211.333	121.333	1296.33	633	1.03416	0.800544	0.233615	7.54926	1.13513	0.286683	0.608945	PTR5	peptide transporter PTR5 [Source:EMBL;Acc:AED90307.1]	Oligopeptide transporter
Cg02258	AT5G01160	21	19	18	56	58	29	269	305	267	1028	1107	699	19.3333	47.6667	280.333	944.667	-1.75266	-1.30189	-0.450772	6.0902	2.46499	0.116409	0.366519	0	e-cadherin binding protein-like protein [Source:EMBL;Acc:AED90305.1]	Zinc finger, LIM-type
Cg02260	AT5G01100	74	140	87	158	220	104	366	455	336	569	716	347	100.333	160.667	385.667	544	-0.496252	-0.67927	0.183017	6.79092	0.652602	0.419184	0.732301	0	O-fucosyltransferase family protein [Source:EMBL;Acc:AED90299.1]	0
Cg02858	AT5G01090	74	72	80	286	312	226	96	76	103	347	410	284	75.3333	274.667	91.6667	347	-1.92047	-1.86632	-0.054145	6.80482	0.00192607	0.964994	0.993641	0	concanavalin A-like lectin [Source:EMBL;Acc:AED90298.1]	Legume lectin, beta chain
Cg02185	AT5G01010	66	62	60	130	127	89	137	185	137	337	417	213	62.6667	115.333	153	322.333	-1.07502	-0.880039	-0.194982	6.07135	0.407029	0.523482	0.809767	0	uncharacterized protein [Source:EMBL;Acc:AED90284.1]	GOLD
Cg07322	AT5G01010	47	27	34	214	162	113	21	12	19	86	46	35	36	163	17.3333	55.6667	-1.68326	-2.1788	0.495539	5.69948	1.40807	0.235377	0.550798	0	uncharacterized protein [Source:EMBL;Acc:AED90284.1]	GOLD
Cg09409	AT4G40050	26	34	30	21	21	18	316	396	419	291	322	211	30	20	377	274.667	0.456883	0.584963	-0.12808	5.48705	0.106463	0.744208	0.914097	0	uncharacterized protein [Source:EMBL;Acc:AEE87162.1]	Haem oxygenase-like, multi-helical
Cg08166	AT4G40010	26	30	30	35	33	11	497	545	592	463	445	253	28.6667	26.3333	544.667	387	0.49304	0.122484	0.370556	5.86605	2.03877	0.153334	0.431566	SNRK2-7	serine/threonine-protein kinase SRK2F [Source:EMBL;Acc:AEE87152.1]	Serine/threonine-protein kinase-like domain
Cg03201	AT4G39860	42	23	28	154	142	105	376	363	264	3314	3554	2174	31	133.667	334.333	3014	-3.17232	-2.1083	-1.06402	7.39616	10.805	0.00101229	0.0109968	0	uncharacterized protein [Source:EMBL;Acc:AEE87130.1]	0
Cg08148	AT4G39850	18	20	18	32	31	25	654	668	631	974	1006	637	18.6667	29.3333	651	872.333	-0.422222	-0.652077	0.229855	6.31325	0.876303	0.349216	0.672622	PXA1	ABC transporter D family member 1 [Source:EMBL;Acc:AEE87126.1]	ABC transporter, N-terminal
Cg08142	AT4G39800	176	190	302	0	3	2	343	218	460	0	2	0	222.667	1.66667	340.333	0.666667	8.99577	7.06178	1.93399	6.45382	2.69547	0.100634	0.334207	ATIPS1	inositol-3-phosphate synthase isozyme 1 [Source:EMBL;Acc:AEE87121.1]	Myo-inositol-1-phosphate synthase
Cg03194	AT4G39680	15	19	22	40	37	36	234	291	319	493	487	297	18.6667	37.6667	281.333	425.667	-0.597444	-1.01282	0.41538	5.54084	2.54753	0.110467	0.353331	0	SAP domain-containing protein [Source:EMBL;Acc:AEE87104.1]	DNA-binding SAP
Cg08121	AT4G39660	14	28	39	68	104	60	238	340	339	675	925	661	27	77.3333	305.667	753.667	-1.30197	-1.51813	0.216164	6.17359	0.405111	0.524461	0.810222	AGT2	alanine:glyoxylate aminotransferase 2 [Source:EMBL;Acc:AEE87100.1]	Aminotransferase class-III
Cg08119	AT4G39640	23	31	9	44	34	19	550	405	193	656	674	341	21	32.3333	382.667	557	-0.541589	-0.622633	0.0810438	5.802	0.0634531	0.801119	0.935947	GGT1	gamma-glutamyl transpeptidase 1 [Source:EMBL;Acc:AEE87098.1]	Gamma-glutamyltranspeptidase
Cg04847	AT4G39470	44	51	43	99	109	56	266	357	258	430	524	346	46	88	293.667	433.333	-0.561298	-0.93587	0.374572	6.06657	2.46837	0.116158	0.366133	0	tetratricopeptide repeat domain-containing protein [Source:EMBL;Acc:AEE87076.1]	Tetratricopeptide repeat
Cg04842	AT4G39410	10	6	4	112	62	52	34	11	19	370	243	159	6.66667	75.3333	21.3333	257.333	-3.59246	-3.49825	-0.0942062	4.92209	0.00187375	0.965473	0.993641	WRKY13	putative WRKY transcription factor 13 [Source:EMBL;Acc:AEE87071.1]	DNA-binding WRKY
Cg04838	AT4G39370	15	12	13	48	47	32	136	151	167	443	384	298	13.3333	42.3333	151.333	375	-1.30916	-1.66676	0.357596	5.22551	1.40218	0.236358	0.551464	UBP27	ubiquitin carboxyl-terminal hydrolase 27 [Source:EMBL;Acc:AEE87061.1]	Peptidase C19, ubiquitin carboxyl-terminal hydrolase 2
Cg04833	AT4G39350	41	65	41	77	85	69	1891	2350	1925	3038	3708	2137	49	77	2055.33	2961	-0.526712	-0.652077	0.125365	7.89777	0.52059	0.47059	0.775482	CESA2	cellulose synthase A catalytic subunit 2 [UDP-forming] [Source:EMBL;Acc:AEE87059.1]	Cellulose synthase
Cg03182	AT4G39330	46	39	28	138	158	99	1704	1039	902	4220	4642	3111	37.6667	131.667	1215	3991	-1.71579	-1.80553	0.0897359	7.94674	0.119476	0.729603	0.908232	ATCAD9	putative cinnamyl alcohol dehydrogenase 9 [Source:EMBL;Acc:AEE87057.1]	Alcohol dehydrogenase GroES-like
Cg04819	AT4G39230	38	37	38	72	49	45	174	172	182	239	172	124	37.6667	55.3333	176	178.333	-0.019001	-0.55486	0.53586	5.33045	3.85445	0.0496142	0.206154	0	NmrA-like negative transcriptional regulator family protein [Source:EMBL;Acc:AEE87040.1]	NAD-dependent epimerase/dehydratase
Cg04816	AT4G39210	235	303	304	135	166	99	1651	2689	1922	1717	1755	1045	280.667	133.333	2087.33	1505.67	0.471259	1.07382	-0.602562	8.13686	5.70405	0.0169258	0.0973394	APL3	glucose-1-phosphate adenylyltransferase large subunit 3 [Source:EMBL;Acc:AEE87038.1]	Nucleotidyl transferase
Cg04802	AT4G39100	26	36	42	52	67	31	64	76	98	102	84	82	34.6667	50	79.3333	89.3333	-0.171271	-0.528379	0.357108	4.81016	1.08667	0.297211	0.619764	SHL1	PHD finger and bromo-adjacent homology domain-containing protein [Source:EMBL;Acc:AEE87018.1]	Bromo adjacent homology (BAH) domain
Cg03168	AT4G39050	53	58	54	57	59	27	1332	2122	1965	1253	1759	922	55	47.6667	1806.33	1311.33	0.46203	0.206451	0.255579	7.35748	0.856176	0.354811	0.677256	0	Kinesin motor family protein [Source:EMBL;Acc:AEE87012.1]	Kinesin, motor domain
Cg03164	AT4G38970	93	138	149	12	19	14	16315	29833	25067	3833	7260	3334	126.667	15	23738.3	4809	2.30341	3.078	-0.774593	10.3383	2.82156	0.0930061	0.316732	FBA2	fructose-bisphosphate aldolase, class I [Source:EMBL;Acc:AEE87003.1]	Fructose-bisphosphate aldolase, class-I
Cg04782	AT4G38920	42	52	36	48	45	33	893	991	824	1260	1291	828	43.3333	42	902.667	1126.33	-0.319369	0.0450879	-0.364457	6.79427	1.71797	0.189955	0.48875	AVA-P3	V-type H+-transporting ATPase 16kDa proteolipid subunit [Source:EMBL;Acc:AEE86993.1]	ATPase, F0/V0 complex, subunit C
Cg03162	AT4G38920	62	82	76	35	60	35	1990	2429	2431	1537	1647	998	73.3333	43.3333	2283.33	1394	0.711911	0.758992	-0.047081	7.60817	0.000227638	0.987962	0.997019	AVA-P3	V-type H+-transporting ATPase 16kDa proteolipid subunit [Source:EMBL;Acc:AEE86993.1]	ATPase, F0/V0 complex, subunit C
Cg04779	AT4G38900	23	32	25	41	40	28	625	719	745	1012	1299	634	26.6667	36.3333	696.333	981.667	-0.495455	-0.446256	-0.0491989	6.47297	0.00177609	0.966384	0.993716	0	basic leucine zipper transcription factor-like protein [Source:EMBL;Acc:AEE86988.1]	Basic leucine zipper
Cg04778	AT4G38890	34	40	39	42	44	26	1118	1708	1423	1509	2088	1029	37.6667	37.3333	1416.33	1542	-0.122642	0.012824	-0.135466	7.18496	0.0984626	0.753682	0.918556	0	tRNA-dihydrouridine synthase 3-like protein [Source:EMBL;Acc:AEE86987.1]	tRNA-dihydrouridine synthase
Cg04740	AT4G38510	218	320	390	72	110	58	1953	2675	2675	2213	2442	1597	309.333	80	2434.33	2084	0.224171	1.95109	-1.72692	8.29646	35.7269	2.27011e-09	1.40599e-07	0	V-type proton ATPase subunit B2 [Source:EMBL;Acc:AEE86939.1]	HerA-ATP synthase, barrel domain
Cg08238	AT4G38440	93	105	116	157	179	73	1248	1192	1310	2165	2473	1419	104.667	136.333	1250	2019	-0.691713	-0.381336	-0.310377	7.64942	1.54986	0.213157	0.522376	0	uncharacterized protein [Source:EMBL;Acc:AEE86929.1]	RNA polymerase II-associated protein 1, N-terminal
Cg04734	AT4G38430	208	191	202	309	344	195	1931	1815	1983	3189	3253	2049	200.333	282.667	1909.67	2830.33	-0.567651	-0.496699	-0.0709519	8.37341	0.0389988	0.843451	0.950864	ATROPGEF1	Rop guanine nucleotide exchange factor 1 [Source:EMBL;Acc:AEE86928.1]	Rop nucleotide exchanger, PRONE
Cg03146	AT4G38280	24	17	16	54	49	28	94	84	94	222	224	136	19	43.6667	90.6667	194	-1.09741	-1.20053	0.10312	4.80073	0.238146	0.625548	0.861865	0	uncharacterized protein [Source:EMBL;Acc:AEE86909.1]	0
Cg07612	AT4G38270	668	1046	737	1261	1344	769	312	477	355	622	819	449	817	1124.67	381.333	630	-0.724299	-0.461089	-0.26321	9.27862	0.849311	0.356747	0.679444	GAUT3	galacturonosyltransferase 3 [Source:EMBL;Acc:AEE86908.1]	Glycosyl transferase, family 8
Cg14277	AT4G38260	123	142	192	70	49	32	263	344	476	155	124	73	152.333	50.3333	361	117.333	1.62139	1.59765	0.0237403	6.36342	0.0324637	0.857014	0.954867	0	uncharacterized protein [Source:EMBL;Acc:AEE86906.1]	Protein of unknown function DUF833
Cg03145	AT4G38260	34	29	42	77	66	44	130	151	139	235	258	187	35	62.3333	140	226.667	-0.695145	-0.832649	0.137504	5.36053	0.41224	0.520835	0.808548	0	uncharacterized protein [Source:EMBL;Acc:AEE86906.1]	Protein of unknown function DUF833
Cg04719	AT4G38230	71	95	91	60	72	39	562	560	551	304	381	192	85.6667	57	557.667	292.333	0.931789	0.587772	0.344017	6.32123	2.99474	0.0835356	0.2942	CPK26	calcium-dependent protein kinase 26 [Source:EMBL;Acc:AEE86899.1]	Serine/threonine-protein kinase-like domain
Cg04717	AT4G38200	53	61	39	202	270	111	1364	1308	1179	2505	2306	1466	51	194.333	1283.67	2092.33	-0.704842	-1.92996	1.22512	7.65718	19.8401	8.41989e-06	0.000200772	0	SEC7-like guanine nucleotide exchange family protein [Source:EMBL;Acc:AEE86892.1]	SEC7-like
Cg04714	AT4G38130	106	163	151	277	316	198	1552	1913	1789	2895	3277	1972	140	263.667	1751.33	2714.67	-0.632321	-0.913288	0.280967	8.2	2.67213	0.102119	0.336797	HD1	histone deacetylase 1/2 [Source:EMBL;Acc:AEE86882.1]	Histone deacetylase
Cg17552	AT4G38120	21	26	23	40	53	38	291	337	311	616	612	349	23.3333	43.6667	313	525.667	-0.747986	-0.90414	0.156154	5.76799	0.649103	0.420433	0.733912	0	armadillo/beta-catenin-like repeat-containing protein [Source:EMBL;Acc:AEE86880.1]	Armadillo-type fold
Cg03231	AT4G37990	66	20	6	97	45	13	1043	242	136	1349	619	301	30.6667	51.6667	473.667	756.333	-0.67515	-0.752562	0.0774124	6.22042	0.00495828	0.943863	0.986622	ELI3-2	cinnamyl alcohol dehydrogenase 8 [Source:EMBL;Acc:AEE86861.1]	Alcohol dehydrogenase GroES-like
Cg15000	AT4G37930	244	291	397	22	30	21	4910	6907	8937	444	981	500	310.667	24.3333	6918	641.667	3.43046	3.67436	-0.243903	8.84576	0.203957	0.651546	0.878988	STM	glycine hydroxymethyltransferase [Source:EMBL;Acc:AEE86855.1]	Serine hydroxymethyltransferase
Cg15006	AT4G37870	110	162	112	516	537	234	1153	1910	1200	6439	6325	3568	128	429	1421	5444	-1.93776	-1.74483	-0.192927	8.66103	0.407613	0.523184	0.809767	PCK1	phosphoenolpyruvate carboxykinase [ATP] [Source:EMBL;Acc:AEE86847.1]	Phosphoenolpyruvate carboxykinase, ATP-utilising
Cg03247	AT4G37740	42	123	32	153	202	115	156	323	125	1567	2116	991	65.6667	156.667	201.333	1558	-2.95204	-1.25447	-1.69757	6.9771	8.40578	0.00374029	0.0314594	GRF2	growth-regulating factor 2 [Source:EMBL;Acc:AEE86833.1]	Glutamine-Leucine-Glutamine, QLQ
Cg02978	AT4G37740	1	2	5	98	103	68	121	132	86	6608	7106	3819	2.66667	89.6667	113	5844.33	-5.69264	-5.07146	-0.621181	7.85434	0.888441	0.3459	0.668666	GRF2	growth-regulating factor 2 [Source:EMBL;Acc:AEE86833.1]	Glutamine-Leucine-Glutamine, QLQ
Cg03248	AT4G37660	67	63	77	186	203	131	285	369	283	664	828	514	69	173.333	312.333	668.667	-1.0982	-1.32888	0.23068	6.7288	1.3984	0.236991	0.551591	0	Ribosomal protein L12/ ATP-dependent Clp protease adaptor protein [Source:EMBL;Acc:AEE86821.1]	Ribosomal protein L7/L12, C-terminal
Cg08883	AT4G37470	44	39	15	29	40	22	966	1422	787	1342	1519	823	32.6667	30.3333	1058.33	1228	-0.214516	0.106915	-0.321432	6.84558	0.494887	0.481755	0.783576	0	hydrolase, alpha/beta fold family protein [Source:EMBL;Acc:AEE86798.1]	Alpha/beta hydrolase fold-1
Cg08891	AT4G37400	23	15	13	70	47	19	290	200	211	1259	776	484	17	45.3333	233.667	839.667	-1.84536	-1.41504	-0.430327	5.90917	0.703334	0.401666	0.718864	CYP81F3	cytochrome P450, family 81, subfamily F, polypeptide 3 [Source:EMBL;Acc:AEE86788.1]	Cytochrome P450
Cg16000	AT4G37370	67	74	88	32	26	8	171	233	254	87	72	43	76.3333	22	219.333	67.3333	1.70373	1.79481	-0.0910774	5.34897	0.0488985	0.824991	0.947059	CYP81D8	cytochrome P450, family 81, subfamily D, polypeptide 8 [Source:EMBL;Acc:AEE86785.1]	Cytochrome P450
Cg03271	AT4G37300	241	583	318	428	423	217	929	2107	1171	1666	2013	1037	380.667	356	1402.33	1572	-0.164772	0.096651	-0.261423	8.41131	0.33293	0.563939	0.827691	MEE59	protein maternal effect embryo arrest 59 [Source:EMBL;Acc:AEE86779.1]	0
Cg14883	AT4G37280	63	55	65	71	79	39	114	117	144	120	121	93	61	63	125	111.333	0.167042	-0.0465426	0.213585	5.42323	0.795836	0.372341	0.693896	0	mortality factor 4-like protein 1 [Source:EMBL;Acc:AEE86776.1]	Histone H4 acetyltransferase, NuA4 complex, Eaf3/MRG15 subunit
Cg18736	AT4G37200	33	62	45	19	33	17	1097	1617	1608	557	662	436	46.6667	23	1440.67	551.667	1.38487	1.02076	0.364109	6.81449	1.3819	0.239778	0.555579	HCF164	thioredoxin-like protein HCF164 [Source:EMBL;Acc:AEE86766.1]	Thioredoxin domain
Cg20219	AT4G37090	19	21	21	54	34	48	169	218	170	588	554	350	20.3333	45.3333	185.667	497.333	-1.4215	-1.15673	-0.264773	5.54524	0.376045	0.539728	0.814803	0	uncharacterized protein [Source:EMBL;Acc:AEE86752.1]	0
Cg03294	AT4G37080	20	9	13	72	57	51	55	45	62	253	263	201	14	60	54	239	-2.14598	-2.09954	-0.0464436	4.9292	0.00226857	0.962012	0.992321	0	uncharacterized protein [Source:EMBL;Acc:AEE86749.1]	Domain of unknown function DUF547
Cg20212	AT4G37040	30	63	37	16	15	14	1040	1765	1269	468	595	280	43.3333	15	1358	447.667	1.60099	1.53051	0.070472	6.66415	0.137149	0.711132	0.90001	MAP1D	methionine aminopeptidase 1D [Source:EMBL;Acc:AEE86740.1]	Peptidase M24, structural domain
Cg21740	AT4G36980	224	252	306	669	552	384	925	996	1081	2512	2099	1368	260.667	535	1000.67	1993	-0.99398	-1.03733	0.0433526	8.436	0.151534	0.697073	0.894596	0	splicing factor, arginine/serine-rich 16 [Source:EMBL;Acc:AEE86728.1]	Splicing factor, suppressor of white apricot
Cg21741	AT4G36970	33	26	39	43	31	18	915	873	1054	1043	976	554	32.6667	30.6667	947.333	857.667	0.143455	0.0911479	0.0523072	6.60366	0.100381	0.751373	0.917312	0	Remorin family protein [Source:EMBL;Acc:AEE86726.1]	Remorin, C-terminal
Cg03284	AT4G36945	27	31	29	32	34	19	496	651	596	535	597	387	29	28.3333	581	506.333	0.198451	0.0335526	0.164898	6.03162	0.500756	0.479168	0.783392	0	phospholipase C/ phosphoric diester hydrolase [Source:EMBL;Acc:AEE86722.1]	Phospholipase C, phosphatidylinositol-specific , X domain
Cg25501	AT4G36870	139	103	115	35	86	34	2869	3196	3105	620	1405	535	119	51.6667	3056.67	853.333	1.84078	1.20366	0.637122	7.84428	2.47209	0.115884	0.366133	BLH2	BEL1-like homeodomain protein 2 [Source:EMBL;Acc:AEE86712.1]	POX
Cg21960	AT4G36850	73	81	87	69	112	67	488	564	756	515	650	364	80.3333	82.6667	602.667	509.667	0.241806	-0.041307	0.283113	6.57685	1.3355	0.247829	0.564421	0	PQ-loop repeat family protein / transmembrane family protein [Source:EMBL;Acc:AEE86709.1]	Cystinosin/ERS1p repeat
Cg14503	AT4G36800	28	28	34	34	30	17	377	485	486	527	546	375	30	27	449.333	482.667	-0.103241	0.152003	-0.255244	5.85756	0.746203	0.387681	0.706207	RCE1	NEDD8-conjugating enzyme Ubc12 [Source:EMBL;Acc:AEE86704.1]	Ubiquitin-conjugating enzyme, E2
Cg21969	AT4G36730	78	107	110	105	107	88	223	238	309	174	172	116	98.3333	100	256.667	154	0.736966	-0.0242475	0.761213	6.21148	10.3357	0.00130479	0.0135863	GBF1	G-box binding factor 1 [Source:EMBL;Acc:AEE86694.1]	G-box binding, MFMR
Cg21971	AT4G36690	117	106	111	201	202	104	503	652	588	1591	1815	1054	111.333	169	581	1486.67	-1.35547	-0.602138	-0.753333	7.32921	12.9591	0.000318374	0.00445256	ATU2AF65A	Splicing factor U2af large subunit A [Source:EMBL;Acc:AEE86689.1]	RNA recognition motif domain
Cg14489	AT4G36690	75	110	81	146	136	88	658	982	754	1960	2106	1233	88.6667	123.333	798	1766.33	-1.1463	-0.476099	-0.670198	7.34177	7.50449	0.00615453	0.0456023	ATU2AF65A	Splicing factor U2af large subunit A [Source:EMBL;Acc:AEE86689.1]	RNA recognition motif domain
Cg14485	AT4G36660	566	591	631	1324	1586	915	646	741	811	931	961	597	596	1275	732.667	829.667	-0.179375	-1.09711	0.917738	9.25169	24.3242	8.14113e-07	2.62332e-05	0	uncharacterized protein [Source:EMBL;Acc:AEE86684.1]	Protein of unknown function DUF1195
Cg24082	AT4G36530	274	310	354	34	62	27	3788	4707	5048	307	691	316	312.667	41	4514.33	438	3.36551	2.93093	0.434581	8.438	1.57814	0.209028	0.516654	0	hydrolase, alpha/beta fold family protein [Source:EMBL;Acc:AEE86667.1]	Alpha/beta hydrolase fold-1
Cg24080	AT4G36520	23	35	24	68	77	56	678	703	731	2942	3020	1988	27.3333	67	704	2650	-1.91235	-1.2935	-0.618845	7.28469	4.75483	0.0292162	0.144385	0	chaperone DnaJ-domain containing protein [Source:EMBL;Acc:AEE86666.1]	Heat shock protein DnaJ, N-terminal
Cg20590	AT4G36440	36	51	51	49	52	34	131	157	167	187	168	134	46	45	151.667	163	-0.103968	0.0317089	-0.135677	5.24843	0.190824	0.662232	0.882174	0	uncharacterized protein [Source:EMBL;Acc:AEE86656.1]	0
Cg05822	AT4G36410	131	132	160	156	113	93	120	152	160	141	135	93	141	120.667	144	123	0.22741	0.224668	0.00274253	6.42853	0.0246832	0.875159	0.960818	UBC17	putative ubiquitin-conjugating enzyme E2 17 [Source:EMBL;Acc:AEE86653.1]	Ubiquitin-conjugating enzyme, E2
Cg04459	AT4G36130	31	35	37	71	67	50	3590	3460	3462	10024	11070	7592	34.3333	62.6667	3504	9562	-1.44831	-0.868088	-0.580221	9.02967	4.07542	0.0435114	0.188985	0	60S ribosomal protein L8-3 [Source:EMBL;Acc:AEE86623.1]	Ribosomal protein L2
Cg26084	AT4G35987	64	64	83	129	121	95	242	234	284	518	485	365	70.3333	115	253.333	456	-0.847997	-0.709353	-0.138644	6.33841	0.170857	0.679351	0.886652	0	S-adenosyl-L-methionine-dependent methyltransferase domain-containing protein [Source:EMBL;Acc:AEE86599.1]	Nicotinamide N-methyltransferase, putative
Cg05855	AT4G35985	135	141	46	318	289	167	179	155	57	354	347	178	107.333	258	130.333	293	-1.16869	-1.26527	0.0965783	6.86168	0.0649658	0.798813	0.935545	0	senescence/dehydration-associated protein [Source:EMBL;Acc:AEE86598.1]	Senescence/spartin-associated
Cg05869	AT4G35860	18	39	30	36	42	12	108	281	158	283	276	195	29	30	182.333	251.333	-0.463024	-0.0489096	-0.414114	5.1253	0.975348	0.32335	0.648756	ATRABB1B	GTP-binding protein GB2 [Source:EMBL;Acc:AEE86582.1]	Ras
Cg22695	AT4G35860	29	29	30	51	44	33	187	227	272	378	400	222	29.3333	42.6667	228.667	333.333	-0.54372	-0.540568	-0.00315114	5.45978	0.0275653	0.868135	0.958768	ATRABB1B	GTP-binding protein GB2 [Source:EMBL;Acc:AEE86582.1]	Ras
Cg04442	AT4G35840	36	46	33	28	30	14	111	143	89	90	102	42	38.3333	24	114.333	78	0.5517	0.675565	-0.123865	4.61504	0.04591	0.83034	0.948351	0	NEP1-interacting protein 1 [Source:EMBL;Acc:AEE86579.1]	Zinc finger, C3HC4 RING-type
Cg22688	AT4G35800	93	85	102	125	138	98	26	26	25	59	36	23	93.3333	120.333	25.6667	39.3333	-0.615857	-0.366572	-0.249284	5.90012	0.364353	0.546099	0.815642	NRPB1	DNA-directed RNA polymerase II subunit RPB1 [Source:EMBL;Acc:AEE86573.1]	RNA polymerase Rpb1, domain 1
Cg05877	AT4G35785	116	165	155	358	387	234	295	300	318	890	970	619	145.333	326.333	304.333	826.333	-1.44107	-1.16698	-0.274091	7.46335	1.45716	0.227383	0.541953	0	RNA-binding (RRM/RBD/RNP motifs) family protein [Source:EMBL;Acc:AEE86567.1]	RNA recognition motif domain
Cg22184	AT4G35760	72	70	80	82	88	57	696	873	958	457	543	320	74	75.6667	842.333	440	0.936888	-0.0321326	0.96902	6.65963	19.1725	1.19419e-05	0.000271196	0	NAD(P)H dehydrogenase (quinone)s [Source:EMBL;Acc:AEE86559.1]	Vitamin K epoxide reductase
Cg22183	AT4G35740	44	50	43	125	128	80	246	240	187	580	616	394	45.6667	111	224.333	530	-1.24035	-1.28135	0.0409979	6.18759	0.106623	0.744022	0.914097	RecQl3	ATP-dependent DNA helicase Q-like 3 [Source:EMBL;Acc:AEE86557.1]	Helicase, C-terminal
Cg19556	AT4G35440	217	343	329	266	281	168	867	1107	1228	909	1021	619	296.333	238.333	1067.33	849.667	0.329042	0.31424	0.0148018	7.92363	0.0529907	0.817939	0.94472	CLC-E	chloride channel protein CLC-e [Source:EMBL;Acc:AEE86510.1]	Chloride channel, voltage gated
Cg13870	AT4G35360	30	32	32	40	26	23	192	241	218	298	293	202	31.3333	29.6667	217	264.333	-0.284663	0.0788554	-0.363519	5.26191	1.66585	0.196815	0.498995	0	uncharacterized protein [Source:EMBL;Acc:AEE86503.1]	Uncharacterised conserved protein UCP030210
Cg13872	AT4G35335	14	17	19	40	50	36	61	87	68	167	153	107	16.6667	42	72	142.333	-0.983205	-1.33342	0.350219	4.55813	1.59208	0.207029	0.513304	0	Nucleotide-sugar transporter family protein [Source:EMBL;Acc:AEE86500.1]	UDP/CMP-sugar transporter
Cg24717	AT4G35250	121	121	176	58	59	48	4421	4840	6405	924	1042	709	139.333	55	5222	891.667	2.55003	1.34104	1.20899	8.41469	17.6642	2.63535e-05	0.000515082	0	Rossmann-fold NAD(P)-binding domain-containing protein [Source:EMBL;Acc:AEE86485.1]	NAD-dependent epimerase/dehydratase
Cg21223	AT4G35220	20	22	15	60	43	32	105	161	107	236	260	167	19	45	124.333	221	-0.829833	-1.24393	0.414092	4.97082	1.99458	0.157862	0.438647	0	Cyclase family protein [Source:EMBL;Acc:AEE86481.1]	Putative cyclase
Cg16950	AT4G35140	78	134	116	226	171	133	253	385	302	667	557	376	109.333	176.667	313.333	533.333	-0.767339	-0.692297	-0.0750427	6.84239	0.0126751	0.910361	0.976182	0	WD repeat-containing protein 42A [Source:EMBL;Acc:AEE86472.1]	WD40 repeat, subgroup
Cg15815	AT4G35140	49	49	47	115	108	63	97	124	109	252	290	130	48.3333	95.3333	110	224	-1.026	-0.979962	-0.046033	5.6667	0.000421373	0.983623	0.995673	0	WD repeat-containing protein 42A [Source:EMBL;Acc:AEE86472.1]	WD40 repeat, subgroup
Cg14286	AT4G35090	6278	12754	7186	2792	4660	1925	18192	38724	20386	8422	15668	5871	8739.33	3125.67	25767.3	9987	1.36742	1.48336	-0.115939	12.4021	0.0241655	0.876465	0.960818	CAT2	catalase 2 [Source:EMBL;Acc:AEE86463.1]	Catalase-related subgroup
Cg15732	AT4G35090	119	119	151	4	15	8	9782	10590	13447	837	866	467	129.667	9	11273	723.333	3.96207	3.84874	0.113328	9.22694	0.195729	0.658191	0.881505	CAT2	catalase 2 [Source:EMBL;Acc:AEE86463.1]	Catalase-related subgroup
Cg18145	AT4G35090	83	86	83	3	9	4	4406	5468	7066	342	403	221	84	5.33333	5646.67	322	4.13227	3.97728	0.154987	8.27081	0.183431	0.668441	0.884026	CAT2	catalase 2 [Source:EMBL;Acc:AEE86463.1]	Catalase-related subgroup
Cg20311	AT4G35020	51	33	45	89	111	58	173	191	170	598	609	308	43	86	178	505	-1.50441	-1	-0.504406	5.9543	3.17498	0.074774	0.273634	ARAC3	Rac-like GTP-binding protein ARAC3 [Source:EMBL;Acc:AEE86449.1]	Mitochondrial Rho-like
Cg16800	AT4G35020	25	16	22	75	99	57	48	51	56	224	230	131	21	77	51.6667	195	-1.91617	-1.87447	-0.0416993	5.07895	4.73529e-06	0.998264	0.999731	ARAC3	Rac-like GTP-binding protein ARAC3 [Source:EMBL;Acc:AEE86449.1]	Mitochondrial Rho-like
Cg19673	AT4G34960	56	49	47	139	108	74	182	199	213	681	688	442	50.6667	107	198	603.667	-1.60825	-1.0785	-0.52975	6.22586	4.80325	0.0284062	0.142001	0	Cyclophilin-like peptidyl-prolyl cis-trans isomerase family protein [Source:EMBL;Acc:AEE86441.1]	Peptidyl-prolyl cis-trans isomerase, cyclophilin-type
Cg25282	AT4G34830	162	177	205	73	72	46	3238	3491	3778	979	1499	826	181.333	63.6667	3502.33	1101.33	1.66907	1.51003	0.159031	8.14949	0.599082	0.438929	0.749195	MRL1	pentatricopeptide repeat-containing protein [Source:EMBL;Acc:AEE86426.1]	Pentatricopeptide repeat
Cg17538	AT4G34700	10	28	34	30	27	21	154	214	192	443	475	337	24	26	186.667	418.333	-1.16419	-0.115477	-1.04871	5.32866	10.3119	0.00132173	0.0136703	CIB22	NADH dehydrogenase (ubiquinone) 1 beta subcomplex 9 [Source:EMBL;Acc:AEE86412.1]	Complex 1 LYR protein
Cg28466	AT4G34670	15	23	16	46	52	35	769	926	945	2434	2695	1792	18	44.3333	880	2307	-1.39044	-1.30039	-0.0900476	7.16888	0.043342	0.835083	0.948918	0	40S ribosomal protein S3a-2 [Source:EMBL;Acc:AEE86408.1]	Ribosomal protein S3Ae
Cg08854	AT4G34660	15	20	35	44	42	26	158	224	169	304	348	214	23.3333	37.3333	183.667	288.667	-0.652315	-0.678072	0.0257572	5.2061	0.0368229	0.847826	0.951555	0	SH3 domain-containing protein [Source:EMBL;Acc:AEE86405.1]	Src homology-3 domain
Cg08853	AT4G34640	269	328	306	545	591	360	60	60	42	185	181	95	301	498.667	54	153.667	-1.50877	-0.728312	-0.780461	7.90646	9.2674	0.00233269	0.0217277	SQS1	Squalene synthase [Source:EMBL;Acc:AEE86403.1]	Squalene/phytoene synthase
Cg17543	AT4G34640	13	12	11	41	49	35	88	97	129	298	332	207	12	41.6667	104.667	279	-1.41446	-1.79586	0.381396	4.92076	1.61324	0.204037	0.509718	SQS1	Squalene synthase [Source:EMBL;Acc:AEE86403.1]	Squalene/phytoene synthase
Cg25661	AT4G34555	44	41	56	128	118	87	217	264	194	982	1090	728	47	111	225	933.333	-2.05247	-1.23983	-0.81264	6.47588	10.4463	0.00122898	0.0129956	0	40S ribosomal protein S25-3 [Source:EMBL;Acc:AEE86392.1]	Ribosomal protein S25
Cg25660	AT4G34555	40	65	55	104	102	68	333	351	357	963	874	623	53.3333	91.3333	347	820	-1.24069	-0.776104	-0.464584	6.45632	3.5362	0.0600429	0.23763	0	40S ribosomal protein S25-3 [Source:EMBL;Acc:AEE86392.1]	Ribosomal protein S25
Cg11689	AT4G34490	150	203	203	220	229	181	81	144	167	170	173	106	185.333	210	130.667	149.667	-0.195862	-0.180267	-0.0155948	6.97989	0.0246938	0.875133	0.960818	ATCAP1	cyclase associated protein 1 [Source:EMBL;Acc:AEE86385.1]	Adenylate cyclase-associated CAP, N-terminal
Cg20331	AT4G34480	100	114	127	53	52	39	1847	2001	2362	1335	1309	911	113.667	48	2070	1185	0.804744	1.2437	-0.438959	7.59297	2.70206	0.100219	0.333711	0	glucan endo-1,3-beta-glucosidase 7 [Source:EMBL;Acc:AEE86384.1]	Glycoside hydrolase, family 17
Cg25415	AT4G34350	22	23	22	63	53	35	472	556	484	767	770	483	22.3333	50.3333	504	673.333	-0.417897	-1.17232	0.754418	6.14606	9.78584	0.00175861	0.0172568	CLB6	4-hydroxy-3-methylbut-2-enyl diphosphate reductase [Source:EMBL;Acc:AEE86362.1]	LytB protein
Cg26451	AT4G34350	41	46	47	24	29	10	5085	7654	10390	893	1186	647	44.6667	21	7709.67	908.667	3.08485	1.08881	1.99604	8.68855	25.9053	3.58583e-07	1.24824e-05	CLB6	4-hydroxy-3-methylbut-2-enyl diphosphate reductase [Source:EMBL;Acc:AEE86362.1]	LytB protein
Cg25672	AT4G34280	59	57	81	77	72	57	270	349	365	387	364	269	65.6667	68.6667	328	340	-0.0518389	-0.0644487	0.0126098	6.06542	0.0285762	0.865761	0.95809	0	transducin/WD40 domain-containing protein [Source:EMBL;Acc:AEE86354.1]	WD40 repeat, subgroup
Cg17086	AT4G34270	40	34	34	45	54	37	183	147	139	366	344	224	36	45.3333	156.333	311.333	-0.993835	-0.332575	-0.661259	5.38931	4.54162	0.0330803	0.157741	0	TIP41-like protein [Source:EMBL;Acc:AEE86352.1]	TIP41-like protein
Cg17088	AT4G34260	57	79	48	24	26	14	1324	3305	1133	815	1098	494	61.3333	21.3333	1920.67	802.333	1.25933	1.52356	-0.264228	7.19054	0.220147	0.638928	0.869564	FUC95A	alpha-L-fucosidase 2 [Source:EMBL;Acc:AEE86349.1]	Alpha-L-fucosidase
Cg20756	AT4G34240	117	487	202	61	142	32	985	3529	1529	621	1439	383	268.667	78.3333	2014.33	814.333	1.30661	1.77812	-0.471508	7.84413	0.340904	0.559308	0.824525	ALDH3I1	aldehyde dehydrogenase 3I1 [Source:EMBL;Acc:AEE86346.1]	Aldehyde dehydrogenase NAD(P)-dependent
Cg21228	AT4G34200	73	116	117	24	33	15	1397	1271	1251	6467	6713	4059	102	24	1306.33	5746.33	-2.13712	2.08746	-4.22458	8.23606	215.065	1.07891e-48	6.43163e-46	EDA9	D-3-phosphoglycerate dehydrogenase [Source:EMBL;Acc:AEE86339.1]	D-isomer specific 2-hydroxyacid dehydrogenase, catalytic domain
Cg21227	AT4G34190	51	65	96	26	39	27	1883	2420	3069	575	781	474	70.6667	30.6667	2457.33	610	2.01021	1.20436	0.805854	7.43026	5.60151	0.017945	0.101639	37135	stress enhanced protein 1 [Source:EMBL;Acc:AEE86338.1]	0
Cg21224	AT4G34180	35	44	40	55	48	36	279	298	273	312	365	196	39.6667	46.3333	283.333	291	-0.0385188	-0.224123	0.185604	5.61733	1.03841	0.308193	0.633795	0	cyclase family protein [Source:EMBL;Acc:AEE86337.1]	Putative cyclase
Cg16504	AT4G34140	36	47	35	55	77	34	225	251	228	410	369	230	39.3333	55.3333	234.667	336.333	-0.519279	-0.492396	-0.0268825	5.64578	0.000841423	0.976859	0.995673	0	D111/G-patch domain-containing protein [Source:EMBL;Acc:AEE86333.1]	D111/G-patch
Cg20706	AT4G34120	202	253	190	157	165	84	667	1093	704	320	363	214	215	135.333	821.333	299	1.45782	0.667819	0.790003	7.28337	9.50941	0.00204421	0.019508	LEJ1	cystathionine beta-synthase domain-containing protein [Source:EMBL;Acc:AEE86326.1]	Cystathionine beta-synthase, core
Cg27152	AT4G34110	33	25	23	66	57	31	2540	2743	2602	6476	7996	5304	27	51.3333	2628.33	6592	-1.32657	-0.926937	-0.399631	8.55386	1.81615	0.177772	0.474425	PAB2	Polyadenylate-binding protein 2 [Source:EMBL;Acc:AEE86325.1]	RNA recognition motif domain
Cg21314	AT4G34110	19	15	20	41	43	41	1005	1181	1143	2492	2950	1873	18	41.6667	1109.67	2438.33	-1.13577	-1.2109	0.0751278	7.30992	0.155476	0.693356	0.892307	PAB2	Polyadenylate-binding protein 2 [Source:EMBL;Acc:AEE86325.1]	RNA recognition motif domain
Cg15143	AT4G34040	46	62	67	80	62	50	629	762	715	1180	1052	642	58.3333	64	702	958	-0.448555	-0.133751	-0.314803	6.71264	1.18621	0.276096	0.597947	0	RING/U-box domain-containing protein [Source:EMBL;Acc:AEE86313.1]	Zinc finger, C3HC4 RING-type
Cg25735	AT4G34020	50	60	54	38	46	27	360	470	465	287	416	231	54.6667	37	431.667	311.333	0.471458	0.563136	-0.0916785	5.90436	0.0476194	0.827259	0.947226	0	class I glutamine amidotransferase domain-containing protein [Source:EMBL;Acc:AEE86310.1]	ThiJ/PfpI
Cg25734	AT4G34000	88	112	82	70	100	43	225	160	215	969	483	347	94	71	200	599.667	-1.58416	0.404842	-1.989	6.30034	21.4554	3.62159e-06	9.5952e-05	ABF3	abscisic acid-insensitive 5-like protein 6 [Source:EMBL;Acc:AEE86309.1]	bZIP transcription factor, bZIP-1
Cg17074	AT4G34000	18	34	49	55	57	38	391	457	497	874	901	495	33.6667	50	448.333	756.667	-0.755086	-0.570607	-0.184479	6.21036	0.195585	0.658309	0.881505	ABF3	abscisic acid-insensitive 5-like protein 6 [Source:EMBL;Acc:AEE86309.1]	bZIP transcription factor, bZIP-1
Cg19975	AT4G33940	36	39	27	56	21	13	241	341	231	332	276	131	34	30	271	246.333	0.137681	0.180572	-0.0428913	5.34991	0.000750807	0.97814	0.995673	0	RING/U-box domain-containing protein [Source:EMBL;Acc:AEE86297.1]	Zinc finger, C3HC4 RING-type
Cg23023	AT4G33925	15	19	25	61	58	40	23	32	21	62	49	40	19.6667	53	25.3333	50.3333	-0.990477	-1.43024	0.439763	4.24935	1.88245	0.170056	0.460903	0	uncharacterized protein [Source:EMBL;Acc:AEE86294.1]	0
Cg23024	AT4G33920	89	93	83	89	63	33	514	709	408	697	664	306	88.3333	61.6667	543.667	555.667	-0.0314973	0.518467	-0.549964	6.49755	2.29144	0.130089	0.39191	0	putative protein phosphatase 2C 63 [Source:EMBL;Acc:AEE86293.1]	Protein phosphatase 2C, N-terminal
Cg23027	AT4G33905	33	27	35	71	84	50	382	316	437	677	749	530	31.6667	68.3333	378.333	652	-0.785214	-1.10962	0.32441	6.15529	1.40888	0.235243	0.550798	0	Peroxisomal membrane 22 kDa (Mpv17/PMP22) family protein [Source:EMBL;Acc:AEE86291.1]	Mpv17/PMP22
Cg19368	AT4G33790	43	32	27	92	73	42	373	334	252	843	1094	620	34	69	319.667	852.333	-1.41485	-1.02106	-0.393788	6.24761	1.26962	0.259839	0.579505	CER4	fatty acyl-CoA reductase 3 [Source:EMBL;Acc:AEE86278.1]	Male sterility, NAD-binding
Cg09618	AT4G33780	52	46	41	70	48	32	170	178	167	187	157	100	46.3333	50	171.667	148	0.214013	-0.109878	0.32389	5.31009	1.77352	0.182947	0.481233	0	uncharacterized protein [Source:EMBL;Acc:AEE86277.1]	0
Cg09613	AT4G33760	25	22	16	44	48	29	18	16	24	36	47	22	21	40.3333	19.3333	35	-0.856265	-0.941583	0.0853188	3.91062	0.120955	0.728001	0.908144	0	aspartyl-tRNA synthetase [Source:EMBL;Acc:AEE86274.1]	Nucleic acid binding, OB-fold, tRNA/helicase-type
Cg09608	AT4G33680	13	26	20	41	58	38	1953	2388	2040	2631	3808	2284	19.6667	45.6667	2127	2907.67	-0.451042	-1.21539	0.764347	7.80144	6.09476	0.0135583	0.0820778	AGD2	LL-diaminopimelate aminotransferase [Source:EMBL;Acc:AEE86265.1]	Aminotransferase, class I/classII
Cg19448	AT4G33670	62	60	83	53	80	45	827	1008	1135	662	995	557	68.3333	59.3333	990	738	0.423808	0.203747	0.220061	6.82429	0.746335	0.387639	0.706207	0	D-threo-aldose 1-dehydrogenase [Source:EMBL;Acc:AEE86264.1]	NADP-dependent oxidoreductase domain
Cg27081	AT4G33650	93	86	66	175	232	103	536	585	556	1440	1495	910	81.6667	170	559	1281.67	-1.1971	-1.05772	-0.139385	7.15943	0.281213	0.595907	0.846852	ADL2	dynamin-related protein 3A [Source:EMBL;Acc:AEE86260.1]	Dynamin, GTPase domain
Cg28513	AT4G33625	56	53	66	73	62	30	125	145	187	186	169	91	58.3333	55	152.333	148.667	0.0351505	0.0848889	-0.0497384	5.42838	0.00355848	0.952432	0.989575	0	uncharacterized protein [Source:EMBL;Acc:AEE86255.1]	0
Cg13868	AT4G33620	31	25	34	61	67	33	281	336	328	777	723	452	30	53.6667	315	650.667	-1.04657	-0.839064	-0.207503	5.98446	0.509924	0.475172	0.779237	0	putative ubiquitin-like-specific protease 2A [Source:EMBL;Acc:AEE86254.1]	Peptidase C48, SUMO/Sentrin/Ubl1
Cg20186	AT4G33520	323	424	374	175	203	110	1299	1766	1675	626	933	477	373.667	162.667	1580	678.667	1.21915	1.19983	0.0193163	8.06739	0.0574295	0.810606	0.941891	PAA1	putative copper-transporting ATPase PAA1 [Source:EMBL;Acc:AEE86240.1]	Heavy metal transport/detoxification protein
Cg15148	AT4G33480	17	18	32	31	39	16	536	633	582	415	636	333	22.3333	28.6667	583.667	461.333	0.339335	-0.360176	0.699511	5.95102	4.9785	0.0256642	0.131041	0	uncharacterized protein [Source:EMBL;Acc:AEE86232.1]	0
Cg22618	AT4G33430	46	35	44	56	53	40	385	525	432	401	380	227	41.6667	49.6667	447.333	336	0.412889	-0.253384	0.666273	5.92888	8.23397	0.00411135	0.0334591	BAK1	BRASSINOSTEROID INSENSITIVE 1-associated receptor kinase 1 [Source:EMBL;Acc:AEE86224.1]	Leucine-rich repeat-containing N-terminal, type 2
Cg13976	AT4G33360	71	71	69	183	135	94	225	253	245	478	452	284	70.3333	137.333	241	404.667	-0.747701	-0.965401	0.2177	6.37729	1.2721	0.259372	0.579095	FLDH	Rossmann-fold NAD(P)-binding domain-containing protein [Source:EMBL;Acc:AEE86214.1]	Short-chain dehydrogenase/reductase SDR
Cg29132	AT4G33300	25	34	14	42	45	17	1153	1283	903	2090	1662	893	24.3333	34.6667	1113	1548.33	-0.476263	-0.510615	0.0343527	6.98193	0.0364967	0.848493	0.951555	ADR1-L1	putative disease resistance protein ADR1-like 1 [Source:EMBL;Acc:AEE86204.1]	NB-ARC
Cg21197	AT4G33250	26	32	34	48	41	38	672	773	808	1725	1749	1210	30.6667	42.3333	751	1561.33	-1.05589	-0.465123	-0.590771	6.85328	4.31999	0.0376671	0.172883	EIF3K	translation initiation factor 3 subunit K [Source:EMBL;Acc:AEE86197.1]	SAC3/GANP/Nin1/mts3/eIF-3 p25
Cg25527	AT4G33210	21	25	17	52	47	24	369	400	354	776	793	457	21	41	374.333	675.333	-0.851276	-0.965235	0.113958	5.94577	0.327387	0.567202	0.828998	SLOMO	F-box/LRR-repeat protein 15 [Source:EMBL;Acc:AEE86191.1]	F-box domain, cyclin-like
Cg27488	AT4G33140	17	43	28	42	36	22	184	252	266	347	375	223	29.3333	33.3333	234	315	-0.428843	-0.184425	-0.244419	5.36884	0.484899	0.486212	0.785315	0	5' nucleotidase, deoxy (Pyrimidine), cytosolic type C protein domain containing protein-like protein [Source:EMBL;Acc:AEE86180.1]	HAD-like domain
Cg15853	AT4G33110	91	121	91	108	157	79	234	353	292	357	470	277	101	114.667	293	368	-0.328805	-0.183091	-0.145714	6.46608	0.241141	0.623383	0.861465	0	S-adenosyl-L-methionine-dependent methyltransferase-like protein [Source:EMBL;Acc:AEE86175.1]	Cyclopropane-fatty-acyl-phospholipid/mycolic acid synthase
Cg13530	AT4G33080	45	58	73	73	66	53	406	459	554	774	871	527	58.6667	64	473	724	-0.61415	-0.125531	-0.488619	6.41805	2.95961	0.0853687	0.297878	0	AGC (cAMP-dependent, cGMP-dependent and protein kinase C) kinase family protein [Source:EMBL;Acc:AEE86171.1]	Serine/threonine-protein kinase-like domain
Cg16467	AT4G33010	511	515	735	70	115	52	13257	15275	16562	2297	3577	2054	587	79	15031.3	2642.67	2.50791	2.89344	-0.385529	9.9876	1.37286	0.241321	0.557858	AtGLDP1	glycine dehydrogenase [decarboxylating] 2 [Source:EMBL;Acc:AEE86160.1]	Glycine cleavage system P-protein, N-terminal
Cg21395	AT4G32960	26	26	34	45	45	36	187	227	192	520	380	266	28.6667	42	202	388.667	-0.944178	-0.551015	-0.393163	5.47919	1.29106	0.255853	0.575006	0	uncharacterized protein [Source:EMBL;Acc:AEE86152.1]	0
Cg27162	AT4G32940	108	144	138	22	23	15	315	350	310	41	56	32	130	20	325	43	2.91803	2.70044	0.217591	5.96227	0.82265	0.364407	0.686556	GAMMA-VPE	vacuolar-processing enzyme gamma-isozyme [Source:EMBL;Acc:AEE86150.1]	Peptidase C13, legumain
Cg19308	AT4G32915	60	73	77	99	133	83	291	338	323	157	251	159	70	105	317.333	189	0.747613	-0.584963	1.33258	6.1454	26.1321	3.18834e-07	1.13472e-05	0	uncharacterized protein [Source:EMBL;Acc:AEE86143.1]	Glu-tRNAGln amidotransferase, C subunit
Cg24740	AT4G32910	21	31	28	117	109	74	252	328	249	1476	1541	942	26.6667	100	276.333	1319.67	-2.25569	-1.90689	-0.348801	6.58573	1.53906	0.214758	0.524743	0	uncharacterized protein [Source:EMBL;Acc:AEE86142.1]	Nuclear pore complex protein, Nucleoporin Nup85-like
Cg23131	AT4G32900	19	35	30	43	39	30	24	29	37	39	50	31	28	37.3333	30	40	-0.415037	-0.415037	0	4.11516	0.0160784	0.899098	0.971409	0	Peptidyl-tRNA hydrolase II (PTH2) family protein [Source:EMBL;Acc:AEE86140.1]	Peptidyl-tRNA hydrolase, PTH2
Cg19307	AT4G32820	35	61	35	42	57	33	695	647	680	1899	1963	1235	43.6667	44	674	1699	-1.33387	-0.0109711	-1.32289	6.91408	21.7583	3.09254e-06	8.28556e-05	0	tetratricopeptide repeat domain-containing protein [Source:EMBL;Acc:AEE86123.1]	Tetratricopeptide repeat
Cg29004	AT4G32770	96	71	72	60	58	31	1657	2104	2611	923	844	473	79.6667	49.6667	2124	746.667	1.50825	0.681698	0.826549	7.39795	7.59423	0.00585554	0.0438177	VTE1	tocopherol cyclase [Source:EMBL;Acc:AEE86116.1]	0
Cg27824	AT4G32760	33	39	34	53	62	25	736	796	589	1295	1244	710	35.3333	46.6667	707	1083	-0.615251	-0.401363	-0.213889	6.61268	0.392706	0.530881	0.813028	0	ENTH/VHS/GAT family protein [Source:EMBL;Acc:AEE86114.1]	VHS
Cg17164	AT4G32760	26	15	13	42	28	25	504	590	528	761	696	489	18	31.6667	540.667	648.667	-0.262738	-0.814968	0.55223	6.05569	3.60741	0.0575225	0.229946	0	ENTH/VHS/GAT family protein [Source:EMBL;Acc:AEE86114.1]	VHS
Cg19497	AT4G32720	21	35	27	81	63	32	333	441	411	1863	2271	1449	27.6667	58.6667	395	1861	-2.23615	-1.08439	-1.15176	6.80002	15.898	6.68476e-05	0.00115089	AtLa1	La protein 1 [Source:EMBL;Acc:AEE86110.1]	RNA-binding protein Lupus La
Cg17153	AT4G32720	17	21	11	66	41	42	92	117	93	442	452	232	16.3333	49.6667	100.667	375.333	-1.89859	-1.60446	-0.294128	5.19804	0.46016	0.497549	0.793583	AtLa1	La protein 1 [Source:EMBL;Acc:AEE86110.1]	RNA-binding protein Lupus La
Cg17159	AT4G32690	77	88	97	175	162	103	352	457	379	961	967	630	87.3333	146.667	396	852.667	-1.10648	-0.747937	-0.358545	6.85671	2.81332	0.0934845	0.317315	GLB3	hemoglobin 3 [Source:EMBL;Acc:AEE86104.1]	Globin, truncated bacterial-like
Cg17160	AT4G32680	45	47	48	73	67	46	400	446	403	695	774	434	46.6667	62	416.333	634.333	-0.607502	-0.409876	-0.197626	6.22715	0.48736	0.485107	0.784979	0	uncharacterized protein [Source:EMBL;Acc:AEE86103.1]	0
Cg17151	AT4G32660	22	27	30	60	61	27	155	181	202	365	406	212	26.3333	49.3333	179.333	327.667	-0.869585	-0.905673	0.0360874	5.37364	0.0808853	0.776101	0.926388	AME3	serine/threonine-protein kinase AFC3 [Source:EMBL;Acc:AEE86101.1]	Serine/threonine-protein kinase-like domain
Cg19783	AT4G32640	159	174	124	347	283	174	843	790	782	1334	1349	900	152.333	268	805	1194.33	-0.569145	-0.815001	0.245856	7.65366	1.26724	0.260286	0.579736	0	sec24-like transport protein [Source:EMBL;Acc:AEE86095.1]	Zinc finger, Sec23/Sec24-type
Cg27928	AT4G32610	45	50	54	54	69	45	954	1084	1247	2067	2172	1334	49.6667	56	1095	1857.67	-0.762561	-0.173149	-0.589412	7.23713	4.77891	0.0288104	0.14342	0	copper ion binding protein [Source:EMBL;Acc:AEE86089.1]	0
Cg15902	AT4G32570	14	23	19	74	93	63	133	157	99	1339	1445	898	18.6667	76.6667	129.667	1227.33	-3.24265	-2.03814	-1.20451	6.28151	13.6028	0.000225853	0.00331413	TIFY8	protein TIFY 8 [Source:EMBL;Acc:AEE86081.1]	Tify
Cg15901	AT4G32560	24	30	36	50	52	27	42	77	32	132	125	84	30	43	50.3333	113.667	-1.17522	-0.519374	-0.655849	4.60347	3.18045	0.0745242	0.27345	0	paramyosin-related protein [Source:EMBL;Acc:AEE86080.1]	0
Cg26432	AT4G32551	89	132	119	504	576	393	1419	1986	1858	2762	3220	1729	113.333	491	1754.33	2570.33	-0.551033	-2.11515	1.56412	8.40757	53.9453	2.06152e-13	2.73094e-11	LUG	transcriptional corepressor LEUNIG [Source:EMBL;Acc:AEE86076.1]	LisH dimerisation motif, subgroup
Cg15900	AT4G32551	22	28	17	261	218	115	836	1124	974	2738	2772	1504	22.3333	198	978	2338	-1.25737	-3.14823	1.89086	7.54037	45.9005	1.24415e-11	1.12798e-09	LUG	transcriptional corepressor LEUNIG [Source:EMBL;Acc:AEE86076.1]	LisH dimerisation motif, subgroup
Cg16360	AT4G32510	24	29	28	29	33	15	39	51	49	64	48	31	27	25.6667	46.3333	47.6667	-0.0409303	0.0730635	-0.113994	3.99445	0.0605241	0.805669	0.938505	0	putative boron transporter 7 [Source:EMBL;Acc:AEE86070.1]	Bicarbonate transporter, C-terminal
Cg22249	AT4G32470	18	26	28	46	47	29	577	578	646	791	780	553	24	40.6667	600.333	708	-0.237986	-0.760812	0.522827	6.23693	3.97407	0.0462058	0.196571	0	ubiquinol-cytochrome c reductase subunit 7 [Source:EMBL;Acc:AEE86066.1]	Cytochrome d ubiquinol oxidase, 14kDa subunit
Cg13484	AT4G32420	63	58	73	105	112	76	1923	2082	2161	4956	4446	2996	64.6667	97.6667	2055.33	4132.67	-1.0077	-0.594844	-0.412857	8.17612	2.59265	0.107361	0.347399	0	peptidylprolyl isomerase [Source:EMBL;Acc:AEE86055.1]	Peptidyl-prolyl cis-trans isomerase, cyclophilin-type
Cg17635	AT4G32270	61	87	73	111	99	64	135	229	188	221	235	122	73.6667	91.3333	184	192.667	-0.0664012	-0.31013	0.243728	5.92291	1.32701	0.249339	0.566236	0	ubiquitin-like family protein [Source:EMBL;Acc:AEE86029.1]	0
Cg17633	AT4G32250	30	29	47	41	31	15	1302	1311	1711	1348	1154	735	35.3333	29	1441.33	1079	0.417709	0.284977	0.132732	7.01058	0.230014	0.631514	0.864434	0	protein kinase family protein [Source:EMBL;Acc:AEE86026.1]	Serine/threonine-protein kinase-like domain
Cg22251	AT4G32060	68	79	83	78	82	48	986	1453	1249	1040	1109	739	76.6667	69.3333	1229.33	962.667	0.352768	0.14505	0.207718	7.10609	0.932698	0.334163	0.656082	0	EF-hand, calcium binding motif-containing protein [Source:EMBL;Acc:AEE86000.1]	EF-hand
Cg23199	AT4G32050	14	19	19	53	49	34	159	172	164	602	756	402	17.3333	45.3333	165	586.667	-1.83007	-1.38702	-0.443052	5.57781	1.88344	0.169943	0.460903	0	neurochondrin family protein [Source:EMBL;Acc:AEE85998.1]	Armadillo-type fold
Cg24440	AT4G32030	16	6	20	68	49	36	139	123	119	251	221	160	14	51	127	210.667	-0.730134	-1.86507	1.13494	4.96382	11.3681	0.000747151	0.00864845	0	uncharacterized protein [Source:EMBL;Acc:AEE85995.1]	0
Cg23848	AT4G31880	32	31	29	85	74	45	1304	1284	1253	4304	4458	2774	30.6667	68	1280.33	3845.33	-1.58659	-1.14886	-0.437726	7.80823	2.42808	0.119179	0.372454	0	uncharacterized protein [Source:EMBL;Acc:AEE85972.1]	Tudor domain
Cg22227	AT4G31860	37	37	42	54	37	22	445	634	636	556	547	323	38.6667	37.6667	571.667	475.333	0.266235	0.037802	0.228433	6.09654	0.832069	0.361675	0.684399	0	putative protein phosphatase 2C 60 [Source:EMBL;Acc:AEE85968.1]	Protein phosphatase 2C, N-terminal
Cg29411	AT4G31820	12	9	13	44	56	34	152	184	173	958	1279	655	11.3333	44.6667	169.667	964	-2.50633	-1.97863	-0.527704	5.91	1.98052	0.159335	0.441785	ENP	Phototropic-responsive NPH3 family protein [Source:EMBL;Acc:AEE85964.1]	NPH3
Cg21095	AT4G31790	179	192	183	500	498	337	1383	1529	1475	3475	3658	2416	184.667	445	1462.33	3183	-1.12211	-1.26888	0.146767	8.49516	1.05022	0.305457	0.630495	0	diphthine synthase [Source:EMBL;Acc:AEE85959.1]	Diphthine synthase
Cg07348	AT4G31780	286	311	406	122	194	93	3002	3677	4375	1490	2192	1173	334.333	136.333	3684.67	1618.33	1.18703	1.29415	-0.107124	8.57155	0.0686633	0.793293	0.933436	MGD1	Monogalactosyldiacylglycerol synthase 1 [Source:EMBL;Acc:AEE85957.1]	Monogalactosyldiacylglycerol synthase
Cg27002	AT4G31720	19	21	13	83	66	50	44	47	42	158	137	116	17.6667	66.3333	44.3333	137	-1.62771	-1.9087	0.280992	4.77728	0.856351	0.354762	0.677256	TAFII15	TBP-associated factor II 15 [Source:EMBL;Acc:AEE85950.1]	Transcription initiation factor TFIID, 23-30kDa subunit
Cg06904	AT4G31570	45	72	91	53	51	48	13578	22849	26487	12307	10195	10030	69.3333	50.6667	20971.3	10844	0.951522	0.452512	0.499009	10.4277	1.57783	0.209074	0.516654	0	uncharacterized protein [Source:EMBL;Acc:AEE85930.1]	Prefoldin
Cg21351	AT4G31530	38	36	48	34	36	23	317	499	515	162	216	110	40.6667	31	443.667	162.667	1.44756	0.391579	1.05598	5.61946	11.9576	0.000544251	0.00686649	0	Rossmann-fold NAD(P)-binding domain-containing protein [Source:EMBL;Acc:AEE85924.1]	NAD-dependent epimerase/dehydratase
Cg27655	AT4G31500	17	20	13	72	42	12	2157	2213	1183	9969	5721	3273	16.6667	42	1851	6321	-1.77185	-1.33342	-0.438424	8.30457	0.561079	0.453826	0.763192	CYP83B1	cytochrome P450 83B1 [Source:EMBL;Acc:AEE85921.1]	Cytochrome P450
Cg28818	AT4G31480	31	48	23	36	71	45	2292	2591	2348	5111	5652	3409	34	50.6667	2410.33	4724	-0.970776	-0.575502	-0.395274	8.24224	1.12164	0.289565	0.611034	0	coatomer subunit beta-1 [Source:EMBL;Acc:AEE85919.1]	Coatomer, beta subunit
Cg00580	AT4G31480	341	376	341	645	834	490	1286	1473	1237	2843	3330	1945	352.667	656.333	1332	2706	-1.02257	-0.896123	-0.126444	8.81918	0.188822	0.663899	0.883034	0	coatomer subunit beta-1 [Source:EMBL;Acc:AEE85919.1]	Coatomer, beta subunit
Cg27992	AT4G31460	57	51	66	175	172	104	365	573	410	1655	2138	1220	58	150.333	449.333	1671	-1.89485	-1.37404	-0.520814	7.12048	3.86748	0.0492304	0.205407	0	Ribosomal L28 family [Source:EMBL;Acc:AEE85916.1]	Ribosomal protein L28
Cg17204	AT4G31400	14	15	14	82	54	57	54	68	54	389	406	227	14.3333	64.3333	58.6667	340.667	-2.53775	-2.16619	-0.371556	5.1659	0.873364	0.350026	0.673637	CTF7	N-acetyltransferase [Source:EMBL;Acc:AEE85905.1]	Acyl-CoA N-acyltransferase
Cg16638	AT4G31390	110	128	197	32	32	14	1957	2497	3048	269	359	202	145	26	2500.67	276.667	3.17609	2.47947	0.696623	7.53628	4.1699	0.0411482	0.183056	0	uncharacterized aarF domain-containing protein kinase [Source:EMBL;Acc:AEE85904.1]	ABC-1
Cg12145	AT4G31300	48	64	37	67	103	42	281	376	257	725	663	433	49.6667	70.6667	304.667	607	-0.994465	-0.508752	-0.485713	6.14735	2.53925	0.111047	0.354475	PBA1	proteasome subunit beta type-6 [Source:EMBL;Acc:AEE85889.1]	Proteasome, subunit alpha/beta
Cg09779	AT4G31290	40	19	43	30	47	20	272	206	312	414	408	267	34	32.3333	263.333	363	-0.463079	0.0725125	-0.535592	5.52961	1.76883	0.183526	0.481297	0	chaC-like protein [Source:EMBL;Acc:AEE85886.1]	ChaC-like protein
Cg09778	AT4G31240	671	440	697	923	908	592	35	109	143	4	9	2	602.667	807.667	95.6667	5	4.25802	-0.4224	4.68042	8.74798	59.3913	1.29238e-14	2.2012e-12	0	putative nucleoredoxin 3 [Source:EMBL;Acc:AEE85881.1]	C1-like
Cg12140	AT4G31210	45	52	54	43	43	24	717	713	636	495	690	406	50.3333	36.6667	688.667	530.333	0.376906	0.457045	-0.0801386	6.32217	0.0318493	0.858359	0.954867	0	DNA topoisomerase, type IA, core [Source:EMBL;Acc:AEE85878.1]	Toprim domain
Cg12137	AT4G31170	59	63	87	124	132	76	1134	1278	1223	2431	2329	1459	69.6667	110.667	1211.67	2073	-0.774727	-0.66768	-0.107047	7.51991	0.104573	0.746409	0.914366	0	protein kinase family protein [Source:EMBL;Acc:AEE85870.1]	Serine-threonine/tyrosine-protein kinase
Cg09770	AT4G31130	114	135	132	110	98	70	233	270	242	216	209	134	127	92.6667	248.333	186.333	0.414392	0.454706	-0.040314	6.35885	2.54172e-07	0.999598	0.999994	0	uncharacterized protein [Source:EMBL;Acc:AEE85862.1]	Protein of unknown function DUF1218
Cg22919	AT4G31115	22	34	36	29	39	23	118	168	153	115	131	73	30.6667	30.3333	146.333	106.333	0.460665	0.0157673	0.444897	4.77232	3.01321	0.0825885	0.291535	0	uncharacterized protein [Source:EMBL;Acc:AEE85858.1]	Protein of unknown function DUF1997
Cg22915	AT4G31020	33	28	18	54	44	29	47	48	66	207	189	130	26.3333	42.3333	53.6667	175.333	-1.708	-0.684904	-1.0231	4.72722	9.89979	0.00165298	0.0163889	0	esterase/lipase domain-containing protein [Source:EMBL;Acc:AEE85848.1]	0
Cg09759	AT4G30993	64	80	117	27	35	22	304	320	405	92	154	105	87	28	343	117	1.5517	1.63559	-0.0838885	5.78399	0.0282051	0.866627	0.958253	0	metallophosphatase domain-containing protein [Source:EMBL;Acc:AEE85841.1]	0
Cg29683	AT4G30960	24	54	37	54	65	39	1559	2096	1860	3001	3241	1865	38.3333	52.6667	1838.33	2702.33	-0.555807	-0.458291	-0.0975166	7.70714	0.03429	0.853091	0.953008	CIPK6	CBL-interacting serine/threonine-protein kinase 6 [Source:EMBL;Acc:AEE85835.1]	Serine/threonine-protein kinase-like domain
Cg12203	AT4G30950	121	176	159	76	116	61	1205	1683	1748	588	786	427	152	84.3333	1545.33	600.333	1.36408	0.849896	0.514186	7.39389	4.29743	0.03817	0.174028	FAD6	omega-6 fatty acid desaturase [Source:EMBL;Acc:AEE85834.1]	Fatty acid desaturase, type 1
Cg12217	AT4G30850	46	70	41	63	43	21	651	809	630	1185	870	563	52.3333	42.3333	696.667	872.667	-0.324962	0.305936	-0.630898	6.55398	3.19121	0.0740354	0.273278	HHP2	heptahelical transmembrane protein2 [Source:EMBL;Acc:AEE85820.1]	Hly-III-related
Cg12223	AT4G30820	110	151	160	249	265	158	260	312	332	519	529	342	140.333	224	301.333	463.333	-0.62069	-0.674641	0.0539508	7.0676	0.18475	0.667322	0.884026	0	CDK-activating kinase assembly factor MAT1 [Source:EMBL;Acc:AEE85814.1]	Cdk-activating kinase assembly factor MAT1, centre
Cg12224	AT4G30810	37	38	30	14	25	11	2117	1578	1392	1155	1503	726	35	16.6667	1695.67	1128	0.588086	1.07039	-0.482304	7.12881	1.12712	0.28839	0.610174	scpl29	carboxypeptidase D [Source:EMBL;Acc:AEE85811.1]	Peptidase S10, serine carboxypeptidase
Cg11726	AT4G30780	28	28	16	44	42	29	249	323	231	504	512	288	24	38.3333	267.667	434.667	-0.699472	-0.675565	-0.0239069	5.57091	0.00543755	0.941217	0.986009	0	uncharacterized protein [Source:EMBL;Acc:AEE85808.1]	0
Cg04587	AT4G30710	154	196	155	138	177	104	221	316	288	201	290	178	168.333	139.667	275	223	0.302388	0.269333	0.0330548	6.79677	0.0565424	0.812047	0.942462	QWRF8	uncharacterized protein [Source:EMBL;Acc:AEE85800.1]	Protein of unknown function DUF566
Cg12231	AT4G30690	31	29	31	19	29	25	1557	2078	2374	768	1007	567	30.3333	24.3333	2003	780.667	1.35938	0.31797	1.04141	7.15513	10.4041	0.00125734	0.0131786	0	translation initiation factor IF-3 [Source:EMBL;Acc:AEE85797.1]	Translation initiation factor 3, N-terminal
Cg04580	AT4G30600	114	145	158	164	178	129	1347	1679	1526	1761	1741	1041	139	157	1517.33	1514.33	0.00285525	-0.17568	0.178535	7.74069	1.35004	0.245271	0.562896	0	signal recognition particle receptor subunit alpha [Source:EMBL;Acc:AEE85785.1]	Signal recognition particle receptor, alpha subunit, N-terminal
Cg19440	AT4G30470	34	29	49	19	21	10	414	367	515	314	293	176	37.3333	16.6667	432	261	0.726982	1.1635	-0.436517	5.59609	1.25072	0.263415	0.584292	0	Rossmann-fold NAD(P)-binding domain-containing protein [Source:EMBL;Acc:AEE85768.1]	NAD-dependent epimerase/dehydratase
Cg27624	AT4G30260	20	34	24	52	45	29	396	543	450	922	931	620	26	42	463	824.333	-0.832216	-0.691878	-0.140338	6.19855	0.184679	0.667383	0.884026	0	Yip1 integral membrane domain-containing protein [Source:EMBL;Acc:AEE85744.1]	Yip1 domain
Cg25199	AT4G30240	25	31	18	29	36	13	395	445	440	722	575	341	24.6667	26	426.667	546	-0.355792	-0.0759489	-0.279843	5.83319	0.549049	0.458706	0.765956	0	Syntaxin/t-SNARE family protein [Source:EMBL;Acc:AEE85742.1]	Syntaxin 6, N-terminal
Cg03437	AT4G30210	83	47	67	73	43	22	2121	2176	2060	1669	1325	757	65.6667	46	2119	1250.33	0.761071	0.513527	0.247543	7.49388	0.481	0.48797	0.786662	ATR2	NADPH-ferrihemoprotein reductase [Source:EMBL;Acc:AEE85738.1]	Flavodoxin/nitric oxide synthase
Cg12157	AT4G30160	54	39	57	43	44	18	1386	1451	1507	1548	1723	911	50	35	1448	1394	0.054831	0.514573	-0.459742	7.18766	2.41242	0.120376	0.37412	VLN4	villin 4 [Source:EMBL;Acc:AEE85727.1]	Gelsolin domain
Cg13937	AT4G30100	200	186	168	236	291	181	599	531	500	904	916	594	184.667	236	543.333	804.667	-0.566554	-0.353863	-0.21269	7.47809	0.544373	0.460626	0.767013	0	tRNA-splicing endonuclease positive effector-related protein [Source:EMBL;Acc:AEE85721.1]	DEAD-like helicase, N-terminal
Cg23918	AT4G29960	68	70	83	55	56	47	478	552	649	587	542	366	73.6667	52.6667	559.667	498.333	0.167457	0.484122	-0.316665	6.38501	1.15535	0.282432	0.603492	0	uncharacterized protein [Source:EMBL;Acc:AEE85702.1]	0
Cg05389	AT4G29910	319	363	439	164	144	95	1018	1313	1542	1003	931	612	373.667	134.333	1291	848.667	0.605219	1.47593	-0.870715	7.98617	11.8293	0.000583059	0.00726008	ORC5	origin recognition complex protein 5 [Source:EMBL;Acc:AEE85692.1]	ATPase, AAA+ type, core
Cg17436	AT4G29860	19	19	22	43	30	18	50	67	69	125	118	50	20	30.3333	62	97.6667	-0.655598	-0.600904	-0.054694	4.2307	7.01286e-07	0.999332	0.999994	EMB2757	transducin/WD40 domain-containing protein [Source:EMBL;Acc:AEE85686.1]	WD40 repeat, subgroup
Cg03471	AT4G29830	37	35	22	67	84	41	376	406	376	843	956	644	31.3333	64	386	814.333	-1.07702	-1.03037	-0.046645	6.25205	0.0162509	0.898561	0.971269	VIP3	WD repeat-containing protein 61 [Source:EMBL;Acc:AEE85683.1]	WD40 repeat, subgroup
Cg03469	AT4G29820	59	50	60	122	57	40	118	114	118	212	69	42	56.3333	73	116.667	107.667	0.115821	-0.373908	0.489728	5.42489	0.860506	0.353597	0.676604	CFIM-25	CFIM-25-like protein [Source:EMBL;Acc:AEE85682.1]	Cleavage/polyadenylation specificity factor, 25kDa subunit
Cg03412	AT4G29735	23	27	29	47	37	33	49	35	41	126	99	69	26.3333	39	41.6667	98	-1.23389	-0.566584	-0.667304	4.41103	3.3247	0.0682463	0.258973	0	uncharacterized protein [Source:EMBL;Acc:AEE85668.1]	Uncharacterised protein family UPF0197
Cg08346	AT4G29660	26	52	49	31	45	16	61	103	95	115	119	75	42.3333	30.6667	86.3333	103	-0.254655	0.465123	-0.719777	4.72783	4.39561	0.0360317	0.167644	EMB2752	protein embryo defective 2752 [Source:EMBL;Acc:AEE85658.1]	0
Cg03406	AT4G29590	597	646	720	326	357	225	1189	1506	1533	382	549	350	654.333	302.667	1409.33	427	1.7227	1.1123	0.610409	8.60214	7.87681	0.00500727	0.0384535	0	methyltransferase [Source:EMBL;Acc:AEE85649.1]	Methyltransferase type 11
Cg11790	AT4G29540	16	27	20	48	48	24	50	100	67	174	192	99	21	40	72.3333	155	-1.09954	-0.929611	-0.169925	4.6133	0.164262	0.685262	0.888772	0	UDP-N-acetylglucosamine O-acyltransferase domain-containing protein [Source:EMBL;Acc:AEE85641.1]	Bacterial transferase hexapeptide repeat
Cg03400	AT4G29520	31	17	17	32	33	28	223	148	143	664	611	432	21.6667	31	171.333	569	-1.73162	-0.516791	-1.21483	5.52442	8.28242	0.00400307	0.0329149	0	uncharacterized protein [Source:EMBL;Acc:AEE85639.1]	Saposin B
Cg00551	AT4G29480	23	31	28	23	19	20	681	745	816	878	902	735	27.3333	20.6667	747.333	838.333	-0.165772	0.403356	-0.569128	6.39539	2.85251	0.0912315	0.31225	0	ATP synthase subunit G protein [Source:EMBL;Acc:AEE85636.1]	ATPase, F0 complex, subunit G, mitochondrial
Cg03398	AT4G29480	32	45	37	48	29	28	1379	2250	2281	880	909	650	38	35	1970	813	1.27687	0.118644	1.15822	7.19904	12.3869	0.000432365	0.00571177	0	ATP synthase subunit G protein [Source:EMBL;Acc:AEE85636.1]	ATPase, F0 complex, subunit G, mitochondrial
Cg07595	AT4G29410	35	36	32	73	77	40	794	974	831	2542	2929	1925	34.3333	63.3333	866.333	2465.33	-1.50879	-0.883355	-0.625434	7.30645	5.88974	0.0152293	0.0896649	0	60S ribosomal protein L28-2 [Source:EMBL;Acc:AEE85628.1]	Ribosomal protein L28e
Cg23764	AT4G29410	54	49	67	77	86	61	845	1070	844	1553	1644	1062	56.6667	74.6667	919.667	1419.67	-0.626369	-0.397964	-0.228405	7.07072	0.683476	0.408392	0.724206	0	60S ribosomal protein L28-2 [Source:EMBL;Acc:AEE85628.1]	Ribosomal protein L28e
Cg03386	AT4G29210	71	119	85	32	42	32	524	1188	705	263	423	172	91.6667	35.3333	805.667	286	1.49417	1.37537	0.118801	6.46411	0.242406	0.622474	0.861045	GGT3	gamma-glutamyl transpeptidase 4 [Source:EMBL;Acc:AEE85603.1]	Gamma-glutamyltranspeptidase
Cg11630	AT4G29130	38	45	26	31	38	16	453	515	480	958	1052	594	36.3333	28.3333	482.667	868	-0.846668	0.358793	-1.20546	6.23853	19.7891	8.64764e-06	0.000205177	ATHXK1	hexokinase 1 [Source:EMBL;Acc:AEE85590.1]	Hexokinase, N-terminal
Cg03381	AT4G29130	20	48	32	42	39	19	855	1144	888	1313	1498	1001	33.3333	33.3333	962.333	1270.67	-0.400977	0	-0.400977	6.82638	1.66945	0.196332	0.498774	ATHXK1	hexokinase 1 [Source:EMBL;Acc:AEE85590.1]	Hexokinase, N-terminal
Cg19134	AT4G29100	20	23	33	55	38	27	580	559	641	774	698	416	25.3333	40	593.333	629.333	-0.0849815	-0.658963	0.573982	6.17044	4.36526	0.0366789	0.169978	0	transcription factor bHLH68 [Source:EMBL;Acc:AEE85586.1]	Helix-loop-helix DNA-binding domain
Cg18498	AT4G29080	176	192	164	498	700	357	68	105	82	355	363	195	177.333	518.333	85	304.333	-1.84012	-1.54742	-0.292701	7.69983	1.04125	0.307531	0.633254	PAP2	auxin-responsive protein IAA27 [Source:EMBL;Acc:AEE85584.1]	AUX/IAA protein
Cg03366	AT4G29060	57	75	85	41	50	22	24219	28888	30662	6130	10630	5409	72.3333	37.6667	27923	7389.67	1.91787	0.941372	0.9765	10.6167	8.96618	0.00275023	0.0248406	emb2726	elongation factor Ts family protein [Source:EMBL;Acc:AEE85581.1]	Ribosomal protein S1, RNA-binding domain
Cg19122	AT4G28990	63	50	56	114	135	102	142	166	140	359	422	236	56.3333	117	149.333	339	-1.18275	-1.05445	-0.128301	6.05778	0.0955694	0.757213	0.919879	0	RNA-binding-related protein [Source:EMBL;Acc:AEE85569.1]	Zinc finger, RanBP2-type
Cg19125	AT4G28950	12	4	4	115	122	59	18	7	11	348	311	190	6.66667	98.6667	12	283	-4.5597	-3.88753	-0.67217	5.17341	1.84915	0.173882	0.468291	ARAC7	Rac-like GTP-binding protein ARAC7 [Source:EMBL;Acc:AEE85566.1]	Mitochondrial Rho-like
Cg26562	AT4G28830	26	31	18	58	75	38	21	47	36	73	76	66	25	57	34.6667	71.6667	-1.04775	-1.18903	0.141281	4.53526	0.130398	0.71802	0.904102	0	putative methylase [Source:EMBL;Acc:AEE85552.1]	Methyltransferase small
Cg03351	AT4G28730	43	72	56	22	25	26	1140	1906	2066	659	840	534	57	24.3333	1704	677.667	1.33028	1.22803	0.10225	7.05631	0.180012	0.671363	0.885549	0	glutaredoxin-C5 [Source:EMBL;Acc:AEE85535.1]	Glutaredoxin
Cg07462	AT4G28660	33	28	38	25	25	14	5098	6265	7111	1145	1619	995	33	21.3333	6158	1253	2.29708	0.629357	1.66772	8.45548	23.9388	9.94464e-07	3.08773e-05	PSB28	photosystem II reaction center PSB28 protein [Source:EMBL;Acc:AEE85519.1]	Photosystem II Psb28, class 1
Cg03340	AT4G28560	22	13	15	55	43	34	940	1099	906	3222	3563	2277	16.6667	44	981.667	3020.67	-1.62156	-1.40054	-0.221024	7.4292	0.382624	0.536202	0.814119	RIC7	ROP-interactive CRIB motif-containing protein 7 [Source:EMBL;Acc:AEE85506.1]	Leucine-rich repeat
Cg03339	AT4G28540	21	18	23	52	40	23	167	179	192	321	322	208	20.6667	38.3333	179.333	283.667	-0.661553	-0.891294	0.229741	5.17016	0.93722	0.332994	0.654701	CKL6	casein kinase I-like 6 [Source:EMBL;Acc:AEE85503.1]	Serine/threonine-protein kinase-like domain
Cg07483	AT4G28510	20	39	21	56	93	41	586	871	540	2000	2335	1322	26.6667	63.3333	665.667	1885.67	-1.5022	-1.24793	-0.254275	6.96752	0.437239	0.508458	0.802584	ATPHB1	prohibitin 1 [Source:EMBL;Acc:AEE85496.1]	Band 7 protein
Cg07484	AT4G28510	58	102	54	222	254	133	151	188	128	500	467	284	71.3333	203	155.667	417	-1.42159	-1.50883	0.0872441	6.58055	0.187621	0.664904	0.883513	ATPHB1	prohibitin 1 [Source:EMBL;Acc:AEE85496.1]	Band 7 protein
Cg02040	AT4G28490	136	134	167	40	68	41	805	693	835	195	294	151	145.667	49.6667	777.667	213.333	1.86604	1.55232	0.313722	6.73236	1.56408	0.211069	0.519522	RLK5	receptor-like protein kinase 5 [Source:EMBL;Acc:AEE85494.1]	Leucine-rich repeat-containing N-terminal, type 2
Cg03334	AT4G28390	73	108	99	373	298	196	539	755	593	2634	2488	1528	93.3333	289	629	2216.67	-1.81726	-1.63061	-0.186655	7.73735	0.42564	0.514136	0.804962	AAC3	ADP/ATP carrier 3 protein [Source:EMBL;Acc:AEE85477.1]	Mitochondrial substrate/solute carrier
Cg03331	AT4G28300	26	30	26	45	48	28	433	518	459	609	583	375	27.3333	40.3333	470	522.333	-0.15231	-0.561311	0.409001	5.97034	3.18477	0.0743276	0.27345	0	uncharacterized protein [Source:EMBL;Acc:AEE85467.1]	Protein of unknown function DUF1421
Cg03322	AT4G28190	39	54	61	47	40	29	146	191	184	315	280	174	51.3333	38.6667	173.667	256.333	-0.5617	0.408806	-0.970506	5.42952	13.4532	0.000244592	0.00354546	ULT1	protein ULTRAPETALA 1 [Source:EMBL;Acc:AEE85451.1]	SAND domain-like
Cg13824	AT4G28050	93	113	102	288	252	181	147	170	162	429	465	253	102.667	240.333	159.667	382.333	-1.25977	-1.22707	-0.0326989	6.85473	0.0118521	0.913308	0.977461	TET7	tetraspanin7 [Source:EMBL;Acc:AEE85431.1]	Tetraspanin
Cg11453	AT4G28040	142	134	173	361	360	227	292	339	371	967	865	582	149.667	316	334	804.667	-1.26854	-1.07817	-0.190372	7.46093	0.552685	0.457223	0.764937	0	nodulin MtN21 /EamA-like transporter family protein [Source:EMBL;Acc:AEE85430.1]	Drug/metabolite transporter
Cg00638	AT4G28030	137	177	137	39	39	19	757	1113	1102	261	325	201	150.333	32.3333	990.667	262.333	1.917	2.21707	-0.300072	6.8477	1.09059	0.296341	0.61937	0	GCN5-related N-acetyltransferase (GNAT) family protein [Source:EMBL;Acc:AEE85424.1]	GCN5-related N-acetyltransferase (GNAT) domain
Cg06981	AT4G27800	35	43	50	16	16	9	2078	2924	3747	286	388	177	42.6667	13.6667	2916.33	283.667	3.36189	1.64245	1.71944	7.39965	19.2093	1.1714e-05	0.000267292	TAP38	protein phosphatase 2C 57 [Source:EMBL;Acc:AEE85395.1]	Protein phosphatase 2C, N-terminal
Cg11977	AT4G27745	19	26	36	35	31	24	97	89	90	164	109	63	27	30	92	112	-0.283793	-0.152003	-0.13179	4.5384	0.0217116	0.882857	0.963953	0	yippee-like protein [Source:EMBL;Acc:AEE85388.1]	Yippee-like protein
Cg11983	AT4G27720	52	55	39	46	42	22	1051	1406	960	1518	1644	1006	48.6667	36.6667	1139	1389.33	-0.286625	0.408465	-0.69509	7.03643	5.73391	0.0166404	0.0959587	0	major facilitator protein [Source:EMBL;Acc:AEE85385.1]	Protein of unknown function DUF791
Cg11991	AT4G27700	36	38	50	9	27	8	1000	1622	1670	345	565	347	41.3333	14.6667	1430.67	419	1.77167	1.49476	0.276901	6.69604	0.377642	0.538868	0.814593	0	rhodanese-like domain-containing protein [Source:EMBL;Acc:AEE85383.1]	Rhodanese-like
Cg28792	AT4G27600	34	38	47	42	35	28	3397	4221	4889	1182	1899	948	39.6667	35	4169	1343	1.63424	0.180572	1.45367	8.06335	20.8322	5.0133e-06	0.00012854	NARA5	pfkB-like carbohydrate kinase family protein [Source:EMBL;Acc:AEE85364.1]	Carbohydrate/purine kinase
Cg07021	AT4G27450	48	166	82	138	138	40	542	1318	775	1274	1342	424	98.6667	105.333	878.333	1013.33	-0.206268	-0.0943274	-0.111941	7.07082	0.0162754	0.898485	0.971269	0	aluminum induced protein with YGL and LRDR motifs [Source:EMBL;Acc:AEE85344.1]	0
Cg13279	AT4G27440	88	135	150	37	61	28	19125	43529	37322	6712	11327	5928	124.333	42	33325.3	7989	2.06053	1.56575	0.494781	10.843	1.45004	0.228522	0.54318	PORB	protochlorophyllide reductase B [Source:EMBL;Acc:AEE85343.1]	Short-chain dehydrogenase/reductase SDR
Cg10493	AT4G27310	32	48	57	13	13	9	1229	1421	2159	510	417	282	45.6667	11.6667	1603	403	1.99192	1.96875	0.0231736	6.81086	0.027242	0.868904	0.959213	0	B-box type zinc finger-containing protein [Source:EMBL;Acc:AEE85323.1]	Zinc finger, B-box
Cg10474	AT4G27190	308	296	237	481	536	293	419	484	302	469	560	303	280.333	436.667	401.667	444	-0.144561	-0.639389	0.494828	7.92628	3.97516	0.046176	0.196571	0	NB-ARC domain-containing disease resistance protein [Source:EMBL;Acc:AEE85311.1]	NB-ARC
Cg07038	AT4G27130	22	25	27	37	35	19	152	216	201	349	321	199	24.6667	30.3333	189.667	289.667	-0.610928	-0.298341	-0.312586	5.16986	0.97293	0.323951	0.648853	0	protein translation factor SUI1-1 [Source:EMBL;Acc:AEE85305.1]	Eukaryotic translation initiation factor SUI1
Cg21731	AT4G27070	28	27	32	41	16	20	3185	2881	3886	2699	2944	1817	29	25.6667	3317.33	2486.67	0.415811	0.176157	0.239654	8.03491	0.652522	0.419212	0.732301	TSB2	tryptophan synthase beta chain [Source:EMBL;Acc:AEE85296.1]	Pyridoxal phosphate-dependent enzyme, beta subunit
Cg07031	AT4G27030	120	115	148	10	4	4	1513	1591	2159	148	134	90	127.667	6	1754.33	124	3.82251	4.41128	-0.588765	7.07194	1.6796	0.194977	0.496979	FAD4	fatty acid desaturase A [Source:EMBL;Acc:AEE85286.1]	Kua-ubiquitin conjugating enzyme hybrid, localisation
Cg07027	AT4G27000	230	270	281	423	399	266	2089	1946	1913	4773	5159	2885	260.333	362.667	1982.67	4272.33	-1.10758	-0.478284	-0.629298	8.7314	8.30205	0.00396003	0.0327871	ATRBP45C	RNA recognition motif-containing protein [Source:EMBL;Acc:AEE85282.1]	RNA recognition motif domain
Cg05345	AT4G26940	26	26	23	47	37	25	81	68	47	106	101	45	25	36.3333	65.3333	84	-0.36257	-0.539366	0.176796	4.39242	0.435703	0.509204	0.802584	0	putative beta-1,3-galactosyltransferase 4 [Source:EMBL;Acc:AEE85273.1]	Glycosyl transferase, family 31
Cg00445	AT4G26850	932	697	1223	313	319	183	10228	9682	14672	3785	4755	2780	950.667	271.667	11527.3	3773.33	1.61115	1.8071	-0.195955	10.0692	0.277388	0.598418	0.848029	VTC2	GDP-L-galactose phosphorylase [Source:EMBL;Acc:AEE85260.1]	0
Cg20206	AT4G26840	122	147	167	171	141	121	592	754	850	1373	1231	848	145.333	144.333	732	1150.67	-0.652554	0.00996111	-0.662516	7.34559	6.13984	0.0132169	0.0805001	SUM1	small ubiquitin-related modifier 1 [Source:EMBL;Acc:AEE85259.1]	Ubiquitin
Cg00451	AT4G26780	15	30	20	37	31	16	472	707	512	959	1175	712	21.6667	28	563.667	948.667	-0.751059	-0.36995	-0.381109	6.28689	1.24783	0.263966	0.584316	AR192	molecular chaperone GrpE [Source:EMBL;Acc:AEE85251.1]	GrpE nucleotide exchange factor
Cg05322	AT4G26650	45	46	45	31	13	16	730	674	823	432	355	298	45.3333	20	742.333	361.667	1.03741	1.18057	-0.143166	6.15971	0.123856	0.724889	0.906397	0	RNA recognition motif-containing protein [Source:EMBL;Acc:AEE85232.1]	RNA recognition motif domain
Cg00494	AT4G26620	19	22	17	67	48	34	156	156	152	485	402	279	19.3333	49.6667	154.667	388.667	-1.32937	-1.36119	0.0318164	5.36266	0.0493465	0.824204	0.947059	0	Sucrase/ferredoxin-like protein [Source:EMBL;Acc:AEE85227.1]	Sucraseferredoxin-like
Cg05309	AT4G26610	728	800	769	1990	1701	1177	888	1065	823	2740	2539	1576	765.667	1622.67	925.333	2285	-1.30415	-1.08358	-0.220571	9.68435	0.747823	0.387167	0.706079	D6PKL1	D6 protein kinase like 1 [Source:EMBL;Acc:AEE85226.1]	Serine/threonine-protein kinase-like domain
Cg00496	AT4G26600	22	23	7	78	51	31	34	39	27	144	149	87	17.3333	53.3333	33.3333	126.667	-1.926	-1.62149	-0.304511	4.50986	0.506525	0.476647	0.78034	0	S-adenosyl-L-methionine-dependent methyltransferase-like protein [Source:EMBL;Acc:AEE85225.1]	Bacterial Fmu (Sun)/eukaryotic nucleolar NOL1/Nop2p
Cg00497	AT4G26590	36	59	44	161	167	74	56	87	65	180	196	98	46.3333	134	69.3333	158	-1.1883	-1.53211	0.343807	5.76416	1.7659	0.183891	0.48159	ATOPT5	oligopeptide transporter 5 [Source:EMBL;Acc:AEE85224.1]	Oligopeptide transporter OPT superfamily
Cg00503	AT4G26555	369	444	581	282	209	147	404	524	777	309	266	187	464.667	212.667	568.333	254	1.16191	1.1276	0.0343066	7.96243	0.0332164	0.855384	0.953782	0	FKBP-like peptidyl-prolyl cis-trans isomerase family protein [Source:EMBL;Acc:AEE85218.1]	Peptidyl-prolyl cis-trans isomerase, FKBP-type
Cg00504	AT4G26555	360	411	552	265	203	141	277	339	533	200	183	132	441	203	383	171.667	1.15773	1.1193	0.0384355	7.82348	0.0322766	0.857422	0.954867	0	FKBP-like peptidyl-prolyl cis-trans isomerase family protein [Source:EMBL;Acc:AEE85218.1]	Peptidyl-prolyl cis-trans isomerase, FKBP-type
Cg05303	AT4G26550	132	95	190	137	105	62	91	53	127	90	69	54	139	101.333	90.3333	71	0.347439	0.455976	-0.108537	6.22277	0.0434599	0.834862	0.948918	0	Got1/Sft2-like vescicle transport protein [Source:EMBL;Acc:AEE85217.1]	0
Cg05301	AT4G26530	113	187	185	2	4	1	3546	4676	5622	13	33	9	161.667	2.33333	4614.67	18.3333	7.97561	6.11449	1.86113	8.10516	6.64298	0.00995474	0.0645323	FBA	fructose-bisphosphate aldolase, class I [Source:EMBL;Acc:AEE85215.1]	Fructose-bisphosphate aldolase, class-I
Cg05282	AT4G26370	445	490	498	325	357	255	738	909	658	456	709	400	477.667	312.333	768.333	521.667	0.558604	0.612918	-0.0543136	8.23858	0.000505659	0.98206	0.995673	0	antitermination NusB domain-containing protein [Source:EMBL;Acc:AEE85190.1]	NusB/RsmB/TIM44
Cg07641	AT4G26300	21	30	29	46	43	29	336	358	314	541	620	441	26.6667	39.3333	336	534	-0.668379	-0.560715	-0.107664	5.8152	0.0998176	0.752049	0.917503	emb1027	Arginyl-tRNA synthetase, class Ic [Source:EMBL;Acc:AEE85182.1]	Arginyl tRNA synthetase, class Ic, N-terminal
Cg02580	AT4G26300	28	34	39	63	100	58	54	63	57	98	108	72	33.6667	73.6667	58	92.6667	-0.675998	-1.12969	0.453693	5.01973	3.0162	0.0824366	0.291215	emb1027	Arginyl-tRNA synthetase, class Ic [Source:EMBL;Acc:AEE85182.1]	Arginyl tRNA synthetase, class Ic, N-terminal
Cg05278	AT4G26270	23	17	21	41	37	16	151	148	156	316	230	180	20.3333	31.3333	151.667	242	-0.674103	-0.623852	-0.0502515	4.96148	0.013071	0.908977	0.975475	PFK3	6-phosphofructokinase 3 [Source:EMBL;Acc:AEE85178.1]	Pyrophosphate-dependent phosphofructokinase TP0108
Cg20682	AT4G26210	31	34	29	54	28	32	1246	1657	1660	1827	2071	1320	31.3333	38	1521	1739.33	-0.193514	-0.278301	0.0847869	7.29233	0.159847	0.689297	0.890506	0	ATP synthase subunit G protein [Source:EMBL;Acc:AEE85171.1]	ATPase, F0 complex, subunit G, mitochondrial
Cg05272	AT4G26180	15	32	20	42	41	24	282	342	373	532	403	315	22.3333	35.6667	332.333	416.667	-0.326263	-0.675378	0.349115	5.62397	1.3293	0.24893	0.565578	0	Mitochondrial substrate carrier family protein [Source:EMBL;Acc:AEE85167.1]	Mitochondrial substrate/solute carrier
Cg00554	AT4G26160	36	39	39	88	86	50	285	348	305	435	335	239	38	74.6667	312.667	336.333	-0.105266	-0.974465	0.869199	5.873	12.7171	0.000362328	0.00490892	ACHT1	thioredoxin-like 2-1 [Source:EMBL;Acc:AEE85165.1]	Thioredoxin domain
Cg03407	AT4G26160	95	104	124	90	113	55	782	1183	1014	221	293	179	107.667	86	993	231	2.1039	0.324163	1.77974	6.83025	50.1013	1.46008e-12	1.61933e-10	ACHT1	thioredoxin-like 2-1 [Source:EMBL;Acc:AEE85165.1]	Thioredoxin domain
Cg05267	AT4G26140	12	25	5	66	72	37	148	213	103	185	223	133	14	58.3333	154.667	180.333	-0.221504	-2.05889	1.83739	5.03677	18.278	1.90899e-05	0.000404621	BGAL12	beta-galactosidase 12 [Source:EMBL;Acc:AEE85163.1]	Glycoside hydrolase, family 35
Cg05265	AT4G26100	53	56	58	170	139	83	215	215	197	546	359	262	55.6667	130.667	209	389	-0.896267	-1.23101	0.334738	6.21348	1.5484	0.213372	0.522636	CK1	casein kinase 1 [Source:EMBL;Acc:AEE85157.1]	Serine/threonine-protein kinase-like domain
Cg00576	AT4G26070	47	41	44	52	34	13	230	145	117	205	152	57	44	33	164	138	0.249028	0.415037	-0.16601	5.07929	0.038138	0.845166	0.951395	MEK1	mitogen-activated protein kinase kinase 1 [Source:EMBL;Acc:AEE85152.1]	Serine/threonine-protein kinase-like domain
Cg00597	AT4G25850	250	300	334	185	189	135	1647	2451	2521	785	1010	577	294.667	169.667	2206.33	790.667	1.48051	0.796381	0.684129	8.11683	9.13689	0.00250507	0.0231077	ORP4B	OSBP(oxysterol binding protein)-related protein 4B [Source:EMBL;Acc:AEE85123.1]	Oxysterol-binding protein
Cg05244	AT4G25830	105	83	100	57	88	49	1636	1472	1591	597	891	538	96	64.6667	1566.33	675.333	1.21372	0.570012	0.643707	7.22903	5.08947	0.0240716	0.124374	0	uncharacterized protein [Source:EMBL;Acc:AEE85119.1]	Uncharacterised protein family UPF0497, trans-membrane plant
Cg23234	AT4G25740	29	16	24	41	52	37	2159	2388	2136	6852	7951	4862	23	43.3333	2227.67	6555	-1.55706	-0.913843	-0.643219	8.45495	4.14699	0.0417086	0.184458	0	40S ribosomal protein S10-1 [Source:EMBL;Acc:AEE85107.1]	Plectin/S10, N-terminal
Cg23236	AT4G25720	31	26	35	61	44	32	198	129	134	375	322	171	30.6667	45.6667	153.667	289.333	-0.912928	-0.57447	-0.338458	5.28989	0.498073	0.480348	0.783576	ATQC	glutaminyl-peptide cyclotransferase [Source:EMBL;Acc:AEE85104.1]	Glutamine cyclotransferase
Cg21597	AT4G25650	52	53	86	56	31	30	3184	3801	5008	836	777	605	63.6667	39	3997.67	739.333	2.43486	0.707064	1.7278	7.96049	23.2836	1.39788e-06	4.21931e-05	ACD1-LIKE	ACD1-like protein [Source:EMBL;Acc:AEE85089.1]	Rieske [2Fe-2S] iron-sulphur domain
Cg08199	AT4G25630	9	14	23	77	84	73	804	869	620	5920	6964	4466	15.3333	78	764.333	5783.33	-2.91963	-2.3468	-0.572825	8.0499	2.07145	0.150078	0.425267	FIB2	rRNA 2'-O-methyltransferase fibrillarin 2 [Source:EMBL;Acc:AEE85085.1]	Fibrillarin
Cg25168	AT4G25630	47	72	37	369	373	284	98	126	71	846	1055	614	52	342	98.3333	838.333	-3.09177	-2.71741	-0.374359	7.1335	1.02372	0.311638	0.638677	FIB2	rRNA 2'-O-methyltransferase fibrillarin 2 [Source:EMBL;Acc:AEE85085.1]	Fibrillarin
Cg08200	AT4G25630	81	86	95	257	187	170	551	644	664	1332	1261	917	87.3333	204.667	619.667	1170	-0.916944	-1.22867	0.311728	7.27374	2.14872	0.142689	0.412723	FIB2	rRNA 2'-O-methyltransferase fibrillarin 2 [Source:EMBL;Acc:AEE85085.1]	Fibrillarin
Cg24831	AT4G25550	20	12	15	31	52	41	81	67	74	224	308	159	15.6667	41.3333	74	230.333	-1.63813	-1.39961	-0.238519	4.77262	0.178949	0.672278	0.885549	0	cleavage/polyadenylation specificity factor [Source:EMBL;Acc:AEE85076.1]	Cleavage/polyadenylation specificity factor, 25kDa subunit
Cg21045	AT4G25500	302	872	341	892	1097	428	1069	2796	1161	4280	5736	2340	505	805.667	1675.33	4118.67	-1.29773	-0.6739	-0.62383	9.2129	1.18479	0.276383	0.597947	ATRSP35	arginine/serine-rich-splicing factor RSP40 [Source:EMBL;Acc:AEE85068.1]	RNA recognition motif domain
Cg15984	AT4G25370	19	29	20	77	67	42	924	1167	1181	873	1028	653	22.6667	62	1090.67	851.333	0.357414	-1.4517	1.80911	6.76214	47.3574	5.91558e-12	5.75743e-10	0	Double Clp-N motif protein [Source:EMBL;Acc:AEE85048.1]	Clp, N-terminal
Cg19374	AT4G25315	34	44	36	49	56	38	81	67	66	138	124	88	38	47.6667	71.3333	116.667	-0.709744	-0.326981	-0.382763	4.87639	1.55688	0.212123	0.520679	0	uncharacterized protein [Source:EMBL;Acc:AEE85039.1]	0
Cg14343	AT4G25270	24	53	48	17	14	11	240	575	400	190	259	125	41.6667	14	405	191.333	1.08183	1.57347	-0.491633	5.46954	0.944386	0.331152	0.654701	0	pentatricopeptide repeat-containing protein [Source:EMBL;Acc:AEE85033.1]	Pentatricopeptide repeat
Cg08600	AT4G25130	49	57	55	46	50	31	3108	4058	4768	1024	1346	710	53.6667	42.3333	3978	1026.67	1.95408	0.342232	1.61184	7.99026	32.5061	1.18818e-08	6.29605e-07	PMSR4	peptide methionine sulfoxide reductase A4 [Source:EMBL;Acc:AEE85015.1]	Peptide methionine sulphoxide reductase MsrA
Cg08609	AT4G25100	136	55	33	56	22	12	1350	608	397	317	189	134	74.6667	30	785	213.333	1.87958	1.3155	0.564081	6.3225	0.457803	0.498652	0.794811	FSD1	Superoxide dismutase [Fe] [Source:EMBL;Acc:AEE85010.1]	Manganese/iron superoxide dismutase
Cg23664	AT4G25080	93	138	159	53	54	30	5744	9960	9419	1287	2775	1428	130	45.6667	8374.33	1830	2.19413	1.5093	0.684832	8.98958	3.14783	0.0760282	0.276956	CHLM	magnesium-protoporphyrin IX methyltransferase [Source:EMBL;Acc:AEE85003.1]	Methyltransferase type 11
Cg08622	AT4G25050	50	53	64	43	59	40	2814	2443	3222	1151	1612	1234	55.6667	47.3333	2826.33	1332.33	1.08498	0.233957	0.851019	7.75638	6.49503	0.0108177	0.0691547	ACP4	acyl carrier protein 4 [Source:EMBL;Acc:AEE84996.1]	Phosphopantetheine-binding
Cg18898	AT4G24930	61	47	55	27	22	23	1206	1345	1858	158	281	155	54.3333	24	1469.67	198	2.89192	1.1788	1.71311	6.71108	20.8046	5.08604e-06	0.000129708	0	thylakoid lumenal protein [Source:EMBL;Acc:AEE84977.1]	0
Cg14474	AT4G24860	16	20	24	34	42	23	698	803	666	1452	1469	904	20	33	722.333	1275	-0.819761	-0.722466	-0.0972946	6.6141	0.0430041	0.835718	0.948937	0	AAA-type ATPase family protein [Source:EMBL;Acc:AEE84971.1]	ATPase, AAA-type, core
Cg14089	AT4G24860	35	34	29	81	107	60	403	418	367	1081	1126	697	32.6667	82.6667	396	968	-1.28951	-1.33949	0.0499798	6.44347	0.131205	0.717186	0.903771	0	AAA-type ATPase family protein [Source:EMBL;Acc:AEE84971.1]	ATPase, AAA-type, core
Cg14091	AT4G24840	33	21	16	47	58	35	447	457	416	985	1055	696	23.3333	46.6667	440	912	-1.05153	-1	-0.0515303	6.25128	0.00720629	0.932349	0.985299	0	uncharacterized protein [Source:EMBL;Acc:AEE84970.1]	COG complex component, COG2
Cg14096	AT4G24830	17	17	16	37	55	19	1554	1726	1449	3004	3691	2349	16.6667	37	1576.33	3014.67	-0.935426	-1.15056	0.215134	7.62907	0.46058	0.497353	0.793583	0	argininosuccinate synthase [Source:EMBL;Acc:AEE84968.1]	Argininosuccinate synthase
Cg25801	AT4G24770	173	247	215	83	118	71	7267	9481	7755	2431	4665	2420	211.667	90.6667	8167.67	3172	1.36453	1.22315	0.141381	9.19562	0.352873	0.552491	0.820008	RBP31	ribonucleoprotein [Source:EMBL;Acc:AEE84954.1]	RNA recognition motif domain
Cg24727	AT4G24770	42	53	51	25	24	13	6352	8399	7685	1699	3163	1555	48.6667	20.6667	7478.67	2139	1.80584	1.23563	0.570216	8.79792	2.8518	0.091272	0.31225	RBP31	ribonucleoprotein [Source:EMBL;Acc:AEE84954.1]	RNA recognition motif domain
Cg25799	AT4G24760	63	71	95	32	28	22	560	680	915	330	454	242	76.3333	27.3333	718.333	342	1.07066	1.48165	-0.410995	6.3223	1.19086	0.275157	0.597947	0	esterase/lipase domain-containing protein [Source:EMBL;Acc:AEE84953.1]	0
Cg27306	AT4G24750	105	123	117	106	123	75	218	268	272	179	216	135	115	101.333	252.667	176.667	0.516205	0.182525	0.33368	6.32526	3.17397	0.0748204	0.273634	0	rhodanese homology domain-containing protein [Source:EMBL;Acc:AEE84952.1]	Rhodanese-like
Cg27305	AT4G24740	172	248	251	296	298	179	698	789	803	990	1009	638	223.667	257.667	763.333	879	-0.20355	-0.204156	0.000605675	7.70986	0.036566	0.848351	0.951555	FC2	serine/threonine-protein kinase AFC2 [Source:EMBL;Acc:AEE84950.1]	Serine/threonine-protein kinase-like domain
Cg20953	AT4G24730	42	24	37	42	38	24	260	303	285	361	338	242	34.3333	34.6667	282.667	313.667	-0.15013	-0.0139392	-0.136191	5.5213	0.193264	0.660214	0.881519	0	calcineurin-like phosphoesterase family protein [Source:EMBL;Acc:AEE84948.1]	Metallo-dependent phosphatase
Cg29672	AT4G24710	10	15	12	80	88	62	23	46	29	194	285	169	12.3333	76.6667	32.6667	216	-2.72514	-2.63604	-0.0891035	4.96605	0.0207887	0.885356	0.965309	0	P-loop containing nucleoside triphosphate hydrolase-like protein [Source:EMBL;Acc:AEE84945.1]	ATPase, AAA-type, core
Cg28803	AT4G24680	31	18	24	61	60	28	1440	1364	1299	2506	2495	1596	24.3333	49.6667	1367.67	2199	-0.685131	-1.02934	0.344213	7.37344	1.54035	0.214565	0.524743	MOS1	modifier of snc1 protein [Source:EMBL;Acc:AEE84942.1]	BAT2, N-terminal
Cg24375	AT4G24630	27	40	48	60	50	53	630	776	723	1445	1665	1077	38.3333	54.3333	709.667	1395.67	-0.975741	-0.503238	-0.472503	6.82143	2.47992	0.115308	0.365408	0	putative S-acyltransferase [Source:EMBL;Acc:AEE84935.1]	Zinc finger, DHHC-type, palmitoyltransferase
Cg23994	AT4G24620	32	32	55	27	29	13	1630	2097	2292	846	939	624	39.6667	23	2006.33	803	1.32109	0.786293	0.534796	7.18986	2.86919	0.0902901	0.310003	PGI1	phosphoglucose isomerase 1 [Source:EMBL;Acc:AEE84934.1]	Phosphoglucose isomerase (PGI)
Cg04126	AT4G24620	27	59	55	31	41	29	987	1215	1283	334	460	269	47	33.6667	1161.67	354.333	1.71302	0.48134	1.23168	6.57063	16.8456	4.0547e-05	0.000758308	PGI1	phosphoglucose isomerase 1 [Source:EMBL;Acc:AEE84934.1]	Phosphoglucose isomerase (PGI)
Cg04117	AT4G24580	91	83	118	145	144	84	14	27	22	82	80	72	97.3333	124.333	21	78	-1.89308	-0.353207	-1.53988	5.98035	24.1331	8.99016e-07	2.82066e-05	REN1	Rho GTPase activation protein (RhoGAP) with PH domain [Source:EMBL;Acc:AEE84928.1]	Pleckstrin homology domain
Cg26427	AT4G24540	37	44	41	280	294	162	147	145	142	1301	1114	763	40.6667	245.333	144.667	1059.33	-2.87235	-2.59282	-0.279528	6.91108	1.09582	0.295185	0.617999	AGL24	MADS-box protein AGL24 [Source:EMBL;Acc:AEE84922.1]	Transcription factor, MADS-box
Cg14268	AT4G24460	22	31	16	59	54	28	209	290	236	220	246	177	23	47	245	214.333	0.192926	-1.03103	1.22395	5.29773	18.9726	1.32612e-05	0.000295527	CLT2	CRT (chloroquine-resistance transporter)-like transporter 2 [Source:EMBL;Acc:AEE84908.1]	0
Cg29527	AT4G24440	103	111	122	138	140	94	373	457	464	685	609	458	112	124	431.333	584	-0.437165	-0.146841	-0.290324	6.78769	1.61066	0.204399	0.509719	0	transcription initiation factor IIA subunit 2 [Source:EMBL;Acc:AEE84905.1]	Transcription initiation factor IIA, gamma subunit
Cg16198	AT4G24380	28	49	40	19	13	16	174	565	552	90	88	68	39	16	430.333	82	2.39176	1.2854	1.10636	5.36633	4.36123	0.0367656	0.170063	0	uncharacterized protein [Source:EMBL;Acc:AEE84896.1]	Serine hydrolase
Cg19624	AT4G24340	64	88	108	40	28	20	164	256	267	65	57	40	86.6667	29.3333	229	54	2.08432	1.56294	0.52138	5.51816	2.66025	0.102885	0.338575	0	phosphorylase family protein [Source:EMBL;Acc:AEE84891.1]	Nucleoside phosphorylase domain
Cg13248	AT4G24290	421	339	510	53	9	9	380	457	675	61	19	26	423.333	23.6667	504	35.3333	3.83432	4.16087	-0.326544	7.43983	0.269432	0.603713	0.851409	0	MAC/Perforin domain-containing protein [Source:EMBL;Acc:AEE84885.1]	Membrane attack complex component/perforin (MACPF) domain
Cg14023	AT4G24280	491	491	563	186	237	150	14862	15020	17536	5924	8151	5016	515	191	15806	6363.67	1.31254	1.431	-0.118458	10.2095	0.106336	0.744354	0.914097	cpHsc70-1	chloroplast heat shock protein 70-1 [Source:EMBL;Acc:AEE84884.1]	Heat shock protein 70
Cg26885	AT4G24270	29	28	26	64	66	56	496	645	496	1966	2231	1300	27.6667	62	545.667	1832.33	-1.74759	-1.16412	-0.583471	6.8887	3.95884	0.0466259	0.197477	EMB140	protein embryo defective 140 [Source:EMBL;Acc:AEE84882.1]	RNA recognition motif domain
Cg25059	AT4G24200	659	578	629	1602	1582	983	210	168	163	467	531	324	622	1389	180.333	440.667	-1.28902	-1.15906	-0.129962	9.25418	0.160243	0.688933	0.890499	0	Transcription elongation factor (TFIIS) family protein [Source:EMBL;Acc:AEE84863.1]	Transcription factor IIS, N-terminal
Cg23744	AT4G24100	13	20	25	41	54	24	217	259	187	414	419	235	19.3333	39.6667	221	356	-0.687831	-1.03684	0.349006	5.35308	1.68202	0.194656	0.496671	0	protein kinase family protein [Source:EMBL;Acc:AEE84850.1]	Serine/threonine-protein kinase-like domain
Cg23743	AT4G24090	22	32	32	29	25	17	1059	1296	1467	370	561	296	28.6667	23.6667	1274	409	1.63919	0.276518	1.36267	6.56017	17.6742	2.62161e-05	0.000514504	0	uncharacterized protein [Source:EMBL;Acc:AEE84849.1]	0
Cg19754	AT4G24020	17	35	27	34	36	15	817	1368	1083	1279	1447	751	26.3333	28.3333	1089.33	1159	-0.0894351	-0.10561	0.0161751	6.79531	0.0216958	0.882899	0.963953	NLP7	NIN like protein 7 [Source:EMBL;Acc:AEE84841.1]	Plant regulator RWP-RK
Cg13303	AT4G23940	20	33	21	23	37	20	1748	1932	1641	1655	2289	1281	24.6667	26.6667	1773.67	1741.67	0.0262664	-0.112475	0.138741	7.35274	0.314963	0.57465	0.834697	0	FtsH extracellular protease [Source:EMBL;Acc:AEE84830.1]	Peptidase M41, FtsH extracellular
Cg13307	AT4G23910	318	309	363	630	528	419	243	295	290	590	565	367	330	525.667	276	507.333	-0.878266	-0.671682	-0.206583	8.14658	0.56187	0.453508	0.763154	0	uncharacterized protein [Source:EMBL;Acc:AEE84826.1]	0
Cg21652	AT4G23885	12918	21813	24399	1027	1859	1030	80	89	80	217	229	132	19710	1305.33	83	192.667	-1.21492	3.91644	-5.13136	12.8502	178.843	8.66981e-41	3.44553e-38	0	uncharacterized protein [Source:EMBL;Acc:AEE84819.1]	0
Cg19242	AT4G23820	28	17	20	39	49	36	1241	1569	1791	2550	3108	2029	21.6667	41.3333	1533.67	2562.33	-0.740473	-0.931828	0.191355	7.52209	0.441834	0.506239	0.800685	0	glycoside hydrolase family 28 protein / polygalacturonase (pectinase) family protein [Source:EMBL;Acc:AEE84810.1]	Glycoside hydrolase, family 28
Cg23701	AT4G23730	82	80	100	22	25	13	781	747	966	237	263	148	87.3333	20	831.333	216	1.9444	2.12653	-0.182137	6.37199	0.21402	0.643635	0.873077	0	glucose-6-phosphate 1-epimerase [Source:EMBL;Acc:AEE84799.1]	Aldose 1-epimerase
Cg25057	AT4G23730	17	23	36	25	31	23	148	175	170	175	175	105	25.3333	26.3333	164.333	151.667	0.115721	-0.0558532	0.171574	4.82023	0.58996	0.442435	0.75383	0	glucose-6-phosphate 1-epimerase [Source:EMBL;Acc:AEE84799.1]	Aldose 1-epimerase
Cg07698	AT4G23630	38	21	22	27	24	22	2090	2341	2110	5800	5271	3434	27	24.3333	2180.33	4835	-1.14897	0.150025	-1.29899	8.16512	15.3542	8.91216e-05	0.00148091	BTI1	reticulon-like protein B1 [Source:EMBL;Acc:AEE84787.1]	Reticulon
Cg26457	AT4G23600	96	102	85	109	116	73	4863	5359	3504	4268	4456	2729	94.3333	99.3333	4575.33	3817.67	0.261186	-0.0745103	0.335696	8.66298	2.00071	0.157226	0.437518	CORI3	cystine lyase [Source:EMBL;Acc:AEE84781.1]	Aminotransferase, class I/classII
Cg18152	AT4G23490	10	17	22	53	52	35	327	357	309	772	850	532	16.3333	46.6667	331	718	-1.11715	-1.51457	0.397421	5.94024	2.46135	0.116678	0.367044	0	uncharacterized protein [Source:EMBL;Acc:AEE84765.1]	Protein of unknown function DUF604
Cg16356	AT4G23470	58	57	65	107	47	32	508	464	374	536	360	211	60	62	448.667	369	0.282023	-0.0473057	0.329329	6.13463	0.742547	0.388846	0.706385	0	PLAC8 family protein [Source:EMBL;Acc:AEE84763.1]	Uncharacterised protein family Cys-rich
Cg23883	AT4G23330	22	26	26	72	63	55	48	64	53	158	159	103	24.6667	63.3333	55	140	-1.34792	-1.3604	0.0124789	4.88196	0.0416886	0.838215	0.94913	0	uncharacterized protein [Source:EMBL;Acc:AEE84740.1]	0
Cg23887	AT4G23250	62	70	43	76	96	53	574	629	411	530	692	326	58.3333	75	538	516	0.0602351	-0.36257	0.422805	6.37808	2.41106	0.12048	0.37412	EMB1290	cysteine-rich receptor-like protein kinase 17 [Source:EMBL;Acc:AEE84728.1]	Domain of unknown function DUF26
Cg23031	AT4G23250	91	112	66	42	47	15	1432	2373	1295	212	295	127	89.6667	34.6667	1700	211.333	3.00794	1.37102	1.63692	7.00516	17.6904	2.59941e-05	0.000514337	EMB1290	cysteine-rich receptor-like protein kinase 17 [Source:EMBL;Acc:AEE84728.1]	Domain of unknown function DUF26
Cg24468	AT4G23180	35	31	23	46	42	21	1431	1608	936	2402	1824	984	29.6667	36.3333	1325	1736.67	-0.390329	-0.292451	-0.0978776	7.17858	0.0175049	0.894742	0.970305	RLK4	cysteine-rich receptor-like protein kinase 10 [Source:EMBL;Acc:AEE84719.1]	Domain of unknown function DUF26
Cg07712	AT4G22730	1966	2216	2235	2704	2805	1846	134	137	111	386	444	307	2139	2451.67	127.333	379	-1.57359	-0.196826	-1.37676	10.4906	35.4559	2.60895e-09	1.59514e-07	0	leucine-rich repeat protein kinase-like protein [Source:EMBL;Acc:AEE84645.1]	Leucine-rich repeat-containing N-terminal, type 2
Cg23267	AT4G22570	26	44	33	103	99	81	114	148	117	310	326	237	34.3333	94.3333	126.333	291	-1.20378	-1.45816	0.254374	5.66837	1.31489	0.251511	0.569541	APT3	adenine phosphoribosyl transferase 3 [Source:EMBL;Acc:AEE84625.1]	Phosphoribosyltransferase
Cg27771	AT4G22540	20	28	15	152	243	121	155	193	148	1409	1916	1087	21	172	165.333	1470.67	-3.15302	-3.03395	-0.119073	6.80414	0.0778432	0.780242	0.928454	ORP2A	OSBP(oxysterol binding protein)-related protein 2A [Source:EMBL;Acc:AEE84622.1]	Oxysterol-binding protein
Cg25917	AT4G22380	18	19	27	54	55	37	289	371	334	1399	1311	902	21.3333	48.6667	331.333	1204	-1.86148	-1.18982	-0.671656	6.34147	5.33494	0.0209021	0.113922	0	Ribosomal protein L7Ae/L30e/S12e/Gadd45 family protein [Source:EMBL;Acc:AEE84602.1]	Ribosomal protein L7Ae/L30e/S12e/Gadd45
Cg21014	AT4G22360	24	14	22	53	49	45	154	169	192	585	690	410	20	49	171.667	561.667	-1.7101	-1.29278	-0.417323	5.61914	1.65728	0.197971	0.501128	0	SWIB complex BAF60b domain-containing protein [Source:EMBL;Acc:AEE84600.1]	DEK, C-terminal
Cg04287	AT4G22310	258	328	374	59	72	36	737	1049	1296	231	254	138	320	55.6667	1027.33	207.667	2.30656	2.52319	-0.216624	7.47468	0.368742	0.543691	0.814935	0	uncharacterized protein [Source:EMBL;Acc:AEE84591.1]	Uncharacterised protein family UPF0041
Cg14798	AT4G22290	6	11	20	51	58	50	186	198	213	859	796	614	12.3333	53	199	756.333	-1.92625	-2.10343	0.177176	5.83651	0.409416	0.522266	0.809767	0	ubiquitin-specific protease C19-related protein [Source:EMBL;Acc:AEE84588.1]	0
Cg04292	AT4G22260	55	57	64	94	80	64	139	179	160	226	198	126	58.6667	79.3333	159.333	183.333	-0.202421	-0.435386	0.232965	5.68995	1.48175	0.223501	0.537601	IM	alternative oxidase 4 [Source:EMBL;Acc:AEE84583.1]	Alternative oxidase
Cg04311	AT4G22220	58	56	53	101	129	73	228	238	191	349	424	228	55.6667	101	219	333.667	-0.607477	-0.85947	0.251993	6.03051	1.65276	0.198584	0.50188	ISU1	SufE/NifU family protein [Source:EMBL;Acc:AEE84576.1]	NIF system FeS cluster assembly, NifU, N-terminal
Cg20500	AT4G22220	32	31	30	45	52	35	1700	2586	2848	1838	1903	1261	31	44	2378	1667.33	0.512206	-0.505235	1.01744	7.60883	11.069	0.000877842	0.00984537	ISU1	SufE/NifU family protein [Source:EMBL;Acc:AEE84576.1]	NIF system FeS cluster assembly, NifU, N-terminal
Cg20501	AT4G22200	50	42	52	64	66	50	864	709	850	1289	1402	840	48	60	807.667	1177	-0.543282	-0.321928	-0.221354	6.83669	0.372381	0.541709	0.814805	AKT2/3	Potassium channel AKT2/3 [Source:EMBL;Acc:AEE84571.1]	Ion transport
Cg02017	AT4G22140	13	27	25	65	66	44	104	107	118	431	451	321	21.6667	58.3333	109.667	401	-1.87048	-1.42884	-0.441634	5.39187	2.27791	0.131228	0.393603	EBS	PHD finger and bromo-adjacent homology domain-containing protein [Source:EMBL;Acc:AEE84562.1]	Bromo adjacent homology (BAH) domain
Cg20504	AT4G22130	17	22	12	73	78	55	141	153	104	1022	1043	684	17	68.6667	132.667	916.333	-2.78807	-2.01408	-0.773991	6.00504	5.675	0.0172084	0.0986379	SRF8	STRUBBELIG-receptor family 8 protein [Source:EMBL;Acc:AEE84561.1]	Leucine-rich repeat-containing N-terminal, type 2
Cg04300	AT4G22130	84	89	86	88	90	70	714	888	967	841	971	709	86.3333	82.6667	856.333	840.333	0.0272108	0.062612	-0.0354012	6.94038	0.00289108	0.957119	0.991206	SRF8	STRUBBELIG-receptor family 8 protein [Source:EMBL;Acc:AEE84561.1]	Leucine-rich repeat-containing N-terminal, type 2
Cg23521	AT4G21980	2	5	6	167	100	69	8	12	11	414	238	169	4.33333	112	10.3333	273.667	-4.72704	-4.69188	-0.0351644	5.24933	7.24309e-06	0.997853	0.999731	APG8A	autophagy-related protein 8a [Source:EMBL;Acc:AEE84537.1]	Light chain 3 (LC3)
Cg15587	AT4G21960	19	24	14	49	56	28	4447	6380	5719	13246	18395	12485	19	44.3333	5515.33	14708.7	-1.41515	-1.22239	-0.192754	9.60639	0.331773	0.564617	0.827746	PRXR1	peroxidase 42 [Source:EMBL;Acc:AEE84535.1]	Haem peroxidase, plant/fungal/bacterial
Cg20158	AT4G21790	25	19	24	52	63	24	168	162	153	265	270	182	22.6667	46.3333	161	239	-0.56995	-1.03148	0.461528	5.1456	3.08454	0.0790396	0.283509	TOM1	tobamovirus multiplication protein 1 [Source:EMBL;Acc:AEE84503.1]	Domain of unknown function DUF1084
Cg16084	AT4G21760	22	29	23	28	51	30	271	383	341	315	421	246	24.6667	36.3333	331.667	327.333	0.0189735	-0.558731	0.577704	5.54274	4.10189	0.0428352	0.187242	BGLU47	beta-glucosidase 47 [Source:EMBL;Acc:AEE84500.1]	Glycoside hydrolase, family 1
Cg01050	AT4G21720	18	36	40	28	43	27	59	58	49	87	117	85	31.3333	32.6667	55.3333	96.3333	-0.799886	-0.060121	-0.739765	4.4591	3.84673	0.0498431	0.206697	0	uncharacterized protein [Source:EMBL;Acc:AEE84495.1]	0
Cg27478	AT4G21650	117	165	122	48	61	44	209	243	224	62	83	64	134.667	51	225.333	69.6667	1.69352	1.40082	0.292697	6.081	1.4815	0.22354	0.537601	0	Subtilase family protein [Source:EMBL;Acc:AEE84485.1]	Proteinase inhibitor I9, subtilisin propeptide
Cg25562	AT4G21610	35	58	53	77	56	48	48	70	77	122	131	74	48.6667	60.3333	65	109	-0.745817	-0.310021	-0.435795	5.11722	1.81762	0.177597	0.474221	LOL2	lsd one like 2 protein [Source:EMBL;Acc:AEE84480.1]	Zinc finger, LSD1-type
Cg01042	AT4G21585	30	45	33	115	110	75	57	65	65	195	186	145	36	100	62.3333	175.333	-1.49202	-1.47393	-0.0180933	5.45439	0.00109161	0.973643	0.995673	ENDO4	endonuclease 4 [Source:EMBL;Acc:AEE84476.1]	S1/P1 nuclease
Cg26335	AT4G21550	32	24	20	98	113	71	207	229	177	831	862	530	25.3333	94	204.333	741	-1.85855	-1.89162	0.0330749	6.12018	0.0782129	0.779734	0.928454	VAL3	B3 domain-containing transcription factor VAL3 [Source:EMBL;Acc:AEE84468.1]	Transcriptional factor B3
Cg26337	AT4G21530	19	14	17	51	58	21	116	125	90	342	406	244	16.6667	43.3333	110.333	330.667	-1.58351	-1.37851	-0.204997	5.08849	0.351993	0.552987	0.820008	0	anaphase-promoting complex subunit 4 [Source:EMBL;Acc:AEE84463.1]	WD40 repeat, subgroup
Cg01033	AT4G21450	52	83	79	71	61	38	363	617	521	671	526	328	71.3333	56.6667	500.333	508.333	-0.0228853	0.332076	-0.354961	6.32594	1.08252	0.298135	0.621146	0	vesicle-associated membrane family protein [Source:EMBL;Acc:AEE84453.1]	Major sperm protein
Cg12724	AT4G21450	35	53	29	66	60	35	493	551	566	683	585	386	39	53.6667	536.667	551.333	-0.0388985	-0.460552	0.421654	6.2008	3.02334	0.0820742	0.290365	0	vesicle-associated membrane family protein [Source:EMBL;Acc:AEE84453.1]	Major sperm protein
Cg01026	AT4G21410	35	48	41	35	20	16	169	207	229	228	220	153	41.3333	23.6667	201.667	200.333	0.00957015	0.804449	-0.794879	5.17485	7.35222	0.00669802	0.048252	CRK29	cysteine-rich receptor-like protein kinase 29 [Source:EMBL;Acc:AEE84449.1]	Domain of unknown function DUF26
Cg12745	AT4G21215	72	61	70	15	13	5	108	124	146	27	31	16	67.6667	11	126	24.6667	2.35279	2.62094	-0.268153	4.80356	0.406572	0.523714	0.809767	0	uncharacterized protein [Source:EMBL;Acc:AEE84427.1]	0
Cg06747	AT4G21192	79	93	88	174	200	110	85	124	108	211	211	126	86.6667	161.333	105.667	182.667	-0.789693	-0.896495	0.106802	6.29194	0.412775	0.520564	0.808392	0	cytochrome c oxidase biogenesis protein Cmc1-like protein [Source:EMBL;Acc:AEE84419.1]	Cytochrome c oxidase biogenesis protein Cmc1-like
Cg06742	AT4G21150	37	40	35	57	58	48	696	764	600	1609	1708	1094	37.3333	54.3333	686.667	1470.33	-1.09846	-0.541373	-0.557088	6.83449	3.95514	0.0467284	0.197735	HAP6	ribophorin II (RPN2) family protein [Source:EMBL;Acc:AEE84409.1]	Ribophorin II
Cg01009	AT4G21150	44	46	31	131	157	103	322	326	245	997	1150	647	40.3333	130.333	297.667	931.333	-1.6456	-1.69216	0.0465616	6.56826	0.15212	0.696518	0.894596	HAP6	ribophorin II (RPN2) family protein [Source:EMBL;Acc:AEE84409.1]	Ribophorin II
Cg02957	AT4G21110	19	15	16	58	30	38	116	84	149	356	178	180	16.6667	42	116.333	238	-1.0327	-1.33342	0.300727	4.94156	0.49584	0.481334	0.783576	0	bud site selection protein 31 [Source:EMBL;Acc:AEE84404.1]	G10 protein
Cg00999	AT4G20940	120	147	158	217	228	142	905	855	820	2199	2553	1642	141.667	195.667	860	2131.33	-1.30935	-0.465898	-0.84345	7.75081	14.9932	0.000107899	0.00173256	0	leucine-rich receptor-like protein kinase [Source:EMBL;Acc:AEE84378.1]	Leucine-rich repeat-containing N-terminal, type 2
Cg06720	AT4G20930	15	25	17	177	167	112	43	44	42	342	300	228	19	152	43	290	-2.75364	-3	0.246356	5.79398	0.86858	0.351349	0.674082	0	3-hydroxyisobutyrate dehydrogenase [Source:EMBL;Acc:AEE84377.1]	6-phosphogluconate dehydrogenase, NAD-binding
Cg06715	AT4G20870	23	31	31	16	44	23	418	659	515	722	970	479	28.3333	27.6667	530.667	723.667	-0.447519	0.0343515	-0.481871	6.12975	1.44151	0.229896	0.545187	FAH2	fatty acid hydroxylase 2 [Source:EMBL;Acc:AEE84370.1]	Fatty acid hydroxylase
Cg06712	AT4G20830	75	83	77	29	31	14	1718	2368	2074	1032	1049	564	78.3333	24.6667	2053.33	881.667	1.21966	1.66706	-0.447401	7.34775	2.26655	0.132194	0.395503	0	Reticuline oxidase-like protein [Source:EMBL;Acc:AEE84366.1]	FAD linked oxidase, N-terminal
Cg00988	AT4G20460	50	29	27	91	56	31	38	14	25	57	50	26	35.3333	59.3333	25.6667	44.3333	-0.788496	-0.747813	-0.0406829	4.6152	0.000412299	0.9838	0.995673	0	putative UDP-arabinose 4-epimerase 3 [Source:EMBL;Acc:AEE84335.1]	NAD-dependent epimerase/dehydratase
Cg00982	AT4G20430	115	66	125	98	93	79	427	342	413	412	409	273	102	90	394	364.667	0.111617	0.180572	-0.0689549	6.47374	0.0013594	0.970589	0.995427	0	Subtilase family protein [Source:EMBL;Acc:AEE84328.1]	Proteinase inhibitor I9, subtilisin propeptide
Cg00981	AT4G20400	60	70	65	197	220	112	764	886	818	2782	2936	1724	65	176.333	822.667	2480.67	-1.59235	-1.43979	-0.152554	7.59628	0.358342	0.549429	0.818441	JMJ14	JUMONJI 14 protein [Source:EMBL;Acc:AEE84325.1]	Transcription factor jumonji, JmjN
Cg06696	AT4G20380	39	34	37	72	69	41	60	92	71	112	112	56	36.6667	60.6667	74.3333	93.3333	-0.328383	-0.726435	0.398052	4.95159	2.68608	0.101229	0.335273	LSD1	zinc finger protein LSD1 [Source:EMBL;Acc:AEE84320.1]	Zinc finger, LSD1-type
Cg00976	AT4G20300	142	144	113	344	324	215	228	207	204	591	576	377	133	294.333	213	514.667	-1.27278	-1.14602	-0.12676	7.21238	0.162629	0.686747	0.88902	0	uncharacterized protein [Source:EMBL;Acc:AEE84300.1]	Protein of unknown function DUF1639
Cg06685	AT4G20300	64	55	70	139	114	73	312	251	295	459	472	315	63	108.667	286	415.333	-0.538255	-0.786486	0.248231	6.25867	1.18647	0.276043	0.597947	0	uncharacterized protein [Source:EMBL;Acc:AEE84300.1]	Protein of unknown function DUF1639
Cg26143	AT4G20170	62	55	74	26	27	20	1408	1191	1524	447	599	339	63.6667	24.3333	1374.33	461.667	1.57381	1.3876	0.186204	6.81588	0.574206	0.448593	0.759469	0	uncharacterized protein [Source:EMBL;Acc:AEE84282.1]	Domain of unknown function DUF23
Cg25103	AT4G20150	970	1014	959	1359	1573	1018	103	138	132	274	295	187	981	1316.67	124.333	252	-1.01921	-0.424565	-0.594645	9.47891	6.70777	0.00959935	0.0625503	0	uncharacterized protein [Source:EMBL;Acc:AEE84280.1]	0
Cg25105	AT4G20130	61	72	44	123	129	68	444	412	373	423	616	414	59	106.667	409.667	484.333	-0.24155	-0.854323	0.612773	6.39114	4.33452	0.0373468	0.171587	PTAC14	plastid transcriptionally active 14 protein [Source:EMBL;Acc:AEE84278.1]	SET domain
Cg12035	AT4G20070	82	64	95	34	40	26	1457	1318	2107	990	856	585	80.3333	33.3333	1627.33	810.333	1.00592	1.26903	-0.263111	7.17522	0.4227	0.515593	0.805638	ATAAH	allantoate deiminase [Source:EMBL;Acc:AEE84269.1]	Peptidase M20
Cg12040	AT4G20020	37	78	51	235	238	164	631	906	527	3301	3540	2070	55.3333	212.333	688	2970.33	-2.11014	-1.94011	-0.170034	7.71829	0.14393	0.704405	0.898093	0	uncharacterized protein [Source:EMBL;Acc:AEE84262.1]	0
Cg15427	AT4G19830	20	50	42	17	21	16	217	243	284	108	114	75	37.3333	18	248	99	1.32484	1.05247	0.272372	5.00509	0.89987	0.342817	0.664389	0	FKBP-like peptidyl-prolyl cis-trans isomerase family protein [Source:EMBL;Acc:AEE84231.1]	Peptidyl-prolyl cis-trans isomerase, FKBP-type
Cg17596	AT4G19710	120	141	165	375	323	208	96	86	114	227	216	147	142	302	98.6667	196.667	-0.995118	-1.08866	0.0935398	7.07591	0.26932	0.603788	0.851409	AK-HSDH	bifunctional aspartokinase/homoserine dehydrogenase 1 [Source:EMBL;Acc:AEE84219.1]	Bifunctional aspartokinase/homoserine dehydrogenase I
Cg06521	AT4G19610	107	140	158	458	462	303	156	210	173	609	698	391	135	407.667	179.667	566	-1.65548	-1.59443	-0.0610487	7.48306	0.00356783	0.95237	0.989575	0	nucleotide/nucleic acid binding protein [Source:EMBL;Acc:AEE84204.1]	RNA recognition motif domain
Cg06510	AT4G19510	47	54	41	46	51	37	446	507	406	370	435	232	47.3333	44.6667	453	345.667	0.39013	0.0836579	0.306472	5.95608	2.20036	0.137978	0.405934	0	TIR-NBS-LRR class disease resistance protein [Source:EMBL;Acc:AEE84193.1]	Toll-Interleukin receptor
Cg06511	AT4G19500	155	157	195	327	390	198	218	211	226	506	530	319	169	305	218.333	451.667	-1.04873	-0.851786	-0.19694	7.32363	0.622539	0.430105	0.74264	0	P-loop NTPase and Toll/interleukin-1 receptor (TIR) homology domain protein [Source:EMBL;Acc:AEE84191.1]	Toll-Interleukin receptor
Cg06520	AT4G19490	202	230	192	299	292	181	28	38	39	65	57	32	208	257.333	35	51.3333	-0.552541	-0.307055	-0.245486	7.09933	0.590526	0.442216	0.753727	ATVPS54	protein VPS54 [Source:EMBL;Acc:AEE84189.1]	Vps54-like
Cg06498	AT4G19420	70	75	96	5	14	6	517	565	752	94	97	74	80.3333	8.33333	611.333	88.3333	2.79093	3.26903	-0.478104	5.94587	1.34106	0.246848	0.563951	0	putative Pectinacetylesterase [Source:EMBL;Acc:AEE84179.1]	0
Cg00933	AT4G19210	1328	2258	1638	369	374	197	2616	3916	3195	1778	1986	1280	1741.33	313.333	3242.33	1681.33	0.947427	2.47442	-1.527	9.81613	33.9686	5.60074e-09	3.16209e-07	ATRLI2	ABC transporter E family member 2 [Source:EMBL;Acc:AEE84160.1]	RNase L inhibitor RLI, possible metal-binding domain
Cg00930	AT4G19185	48	60	45	124	126	60	282	307	273	644	605	429	51	103.333	287.333	559.333	-0.960983	-1.01874	0.0577536	6.26073	0.0922448	0.761343	0.920507	0	nodulin MtN21 /EamA-like transporter family protein [Source:EMBL;Acc:AEE84156.1]	Drug/metabolite transporter
Cg08795	AT4G19160	31	29	37	47	51	34	371	494	494	837	885	566	32.3333	44	453	762.667	-0.751542	-0.444481	-0.30706	6.19244	1.17411	0.278559	0.599461	0	uncharacterized protein [Source:EMBL;Acc:AEE84152.1]	0
Cg08793	AT4G19150	74	87	86	212	239	163	334	382	359	1182	1214	739	82.3333	204.667	358.333	1045	-1.54413	-1.31373	-0.230401	7.07377	0.869838	0.351	0.674082	0	ankyrin repeat-containing protein [Source:EMBL;Acc:AEE84150.1]	Ankyrin repeat
Cg00928	AT4G19140	5	28	16	53	54	29	94	270	115	318	315	157	16.3333	45.3333	159.667	263.333	-0.721827	-1.47275	0.750926	5.08671	2.05577	0.151631	0.428392	0	uncharacterized protein [Source:EMBL;Acc:AEE84148.1]	0
Cg00927	AT4G19110	349	395	513	382	455	236	632	691	855	566	598	376	419	357.667	726	513.333	0.500074	0.228335	0.271739	8.1734	1.53881	0.214795	0.524743	0	putative serine/threonine protein kinase [Source:EMBL;Acc:AEE84143.1]	Serine/threonine-protein kinase-like domain
Cg00690	AT4G19003	31	31	41	42	48	21	111	108	123	181	144	103	34.3333	37	114	142.667	-0.323614	-0.107915	-0.215699	4.88318	0.428602	0.512676	0.804525	VPS25	vacuolar protein sorting-associated protein 25 [Source:EMBL;Acc:AEE84123.1]	ESCRT-II complex, vps25 subunit
Cg00913	AT4G18950	48	43	33	61	60	48	138	141	94	281	238	142	41.3333	56.3333	124.333	220.333	-0.825475	-0.446683	-0.378792	5.3331	1.00451	0.316221	0.642414	0	Integrin-linked protein kinase family protein [Source:EMBL;Acc:AEE84110.1]	Integrin-linked protein kinase
Cg04892	AT4G18905	11	15	10	48	54	30	16	30	17	124	120	74	12	44	21	106	-2.3356	-1.87447	-0.461134	4.13444	1.34237	0.246617	0.563951	0	transducin/WD40 domain-containing protein [Source:EMBL;Acc:AEE84104.1]	WD40 repeat, subgroup
Cg00701	AT4G18890	15	11	10	70	80	36	160	110	91	1123	1412	790	12	62	120.333	1108.33	-3.20328	-2.36923	-0.83405	6.06808	3.92608	0.0475425	0.200115	BEH3	BES1/BZR1 homolog 3 [Source:EMBL;Acc:AEE84102.1]	BZR1, transcriptional repressor
Cg00909	AT4G18810	1145	1496	1496	1014	1068	548	1818	2860	2511	1138	1439	716	1379	876.667	2396.33	1097.67	1.12639	0.653522	0.472866	9.75374	4.34337	0.0371532	0.171061	0	Rossmann-fold NAD(P)-binding domain-containing protein [Source:EMBL;Acc:AEE84092.1]	NADH:ubiquinone oxidoreductase intermediate-associated protein 30
Cg00893	AT4G18480	50	78	86	30	36	18	17506	21112	24214	4757	8567	5275	71.3333	28	20944	6199.67	1.75627	1.34915	0.407125	10.2432	1.21533	0.27028	0.592899	CHLI1	magnesium-chelatase subunit chlI [Source:EMBL;Acc:AEE84051.1]	Magnesium chelatase, ChlI subunit
Cg00757	AT4G18370	65	63	62	62	59	30	497	550	552	264	364	182	63.3333	50.3333	533	270	0.981176	0.331451	0.649725	6.11383	8.2116	0.00416234	0.0337631	DEG5	protease Do-like 5 [Source:EMBL;Acc:AEE84033.1]	Peptidase S1/S6, chymotrypsin/Hap
Cg08054	AT4G18100	29	25	28	77	80	45	1562	1665	1705	5607	5876	3825	27.3333	67.3333	1644	5102.67	-1.63404	-1.30066	-0.333382	8.14363	1.41235	0.234667	0.550798	0	60S ribosomal protein L32-1 [Source:EMBL;Acc:AEE83996.1]	Ribosomal protein L32e
Cg06116	AT4G18070	172	194	195	392	377	261	83	91	89	205	150	110	187	343.333	87.6667	155	-0.822168	-0.876572	0.0544037	7.32587	0.168789	0.68119	0.886809	0	uncharacterized protein [Source:EMBL;Acc:AEE83991.1]	0
Cg06115	AT4G18050	39	51	61	72	77	34	269	294	301	433	435	263	50.3333	61	288	377	-0.388496	-0.277295	-0.111201	5.88308	0.12646	0.722131	0.904836	PGP9	P-glycoprotein 9 [Source:EMBL;Acc:AEE83988.1]	ABC transporter, transmembrane domain
Cg06113	AT4G18030	35	64	53	50	61	31	3635	5072	3601	5037	5899	3486	50.6667	47.3333	4102.67	4807.33	-0.228675	0.0981804	-0.326855	8.59577	1.10185	0.293861	0.616282	0	putative methyltransferase PMT14 [Source:EMBL;Acc:AEE83986.1]	Protein of unknown function DUF248, methyltransferase putative
Cg00864	AT4G18020	54	64	83	508	431	310	286	284	409	2073	1760	1333	67	416.333	326.333	1722	-2.39967	-2.63551	0.235839	7.69831	0.886053	0.346549	0.669649	APRR2	two-component response regulator-like APRR2 [Source:EMBL;Acc:AEE83984.1]	Signal transduction response regulator, receiver domain
Cg00861	AT4G17960	20	20	20	47	44	10	179	184	167	351	297	209	20	33.6667	176.667	285.667	-0.693303	-0.751321	0.058018	5.11092	0.0300905	0.862285	0.956779	0	uncharacterized protein [Source:EMBL;Acc:AEE83972.1]	0
Cg06101	AT4G17910	157	191	197	267	293	164	63	86	63	109	96	58	181.667	241.333	70.6667	87.6667	-0.310999	-0.409733	0.0987349	6.98259	0.311509	0.576756	0.835018	0	transferase [Source:EMBL;Acc:AEE83967.1]	GWT1
Cg06097	AT4G17900	153	250	138	75	48	20	608	996	657	256	164	63	180.333	47.6667	753.667	161	2.22687	1.91961	0.307252	6.81011	0.499327	0.479796	0.783576	0	PLATZ transcription factor family protein [Source:EMBL;Acc:AEE83965.1]	Protein of unknown function DUF597
Cg06095	AT4G17890	118	124	134	258	208	137	1224	1308	1271	2844	3066	1969	125.333	201	1267.67	2626.33	-1.05087	-0.681425	-0.369449	7.95094	2.92233	0.0873618	0.302782	AGD8	putative ADP-ribosylation factor GTPase-activating protein AGD8 [Source:EMBL;Acc:AEE83962.1]	Arf GTPase activating protein
Cg15450	AT4G17740	101	151	150	95	98	60	673	849	925	402	459	301	134	84.3333	815.667	387.333	1.0744	0.668058	0.406346	6.89619	3.46842	0.0625509	0.244512	0	Peptidase S41 family protein [Source:EMBL;Acc:AEE83943.1]	PDZ/DHR/GLGF
Cg06147	AT4G17620	463	488	531	860	801	554	259	298	272	503	457	331	494	738.333	276.333	430.333	-0.639045	-0.579761	-0.0592837	8.62646	0.0209317	0.884965	0.965104	0	protein Dom3z-like protein [Source:EMBL;Acc:AEE83926.1]	RAI1-like
Cg00832	AT4G17610	15	15	14	80	102	58	158	118	107	867	867	497	14.6667	80	127.667	743.667	-2.54227	-2.44746	-0.0948152	5.88211	0.0121871	0.912096	0.976821	0	tRNA/rRNA methyltransferase (SpoU) family protein [Source:EMBL;Acc:AEE83920.1]	tRNA/rRNA methyltransferase, SpoU
Cg06156	AT4G17530	23	24	22	44	24	18	308	246	328	402	347	267	23	28.6667	294	338.667	-0.20405	-0.31774	0.11369	5.431	0.146446	0.701955	0.897486	RAB1C	RAB GTPase homolog 1C [Source:EMBL;Acc:AEE83907.1]	Mitochondrial Rho-like
Cg00816	AT4G17430	197	217	299	347	368	215	1078	1042	1232	1955	2063	1239	237.667	310	1117.33	1752.33	-0.649218	-0.383329	-0.265889	8.10852	0.980834	0.321993	0.647425	0	O-fucosyltransferase family protein [Source:EMBL;Acc:AEE83890.1]	0
Cg02616	AT4G17390	17	29	24	74	70	40	1873	2017	1881	5873	6688	4400	23.3333	61.3333	1923.67	5653.67	-1.55533	-1.39428	-0.161049	8.28568	0.251231	0.61621	0.858644	0	60S ribosomal protein L15-2 [Source:EMBL;Acc:AEE83883.1]	Ribosomal protein L15e
Cg00811	AT4G17370	42	44	42	30	28	22	282	408	398	290	324	205	42.6667	26.6667	362.667	273	0.409743	0.678072	-0.268329	5.61393	0.765411	0.381641	0.702177	0	Oxidoreductase family protein [Source:EMBL;Acc:AEE83881.1]	Oxidoreductase, N-terminal
Cg00809	AT4G17350	116	128	176	80	105	53	541	671	769	390	389	270	140	79.3333	660.333	349.667	0.917214	0.819428	0.0977864	6.78898	0.191791	0.66143	0.881519	0	uncharacterized protein [Source:EMBL;Acc:AEE83879.1]	Domain of unknown function DUF828
Cg06164	AT4G17340	27	24	69	21	14	14	27	46	77	21	23	10	40	16.3333	50	18	1.47393	1.29218	0.18175	3.98326	0.173975	0.676603	0.886006	TIP2;2	putative aquaporin TIP2-2 [Source:EMBL;Acc:AEE83878.1]	Major intrinsic protein
Cg02713	AT4G17300	71	129	91	79	121	62	689	861	785	559	679	369	97	87.3333	778.333	535.667	0.539053	0.151452	0.3876	6.79581	2.88261	0.0895408	0.307873	NS1	asparaginyl-tRNA synthetase [Source:EMBL;Acc:AEE83874.1]	Nucleic acid binding, OB-fold, tRNA/helicase-type
Cg02649	AT4G17090	52	98	90	33	27	18	986	2152	1910	359	484	193	80	26	1682.67	345.333	2.28469	1.62149	0.6632	6.98548	3.11051	0.0777886	0.280192	CT-BMY	beta-amylase 3 [Source:EMBL;Acc:AEE83848.1]	Glycoside hydrolase, family 14
Cg05113	AT4G17080	49	47	37	127	132	89	286	276	278	715	827	463	44.3333	116	280	668.333	-1.25514	-1.38766	0.13252	6.35542	0.668013	0.413745	0.727852	0	Histone H3 K4-specific methyltransferase SET7/9 family protein [Source:EMBL;Acc:AEE83846.1]	MORN motif
Cg02643	AT4G17070	28	17	30	54	62	35	152	157	116	379	345	242	25	50.3333	141.667	322	-1.18456	-1.00959	-0.174974	5.30393	0.256372	0.612624	0.856524	0	peptidyl-prolyl cis-trans isomerase [Source:EMBL;Acc:AEE83845.1]	Cyclophilin-like
Cg02626	AT4G16845	16	13	16	45	38	29	138	120	127	306	246	162	15	37.3333	128.333	238	-0.891066	-1.3155	0.424436	4.89069	2.00133	0.157161	0.437518	VRN2	polycomb group protein VERNALIZATION 2 [Source:EMBL;Acc:AEE83815.1]	Polycomb protein, VEFS-Box
Cg11062	AT4G16830	1786	2118	1911	3826	4783	2969	2580	2783	2755	5844	6966	4281	1938.33	3859.33	2706	5697	-1.07404	-0.993535	-0.0805056	10.9993	0.0295048	0.863619	0.957351	0	hyaluronan / mRNA binding domain-containing protein [Source:EMBL;Acc:AEE83810.1]	Hyaluronan/mRNA-binding protein
Cg02622	AT4G16780	158	166	163	263	227	154	300	320	329	648	578	384	162.333	214.667	316.333	536.667	-0.762581	-0.403139	-0.359442	7.16072	2.59138	0.107447	0.347399	HB-2	homeobox-leucine zipper protein HAT4 [Source:EMBL;Acc:AEE83803.1]	HD-ZIP protein, N-terminal
Cg11058	AT4G16770	47	18	12	152	73	66	63	26	29	141	86	73	25.6667	97	39.3333	100	-1.34618	-1.91809	0.571913	5.13402	0.743719	0.388472	0.706385	0	iron ion binding / oxidoreductase [Source:EMBL;Acc:AEE83802.1]	Oxoglutarate/iron-dependent oxygenase
Cg06163	AT4G16720	21	21	19	45	52	49	1959	1846	1806	5709	6773	4259	20.3333	48.6667	1870.33	5580.33	-1.57706	-1.25909	-0.317969	8.2451	0.656379	0.417841	0.731798	0	60S ribosomal protein L15-1 [Source:EMBL;Acc:AEE83791.1]	Ribosomal protein L15e
Cg17089	AT4G16710	28	27	30	56	65	44	68	93	92	156	211	128	28.3333	55	84.3333	165	-0.968291	-0.956931	-0.0113599	4.97441	0.00666945	0.934912	0.985932	0	beta-1,4-N-acetylglucosaminyltransferase [Source:EMBL;Acc:AEE83790.1]	Glycosyl transferase, family 28, C-terminal
Cg11053	AT4G16700	79	55	53	344	381	241	63	77	68	263	295	174	62.3333	322	69.3333	244	-1.81526	-2.36898	0.553725	6.83255	5.55701	0.0184068	0.103884	PSD1	phosphatidylserine decarboxylase [Source:EMBL;Acc:AEE83788.1]	Phosphatidylserine decarboxylase-related
Cg02613	AT4G16650	25	24	32	44	70	30	34	34	37	84	81	59	27	48	35	74.6667	-1.09311	-0.830075	-0.263034	4.44097	0.570244	0.450162	0.759937	0	O-fucosyltransferase family protein [Source:EMBL;Acc:AEE83780.1]	0
Cg11035	AT4G16520	22	25	25	49	55	43	195	276	227	493	362	302	24	49	232.667	385.667	-0.72909	-1.02975	0.300657	5.54412	1.11149	0.291758	0.614546	ATG8F	autophagy-related protein 8f [Source:EMBL;Acc:AEE83765.1]	Light chain 3 (LC3)
Cg11036	AT4G16510	27	37	37	83	74	47	100	103	115	186	177	118	33.6667	68	106	160.333	-0.59701	-1.01421	0.417204	5.20917	3.55151	0.0594913	0.235839	0	YbaK/aminoacyl-tRNA synthetase-associated domain-containing protein [Source:EMBL;Acc:AEE83762.1]	YbaK/aminoacyl-tRNA synthetase-associated domain
Cg14965	AT4G16470	22	23	24	67	60	31	141	132	114	366	301	215	23	52.6667	129	294	-1.18845	-1.19526	0.0068112	5.22666	0.0105615	0.918146	0.979664	0	pentatricopeptide (PPR) repeat-containing protein [Source:EMBL;Acc:AEE83758.1]	Pentatricopeptide repeat
Cg02597	AT4G16390	292	368	331	235	294	172	4037	4885	4802	3040	4987	2745	330.333	233.667	4574.67	3590.67	0.349415	0.499471	-0.150056	9.00525	0.212532	0.64479	0.873346	SVR7	pentatricopeptide repeat-containing protein [Source:EMBL;Acc:AEE83741.1]	Pentatricopeptide repeat
Cg02596	AT4G16380	2587	4038	5522	740	537	396	990	1556	2088	262	199	120	4049	557.667	1544.67	193.667	2.99565	2.86009	0.135557	10.6973	0.216672	0.641588	0.871316	0	metal ion binding protein [Source:EMBL;Acc:AEE83740.1]	Heavy metal transport/detoxification protein
Cg02595	AT4G16380	226	253	359	73	56	38	2750	4434	6004	803	560	410	279.333	55.6667	4396	591	2.89496	2.3271	0.567859	8.40064	2.29147	0.130087	0.39191	0	metal ion binding protein [Source:EMBL;Acc:AEE83740.1]	Heavy metal transport/detoxification protein
Cg02403	AT4G16360	14	22	22	26	43	27	303	324	328	751	687	455	19.3333	32	318.333	631	-0.987102	-0.726982	-0.26012	5.78405	0.547115	0.459499	0.766209	0	SNF1-related protein kinase regulatory subunit beta-2 [Source:EMBL;Acc:AEE83736.1]	5-AMP-activated protein kinase, beta subunit, interaction domain
Cg06359	AT4G16340	24	18	25	55	60	43	280	283	352	858	901	575	22.3333	52.6667	305	778	-1.35096	-1.23769	-0.113269	6.03559	0.0671515	0.79553	0.933521	SPK1	guanyl-nucleotide exchange factor / GTPase binding / GTP binding protein [Source:EMBL;Acc:AEE83733.1]	Dedicator of cytokinesis
Cg18185	AT4G16340	77	67	78	134	87	63	695	686	712	1334	895	640	74	94.6667	697.667	956.333	-0.454976	-0.355331	-0.0996444	6.87376	0.0433766	0.835018	0.948918	SPK1	guanyl-nucleotide exchange factor / GTPase binding / GTP binding protein [Source:EMBL;Acc:AEE83733.1]	Dedicator of cytokinesis
Cg08744	AT4G16340	24	19	23	67	37	29	32	30	36	78	65	32	22	44.3333	32.6667	58.3333	-0.836501	-1.01089	0.174387	4.20607	0.332101	0.564424	0.827718	SPK1	guanyl-nucleotide exchange factor / GTPase binding / GTP binding protein [Source:EMBL;Acc:AEE83733.1]	Dedicator of cytokinesis
Cg08321	AT4G16280	199	212	230	275	237	156	800	759	847	1585	1474	846	213.667	222.667	802	1301.67	-0.698686	-0.0595237	-0.639162	7.74037	7.48771	0.00621216	0.0458604	FCA	RNA binding / abscisic acid binding protein [Source:EMBL;Acc:AEE83726.1]	RNA recognition motif domain
Cg05195	AT4G16265	38	38	39	86	103	62	94	86	101	263	320	167	38.3333	83.6667	93.6667	250	-1.41632	-1.12605	-0.290267	5.50319	0.974698	0.323511	0.648756	NRPB9B	RNA polymerases M/15 Kd subunit [Source:EMBL;Acc:AEE83723.1]	DNA-directed RNA polymerase, M/15kDa subunit
Cg23585	AT4G16265	73	68	85	137	143	84	39	31	39	81	72	58	75.3333	121.333	36.3333	70.3333	-0.952915	-0.687616	-0.265299	5.79668	0.806025	0.369298	0.690877	NRPB9B	RNA polymerases M/15 Kd subunit [Source:EMBL;Acc:AEE83723.1]	DNA-directed RNA polymerase, M/15kDa subunit
Cg05201	AT4G16210	47	55	42	63	56	49	374	424	430	602	587	377	48	56	409.333	522	-0.350774	-0.222392	-0.128381	6.12279	0.133302	0.715032	0.902352	ECHIA	enoyl-CoA hydratase [Source:EMBL;Acc:AEE83716.1]	Crotonase, core
Cg27353	AT4G16190	64	172	79	17	48	16	5905	11390	6794	3243	4962	1725	105	27	8029.67	3310	1.27851	1.95936	-0.680849	9.02942	1.26669	0.260389	0.579736	0	Papain family cysteine protease [Source:EMBL;Acc:AEE83713.1]	Proteinase inhibitor I29, cathepsin propeptide
Cg02592	AT4G15950	52	50	54	85	85	40	153	121	168	316	262	187	52	70	147.333	255	-0.791413	-0.428843	-0.36257	5.62293	1.46448	0.226219	0.541042	NRPD4	RNA polymerase II, Rpb4, core protein [Source:EMBL;Acc:AEE83669.1]	RNA polymerase II, Rpb4, core
Cg05168	AT4G15940	118	176	188	146	127	97	393	524	590	366	395	256	160.667	123.333	502.333	339	0.56736	0.381508	0.185852	6.9135	0.829477	0.362424	0.684619	0	fumarylacetoacetate hydrolase-like protein [Source:EMBL;Acc:AEE83668.1]	Fumarylacetoacetase, C-terminal-like
Cg05167	AT4G15930	13	25	13	64	72	40	192	279	236	821	827	556	17	58.6667	235.667	734.667	-1.64034	-1.78701	0.146664	5.90836	0.345367	0.556748	0.822786	0	dynein light chain LC8-type [Source:EMBL;Acc:AEE83667.1]	Dynein light chain, type 1/2
Cg05158	AT4G15810	100	163	131	208	193	100	728	782	827	1329	1441	908	131.333	167	779	1226	-0.654264	-0.346615	-0.307649	7.38592	1.65284	0.198572	0.50188	0	GTP binding protein [Source:EMBL;Acc:AEE83655.1]	AIG1
Cg05155	AT4G15790	41	47	62	159	121	121	61	59	48	273	249	183	50	133.667	56	235	-2.06916	-1.41864	-0.650522	5.90002	3.85406	0.0496256	0.206154	0	uncharacterized protein [Source:EMBL;Acc:AEE83652.1]	0
Cg05133	AT4G15620	60	50	23	104	98	54	433	267	174	754	626	446	44.3333	85.3333	291.333	608.667	-1.06298	-0.944718	-0.118264	6.18613	0.035815	0.849898	0.951555	0	uncharacterized protein [Source:EMBL;Acc:AEE83629.1]	Uncharacterised protein family UPF0497, trans-membrane plant
Cg20716	AT4G15560	85	75	80	148	107	64	202	192	260	314	255	198	80	106.333	218	255.667	-0.229936	-0.410522	0.180586	6.15368	0.403077	0.525504	0.81106	CLA1	Deoxyxylulose-5-phosphate synthase [Source:EMBL;Acc:AEE83625.1]	Transketolase-like, pyrimidine-binding domain
Cg05144	AT4G15545	473	460	715	110	98	84	1197	1349	1848	264	374	213	549.333	97.3333	1464.67	283.667	2.3683	2.49668	-0.128372	8.2026	0.0440173	0.833821	0.948918	0	uncharacterized protein [Source:EMBL;Acc:AEE83623.1]	Paired amphipathic helix
Cg05145	AT4G15530	1216	1353	1794	4	29	6	180982	228939	289064	942	3788	1193	1454.33	13	232995	1974.33	6.88279	6.8057	0.0770871	13.4585	0.0256883	0.872664	0.960474	PPDK	pyruvate, phosphate dikinase 1 [Source:EMBL;Acc:AEE83618.1]	Pyruvate, phosphate dikinase
Cg25300	AT4G15510	53	78	77	16	20	22	1638	2724	2808	261	498	271	69.3333	19.3333	2390	343.333	2.79933	1.84246	0.95687	7.2883	5.93116	0.0148754	0.0883448	0	PsbP domain-containing protein 1 [Source:EMBL;Acc:AEE83614.1]	Photosystem II PsbP, oxygen evolving complex
Cg05150	AT4G15480	88	41	56	124	98	75	81	9	29	40	63	46	61.6667	99	39.6667	49.6667	-0.324351	-0.682938	0.358587	5.49002	0.270359	0.603091	0.851409	UGT84A1	UDP-glycosyltransferase-like protein [Source:EMBL;Acc:AEE83609.1]	UDP-glucuronosyl/UDP-glucosyltransferase
Cg05123	AT4G15475	25	17	30	33	38	18	185	181	206	371	374	258	24	29.6667	190.667	334.333	-0.810235	-0.305808	-0.504426	5.23992	2.80376	0.0940433	0.318531	0	F-box/LRR-repeat protein 4 [Source:EMBL;Acc:AEE83608.1]	F-box domain, cyclin-like
Cg05122	AT4G15470	53	68	36	83	76	55	1212	1445	1266	1580	1623	989	52.3333	71.3333	1307.67	1397.33	-0.0956814	-0.446846	0.351165	7.22427	2.64838	0.103655	0.339747	0	BI1-like protein [Source:EMBL;Acc:AEE83607.1]	Inhibitor of apoptosis-promoting Bax1-related
Cg03904	AT4G15130	175	154	266	44	54	33	176	132	261	136	155	76	198.333	43.6667	189.667	122.333	0.632649	2.18332	-1.55067	6.44732	13.9656	0.000186185	0.00280099	ATCCT2	phosphorylcholine cytidylyltransferase2 [Source:EMBL;Acc:AEE83559.1]	Cytidylyltransferase
Cg03906	AT4G15110	38	31	49	39	31	16	1103	1365	1419	442	618	421	39.3333	28.6667	1295.67	493.667	1.39209	0.456378	0.935707	6.68775	8.14548	0.00431685	0.0344842	CYP97B3	cytochrome P450 97B3 [Source:EMBL;Acc:AEE83557.1]	Cytochrome P450
Cg26067	AT4G15030	65	64	66	116	117	91	86	85	96	185	147	93	65	108	89	141.667	-0.670623	-0.73252	0.0618966	5.79009	0.230735	0.63098	0.864199	0	protein FRA10AC1 [Source:EMBL;Acc:AEE83542.1]	Folate-sensitive fragile site protein Fra10Ac1
Cg09516	AT4G14920	28	46	25	96	94	59	872	863	747	2557	2551	1573	33	83	827.333	2227	-1.42856	-1.33065	-0.0979156	7.24873	0.0380034	0.845436	0.951395	0	Acyl-CoA N-acyltransferase with RING/FYVE/PHD-type zinc finger protein [Source:EMBL;Acc:AEE83523.1]	Zinc finger, PHD-finger
Cg03942	AT4G14880	414	619	664	73	112	68	4474	7167	7547	1243	1907	1140	565.667	84.3333	6396	1430	2.16115	2.74578	-0.584622	9.14456	2.67452	0.101966	0.336523	OASA1	cysteine synthase [Source:EMBL;Acc:AEE83515.1]	Pyridoxal phosphate-dependent enzyme, beta subunit
Cg09519	AT4G14880	41	51	31	99	105	64	295	351	284	935	917	646	41	89.3333	310	832.667	-1.42547	-1.12357	-0.301896	6.35977	1.37665	0.240673	0.556629	OASA1	cysteine synthase [Source:EMBL;Acc:AEE83515.1]	Pyridoxal phosphate-dependent enzyme, beta subunit
Cg18517	AT4G14740	12	11	21	116	105	65	156	142	147	775	836	507	14.6667	95.3333	148.333	706	-2.25083	-2.70044	0.449614	5.96097	2.98015	0.0842917	0.296232	0	uncharacterized protein [Source:EMBL;Acc:AEE83492.1]	Domain of unknown function DUF828
Cg18519	AT4G14720	20	25	27	117	83	64	82	77	106	610	473	334	24	88	88.3333	472.333	-2.41878	-1.87447	-0.544306	5.67668	2.38083	0.122832	0.378659	PPD2	protein TIFY 4B [Source:EMBL;Acc:AEE83487.1]	Tify
Cg15167	AT4G14720	35	22	34	449	399	288	56	58	44	613	606	368	30.3333	378.667	52.6667	529	-3.32831	-3.64195	0.313647	7.00222	1.69174	0.193372	0.495535	PPD2	protein TIFY 4B [Source:EMBL;Acc:AEE83487.1]	Tify
Cg15184	AT4G14615	39	47	48	54	66	38	171	275	271	407	361	237	44.6667	52.6667	239	335	-0.48715	-0.237692	-0.249459	5.68065	0.643017	0.422621	0.736382	0	uncharacterized protein [Source:EMBL;Acc:AEE83466.1]	0
Cg07098	AT4G14420	76	58	81	94	90	62	235	201	197	523	523	370	71.6667	82	211	472	-1.16154	-0.194322	-0.967222	6.15346	13.7019	0.000214242	0.00317304	0	HR-like lesion-inducing protein-like protein [Source:EMBL;Acc:AEE83443.1]	HR-like lesion-inducer
Cg09809	AT4G14340	24	41	46	40	44	13	492	633	634	677	734	489	37	32.3333	586.333	633.333	-0.111244	0.194503	-0.305747	6.19596	1.10633	0.292881	0.615579	CKI1	casein kinase I [Source:EMBL;Acc:AEE83421.1]	Serine/threonine-protein kinase-like domain
Cg09800	AT4G14330	5	3	0	93	125	71	92	52	50	1385	1764	958	2.66667	96.3333	64.6667	1369	-4.40396	-5.17493	0.770969	6.30663	2.00052	0.157245	0.437518	0	phragmoplast-associated kinesin-related protein 2 [Source:EMBL;Acc:AEE83420.1]	Kinesin, motor domain
Cg09791	AT4G14290	42	50	36	47	38	28	401	530	480	477	570	306	42.6667	37.6667	470.333	451	0.0605561	0.179821	-0.119265	5.994	0.0923287	0.761237	0.920507	0	esterase/lipase domain-containing protein [Source:EMBL;Acc:AEE83410.1]	Alpha/beta hydrolase fold-1
Cg08285	AT4G14200	5	5	1	107	118	66	113	113	90	2847	2893	1805	3.66667	97	105.333	2515	-4.57752	-4.72544	0.147919	6.93073	0.143947	0.704389	0.898093	0	pentatricopeptide repeat-containing protein-like protein [Source:EMBL;Acc:AEE83392.1]	0
Cg08283	AT4G14180	29	34	36	48	36	27	299	314	364	391	393	274	33	37	325.667	352.667	-0.114909	-0.165059	0.0501501	5.64122	0.0919259	0.761743	0.920507	AtPRD1	protein PRD1 [Source:EMBL;Acc:AEE83390.1]	0
Cg09033	AT4G14147	27	39	39	85	90	67	26	19	24	45	50	31	35	80.6667	23	42	-0.868755	-1.20462	0.335862	4.90148	1.50644	0.219684	0.532559	ARPC4	actin related protein 2/3 complex, subunit 4 [Source:EMBL;Acc:AEE83382.1]	ARP23 complex 20kDa subunit
Cg08274	AT4G14100	58	85	63	89	86	51	611	704	612	812	958	517	68.6667	75.3333	642.333	762.333	-0.2471	-0.133678	-0.113421	6.65343	0.0967449	0.755771	0.919554	0	transferase-like protein [Source:EMBL;Acc:AEE83369.1]	0
Cg08266	AT4G13940	65	47	36	78	102	62	15112	15951	14647	32316	40098	25406	49.3333	80.6667	15236.7	32606.7	-1.09762	-0.70941	-0.38821	10.8487	1.41768	0.233786	0.55057	HOG1	adenosylhomocysteinase 1 [Source:EMBL;Acc:AEE83346.1]	Adenosylhomocysteinase
Cg09017	AT4G13940	24	30	21	53	35	21	9819	11604	9484	18403	24759	14611	25	36.3333	10302.3	19257.7	-0.902462	-0.539366	-0.363096	10.1605	1.08404	0.297796	0.620711	HOG1	adenosylhomocysteinase 1 [Source:EMBL;Acc:AEE83346.1]	Adenosylhomocysteinase
Cg09019	AT4G13930	61	59	55	90	115	49	4184	5250	4934	5836	7687	4554	58.3333	84.6667	4789.33	6025.67	-0.331296	-0.537474	0.206178	8.88446	0.683913	0.408242	0.724206	SHM4	serine hydroxymethyltransferase 4 [Source:EMBL;Acc:AEE83344.1]	Serine hydroxymethyltransferase
Cg09024	AT4G13850	14	51	6	40	100	13	309	1094	213	2011	2880	1276	23.6667	51	538.667	2055.67	-1.93214	-1.10764	-0.824501	6.89088	0.875724	0.349376	0.672657	ATGRP2	glycine-rich RNA-binding protein 2 [Source:EMBL;Acc:AEE83336.1]	RNA recognition motif domain
Cg09025	AT4G13830	26	32	29	24	34	13	157	307	258	118	138	85	29	23.6667	240.667	113.667	1.08223	0.293196	0.789031	4.96059	4.8483	0.0276734	0.139067	J20	chaperone protein dnaJ 20 [Source:EMBL;Acc:AEE83330.1]	Heat shock protein DnaJ, N-terminal
Cg08247	AT4G13640	23	32	27	61	76	50	218	272	225	589	607	403	27.3333	62.3333	238.333	533	-1.16115	-1.18934	0.0281877	5.8221	0.0646937	0.799226	0.935569	UNE16	unfertilized embryo sac 16 protein / transcription factor [Source:EMBL;Acc:AEE83308.1]	Myb, DNA-binding
Cg09039	AT4G13640	40	55	55	63	75	55	679	920	959	968	1044	605	50	64.3333	852.667	872.333	-0.0328977	-0.363638	0.330741	6.7383	2.36648	0.123966	0.38117	UNE16	unfertilized embryo sac 16 protein / transcription factor [Source:EMBL;Acc:AEE83308.1]	Myb, DNA-binding
Cg21707	AT4G13590	72	101	95	59	55	38	937	1050	1023	421	608	371	89.3333	50.6667	1003.33	466.667	1.10434	0.818162	0.286175	6.76573	1.62126	0.202917	0.508251	0	uncharacterized protein [Source:EMBL;Acc:AEE83300.1]	Uncharacterised protein family UPF0016
Cg15871	AT4G13530	40	41	49	49	47	34	757	952	920	1062	1079	680	43.3333	43.3333	876.333	940.333	-0.101693	0	-0.101693	6.69068	0.0756918	0.783223	0.928553	0	uncharacterized protein [Source:EMBL;Acc:AEE83289.1]	0
Cg18964	AT4G13500	154	222	236	58	80	44	1950	2975	3388	344	531	280	204	60.6667	2771	385	2.84748	1.74959	1.09788	7.84707	12.3239	0.000447207	0.00589152	0	uncharacterized protein [Source:EMBL;Acc:AEE83286.1]	0
Cg16297	AT4G13430	71	87	80	56	79	43	1320	1427	1277	1130	1242	771	79.3333	59.3333	1341.33	1047.67	0.356488	0.419084	-0.0625963	7.17782	0.0142027	0.905137	0.974181	IIL1	3-isopropylmalate dehydratase [Source:EMBL;Acc:AEE83278.1]	Aconitase/3-isopropylmalate dehydratase large subunit, alpha/beta/alpha
Cg13727	AT4G13430	47	43	57	53	53	38	1158	1396	1477	1174	1156	757	49	48	1343.67	1029	0.384932	0.0297473	0.355185	7.04287	2.4714	0.115935	0.366133	IIL1	3-isopropylmalate dehydratase [Source:EMBL;Acc:AEE83278.1]	Aconitase/3-isopropylmalate dehydratase large subunit, alpha/beta/alpha
Cg23399	AT4G13360	45	56	68	53	57	34	478	629	506	502	529	308	56.3333	48	537.667	446.333	0.26859	0.230954	0.037636	6.19912	0.108945	0.741349	0.914097	0	3-hydroxyisobutyryl-CoA hydrolase-like protein 3 [Source:EMBL;Acc:AEE83270.1]	Crotonase, core
Cg13732	AT4G13360	23	30	30	52	42	31	120	154	115	195	172	101	27.6667	41.6667	129.667	156	-0.266738	-0.590745	0.324006	4.92205	1.73449	0.187839	0.486178	0	3-hydroxyisobutyryl-CoA hydrolase-like protein 3 [Source:EMBL;Acc:AEE83270.1]	Crotonase, core
Cg22510	AT4G13250	77	156	135	65	49	34	2639	4094	3389	1025	1358	689	122.667	49.3333	3374	1024	1.72024	1.31411	0.406136	7.96384	2.11538	0.145826	0.418438	NYC1	chlorophyll(ide) b reductase [Source:EMBL;Acc:AEE83251.1]	Short-chain dehydrogenase/reductase SDR
Cg25401	AT4G13220	38	47	45	36	45	30	398	490	501	180	217	140	43.3333	37	463	179	1.37105	0.227952	1.1431	5.73494	21.9982	2.72911e-06	7.56694e-05	0	uncharacterized protein [Source:EMBL;Acc:AEE83247.1]	0
Cg18560	AT4G13020	37	44	63	18	8	10	104	114	131	39	36	22	48	12	116.333	32.3333	1.84717	2	-0.15283	4.48786	0.0779093	0.780151	0.928454	MHK	serine/threonine-protein kinase MHK [Source:EMBL;Acc:AEE83215.1]	Serine/threonine-protein kinase-like domain
Cg10010	AT4G12880	8	7	7	49	64	55	68	79	24	315	455	340	7.33333	56	57	370	-2.69849	-2.93289	0.234394	5.08384	0.227074	0.633702	0.865442	ENODL19	early nodulin-like protein 19 [Source:EMBL;Acc:AEE83199.1]	Plastocyanin-like
Cg17273	AT4G12830	54	77	77	61	68	40	953	1332	1678	157	196	128	69.3333	56.3333	1321	160.333	3.04248	0.29956	2.74292	6.75566	78.6891	7.26948e-19	1.44451e-16	0	hydrolase, alpha/beta fold family protein [Source:EMBL;Acc:AEE83190.1]	Alpha/beta hydrolase fold-1
Cg10989	AT4G12800	174	203	277	42	39	29	36080	66929	70715	4148	5930	3602	218	36.6667	57908	4560	3.66666	2.57179	1.09487	11.4916	8.75234	0.00309206	0.0274508	PSAL	photosystem I reaction center subunit XI [Source:EMBL;Acc:AEE83186.1]	Photosystem I PsaL, reaction centre subunit XI
Cg17271	AT4G12800	358	474	549	112	147	82	29573	48835	49188	3359	5646	3137	460.333	113.667	42532	4047.33	3.39351	2.01787	1.37564	11.151	17.2864	3.21476e-05	0.000618193	PSAL	photosystem I reaction center subunit XI [Source:EMBL;Acc:AEE83186.1]	Photosystem I PsaL, reaction centre subunit XI
Cg18442	AT4G12790	50	54	45	43	51	27	332	325	303	318	349	242	49.6667	40.3333	320	303	0.0787541	0.300305	-0.221551	5.73353	0.655553	0.418134	0.731902	0	ATP-binding family protein [Source:EMBL;Acc:AEE83185.1]	Uncharacterised protein family, ATP binding
Cg18444	AT4G12770	19	28	21	38	49	26	1275	1395	1371	2887	3076	1842	22.6667	37.6667	1347	2601.67	-0.949686	-0.732716	-0.21697	7.44805	0.397137	0.528572	0.81198	0	auxilin-related protein 2 [Source:EMBL;Acc:AEE83177.1]	Heat shock protein DnaJ, N-terminal
Cg25751	AT4G12720	27	24	16	70	48	32	199	226	212	364	484	269	22.3333	50	212.333	372.333	-0.810264	-1.16273	0.352466	5.47209	1.7991	0.179822	0.477755	AtNUDT7	nudix hydrolase 7 [Source:EMBL;Acc:AEE83169.1]	NUDIX hydrolase domain
Cg21573	AT4G12710	26	24	24	32	24	20	206	253	232	462	456	303	24.6667	25.3333	230.333	407	-0.821306	-0.0384741	-0.782831	5.39349	7.63501	0.00572461	0.0429932	0	armadillo/beta-catenin-like repeat-containing protein [Source:EMBL;Acc:AEE83166.1]	Armadillo
Cg25108	AT4G12640	29	40	34	56	56	25	435	482	437	726	810	438	34.3333	45.6667	451.333	658	-0.543894	-0.411532	-0.132363	6.12125	0.140811	0.707477	0.899196	0	RNA recognition motif (RRM)-containing protein [Source:EMBL;Acc:AEE83159.1]	RNA recognition motif domain
Cg14792	AT4G12610	36	45	56	75	56	40	522	715	597	1154	1320	770	45.6667	57	611.333	1081.33	-0.82278	-0.31982	-0.50296	6.63149	3.57496	0.0586569	0.233892	RAP74	transcription initiation factor IIF subunit alpha [Source:EMBL;Acc:AEE83155.1]	Transcription initiation factor IIF, alpha subunit
Cg22468	AT4G11970	59	81	86	100	82	55	335	398	374	652	646	394	75.3333	79	369	564	-0.612074	-0.0685643	-0.54351	6.37014	5.64219	0.0175333	0.0998998	0	YT521-B-like protein [Source:EMBL;Acc:AEE83076.1]	YTH domain
Cg22470	AT4G11960	56	67	92	12	24	18	890	1015	1218	326	408	207	71.6667	18	1041	313.667	1.73067	1.99331	-0.262639	6.515	0.327935	0.566877	0.828998	PGRL1B	PGR5-like protein 1B [Source:EMBL;Acc:AEE83075.1]	0
Cg24360	AT4G11960	67	99	98	10	19	7	3282	5401	5509	220	453	203	88	12	4730.67	292	4.018	2.87447	1.14353	8.06	6.95554	0.00835603	0.0565345	PGRL1B	PGR5-like protein 1B [Source:EMBL;Acc:AEE83075.1]	0
Cg20462	AT4G11880	30	33	25	186	171	130	65	75	74	460	428	302	29.3333	162.333	71.3333	396.667	-2.47528	-2.46835	-0.00693253	6.07916	0.0150425	0.902386	0.972538	AGL14	agamous-like MADS-box protein AGL14 [Source:EMBL;Acc:AEE83062.1]	Transcription factor, MADS-box
Cg20463	AT4G11860	18	20	22	33	42	23	381	439	330	756	790	477	20	32.6667	383.333	674.333	-0.814862	-0.707819	-0.107043	5.90911	0.056377	0.812317	0.942462	0	uncharacterized protein [Source:EMBL;Acc:AEE83059.1]	Protein of unknown function DUF544
Cg19928	AT4G11790	26	26	15	37	58	32	191	232	230	781	702	495	22.3333	42.3333	217.667	659.333	-1.59889	-0.922595	-0.676292	5.76246	4.96207	0.0259092	0.131588	0	pleckstrin homology domain-containing protein [Source:EMBL;Acc:AEE83049.1]	Ran binding protein 1
Cg20545	AT4G11670	35	50	42	78	72	53	217	252	237	518	480	304	42.3333	67.6667	235.333	434	-0.882989	-0.676651	-0.206338	5.85991	0.526267	0.468181	0.774724	0	uncharacterized protein [Source:EMBL;Acc:AEE83037.1]	Protein of unknown function DUF810
Cg20544	AT4G11660	44	52	44	102	69	56	147	98	130	324	203	159	46.6667	75.6667	125	228.667	-0.871318	-0.697265	-0.174053	5.55418	0.105613	0.745195	0.914197	AT-HSFB2B	heat stress transcription factor B-2b [Source:EMBL;Acc:AEE83036.1]	Heat shock factor (HSF)-type, DNA-binding
Cg26647	AT4G11630	14	17	28	28	39	23	235	271	265	594	641	455	19.6667	30	257	563.333	-1.13222	-0.60921	-0.52301	5.62295	2.86465	0.0905455	0.310432	0	ribosomal protein L19 [Source:EMBL;Acc:AEE83031.1]	Ribosomal protein L19
Cg16363	AT4G11410	19	17	16	55	65	23	303	333	385	769	752	442	17.3333	47.6667	340.333	654.333	-0.943077	-1.45943	0.516354	5.89453	3.28551	0.0698938	0.262827	0	Rossmann-fold NAD(P)-binding domain-containing protein [Source:EMBL;Acc:AEE83009.1]	Short-chain dehydrogenase/reductase SDR
Cg13708	AT4G11120	48	47	40	184	185	150	218	266	184	865	966	631	45	173	222.667	820.667	-1.88191	-1.94278	0.0608644	6.64501	0.181567	0.67003	0.884655	0	putative translation elongation factor Ts [Source:EMBL;Acc:AEE82975.1]	Ubiquitin-associated/translation elongation factor EF1B, N-terminal
Cg18823	AT4G11090	56	53	40	60	78	46	602	847	741	1195	1386	904	49.6667	61.3333	730	1161.67	-0.670228	-0.304393	-0.365834	6.78956	1.89575	0.168555	0.458289	TBL23	protein trichome birefringence-like 23 [Source:EMBL;Acc:AEE82971.1]	Domain of unknown function DUF231, plant
Cg21647	AT4G11030	25	36	31	34	23	24	1278	1643	1644	1196	1157	808	30.6667	27	1521.67	1053.67	0.530234	0.183712	0.346522	7.02626	1.66034	0.197558	0.500612	0	long-chain acyl-CoA synthetase [Source:EMBL;Acc:AEE82963.1]	AMP-dependent synthetase/ligase
Cg16055	AT4G11000	34	34	55	17	31	26	551	540	665	474	566	382	41	24.6667	585.333	474	0.304371	0.733061	-0.42869	6.07915	1.282	0.257527	0.576865	0	ankyrin repeat-containing protein [Source:EMBL;Acc:AEE82960.1]	Ankyrin repeat
Cg18836	AT4G10930	25	28	33	57	60	23	238	303	319	667	603	385	28.6667	46.6667	286.667	551.667	-0.944423	-0.703018	-0.241404	5.80662	0.652149	0.419345	0.732301	0	uncharacterized protein [Source:EMBL;Acc:AEE82948.1]	0
Cg21860	AT4G10610	78	79	90	144	85	76	215	273	291	625	542	315	82.3333	101.667	259.667	494	-0.92785	-0.304298	-0.623552	6.36429	3.97718	0.0461206	0.196571	RBP37	CTC-interacting domain 12 protein [Source:EMBL;Acc:AEE82908.1]	RNA recognition motif domain
Cg26859	AT4G10480	36	26	45	78	114	57	1673	2067	1630	4060	4726	2991	35.6667	83	1790	3925.67	-1.13298	-1.21853	0.0855569	8.00182	0.133871	0.714452	0.901858	0	Nascent polypeptide-associated complex subunit alpha-like protein 4 [Source:EMBL;Acc:AEE82888.1]	Nascent polypeptide-associated complex, alpha subunit
Cg24032	AT4G10430	128	90	109	145	110	73	195	150	216	269	216	147	109	109.333	187	210.667	-0.171924	-0.00440518	-0.167519	6.28906	0.188298	0.664337	0.883251	0	TMPIT-like protein [Source:EMBL;Acc:AEE82880.1]	TMPIT-like
Cg27337	AT4G10430	59	59	73	66	73	34	199	165	244	241	206	145	63.6667	57.6667	202.667	197.333	0.0384741	0.142801	-0.104326	5.65975	0.0798436	0.777509	0.927217	0	TMPIT-like protein [Source:EMBL;Acc:AEE82880.1]	TMPIT-like
Cg12003	AT4G10340	1226	1925	2438	166	268	162	28496	50515	57522	4496	6541	3983	1863	198.667	45511	5006.67	3.18429	3.22921	-0.044913	11.5316	0.000145095	0.990389	0.997043	LHCB5	chlorophyll a-b binding protein CP26 [Source:EMBL;Acc:AEE82869.1]	Chlorophyll A-B binding protein
Cg12002	AT4G10340	197	291	376	38	64	39	54801	97207	108139	8690	12947	7535	288	47	86715.7	9724	3.15667	2.61534	0.541335	12.1002	2.02136	0.1551	0.434335	LHCB5	chlorophyll a-b binding protein CP26 [Source:EMBL;Acc:AEE82869.1]	Chlorophyll A-B binding protein
Cg02420	AT4G10340	283	418	536	75	110	60	50046	91657	102667	6331	10049	6332	412.333	81.6667	81456.7	7570.67	3.42754	2.33599	1.09155	12.0131	7.28824	0.00694073	0.0491351	LHCB5	chlorophyll a-b binding protein CP26 [Source:EMBL;Acc:AEE82869.1]	Chlorophyll A-B binding protein
Cg02421	AT4G10330	23	23	25	29	28	25	166	246	264	224	208	136	23.6667	27.3333	225.333	189.333	0.251132	-0.207805	0.458937	5.05085	2.42569	0.119361	0.372778	0	glycine-rich protein [Source:EMBL;Acc:AEE82868.1]	0
Cg18173	AT4G10320	43	40	36	71	95	46	1023	1182	1026	1922	2342	1319	39.6667	70.6667	1077	1861	-0.78906	-0.833103	0.0440429	7.2292	0.0936665	0.759567	0.920507	0	isoleucyl-tRNA synthetase [Source:EMBL;Acc:AEE82867.1]	Aminoacyl-tRNA synthetase, class Ia
Cg02423	AT4G10300	76	77	105	16	19	16	4229	5482	6717	731	639	420	86	17	5476	596.667	3.19813	2.3388	0.859323	8.29377	6.66998	0.00980501	0.0637928	0	cupin domain-containing protein [Source:EMBL;Acc:AEE82865.1]	Domain of unknown function DUF861, cupin-3
Cg14665	AT4G10270	16	26	19	179	65	64	8	15	14	99	42	50	20.3333	102.667	12.3333	63.6667	-2.36798	-2.33605	-0.0319263	4.95953	0.0036862	0.951587	0.989559	0	putative wound-responsive protein [Source:EMBL;Acc:AEE82862.1]	0
Cg12017	AT4G10180	26	17	20	64	64	38	227	334	284	465	624	348	21	55.3333	281.667	479	-0.766037	-1.39776	0.631723	5.72819	5.22175	0.0223061	0.118329	DET1	Light-mediated development protein DET1 [Source:EMBL;Acc:AEE82852.1]	De-etiolated protein 1, Det1
Cg12022	AT4G10150	40	65	42	135	139	63	83	130	84	277	344	197	49	112.333	99	272.667	-1.46164	-1.19693	-0.264705	5.81799	0.805725	0.369387	0.690877	0	RING-H2 finger protein ATL7 [Source:EMBL;Acc:AEE82848.1]	Zinc finger, C3HC4 RING-type
Cg12024	AT4G10140	32	39	16	113	96	65	79	68	68	301	250	170	29	91.3333	71.6667	240.333	-1.74566	-1.65509	-0.090574	5.42022	0.0254515	0.873247	0.960673	0	uncharacterized protein [Source:EMBL;Acc:AEE82847.1]	0
Cg06775	AT4G10070	44	40	56	136	120	72	894	827	791	2987	3107	1901	46.6667	109.333	837.333	2665	-1.67026	-1.22827	-0.441993	7.48027	2.65425	0.103274	0.338934	0	KH domain-containing protein [Source:EMBL;Acc:AEE82835.1]	K Homology, type 1, subgroup
Cg06776	AT4G10070	613	571	582	1933	1971	1302	114	97	128	345	368	234	588.667	1735.33	113	315.667	-1.48208	-1.55969	0.0776108	9.42415	0.264931	0.606753	0.851898	0	KH domain-containing protein [Source:EMBL;Acc:AEE82835.1]	K Homology, type 1, subgroup
Cg13566	AT4G10070	56	68	66	137	156	88	401	459	401	854	953	566	63.3333	127	420.333	791	-0.912144	-1.00379	0.0916478	6.67209	0.423303	0.515293	0.805638	0	KH domain-containing protein [Source:EMBL;Acc:AEE82835.1]	K Homology, type 1, subgroup
Cg06778	AT4G10040	36	37	32	39	41	21	561	511	625	518	433	326	35	33.6667	565.667	425.667	0.410228	0.056034	0.354194	6.01947	1.63958	0.200384	0.504399	CYTC-2	cytochrome c-2 [Source:EMBL;Acc:AEE82832.1]	Cytochrome c, class I
Cg13568	AT4G10040	54	49	70	108	92	70	954	999	1228	640	684	499	57.6667	90	1060.33	607.667	0.803166	-0.642187	1.44535	6.86949	31.2945	2.2171e-08	1.12482e-06	CYTC-2	cytochrome c-2 [Source:EMBL;Acc:AEE82832.1]	Cytochrome c, class I
Cg13571	AT4G10000	45	76	73	42	44	25	103	141	129	98	108	70	64.6667	37	124.333	92	0.434507	0.805497	-0.37099	5.18834	1.72914	0.188521	0.486832	0	thioredoxin family protein [Source:EMBL;Acc:AEE82828.1]	Thioredoxin-like fold
Cg17293	AT4G09830	27	53	30	37	50	16	211	271	275	248	271	142	36.6667	34.3333	252.333	220.333	0.195643	0.0948592	0.100784	5.33995	0.19804	0.656308	0.880845	0	uncharacterized protein [Source:EMBL;Acc:AEE82803.1]	Uncharacterised conserved protein UCP009193
Cg13590	AT4G09760	45	97	81	41	38	20	586	1046	808	500	500	307	74.3333	33	813.333	435.667	0.900622	1.17154	-0.270921	6.46452	0.54071	0.462139	0.768191	0	protein kinase family protein [Source:EMBL;Acc:AEE82791.1]	Choline kinase, N-terminal
Cg13591	AT4G09750	30	28	39	38	31	13	585	720	793	671	519	333	32.3333	27.3333	699.333	507.667	0.462099	0.242361	0.219738	6.16417	0.552509	0.457294	0.764937	0	Rossmann-fold NAD(P)-binding domain-containing protein [Source:EMBL;Acc:AEE82790.1]	Short-chain dehydrogenase/reductase SDR
Cg23099	AT4G09720	44	48	40	88	77	41	135	168	145	274	278	170	44	68.6667	149.333	240.667	-0.6885	-0.642106	-0.0463937	5.52272	0.00577106	0.939445	0.986009	ATRABG3A	RAB GTPase homolog G3A [Source:EMBL;Acc:AEE82784.1]	Mitochondrial Rho-like
Cg17281	AT4G09650	347	574	676	23	46	30	19757	33647	37118	1507	2722	1389	532.333	33	30174	1872.67	4.01014	4.01179	-0.00165205	10.6805	0.0212471	0.884108	0.964831	ATPD	F-type H+-transporting ATPase subunit delta [Source:EMBL;Acc:AEE82777.1]	ATPase, F1 complex, OSCP/delta subunit
Cg17915	AT4G09630	25	18	38	47	45	34	369	402	425	721	819	522	27	42	398.667	687.333	-0.785827	-0.63743	-0.148397	6.04067	0.178877	0.67234	0.885549	0	uncharacterized protein [Source:EMBL;Acc:AEE82773.1]	Protein of unknown function DUF616
Cg24232	AT4G09510	10	11	15	67	79	30	538	457	454	2104	2605	1571	12	58.6667	483	2093.33	-2.11571	-2.28951	0.1738	6.89162	0.290074	0.590173	0.843939	CINV2	cytosolic invertase 2 [Source:EMBL;Acc:AEE82760.1]	Plant neutral invertase
Cg05108	AT4G09320	30	35	33	106	112	65	1405	1684	1593	3521	3883	2870	32.6667	94.3333	1560.67	3424.67	-1.1338	-1.52995	0.396147	7.85859	2.47408	0.115737	0.366133	NDPK1	nucleoside diphosphate kinase 1 [Source:EMBL;Acc:AEE82742.1]	Nucleoside diphosphate kinase
Cg15602	AT4G09180	27	26	21	38	45	27	171	209	215	249	259	192	24.6667	36.6667	198.333	233.333	-0.234465	-0.571906	0.337441	5.16537	1.71763	0.189999	0.48875	0	transcription factor bHLH81 [Source:EMBL;Acc:AEE82732.1]	Helix-loop-helix DNA-binding domain
Cg15597	AT4G09040	90	152	158	90	95	51	1323	1687	1826	676	1023	572	133.333	78.6667	1612	757	1.09049	0.761213	0.329273	7.40334	1.51663	0.21813	0.530335	0	RNA recognition motif-containing protein [Source:EMBL;Acc:AEE82716.1]	RNA recognition motif domain
Cg15595	AT4G09020	30	116	55	60	82	40	232	781	325	282	418	145	67	60.6667	446	281.667	0.663055	0.143257	0.519798	6.07854	0.931029	0.334596	0.656391	ATISA3	isoamylase 3 [Source:EMBL;Acc:AEE82713.1]	Glycoside hydrolase, family 13, N-terminal
Cg18812	AT4G09010	512	475	772	156	182	125	2233	3139	3827	532	713	439	586.333	154.333	3066.33	561.333	2.44958	1.92567	0.523914	8.67494	3.03371	0.0815511	0.289373	APX4	ascorbate peroxidase 4 [Source:EMBL;Acc:AEE82711.1]	Haem peroxidase, plant/fungal/bacterial
Cg18815	AT4G08980	22	33	18	88	86	72	423	399	395	1285	1101	732	24.3333	82	405.667	1039.33	-1.35729	-1.75269	0.395398	6.45599	2.55207	0.11015	0.352595	FBW2	F-box protein FBW2 [Source:EMBL;Acc:AEE82707.1]	F-box domain, cyclin-like
Cg18816	AT4G08960	21	29	25	44	41	31	573	581	557	1258	1225	772	25	38.6667	570.333	1085	-0.927818	-0.629162	-0.298655	6.444	0.871055	0.350663	0.674082	0	phosphotyrosyl phosphatase activator (PTPA) family protein [Source:EMBL;Acc:AEE82701.1]	Phosphotyrosyl phosphatase activator, PTPA
Cg26717	AT4G08350	42	46	53	79	113	56	585	679	574	1568	1593	884	47	82.6667	612.667	1348.33	-1.138	-0.814645	-0.323358	6.84506	1.35786	0.243909	0.561352	GTA02	global transcription factor group A2 [Source:EMBL;Acc:AEE82629.1]	Transcription elongation factor Spt5
Cg19864	AT4G08230	76	50	49	96	67	62	248	256	213	283	250	161	58.3333	75	239	231.333	0.0470375	-0.36257	0.409608	5.83729	2.31836	0.127855	0.388123	0	glycine-rich protein [Source:EMBL;Acc:AEE82611.1]	0
Cg23072	AT4G08170	37	45	50	84	72	33	150	152	206	323	267	157	44	63	169.333	249	-0.55628	-0.517848	-0.0384314	5.52001	0.00058334	0.980731	0.995673	0	inositol-tetrakisphosphate 1-kinase 2 [Source:EMBL;Acc:AEE82603.1]	Inositol 1, 3, 4-trisphosphate 56-kinase
Cg02971	AT4G07990	21	41	48	49	55	47	288	339	398	417	486	266	36.6667	50.3333	341.667	389.667	-0.189651	-0.457045	0.267394	5.81343	1.35728	0.24401	0.561352	0	chaperone DnaJ-domain containing protein [Source:EMBL;Acc:AEE82588.1]	Heat shock protein DnaJ, N-terminal
Cg06736	AT4G05460	37	25	39	49	57	25	269	348	294	508	530	300	33.6667	43.6667	303.667	446	-0.554555	-0.375212	-0.179344	5.74464	0.348001	0.555247	0.821841	0	F-box protein SKIP19 [Source:EMBL;Acc:AEE82523.1]	F-box domain, cyclin-like
Cg01021	AT4G05180	93	137	129	26	47	23	44549	80818	84468	8171	12448	7483	119.667	32	69945	9367.33	2.90051	1.90288	0.997633	11.7944	6.64764	0.00992871	0.0645096	PSBQ	oxygen-evolving enhancer protein 3-2 [Source:EMBL;Acc:AEE82488.1]	Photosystem II PsbQ, oxygen evolving complex
Cg01027	AT4G05160	1335	1801	1812	559	599	303	656	821	855	257	293	160	1649.33	487	777.333	236.667	1.71568	1.75989	-0.0442125	9.55467	0.00520011	0.942513	0.986009	0	4-coumarate--CoA ligase-like 7 [Source:EMBL;Acc:AEE82486.1]	AMP-dependent synthetase/ligase
Cg12726	AT4G05090	70	108	88	79	88	64	586	792	649	547	737	428	88.6667	77	675.667	570.667	0.243663	0.203533	0.04013	6.6803	0.128615	0.719872	0.904664	0	putative PAP-specific phosphatase [Source:EMBL;Acc:AEE82476.1]	Inositol monophosphatase
Cg16093	AT4G04950	27	22	29	27	31	26	756	1151	1208	1374	1519	895	26	28	1038.33	1262.67	-0.282204	-0.106915	-0.175289	6.82141	0.160147	0.689021	0.890499	0	monothiol glutaredoxin-S17 [Source:EMBL;Acc:AEE82446.1]	Thioredoxin domain
Cg16090	AT4G04930	32	37	29	39	46	27	632	676	637	1063	1214	744	32.6667	37.3333	648.333	1007	-0.635256	-0.192645	-0.442611	6.49255	2.60169	0.10675	0.346555	DES-1-LIKE	sphingolipid delta-4 desaturase [Source:EMBL;Acc:AEE82444.1]	Sphingolipid delta4-desaturase
Cg01053	AT4G04890	68	60	62	354	374	228	315	315	291	1610	1644	1018	63.3333	318.667	307	1424	-2.21364	-2.33101	0.117373	7.39616	0.548038	0.45912	0.766111	PDF2	homeobox-leucine zipper protein PROTODERMAL FACTOR 2 [Source:EMBL;Acc:AEE82438.1]	Homeobox
Cg16085	AT4G04885	35	25	32	45	40	37	612	592	626	1327	1219	755	30.6667	40.6667	610	1100.33	-0.851059	-0.407175	-0.443884	6.52072	1.87738	0.170632	0.462093	PCFS4	PCF11P-similar protein 4 [Source:EMBL;Acc:AEE82437.1]	Domain of unknown function DUF618
[truncated: 3,118 more rows]

## Sheet: Th_C3_EISA
Th	AGI	In_Young_a	Young_b	Young_c	Mature_a	Mature_b	Mature_c	Ex_Young_a	Young_b	Young_c	Mature_a	Mature_b	Mature_c	intron_Young	intron_Exp	exon_Young	exon_Exp	deltaEx	deltaIn	dEx-dIn	logCPM	LR	PValue	FDR	Annotations
[truncated: 5,721 more rows]
